# Supplementary material for: A Network Biology Approach Identifies Molecular Cross-Talk between Normal Prostate Epithelial and Prostate Carcinoma Cells
Source: PLoS Comput Biol. 2016 Apr 28;12(4):e1004884. doi: 10.1371/journal.pcbi.1004884 (PMC4849722; doi:10.1371/journal.pcbi.1004884)
Supplement: S1 Table — The excel file is the output of the web based tool g-profiler for genes in modules 1, 2 and 3 (see Fig 1). (XLSX) [file pcbi.1004884.s010.xlsx]

## Sheet: Module1.txt
N	31324_at
N	31526_f_at
N	31588_at
N	31590_g_at
N	31596_f_at
N	34677_f_at
N	34987_s_at
N	35283_at
N	35916_s_at
N	37425_g_at
N	37448_s_at
N	37794_at
N	40160_at
N	40429_r_at
N	40553_at
N	41324_g_at
N	41609_at
N	41723_s_at
N	34963_at
N	36332_at
N	34907_at
N	1636_g_at
N	37532_at
N	40317_at
N	35864_at
N	35734_at
N	35271_at
N	40594_r_at
N	38282_at
N	38014_at
N	36754_at
N	35568_at
N	36051_s_at
N	33102_at
N	39045_at
N	36716_at
N	38447_at
N	33376_at
N	31961_r_at
N	33586_at
N	37578_at
N	32836_at
N	34727_at
N	34728_g_at
N	40979_at
N	33640_at
N	37803_at
N	31923_f_at
N	41247_at
N	34112_r_at
N	36224_g_at
N	33349_at
N	32048_at
N	40986_s_at
N	32162_r_at
N	41496_at
N	37285_at
N	36686_at
N	32747_at
N	37330_at
N	40107_at
N	34505_at
N	41706_at
N	34588_i_at
N	32919_at
N	32940_at
N	32152_at
N	36965_at
N	41604_at
N	38479_at
N	37747_at
N	37670_at
N	32228_at
N	36172_s_at
N	33944_at
N	37939_at
N	32909_at
N	39568_g_at
N	36585_at
N	552_at
N	1784_s_at
N	34692_r_at
N	37519_at
N	36553_at
N	36250_at
N	41235_at
N	34606_s_at
N	38811_at
N	37415_at
N	41491_s_at
N	36635_at
N	34811_at
N	37029_at
N	40568_at
N	33685_at
N	627_g_at
N	39445_at
N	31895_at
N	35292_at
N	32508_at
N	32261_at
N	32195_at
N	40094_r_at
N	33047_at
N	1796_s_at
N	38050_at
N	40916_at
N	33094_s_at
N	40879_at
N	37226_at
N	38159_at
N	33016_at
N	36093_at
N	38093_at
N	37817_at
N	39811_at
N	38072_at
N	37668_at
N	34864_at
N	37885_at
N	33466_at
N	31379_at
N	32971_at
N	35275_at
N	36557_at
N	32031_at
N	39899_at
N	41143_at
N	34846_at
N	32104_i_at
N	39570_at
N	37012_at
N	41817_g_at
N	37304_at
N	32484_at
N	32998_at
N	34434_at
N	1925_at
N	40774_at
N	34819_at
N	38521_at
N	36802_at
N	38747_at
N	538_at
N	35150_at
N	31616_r_at
N	39351_at
N	771_s_at
N	38017_at
N	41138_at
N	505_at
N	1483_at
N	1792_g_at
N	799_at
N	33847_s_at
N	689_at
N	170_at
N	32469_at
N	32490_at
N	38854_at
N	34240_s_at
N	37061_at
N	39363_at
N	41395_at
N	34854_at
N	35616_at
N	37147_at
N	32833_at
N	41358_at
N	344_s_at
N	35473_at
N	32488_at
N	40138_at
N	36016_at
N	39443_s_at
N	36687_at
N	40295_at
N	40849_s_at
N	39692_at
N	36000_at
N	34397_at
N	36737_at
N	1170_at
N	882_at
N	725_i_at
N	1768_s_at
N	40184_at
N	410_s_at
N	41309_g_at
N	40780_at
N	35319_at
N	41202_s_at
N	2069_s_at
N	41155_at
N	679_at
N	35025_at
N	35818_at
N	37195_at
N	38909_at
N	1492_f_at
N	38229_at
N	1667_s_at
N	36199_at
N	41182_at
N	34781_at
N	41825_at
N	31935_s_at
N	33394_at
N	38992_at
N	36803_at
N	32716_at
N	39059_at
N	36153_at
N	736_f_at
N	40575_at
N	41808_at
N	34972_s_at
N	36443_at
N	276_at
N	41569_at
N	37413_at
N	41380_at
N	38058_at
N	36469_at
N	35369_at
N	38346_at
N	38368_at
N	37300_at
N	40319_at
N	1322_at
N	2028_s_at
N	36135_at
N	32756_at
N	37769_at
N	40887_g_at
N	33089_s_at
N	34573_at
N	32939_g_at
N	34278_at
N	1008_f_at
N	32659_at
N	35323_at
N	31492_at
N	38031_at
N	41212_r_at
N	38512_r_at
N	40836_s_at
N	39631_at
N	39182_at
N	39542_at
N	2035_s_at
N	41123_s_at
N	31727_at
N	31668_f_at
N	41678_at
N	32396_f_at
N	39079_at
N	38375_at
N	33670_at
N	1908_at
N	32303_at
N	32975_g_at
N	33520_at
N	41145_at
N	32209_at
N	31955_at
N	32843_s_at
N	32169_at
N	1855_at
N	36168_at
N	38422_s_at
N	31826_at
N	952_at
N	37488_at
N	31353_f_at
N	35163_at
N	230_s_at
N	33943_at
N	36322_at
N	36323_at
N	32279_at
N	33680_f_at
N	31497_at
N	34542_at
N	37517_at
N	36152_at
N	35307_at
N	38237_at
N	41752_at
N	32383_at
N	35590_s_at
N	39598_at
N	38903_at
N	35441_at
N	36404_at
N	919_at
N	33341_at
N	34609_g_at
N	37905_r_at
N	35436_at
N	40003_at
N	33017_at
N	40299_at
N	156_s_at
N	33947_at
N	31700_at
N	35534_at
N	38236_at
N	35485_at
N	32612_at
N	1289_at
N	869_at
N	40754_at
N	35450_s_at
N	39872_at
N	1254_at
N	38715_at
N	41025_r_at
N	36576_at
N	39337_at
N	31510_s_at
N	34066_at
N	39800_s_at
N	37910_at
N	31417_at
N	38779_r_at
N	32407_f_at
N	34703_f_at
N	34704_r_at
N	1039_s_at
N	38570_at
N	40370_f_at
N	37334_at
N	36654_s_at
N	35201_at
N	39792_at
N	33817_at
N	37717_at
N	31669_s_at
N	31734_at
N	35693_at
N	37323_r_at
N	39499_s_at
N	39448_r_at
N	32651_at
N	40930_at
N	41340_at
N	39198_s_at
N	37687_i_at
N	36226_r_at
N	36337_at
N	38530_at
N	39199_at
N	40534_at
N	41576_at
N	40223_r_at
N	39484_at
N	33986_r_at
N	33492_at
N	34074_s_at
N	40595_at
N	39508_at
N	32557_at
N	34453_at
N	33027_at
N	35040_at
N	35514_at
N	41571_at
N	41598_at
N	41647_at
N	33464_at
N	40934_at
N	39489_g_at
N	34475_at
N	32922_at
N	39200_s_at
N	35451_s_at
N	33539_at
N	32231_at
N	33845_at
N	40611_s_at
N	34093_at
N	39290_f_at
N	40442_f_at
N	39917_at
N	40363_r_at
N	37898_r_at
N	720_at
N	31692_at
N	35269_at
N	35471_g_at
N	34634_s_at
N	39845_at
N	36647_at
N	39450_s_at
N	37437_at
N	1396_at
N	31861_at
N	34089_at
N	34618_at
N	36004_at
N	834_at
N	494_at
N	1574_s_at
N	1032_at
N	37210_at
N	701_s_at
N	1220_g_at
N	477_at
N	40643_at
N	884_at
N	833_at
N	33839_at
N	33178_at
N	2005_s_at
N	2047_s_at
N	34981_at
N	36285_at
N	40527_at
N	36306_at
N	41036_at
N	38828_s_at
N	38829_r_at
N	37748_at
N	38393_at
N	32592_at
N	34902_at
N	37232_at
N	36888_at
N	34809_at
N	35941_f_at
N	348_at
N	31780_f_at
N	34285_at
N	32297_s_at
N	558_at
N	38610_s_at
N	34621_at
N	31594_at
N	32328_at
N	32329_at
N	32846_s_at
N	37470_at
N	35013_at
N	38091_at
N	41074_at
N	37024_at
N	37025_at
N	35630_at
N	34508_r_at
N	38851_at
N	37796_at
N	34800_at
N	38400_at
N	258_at
N	32888_at
N	36338_at
N	36222_at
N	36334_at
N	36986_at
N	36727_at
N	36302_f_at
N	34575_f_at
N	39370_at
N	1622_at
N	1327_s_at
N	38980_at
N	1999_s_at
N	41280_r_at
N	33456_at
N	37681_i_at
N	32553_at
N	420_at
N	33898_at
N	37711_at
N	36488_at
N	38847_at
N	35684_at
N	38717_at
N	38442_at
N	39778_at
N	35317_at
N	32119_at
N	1051_g_at
N	37832_at
N	34767_at
N	40861_at
N	282_at
N	37181_at
N	37070_at
N	34425_at
N	33447_at
N	214_at
N	702_f_at
N	1346_at
N	33877_s_at
N	32679_at
N	32897_at
N	38035_at
N	38013_at
N	38785_at
N	731_f_at
N	732_f_at
N	36907_at
N	1471_at
N	37941_at
N	35038_at
N	1827_s_at
N	37250_at
N	33643_at
N	39101_at
N	35481_at
N	40539_at
N	41007_at
N	35986_at
N	34231_at
N	38562_g_at
N	41241_at
N	38307_at
N	38308_g_at
N	39358_at
N	34182_at
N	32738_at
N	250_at
N	853_at
N	33754_at
N	36597_at
N	38527_at
N	1419_g_at
N	1967_f_at
N	32520_at
N	1406_at
N	32265_at
N	1148_s_at
N	37429_g_at
N	1059_at
N	37839_at
N	33011_at
N	35836_at
N	41584_at
N	35302_at
N	35782_at
N	36375_at
N	34147_g_at
N	33071_at
N	39527_at
N	38710_at
N	33697_at
N	37878_at
N	37317_at
N	38184_at
N	32474_at
N	121_at
N	33849_at
N	32063_at
N	35745_f_at
N	39868_at
N	37569_at
N	666_at
N	33705_at
N	38860_at
N	1988_at
N	37366_at
N	32029_at
N	33980_at
N	34108_g_at
N	36026_at
N	32210_at
N	38802_at
N	38821_at
N	37392_at
N	37433_at
N	37685_at
N	314_at
N	34005_at
N	31699_at
N	388_at
N	37961_at
N	32133_at
N	32378_at
N	40959_at
N	526_s_at
N	32352_at
N	39746_at
N	35939_s_at
N	32952_at
N	36890_at
N	37107_at
N	32141_at
N	38672_at
N	39068_at
N	281_s_at
N	41638_at
N	32458_f_at
N	39729_at
N	31634_at
N	38269_at
N	32825_at
N	31918_at
N	31485_at
N	39306_at
N	41443_at
N	40858_at
N	35956_s_at
N	34702_f_at
N	38371_at
N	1309_at
N	1311_at
N	33154_at
N	37766_s_at
N	1314_at
N	32691_s_at
N	37969_at
N	615_s_at
N	34198_at
N	1386_at
N	995_g_at
N	36145_at
N	35221_at
N	34060_g_at
N	39327_at
N	34393_r_at
N	33372_at
N	33924_at
N	35340_at
N	35289_at
N	100_g_at
N	38114_at
N	37793_r_at
N	32758_g_at
N	1524_at
N	1840_g_at
N	33080_s_at
N	549_at
N	31925_s_at
N	39601_at
N	35227_at
N	32597_at
N	39725_at
N	32804_at
N	40819_at
N	40818_at
N	38646_s_at
N	35981_at
N	1271_g_at
N	40521_at
N	40653_at
N	1813_at
N	33034_at
N	31606_at
N	38162_at
N	32664_at
N	35777_at
N	35656_at
N	36187_at
N	1	37151_at
N	37382_at
N	34645_at
N	1714_at
N	38105_at
N	31536_at
N	31443_at
N	39187_at
N	539_at
N	1464_at
N	36511_at
N	32099_at
N	41450_at
N	38849_at
N	37545_at
N	41200_at
N	35105_at
N	36192_at
N	38110_at
N	40467_at
N	33423_g_at
N	35845_at
N	35827_at
N	35666_at
N	32106_at
N	37185_at
N	34789_at
N	40189_at
N	36546_r_at
N	32183_at
N	41784_at
N	36111_s_at
N	40453_s_at
N	32165_at
N	32816_at
N	36328_at
N	39609_at
N	40723_at
N	32364_at
N	1426_at
N	38624_at
N	31587_at
N	31628_at
N	37097_at
N	31636_s_at
N	35096_at
N	37414_at
N	38538_at
N	40436_g_at
N	39661_s_at
N	34457_at
N	41305_at
N	32990_at
N	40402_at
N	34166_at
N	32497_s_at
N	34131_at
N	38897_at
N	32681_at
N	41117_s_at
N	39789_at
N	36953_at
N	34695_at
N	33828_at
N	36462_at
N	38455_at
N	40589_at
N	35675_at
N	39852_at
N	33448_at
N	36798_g_at
N	36242_at
N	589_at
N	240_at
N	40919_at
N	35950_at
N	33737_f_at
N	37746_r_at
N	1244_at
N	39680_at
N	41823_at
N	32386_at
N	40473_at
N	1782_s_at
N	34402_at
N	38685_at
N	40885_s_at
N	33942_s_at
N	36171_at
N	33712_at
N	33205_at
N	34966_at
N	36954_at
N	39398_s_at
N	39399_at
N	38939_r_at
N	32284_at
N	32286_at
N	31620_at
N	36702_at
N	33558_at
N	1399_at
N	40596_at
N	34791_at
N	38606_at
N	1701_at
N	1177_at
N	39668_at
N	37324_at
N	41445_at
N	31829_r_at
N	866_at
N	1316_at
N	1693_s_at
N	32219_at
N	950_at
N	39455_r_at
N	38607_at
N	34067_at
N	31481_s_at
N	32818_at
N	1331_s_at
N	38103_at
N	37049_g_at
N	32853_at
N	34629_at
N	32810_at
N	35928_at
N	39343_at
N	35254_at
N	1468_at
N	36742_at
N	39382_at
N	1843_at
N	36713_at
N	35295_g_at
N	33565_at
N	33835_at
N	32671_at
N	34600_s_at
N	151_s_at
N	296_at
N	39331_at
N	33678_i_at
N	39332_at
N	471_f_at
N	40984_at
N	36992_at
N	38928_r_at
N	36517_at
N	34944_at
N	31629_at
N	31452_at
N	40622_r_at
N	36579_at
N	39797_at
N	33860_at
N	37853_at
N	34422_r_at
N	37373_at
N	33672_f_at
N	39131_at
N	34401_at
N	37683_at
N	162_at
N	38901_at
N	35847_at
N	33219_at
N	32572_at
N	970_r_at
N	33150_at
N	32628_at
N	37976_at
N	39490_f_at
N	39468_r_at
N	31363_at
N	32007_at
N	40089_at
N	37475_at
N	1019_g_at
N	2030_at
N	39995_s_at
N	33463_at
N	35830_at
N	585_at
N	40988_at
N	32530_at
N	409_at
N	1627_at
N	32010_at
N	39168_at
N	35990_at
N	33440_at
N	37114_at
N	32587_at
N	33952_at
N	35848_at
N	32443_at
N	35102_at
N	38648_at
N	40811_at
N	41113_at
N	37551_at
N	37082_at
N	35997_g_at
T	41529_g_at
T	34907_at
T	36731_g_at
T	41302_at
T	552_at
T	33521_at
T	32439_at
T	35292_at
T	32508_at
T	31616_r_at
T	1274_s_at
T	39438_at
T	34630_s_at
T	37977_at
T	36587_at
T	37281_at
T	32209_at
T	33360_at
T	39605_at
T	1529_at
T	31960_f_at
T	31835_at
T	35505_at
T	35514_at
T	39229_at
T	36230_at
T	1741_s_at
T	34209_at
T	39849_at
T	32287_s_at
T	32297_s_at
T	32855_at
T	34932_at
T	37292_at
T	277_at
T	33146_at
T	35739_at
T	32590_at
T	34652_at
T	38066_at
T	32447_at
T	34169_s_at
T	40649_at
T	32378_at
T	33862_at
T	31925_s_at
T	32804_at
T	40869_at
T	37695_at
T	31385_at
T	36328_at
T	37675_at
T	32990_at
T	33131_at
T	1409_at
T	40473_at
T	32284_at
T	34493_at
T	32754_at
T	31311_at
T	32044_at
T	41339_at
T	35126_at
T	33438_at

## Sheet: gProfiler M1
#	signf	p-value	T	Q	Q&T	Q&T/Q	Q&T/T	term ID	t type	t group	t name	t depth	Q&T list
#
1	!	7.34e-11	16973	702	664	0.946	0.039	GO:0008150	BP	2	biological_process	1	35666_AT,41138_AT,32804_AT,40869_AT,31669_S_AT,36727_AT,34854_AT,884_AT,40643_AT,39045_AT,1419_G_AT,36443_AT,1813_AT,39668_AT,950_AT,32044_AT,32474_AT,32261_AT,35590_S_AT,39450_S_AT,34166_AT,35289_AT,38521_AT,32833_AT,37413_AT,38307_AT,36323_AT,36187_AT,34402_AT,39797_AT,37049_G_AT,31616_R_AT,38050_AT,32152_AT,1784_S_AT,1622_AT,31481_S_AT,35481_AT,32818_AT,2069_S_AT,39746_AT,1254_AT,34066_AT,3269…
1	!	4.82e-09	2645	702	162	0.231	0.061	GO:0002376	BP	2	immune system process	2	34854_AT,884_AT,40643_AT,1419_G_AT,31616_R_AT,1784_S_AT,1622_AT,31699_AT,40527_AT,38980_AT,1008_F_AT,33520_AT,31925_S_AT,34846_AT,36172_S_AT,37324_AT,37685_AT,36168_AT,585_AT,37711_AT,39351_AT,34209_AT,37766_S_AT,37448_S_AT,952_AT,33697_AT,1636_G_AT,40539_AT,33089_S_AT,679_AT,1039_S_AT,35150_AT,33178_AT,35986_AT,1768_S_AT,34781_AT,32396_F_AT,38269_AT,41445_AT,38017_AT,36802_AT,505_AT,2005_S_AT,40…
1	!	1.18e-07	11990	702	510	0.726	0.043	GO:0008152	BP	2	metabolic process	2	32804_AT,40869_AT,31669_S_AT,36727_AT,34854_AT,884_AT,39045_AT,1419_G_AT,36443_AT,1813_AT,39668_AT,950_AT,32044_AT,32474_AT,32261_AT,35590_S_AT,39450_S_AT,35289_AT,32833_AT,37413_AT,36187_AT,34402_AT,39797_AT,31616_R_AT,38050_AT,1784_S_AT,1622_AT,35481_AT,32818_AT,39746_AT,1254_AT,34066_AT,32691_S_AT,31699_AT,40527_AT,31727_AT,38980_AT,1008_F_AT,33520_AT,35307_AT,36635_AT,31925_S_AT,34846_AT,3288…
1	!	0.000115	10395	702	442	0.63	0.043	GO:0044238	BP	2	primary metabolic process	3	32804_AT,40869_AT,31669_S_AT,36727_AT,884_AT,39045_AT,1419_G_AT,1813_AT,39668_AT,950_AT,32044_AT,32474_AT,32261_AT,35590_S_AT,39450_S_AT,32833_AT,37413_AT,36187_AT,34402_AT,39797_AT,31616_R_AT,38050_AT,1784_S_AT,1622_AT,39746_AT,1254_AT,34066_AT,32691_S_AT,31699_AT,40527_AT,31727_AT,38980_AT,1008_F_AT,33520_AT,31925_S_AT,34846_AT,32888_AT,35777_AT,37769_AT,666_AT,32378_AT,40986_S_AT,36647_AT,3960…
1	!	2.15e-06	10728	702	462	0.658	0.043	GO:0071704	BP	2	organic substance metabolic process	3	32804_AT,40869_AT,31669_S_AT,36727_AT,884_AT,39045_AT,1419_G_AT,1813_AT,39668_AT,950_AT,32044_AT,32474_AT,32261_AT,35590_S_AT,39450_S_AT,32833_AT,37413_AT,36187_AT,34402_AT,39797_AT,31616_R_AT,38050_AT,1784_S_AT,1622_AT,32818_AT,39746_AT,1254_AT,34066_AT,32691_S_AT,31699_AT,40527_AT,31727_AT,38980_AT,1008_F_AT,33520_AT,31925_S_AT,34846_AT,32888_AT,35777_AT,37769_AT,666_AT,32378_AT,40986_S_AT,3664…
1	!	0.000105	9200	702	400	0.57	0.043	GO:0043170	BP	2	macromolecule metabolic process	4	32804_AT,40869_AT,31669_S_AT,884_AT,1419_G_AT,1813_AT,39668_AT,950_AT,32044_AT,32474_AT,32261_AT,39450_S_AT,32833_AT,37413_AT,36187_AT,34402_AT,39797_AT,31616_R_AT,38050_AT,1784_S_AT,1622_AT,32818_AT,39746_AT,32691_S_AT,31699_AT,40527_AT,38980_AT,1008_F_AT,33520_AT,31925_S_AT,34846_AT,32888_AT,35777_AT,37769_AT,40986_S_AT,36647_AT,39601_AT,314_AT,34182_AT,40596_AT,40089_AT,41200_AT,37685_AT,2035_…
1	!	0.0222	4033	702	192	0.274	0.048	GO:0043412	BP	2	macromolecule modification	5	1419_G_AT,32044_AT,32474_AT,32261_AT,32833_AT,34402_AT,39797_AT,31616_R_AT,1784_S_AT,1622_AT,31699_AT,38980_AT,1008_F_AT,33520_AT,31925_S_AT,34846_AT,32888_AT,35777_AT,37769_AT,39601_AT,314_AT,34182_AT,33219_AT,36168_AT,37433_AT,1524_AT,37711_AT,33944_AT,32031_AT,39351_AT,2030_AT,276_AT,37766_S_AT,1346_AT,37448_S_AT,952_AT,33697_AT,37977_AT,1636_G_AT,1274_S_AT,41817_G_AT,40223_R_AT,35739_AT,679_A…
1	!	0.000206	5404	702	257	0.366	0.048	GO:0010467	BP	2	gene expression	5	32804_AT,40869_AT,31669_S_AT,884_AT,1419_G_AT,39668_AT,32474_AT,32261_AT,32833_AT,34402_AT,39797_AT,31616_R_AT,38050_AT,1784_S_AT,1622_AT,32818_AT,39746_AT,32691_S_AT,31699_AT,40527_AT,38980_AT,1008_F_AT,35777_AT,40986_S_AT,36647_AT,40596_AT,40089_AT,37685_AT,2035_S_AT,37675_AT,38184_AT,36168_AT,37433_AT,585_AT,31606_AT,37711_AT,39351_AT,2030_AT,37766_S_AT,1346_AT,37448_S_AT,615_S_AT,38828_S_AT,9…
1	!	0.00113	5661	702	263	0.375	0.046	GO:0019538	BP	2	protein metabolic process	5	1419_G_AT,1813_AT,39668_AT,950_AT,32044_AT,32474_AT,32261_AT,39450_S_AT,32833_AT,37413_AT,34402_AT,39797_AT,31616_R_AT,1784_S_AT,1622_AT,31699_AT,38980_AT,1008_F_AT,33520_AT,31925_S_AT,34846_AT,32888_AT,35777_AT,37769_AT,36647_AT,39601_AT,314_AT,34182_AT,41200_AT,37685_AT,37675_AT,38184_AT,33219_AT,36168_AT,37433_AT,1524_AT,37711_AT,33944_AT,32031_AT,39351_AT,2030_AT,276_AT,37766_S_AT,1346_AT,615…
1	!	0.00961	3857	702	187	0.266	0.048	GO:0036211	BP	2	protein modification process	6	1419_G_AT,32044_AT,32474_AT,32261_AT,32833_AT,34402_AT,39797_AT,31616_R_AT,1784_S_AT,1622_AT,31699_AT,38980_AT,1008_F_AT,33520_AT,31925_S_AT,34846_AT,32888_AT,35777_AT,37769_AT,39601_AT,314_AT,34182_AT,33219_AT,36168_AT,37433_AT,1524_AT,37711_AT,33944_AT,32031_AT,39351_AT,2030_AT,276_AT,37766_S_AT,1346_AT,952_AT,33697_AT,37977_AT,1636_G_AT,1274_S_AT,41817_G_AT,40223_R_AT,35739_AT,679_AT,100_G_AT,…
1	!	2.54e-05	6113	702	289	0.412	0.047	GO:1901360	BP	2	organic cyclic compound metabolic process	4	32804_AT,40869_AT,31669_S_AT,884_AT,1419_G_AT,39668_AT,32474_AT,32261_AT,35590_S_AT,32833_AT,36187_AT,34402_AT,39797_AT,38050_AT,1784_S_AT,1622_AT,39746_AT,1254_AT,34066_AT,32691_S_AT,40527_AT,31727_AT,38980_AT,1008_F_AT,35777_AT,666_AT,32378_AT,40986_S_AT,36647_AT,40596_AT,40089_AT,37685_AT,2035_S_AT,38184_AT,36168_AT,37433_AT,35568_AT,585_AT,32210_AT,41182_AT,32922_AT,35283_AT,37711_AT,33944_AT…
1	!	0.00117	2236	702	124	0.177	0.055	GO:0009056	BP	2	catabolic process	3	1419_G_AT,1813_AT,32044_AT,39450_S_AT,37413_AT,36187_AT,39797_AT,31616_R_AT,31699_AT,31727_AT,35777_AT,666_AT,32378_AT,41200_AT,2035_S_AT,33219_AT,32210_AT,34209_AT,37766_S_AT,1346_AT,38828_S_AT,33697_AT,32681_AT,1636_G_AT,1274_S_AT,35739_AT,41036_AT,1039_S_AT,162_AT,1693_S_AT,35471_G_AT,37392_AT,35986_AT,32756_AT,32816_AT,38269_AT,41445_AT,505_AT,38860_AT,34542_AT,35684_AT,38229_AT,31385_AT,3547…
1	!	0.000257	6301	702	291	0.415	0.046	GO:0009058	BP	2	biosynthetic process	3	31669_S_AT,36727_AT,34854_AT,884_AT,1419_G_AT,39668_AT,32474_AT,32261_AT,35590_S_AT,34402_AT,39797_AT,38050_AT,1784_S_AT,1622_AT,39746_AT,1254_AT,32691_S_AT,31699_AT,38980_AT,1008_F_AT,35777_AT,36172_S_AT,40986_S_AT,36647_AT,314_AT,34182_AT,40596_AT,40089_AT,41200_AT,37685_AT,2035_S_AT,37675_AT,38184_AT,36168_AT,37433_AT,35568_AT,585_AT,32210_AT,41182_AT,37711_AT,32031_AT,39351_AT,2030_AT,37766_S…
1	!	0.00278	6216	702	282	0.402	0.045	GO:1901576	BP	2	organic substance biosynthetic process	4	31669_S_AT,36727_AT,884_AT,1419_G_AT,39668_AT,32474_AT,32261_AT,35590_S_AT,34402_AT,39797_AT,38050_AT,1784_S_AT,1622_AT,39746_AT,1254_AT,32691_S_AT,31699_AT,38980_AT,1008_F_AT,35777_AT,40986_S_AT,36647_AT,314_AT,34182_AT,40596_AT,40089_AT,41200_AT,37685_AT,2035_S_AT,37675_AT,38184_AT,36168_AT,37433_AT,35568_AT,585_AT,32210_AT,41182_AT,37711_AT,32031_AT,39351_AT,2030_AT,37766_S_AT,1346_AT,37448_S_…
1	!	0.00962	4486	702	212	0.302	0.047	GO:1901362	BP	2	organic cyclic compound biosynthetic process	5	31669_S_AT,884_AT,1419_G_AT,39668_AT,32474_AT,32261_AT,35590_S_AT,34402_AT,39797_AT,38050_AT,1784_S_AT,1622_AT,39746_AT,1254_AT,32691_S_AT,38980_AT,1008_F_AT,35777_AT,40986_S_AT,40596_AT,40089_AT,37685_AT,2035_S_AT,38184_AT,36168_AT,37433_AT,35568_AT,585_AT,41182_AT,37711_AT,32031_AT,2030_AT,37766_S_AT,1346_AT,37448_S_AT,615_S_AT,38828_S_AT,33558_AT,32681_AT,33670_AT,1636_G_AT,39079_AT,1039_S_AT,…
1	!	1.1e-05	6881	702	320	0.456	0.047	GO:0006807	BP	2	nitrogen compound metabolic process	3	32804_AT,40869_AT,31669_S_AT,884_AT,1419_G_AT,39668_AT,32474_AT,32261_AT,35590_S_AT,39450_S_AT,32833_AT,37413_AT,36187_AT,34402_AT,39797_AT,31616_R_AT,38050_AT,1784_S_AT,1622_AT,39746_AT,1254_AT,34066_AT,32691_S_AT,40527_AT,31727_AT,38980_AT,1008_F_AT,35777_AT,666_AT,32378_AT,40986_S_AT,36647_AT,34182_AT,40596_AT,40089_AT,41200_AT,37685_AT,2035_S_AT,37675_AT,38184_AT,36168_AT,37433_AT,35568_AT,58…
1	!	0.0436	2261	702	118	0.168	0.052	GO:1901564	BP	2	organonitrogen compound metabolic process	4	1419_G_AT,35590_S_AT,39450_S_AT,37413_AT,31616_R_AT,1254_AT,34066_AT,1008_F_AT,666_AT,32378_AT,36647_AT,34182_AT,41200_AT,37685_AT,2035_S_AT,37675_AT,35568_AT,32210_AT,41182_AT,32031_AT,37766_S_AT,37448_S_AT,615_S_AT,33697_AT,32681_AT,38897_AT,38237_AT,679_AT,39079_AT,1039_S_AT,35471_G_AT,41445_AT,38860_AT,34542_AT,32383_AT,38229_AT,35323_AT,41212_R_AT,31385_AT,40107_AT,40754_AT,36404_AT,33017_AT…
1	!	1.06e-07	1828	702	120	0.171	0.066	GO:0040011	BP	2	locomotion	2	35666_AT,884_AT,40643_AT,1813_AT,37413_AT,34402_AT,31616_R_AT,32152_AT,2069_S_AT,31699_AT,33520_AT,31925_S_AT,34846_AT,36557_AT,37324_AT,41200_AT,33219_AT,36168_AT,37711_AT,2030_AT,276_AT,37766_S_AT,33558_AT,32681_AT,1636_G_AT,40539_AT,33089_S_AT,1039_S_AT,33178_AT,33447_AT,38802_AT,1693_S_AT,35471_G_AT,40473_AT,1768_S_AT,38269_AT,41445_AT,2005_S_AT,34542_AT,35684_AT,40849_S_AT,35473_AT,1999_S_AT…
1	!	0.00021	2418	702	135	0.192	0.056	GO:0051704	BP	2	multi-organism process	2	31669_S_AT,884_AT,39045_AT,1419_G_AT,36443_AT,1784_S_AT,39746_AT,32691_S_AT,40527_AT,31727_AT,1008_F_AT,34846_AT,37324_AT,41200_AT,2035_S_AT,35568_AT,585_AT,37711_AT,33944_AT,32031_AT,276_AT,34209_AT,37766_S_AT,37448_S_AT,615_S_AT,33697_AT,33670_AT,40223_R_AT,679_AT,35150_AT,32758_G_AT,1322_AT,1693_S_AT,35471_G_AT,32396_F_AT,32816_AT,41445_AT,34542_AT,41212_R_AT,40849_S_AT,31385_AT,35848_AT,38909…
1	!	8.18e-15	8483	702	416	0.593	0.049	GO:0050896	BP	2	response to stimulus	2	35666_AT,884_AT,40643_AT,39045_AT,1419_G_AT,1813_AT,39668_AT,950_AT,32474_AT,32261_AT,35590_S_AT,35289_AT,37413_AT,36323_AT,34402_AT,39797_AT,31616_R_AT,38050_AT,32152_AT,1622_AT,32818_AT,2069_S_AT,39746_AT,1254_AT,34066_AT,32691_S_AT,31699_AT,40527_AT,31727_AT,38980_AT,1008_F_AT,33520_AT,35307_AT,31925_S_AT,34846_AT,32888_AT,35777_AT,37769_AT,36172_S_AT,32716_AT,666_AT,36557_AT,40986_S_AT,39601_…
1	!	3.84e-11	1667	702	122	0.174	0.073	GO:0009719	BP	2	response to endogenous stimulus	3	884_AT,39045_AT,39668_AT,35289_AT,36323_AT,34402_AT,39797_AT,31616_R_AT,2069_S_AT,31699_AT,40527_AT,33520_AT,31925_S_AT,34846_AT,34182_AT,38184_AT,36168_AT,33341_AT,35568_AT,37711_AT,32031_AT,37766_S_AT,1346_AT,37448_S_AT,952_AT,33697_AT,32681_AT,33670_AT,37969_AT,1636_G_AT,33178_AT,1322_AT,35227_AT,1693_S_AT,35471_G_AT,1768_S_AT,38269_AT,41445_AT,2005_S_AT,32383_AT,35473_AT,38909_AT,33847_S_AT,3…
1	!	1.03e-07	1255	702	92	0.131	0.073	GO:0071495	BP	2	cellular response to endogenous stimulus	4	884_AT,39045_AT,39668_AT,35289_AT,36323_AT,34402_AT,39797_AT,31616_R_AT,2069_S_AT,31699_AT,40527_AT,31925_S_AT,34846_AT,34182_AT,38184_AT,36168_AT,33341_AT,37711_AT,32031_AT,37766_S_AT,1346_AT,37448_S_AT,952_AT,32681_AT,33670_AT,1636_G_AT,1322_AT,1768_S_AT,38269_AT,41445_AT,2005_S_AT,32383_AT,35473_AT,33847_S_AT,36404_AT,33017_AT,1741_S_AT,1396_AT,37961_AT,1406_AT,33839_AT,32265_AT,1792_G_AT,3257…
1	!	5.78e-17	4334	702	261	0.372	0.06	GO:0042221	BP	2	response to chemical	3	35666_AT,884_AT,40643_AT,39045_AT,1419_G_AT,39668_AT,950_AT,35590_S_AT,35289_AT,37413_AT,36323_AT,34402_AT,39797_AT,31616_R_AT,32152_AT,2069_S_AT,34066_AT,32691_S_AT,31699_AT,40527_AT,31727_AT,38980_AT,1008_F_AT,33520_AT,31925_S_AT,34846_AT,32888_AT,35777_AT,666_AT,36557_AT,34182_AT,37324_AT,41200_AT,38184_AT,33219_AT,36168_AT,33341_AT,35568_AT,37711_AT,32031_AT,2030_AT,276_AT,37766_S_AT,1346_AT,…
1	!	7.37e-07	1027	702	78	0.111	0.076	GO:1901698	BP	2	response to nitrogen compound	4	35289_AT,37413_AT,36323_AT,39797_AT,2069_S_AT,31699_AT,40527_AT,33520_AT,31925_S_AT,34846_AT,36168_AT,33341_AT,37711_AT,32031_AT,37766_S_AT,1346_AT,37448_S_AT,33697_AT,32681_AT,37969_AT,1636_G_AT,33178_AT,1693_S_AT,35471_G_AT,1768_S_AT,2005_S_AT,32383_AT,35473_AT,33847_S_AT,36404_AT,33017_AT,32659_AT,1741_S_AT,1396_AT,35928_AT,37961_AT,33839_AT,32265_AT,1792_G_AT,477_AT,38371_AT,36332_AT,1988_AT,…
1	!	4.37e-15	1574	702	127	0.181	0.081	GO:1901700	BP	2	response to oxygen-containing compound	4	1419_G_AT,35590_S_AT,35289_AT,37413_AT,39797_AT,2069_S_AT,34066_AT,32691_S_AT,31699_AT,40527_AT,31727_AT,33520_AT,31925_S_AT,34846_AT,32888_AT,37324_AT,41200_AT,38184_AT,36168_AT,33341_AT,35568_AT,37711_AT,32031_AT,2030_AT,37766_S_AT,1346_AT,37448_S_AT,33697_AT,32681_AT,33670_AT,37969_AT,1636_G_AT,679_AT,1039_S_AT,35150_AT,33178_AT,1322_AT,35227_AT,1693_S_AT,35471_G_AT,40473_AT,1768_S_AT,41445_AT…
1	!	8.08e-06	408	702	41	0.058	0.1	GO:0042493	BP	2	response to drug	4	884_AT,1419_G_AT,37413_AT,40527_AT,666_AT,37324_AT,35568_AT,37711_AT,32031_AT,1346_AT,37448_S_AT,33697_AT,32681_AT,35471_G_AT,41445_AT,33521_AT,35473_AT,33847_S_AT,33017_AT,1574_S_AT,1741_S_AT,853_AT,37532_AT,36716_AT,1792_G_AT,1316_AT,32990_AT,32279_AT,1827_S_AT,281_S_AT,37195_AT,1667_S_AT,919_AT,33102_AT,1271_G_AT,995_G_AT,32141_AT,32897_AT,38236_AT,33705_AT,258_AT
1	!	7.97e-18	2912	702	200	0.285	0.069	GO:0010033	BP	2	response to organic substance	4	884_AT,39045_AT,1419_G_AT,39668_AT,950_AT,35590_S_AT,35289_AT,36323_AT,34402_AT,39797_AT,31616_R_AT,2069_S_AT,34066_AT,32691_S_AT,31699_AT,40527_AT,31727_AT,38980_AT,1008_F_AT,33520_AT,31925_S_AT,34846_AT,32888_AT,34182_AT,37324_AT,41200_AT,38184_AT,36168_AT,33341_AT,35568_AT,37711_AT,32031_AT,2030_AT,276_AT,37766_S_AT,1346_AT,37448_S_AT,952_AT,33697_AT,32681_AT,33670_AT,37969_AT,1636_G_AT,1274_S…
1	!	9.68e-06	911	702	69	0.098	0.076	GO:0070848	BP	2	response to growth factor	5	884_AT,39668_AT,34402_AT,31616_R_AT,31699_AT,31925_S_AT,34846_AT,34182_AT,38184_AT,36168_AT,35568_AT,37711_AT,32031_AT,37766_S_AT,1346_AT,952_AT,1274_S_AT,1039_S_AT,1322_AT,38269_AT,41445_AT,2005_S_AT,35473_AT,33847_S_AT,1999_S_AT,39068_AT,31835_AT,31536_AT,39845_AT,33839_AT,32265_AT,32572_AT,38371_AT,230_S_AT,39852_AT,1988_AT,33754_AT,1827_S_AT,40594_R_AT,37195_AT,37839_AT,32029_AT,36754_AT,3695…
1	!	0.00211	844	702	59	0.084	0.07	GO:0034097	BP	2	response to cytokine	5	39045_AT,1419_G_AT,31616_R_AT,31727_AT,38980_AT,1008_F_AT,34846_AT,37766_S_AT,1346_AT,1274_S_AT,1039_S_AT,35150_AT,32758_G_AT,1693_S_AT,505_AT,2005_S_AT,35473_AT,38909_AT,1409_AT,1574_S_AT,39845_AT,853_AT,1908_AT,1471_AT,477_AT,38371_AT,36332_AT,39327_AT,37195_AT,38031_AT,36953_AT,277_AT,39800_S_AT,32484_AT,32104_I_AT,1311_AT,38014_AT,35025_AT,38710_AT,1220_G_AT,32488_AT,494_AT,1244_AT,1271_G_AT,…
1	!	1.41e-05	824	702	64	0.091	0.078	GO:0014070	BP	2	response to organic cyclic compound	5	36323_AT,2069_S_AT,40527_AT,33520_AT,33341_AT,35568_AT,37711_AT,32031_AT,37448_S_AT,33697_AT,32681_AT,33670_AT,37969_AT,1636_G_AT,32758_G_AT,35227_AT,35471_G_AT,41445_AT,32383_AT,35473_AT,38909_AT,33847_S_AT,33017_AT,1574_S_AT,1741_S_AT,1396_AT,37532_AT,1406_AT,33839_AT,32265_AT,1792_G_AT,1316_AT,36332_AT,33438_AT,33565_AT,32447_AT,37670_AT,37195_AT,37839_AT,32612_AT,34131_AT,33980_AT,38014_AT,32…
1	!	1.01e-10	825	702	76	0.108	0.092	GO:0033993	BP	2	response to lipid	5	1419_G_AT,35590_S_AT,2069_S_AT,32691_S_AT,31727_AT,33520_AT,32888_AT,37324_AT,41200_AT,38184_AT,33341_AT,35568_AT,37711_AT,32031_AT,2030_AT,37448_S_AT,33697_AT,33670_AT,37969_AT,679_AT,35150_AT,1322_AT,35227_AT,41445_AT,32383_AT,35473_AT,38909_AT,33847_S_AT,1999_S_AT,33017_AT,39845_AT,1741_S_AT,35928_AT,37532_AT,1406_AT,32265_AT,1792_G_AT,1316_AT,36332_AT,35013_AT,33438_AT,33565_AT,33754_AT,32447…
1	!	5.51e-08	1029	702	81	0.115	0.079	GO:0009725	BP	2	response to hormone	5	884_AT,39045_AT,35289_AT,2069_S_AT,31699_AT,33520_AT,31925_S_AT,34846_AT,36168_AT,33341_AT,35568_AT,37711_AT,32031_AT,37766_S_AT,1346_AT,37448_S_AT,32681_AT,33670_AT,37969_AT,35227_AT,1693_S_AT,1768_S_AT,41445_AT,2005_S_AT,32383_AT,35473_AT,38909_AT,33847_S_AT,36404_AT,33017_AT,1409_AT,32659_AT,1741_S_AT,1396_AT,38422_S_AT,37532_AT,37961_AT,1406_AT,36716_AT,32265_AT,1792_G_AT,121_AT,1316_AT,38371…
1	!	0.000408	417	702	38	0.054	0.091	GO:0048545	BP	2	response to steroid hormone	6	2069_S_AT,33520_AT,35568_AT,32031_AT,33670_AT,37969_AT,35227_AT,41445_AT,32383_AT,35473_AT,38909_AT,33847_S_AT,1741_S_AT,37532_AT,1406_AT,32265_AT,1792_G_AT,1316_AT,36332_AT,33438_AT,33565_AT,32447_AT,37195_AT,37839_AT,33980_AT,32998_AT,34618_AT,37853_AT,39337_AT,38821_AT,1271_G_AT,34422_R_AT,40919_AT,38066_AT,39358_AT,35317_AT,41143_AT,33640_AT
1	!	0.017	193	702	21	0.03	0.109	GO:0043627	BP	2	response to estrogen	7	2069_S_AT,33520_AT,35568_AT,33670_AT,35227_AT,41445_AT,32383_AT,35473_AT,38909_AT,33847_S_AT,1741_S_AT,1792_G_AT,33438_AT,33565_AT,37195_AT,34618_AT,37853_AT,39337_AT,40919_AT,38066_AT,39358_AT
1	!	0.00139	335	702	32	0.046	0.096	GO:0097305	BP	2	response to alcohol	5	2069_S_AT,34066_AT,35568_AT,32031_AT,33670_AT,37969_AT,35227_AT,41445_AT,35473_AT,38909_AT,33847_S_AT,33017_AT,1574_S_AT,1741_S_AT,33839_AT,1792_G_AT,36332_AT,33754_AT,37195_AT,37839_AT,32612_AT,34811_AT,34618_AT,37853_AT,39337_AT,494_AT,2047_S_AT,40919_AT,38066_AT,38236_AT,39358_AT,41143_AT
1	!	7.57e-06	944	702	71	0.101	0.075	GO:0010243	BP	2	response to organonitrogen compound	5	35289_AT,36323_AT,39797_AT,2069_S_AT,31699_AT,40527_AT,33520_AT,31925_S_AT,34846_AT,36168_AT,33341_AT,37711_AT,32031_AT,37766_S_AT,37448_S_AT,33697_AT,32681_AT,37969_AT,1636_G_AT,33178_AT,1693_S_AT,35471_G_AT,1768_S_AT,2005_S_AT,32383_AT,35473_AT,33847_S_AT,36404_AT,33017_AT,32659_AT,1741_S_AT,1396_AT,37961_AT,33839_AT,32265_AT,1792_G_AT,477_AT,38371_AT,36332_AT,1988_AT,281_S_AT,37195_AT,32029_AT…
1	!	0.00357	622	702	47	0.067	0.076	GO:1901652	BP	2	response to peptide	6	35289_AT,31699_AT,33520_AT,31925_S_AT,34846_AT,36168_AT,33341_AT,37766_S_AT,37448_S_AT,32681_AT,33178_AT,1693_S_AT,1768_S_AT,2005_S_AT,32383_AT,35473_AT,33847_S_AT,36404_AT,33017_AT,32659_AT,1741_S_AT,1396_AT,37961_AT,32265_AT,1792_G_AT,477_AT,38371_AT,36332_AT,1988_AT,37195_AT,32029_AT,40568_AT,32104_I_AT,1148_S_AT,33980_AT,1311_AT,35340_AT,33372_AT,1271_G_AT,1314_AT,34422_R_AT,40919_AT,38236_AT…
1	!	0.0105	589	702	44	0.063	0.075	GO:0043434	BP	2	response to peptide hormone	7	35289_AT,31699_AT,33520_AT,31925_S_AT,34846_AT,36168_AT,33341_AT,37766_S_AT,37448_S_AT,32681_AT,1693_S_AT,1768_S_AT,2005_S_AT,32383_AT,35473_AT,33847_S_AT,36404_AT,33017_AT,32659_AT,1741_S_AT,1396_AT,37961_AT,32265_AT,1792_G_AT,38371_AT,36332_AT,1988_AT,37195_AT,32029_AT,40568_AT,32104_I_AT,1148_S_AT,33980_AT,1311_AT,35340_AT,33372_AT,1271_G_AT,1314_AT,34422_R_AT,40919_AT,38236_AT,1855_AT,41143_A…
1	!	3.37e-07	461	702	47	0.067	0.102	GO:0010035	BP	2	response to inorganic substance	4	35590_S_AT,37413_AT,34846_AT,37324_AT,38184_AT,37711_AT,1346_AT,33697_AT,40295_AT,40473_AT,35684_AT,35473_AT,33847_S_AT,33017_AT,1574_S_AT,34457_AT,1741_S_AT,35928_AT,853_AT,37532_AT,1792_G_AT,1468_AT,36332_AT,34981_AT,33565_AT,36992_AT,37670_AT,38811_AT,35827_AT,281_S_AT,37195_AT,32612_AT,36965_AT,37747_AT,36026_AT,39729_AT,34727_AT,1271_G_AT,34422_R_AT,38066_AT,38236_AT,38610_S_AT,1327_S_AT,411…
1	!	0.000716	309	702	31	0.044	0.1	GO:0010038	BP	2	response to metal ion	5	35590_S_AT,37413_AT,34846_AT,37324_AT,37711_AT,1346_AT,33697_AT,40295_AT,33847_S_AT,33017_AT,1574_S_AT,34457_AT,1741_S_AT,37532_AT,1792_G_AT,36332_AT,33565_AT,37670_AT,35827_AT,281_S_AT,37195_AT,32612_AT,36965_AT,37747_AT,36026_AT,34727_AT,38236_AT,38610_S_AT,41143_AT,36152_AT,37569_AT
1	!	0.000571	118	702	18	0.026	0.153	GO:0051592	BP	2	response to calcium ion	6	35590_S_AT,37413_AT,37711_AT,33697_AT,40295_AT,33017_AT,36332_AT,33565_AT,37670_AT,35827_AT,281_S_AT,37747_AT,34727_AT,38236_AT,38610_S_AT,41143_AT,36152_AT,37569_AT
1	!	0.00809	1152	702	72	0.103	0.062	GO:0009628	BP	2	response to abiotic stimulus	3	1419_G_AT,1254_AT,31727_AT,34846_AT,40986_S_AT,37324_AT,38538_AT,33341_AT,585_AT,32210_AT,276_AT,1346_AT,33697_AT,32681_AT,1039_S_AT,35150_AT,32758_G_AT,1322_AT,35471_G_AT,32396_F_AT,41445_AT,35473_AT,33847_S_AT,1999_S_AT,33017_AT,1409_AT,34147_G_AT,32659_AT,39845_AT,1741_S_AT,35295_G_AT,37532_AT,33839_AT,1792_G_AT,34789_AT,1316_AT,36332_AT,34981_AT,32855_AT,41339_AT,36153_AT,33754_AT,36992_AT,18…
1	!	1.73e-13	4023	702	237	0.338	0.059	GO:0006950	BP	2	response to stress	3	884_AT,40643_AT,39045_AT,1419_G_AT,950_AT,32474_AT,32261_AT,35590_S_AT,37413_AT,31616_R_AT,38050_AT,1622_AT,32818_AT,2069_S_AT,39746_AT,32691_S_AT,31699_AT,40527_AT,31727_AT,38980_AT,1008_F_AT,33520_AT,31925_S_AT,34846_AT,35777_AT,32716_AT,40986_S_AT,39601_AT,34182_AT,37324_AT,41200_AT,38184_AT,33219_AT,37012_AT,36168_AT,33341_AT,35568_AT,585_AT,32922_AT,37711_AT,39351_AT,276_AT,34209_AT,37766_S_…
1	!	0.000103	379	702	37	0.053	0.098	GO:0006979	BP	2	response to oxidative stress	4	37413_AT,38184_AT,1346_AT,37969_AT,1636_G_AT,1039_S_AT,40473_AT,32396_F_AT,35684_AT,35473_AT,34147_G_AT,37181_AT,39845_AT,35928_AT,853_AT,36224_G_AT,1792_G_AT,1468_AT,34981_AT,39327_AT,1988_AT,36992_AT,37195_AT,277_AT,38527_AT,34131_AT,32738_AT,37853_AT,38847_AT,558_AT,39729_AT,1271_G_AT,34422_R_AT,38066_AT,1327_S_AT,33640_AT,34609_G_AT
1	!	0.0373	203	702	21	0.03	0.103	GO:0000302	BP	2	response to reactive oxygen species	5	37413_AT,38184_AT,1346_AT,40473_AT,35684_AT,35473_AT,37181_AT,35928_AT,853_AT,1792_G_AT,1468_AT,34981_AT,1988_AT,36992_AT,37195_AT,39729_AT,1271_G_AT,34422_R_AT,38066_AT,1327_S_AT,34609_G_AT
1	!	2.56e-05	1051	702	75	0.107	0.071	GO:0009611	BP	2	response to wounding	4	884_AT,40643_AT,39045_AT,1419_G_AT,32474_AT,35590_S_AT,31616_R_AT,32818_AT,2069_S_AT,32691_S_AT,31699_AT,31727_AT,33520_AT,32716_AT,41200_AT,37012_AT,33341_AT,39351_AT,37448_S_AT,1636_G_AT,1039_S_AT,40453_S_AT,35150_AT,33447_AT,1693_S_AT,40473_AT,1768_S_AT,41445_AT,40317_AT,35473_AT,36907_AT,1999_S_AT,1409_AT,1574_S_AT,31835_AT,853_AT,1471_AT,33839_AT,1792_G_AT,1714_AT,39101_AT,35013_AT,31510_S_A…
1	!	5.07e-05	738	702	58	0.083	0.079	GO:0042060	BP	2	wound healing	5	884_AT,40643_AT,39045_AT,1419_G_AT,32474_AT,31616_R_AT,31699_AT,31727_AT,33520_AT,32716_AT,41200_AT,37012_AT,33341_AT,39351_AT,37448_S_AT,1636_G_AT,1039_S_AT,35150_AT,33447_AT,1693_S_AT,1768_S_AT,41445_AT,40317_AT,35473_AT,1999_S_AT,1409_AT,31835_AT,853_AT,1471_AT,33839_AT,1792_G_AT,1714_AT,39101_AT,31510_S_AT,1988_AT,33942_S_AT,40594_R_AT,32029_AT,38282_AT,919_AT,32612_AT,34131_AT,1148_S_AT,3386…
1	!	0.00822	1837	702	103	0.147	0.056	GO:0006952	BP	2	defense response	4	1419_G_AT,31616_R_AT,1622_AT,32691_S_AT,31699_AT,40527_AT,38980_AT,1008_F_AT,31925_S_AT,34846_AT,34182_AT,37324_AT,36168_AT,585_AT,37711_AT,39351_AT,34209_AT,37766_S_AT,33697_AT,37969_AT,1636_G_AT,38237_AT,679_AT,1039_S_AT,35150_AT,1768_S_AT,41445_AT,505_AT,2005_S_AT,40849_S_AT,35369_AT,36907_AT,38909_AT,33847_S_AT,1999_S_AT,39068_AT,1574_S_AT,31835_AT,35271_AT,853_AT,33839_AT,32265_AT,39101_AT,3…
1	!	4.22e-10	2504	702	159	0.226	0.063	GO:0009605	BP	2	response to external stimulus	3	35666_AT,40643_AT,39045_AT,1419_G_AT,35590_S_AT,32152_AT,1254_AT,32691_S_AT,31699_AT,40527_AT,31727_AT,1008_F_AT,33520_AT,31925_S_AT,34846_AT,36172_S_AT,36557_AT,37324_AT,41200_AT,38538_AT,2035_S_AT,38184_AT,33219_AT,36168_AT,33341_AT,37711_AT,39351_AT,2030_AT,34209_AT,37766_S_AT,1346_AT,33697_AT,32681_AT,1636_G_AT,40539_AT,33089_S_AT,35739_AT,679_AT,1039_S_AT,35150_AT,33447_AT,38802_AT,35471_G_A…
1	!	0.000188	863	702	63	0.09	0.073	GO:0042330	BP	2	taxis	4	35666_AT,40643_AT,32152_AT,31699_AT,33520_AT,31925_S_AT,34846_AT,36557_AT,33219_AT,36168_AT,37766_S_AT,1636_G_AT,40539_AT,33089_S_AT,33447_AT,38802_AT,38269_AT,41445_AT,2005_S_AT,35684_AT,40849_S_AT,1999_S_AT,1574_S_AT,31835_AT,35271_AT,32265_AT,38371_AT,35013_AT,41678_AT,1988_AT,33754_AT,38939_R_AT,41123_S_AT,38110_AT,35734_AT,37839_AT,36953_AT,32484_AT,32104_I_AT,36965_AT,1148_S_AT,1311_AT,3502…
1	!	0.000188	863	702	63	0.09	0.073	GO:0006935	BP	2	chemotaxis	5	35666_AT,40643_AT,32152_AT,31699_AT,33520_AT,31925_S_AT,34846_AT,36557_AT,33219_AT,36168_AT,37766_S_AT,1636_G_AT,40539_AT,33089_S_AT,33447_AT,38802_AT,38269_AT,41445_AT,2005_S_AT,35684_AT,40849_S_AT,1999_S_AT,1574_S_AT,31835_AT,35271_AT,32265_AT,38371_AT,35013_AT,41678_AT,1988_AT,33754_AT,38939_R_AT,41123_S_AT,38110_AT,35734_AT,37839_AT,36953_AT,32484_AT,32104_I_AT,36965_AT,1148_S_AT,1311_AT,3502…
1	!	0.000379	503	702	43	0.061	0.085	GO:0009991	BP	2	response to extracellular stimulus	4	39045_AT,35590_S_AT,1008_F_AT,33520_AT,37324_AT,38184_AT,33219_AT,2030_AT,1346_AT,33697_AT,35739_AT,1039_S_AT,41445_AT,31385_AT,35473_AT,38909_AT,1409_AT,36199_AT,1574_S_AT,39845_AT,1741_S_AT,853_AT,37532_AT,31918_AT,1316_AT,33565_AT,37195_AT,39370_AT,37519_AT,39800_S_AT,32612_AT,41247_AT,33980_AT,32998_AT,37853_AT,37107_AT,1271_G_AT,34422_R_AT,32897_AT,40919_AT,38066_AT,33640_AT,258_AT
1	!	0.00145	474	702	40	0.057	0.084	GO:0031667	BP	2	response to nutrient levels	5	39045_AT,35590_S_AT,1008_F_AT,33520_AT,37324_AT,38184_AT,33219_AT,2030_AT,1346_AT,35739_AT,1039_S_AT,41445_AT,31385_AT,35473_AT,38909_AT,1409_AT,36199_AT,1574_S_AT,39845_AT,1741_S_AT,853_AT,37532_AT,31918_AT,1316_AT,33565_AT,37195_AT,39370_AT,39800_S_AT,32612_AT,41247_AT,33980_AT,32998_AT,37853_AT,37107_AT,1271_G_AT,34422_R_AT,32897_AT,40919_AT,38066_AT,258_AT
1	!	0.00389	176	702	21	0.03	0.119	GO:0007584	BP	2	response to nutrient	6	39045_AT,35590_S_AT,33520_AT,37324_AT,41445_AT,35473_AT,38909_AT,1409_AT,1574_S_AT,1741_S_AT,37532_AT,33565_AT,37195_AT,32612_AT,32998_AT,1271_G_AT,34422_R_AT,32897_AT,40919_AT,38066_AT,258_AT
1	!	1.21e-05	1714	702	108	0.154	0.063	GO:0006955	BP	2	immune response	3	1419_G_AT,31616_R_AT,1622_AT,31699_AT,38980_AT,1008_F_AT,31925_S_AT,34846_AT,36168_AT,585_AT,37711_AT,39351_AT,37766_S_AT,952_AT,33697_AT,1636_G_AT,679_AT,35150_AT,33178_AT,1768_S_AT,38269_AT,41445_AT,38017_AT,36802_AT,505_AT,2005_S_AT,35473_AT,35369_AT,38909_AT,41324_G_AT,33847_S_AT,1999_S_AT,33017_AT,39068_AT,1574_S_AT,31835_AT,35271_AT,1471_AT,36334_AT,33839_AT,32265_AT,39101_AT,477_AT,38371_A…
1	!	0.0255	1126	702	69	0.098	0.061	GO:0045087	BP	2	innate immune response	4	1419_G_AT,31616_R_AT,1622_AT,31699_AT,38980_AT,1008_F_AT,31925_S_AT,34846_AT,36168_AT,585_AT,37711_AT,39351_AT,37766_S_AT,33697_AT,1636_G_AT,1768_S_AT,41445_AT,505_AT,2005_S_AT,35369_AT,38909_AT,33847_S_AT,1999_S_AT,39068_AT,1574_S_AT,35271_AT,33839_AT,32265_AT,39101_AT,477_AT,38371_AT,35013_AT,1988_AT,35254_AT,36153_AT,36992_AT,35734_AT,281_S_AT,32029_AT,37687_I_AT,38282_AT,32104_I_AT,34425_AT,3…
1	!	5.61e-07	6221	702	301	0.429	0.048	GO:0071840	BP	2	cellular component organization or biogenesis	2	35666_AT,32804_AT,34854_AT,884_AT,40643_AT,39045_AT,1419_G_AT,36443_AT,950_AT,32474_AT,32261_AT,38307_AT,34402_AT,39797_AT,37049_G_AT,31616_R_AT,38050_AT,32152_AT,1784_S_AT,31481_S_AT,32818_AT,2069_S_AT,31699_AT,31727_AT,1008_F_AT,36635_AT,31925_S_AT,34846_AT,32888_AT,35777_AT,36172_S_AT,41117_S_AT,32679_AT,36557_AT,41491_S_AT,40089_AT,41200_AT,35630_AT,1529_AT,37685_AT,2035_S_AT,36051_S_AT,37475…
1	!	3.9e-19	13749	702	599	0.853	0.044	GO:0044699	BP	2	single-organism process	2	35666_AT,32804_AT,31669_S_AT,36727_AT,34854_AT,884_AT,40643_AT,39045_AT,1419_G_AT,36443_AT,1813_AT,39668_AT,950_AT,32474_AT,32261_AT,35590_S_AT,39450_S_AT,34166_AT,35289_AT,32833_AT,37413_AT,38307_AT,36323_AT,36187_AT,34402_AT,39797_AT,37049_G_AT,31616_R_AT,38050_AT,32152_AT,1784_S_AT,1622_AT,31481_S_AT,35481_AT,32818_AT,2069_S_AT,39746_AT,1254_AT,34066_AT,32691_S_AT,31699_AT,40527_AT,31727_AT,38…
1	!	6.48e-10	1982	702	134	0.191	0.068	GO:0016265	BP	2	death	3	32804_AT,34854_AT,39668_AT,32474_AT,37413_AT,31616_R_AT,38050_AT,1622_AT,2069_S_AT,32691_S_AT,1008_F_AT,34846_AT,32888_AT,32378_AT,37685_AT,38184_AT,36168_AT,33341_AT,35568_AT,37711_AT,39351_AT,2030_AT,276_AT,37766_S_AT,1346_AT,33697_AT,33558_AT,32681_AT,33670_AT,1636_G_AT,1274_S_AT,41817_G_AT,1039_S_AT,38393_AT,35150_AT,1322_AT,1693_S_AT,35471_G_AT,40473_AT,32396_F_AT,38269_AT,41445_AT,2005_S_AT…
1	!	1.27e-06	5490	702	271	0.386	0.049	GO:0044710	BP	2	single-organism metabolic process	3	36727_AT,34854_AT,39045_AT,1419_G_AT,39668_AT,32474_AT,32261_AT,35590_S_AT,39450_S_AT,37413_AT,39797_AT,31616_R_AT,1784_S_AT,1622_AT,39746_AT,1254_AT,34066_AT,31699_AT,31727_AT,38980_AT,1008_F_AT,33520_AT,35307_AT,31925_S_AT,34846_AT,35777_AT,37769_AT,36172_S_AT,666_AT,32679_AT,32378_AT,40986_S_AT,36647_AT,314_AT,34182_AT,41200_AT,37685_AT,35275_AT,2035_S_AT,38184_AT,36168_AT,33341_AT,35568_AT,58…
1	!	0.000474	2568	702	140	0.199	0.055	GO:0044281	BP	2	small molecule metabolic process	4	36727_AT,34854_AT,39045_AT,1419_G_AT,39668_AT,35590_S_AT,39450_S_AT,37413_AT,31616_R_AT,1254_AT,34066_AT,31699_AT,31727_AT,666_AT,32378_AT,36647_AT,34182_AT,41200_AT,35275_AT,2035_S_AT,33341_AT,35568_AT,32210_AT,41182_AT,33944_AT,32031_AT,34209_AT,37766_S_AT,1346_AT,37448_S_AT,615_S_AT,33697_AT,32681_AT,37969_AT,38897_AT,38237_AT,35739_AT,39079_AT,1039_S_AT,40295_AT,32758_G_AT,35471_G_AT,37392_AT…
1	!	3.93e-10	1948	702	133	0.189	0.068	GO:0008283	BP	2	cell proliferation	3	32804_AT,1419_G_AT,1813_AT,39668_AT,32474_AT,32833_AT,34402_AT,35481_AT,32818_AT,2069_S_AT,31699_AT,1008_F_AT,31925_S_AT,32888_AT,37685_AT,38184_AT,36168_AT,33341_AT,585_AT,41182_AT,37711_AT,39351_AT,2030_AT,1346_AT,615_S_AT,33697_AT,33558_AT,33670_AT,37969_AT,1636_G_AT,1039_S_AT,35150_AT,33456_AT,33178_AT,1322_AT,1693_S_AT,35471_G_AT,720_AT,1768_S_AT,32396_F_AT,38269_AT,41445_AT,38017_AT,36802_A…
1	!	8.54e-13	5658	702	302	0.43	0.053	GO:0051179	BP	2	localization	2	35666_AT,884_AT,40643_AT,39045_AT,1419_G_AT,1813_AT,39668_AT,950_AT,35590_S_AT,34166_AT,37413_AT,36323_AT,34402_AT,37049_G_AT,31616_R_AT,32152_AT,2069_S_AT,32691_S_AT,31699_AT,40527_AT,33520_AT,35307_AT,36635_AT,31925_S_AT,34846_AT,36172_S_AT,36557_AT,41491_S_AT,40596_AT,37324_AT,41200_AT,35630_AT,37685_AT,35275_AT,38538_AT,36051_S_AT,37675_AT,33219_AT,36168_AT,35568_AT,41450_AT,31606_AT,37711_AT…
1	!	8.77e-08	4637	702	242	0.345	0.052	GO:0051234	BP	2	establishment of localization	3	884_AT,40643_AT,39045_AT,1419_G_AT,1813_AT,39668_AT,950_AT,35590_S_AT,34166_AT,36323_AT,37049_G_AT,32152_AT,32691_S_AT,31699_AT,40527_AT,35307_AT,36635_AT,31925_S_AT,34846_AT,36172_S_AT,36557_AT,41491_S_AT,40596_AT,37324_AT,41200_AT,35630_AT,37685_AT,35275_AT,38538_AT,36051_S_AT,37675_AT,33219_AT,35568_AT,41450_AT,31606_AT,37711_AT,32031_AT,39351_AT,38849_AT,276_AT,1346_AT,37448_S_AT,38828_S_AT,3…
1	!	8.38e-08	4512	702	237	0.338	0.053	GO:0006810	BP	2	transport	4	40643_AT,39045_AT,1419_G_AT,1813_AT,39668_AT,950_AT,35590_S_AT,34166_AT,36323_AT,37049_G_AT,32152_AT,32691_S_AT,31699_AT,40527_AT,35307_AT,36635_AT,31925_S_AT,34846_AT,36172_S_AT,36557_AT,41491_S_AT,40596_AT,37324_AT,41200_AT,35630_AT,37685_AT,35275_AT,38538_AT,36051_S_AT,37675_AT,33219_AT,35568_AT,41450_AT,31606_AT,37711_AT,32031_AT,39351_AT,38849_AT,276_AT,1346_AT,37448_S_AT,38828_S_AT,31628_AT…
1	!	0.000201	2578	702	142	0.202	0.055	GO:0071702	BP	2	organic substance transport	5	39045_AT,1419_G_AT,1813_AT,39668_AT,950_AT,35590_S_AT,34166_AT,37049_G_AT,32152_AT,32691_S_AT,35307_AT,36635_AT,36172_S_AT,36557_AT,41491_S_AT,37324_AT,41200_AT,35630_AT,35275_AT,41450_AT,31606_AT,38849_AT,276_AT,1346_AT,37448_S_AT,38828_S_AT,31628_AT,33697_AT,32681_AT,37969_AT,38897_AT,1039_S_AT,40453_S_AT,35150_AT,32758_G_AT,33447_AT,35471_G_AT,40402_AT,1768_S_AT,35096_AT,41445_AT,505_AT,2005_S…
1	!	0.000262	793	702	59	0.084	0.074	GO:0071705	BP	2	nitrogen compound transport	5	1419_G_AT,39668_AT,35590_S_AT,34166_AT,36635_AT,31606_AT,37448_S_AT,38828_S_AT,31628_AT,33697_AT,37969_AT,38897_AT,1039_S_AT,40453_S_AT,32758_G_AT,35471_G_AT,40402_AT,35096_AT,38860_AT,32383_AT,36404_AT,33017_AT,31835_AT,32165_AT,32183_AT,35441_AT,36654_S_AT,33839_AT,34108_G_AT,33131_AT,121_AT,34981_AT,32990_AT,31587_AT,34987_S_AT,33942_S_AT,34393_R_AT,281_S_AT,38031_AT,32104_I_AT,34131_AT,33423_…
1	!	0.000129	2722	702	149	0.212	0.055	GO:0033036	BP	2	macromolecule localization	3	884_AT,1419_G_AT,1813_AT,39668_AT,950_AT,35590_S_AT,37049_G_AT,32152_AT,2069_S_AT,35307_AT,36635_AT,36172_S_AT,36557_AT,41491_S_AT,37324_AT,41200_AT,35630_AT,37685_AT,41450_AT,31606_AT,38849_AT,2030_AT,276_AT,1346_AT,37448_S_AT,38828_S_AT,31628_AT,952_AT,33697_AT,32681_AT,1636_G_AT,37232_AT,1039_S_AT,40453_S_AT,35150_AT,32758_G_AT,33456_AT,1322_AT,33447_AT,35471_G_AT,1768_S_AT,32843_S_AT,41445_AT…
1	!	0.00265	2364	702	128	0.182	0.054	GO:0008104	BP	2	protein localization	4	884_AT,1419_G_AT,1813_AT,39668_AT,950_AT,35590_S_AT,37049_G_AT,32152_AT,2069_S_AT,35307_AT,36172_S_AT,36557_AT,37324_AT,35630_AT,37685_AT,41450_AT,31606_AT,38849_AT,2030_AT,276_AT,1346_AT,37448_S_AT,31628_AT,952_AT,33697_AT,32681_AT,1636_G_AT,37232_AT,1039_S_AT,35150_AT,33456_AT,1322_AT,33447_AT,35471_G_AT,1768_S_AT,41445_AT,505_AT,2005_S_AT,38860_AT,40849_S_AT,31385_AT,35473_AT,1999_S_AT,36404_A…
1	!	0.0101	1937	702	107	0.152	0.055	GO:0045184	BP	2	establishment of protein localization	5	884_AT,1419_G_AT,1813_AT,39668_AT,950_AT,35590_S_AT,37049_G_AT,32152_AT,35307_AT,36172_S_AT,36557_AT,37324_AT,35630_AT,41450_AT,31606_AT,38849_AT,276_AT,1346_AT,37448_S_AT,31628_AT,33697_AT,32681_AT,1636_G_AT,37232_AT,1039_S_AT,35150_AT,1322_AT,33447_AT,1768_S_AT,41445_AT,505_AT,2005_S_AT,38860_AT,40849_S_AT,31385_AT,35473_AT,1999_S_AT,36404_AT,33017_AT,36576_AT,34147_G_AT,39845_AT,38685_AT,35441…
1	!	2.56e-05	1294	702	87	0.124	0.067	GO:0051674	BP	2	localization of cell	3	35666_AT,884_AT,40643_AT,1813_AT,37413_AT,34402_AT,31616_R_AT,2069_S_AT,31699_AT,33520_AT,41200_AT,33219_AT,36168_AT,37711_AT,2030_AT,276_AT,33558_AT,32681_AT,1636_G_AT,40539_AT,1039_S_AT,33178_AT,1693_S_AT,40473_AT,1768_S_AT,38269_AT,41445_AT,2005_S_AT,34542_AT,35684_AT,40849_S_AT,35473_AT,33017_AT,1409_AT,1574_S_AT,31835_AT,31536_AT,1396_AT,31918_AT,32265_AT,32572_AT,1714_AT,35013_AT,230_S_AT,1…
1	!	3.07e-05	2942	702	161	0.229	0.055	GO:0051641	BP	2	cellular localization	3	884_AT,40643_AT,1419_G_AT,1813_AT,39668_AT,950_AT,35590_S_AT,37049_G_AT,32152_AT,2069_S_AT,36172_S_AT,36557_AT,35630_AT,37685_AT,35568_AT,41450_AT,31606_AT,37711_AT,39351_AT,38849_AT,2030_AT,276_AT,1346_AT,37448_S_AT,33697_AT,32681_AT,37969_AT,1039_S_AT,40453_S_AT,35150_AT,32758_G_AT,33456_AT,1322_AT,33447_AT,1693_S_AT,35471_G_AT,1768_S_AT,35096_AT,41445_AT,505_AT,2005_S_AT,38860_AT,32383_AT,4084…
1	!	8.2e-05	2564	702	143	0.204	0.056	GO:0051649	BP	2	establishment of localization in cell	4	40643_AT,1419_G_AT,1813_AT,39668_AT,950_AT,35590_S_AT,37049_G_AT,32152_AT,36172_S_AT,36557_AT,35630_AT,37685_AT,35568_AT,41450_AT,31606_AT,37711_AT,39351_AT,38849_AT,1346_AT,37448_S_AT,33697_AT,32681_AT,37969_AT,1039_S_AT,40453_S_AT,35150_AT,32758_G_AT,1322_AT,33447_AT,1693_S_AT,35471_G_AT,1768_S_AT,35096_AT,41445_AT,505_AT,2005_S_AT,38860_AT,32383_AT,40849_S_AT,31385_AT,1999_S_AT,36404_AT,33017_…
1	!	0.00248	1789	702	103	0.147	0.058	GO:0046907	BP	2	intracellular transport	5	950_AT,37049_G_AT,32152_AT,36172_S_AT,36557_AT,37685_AT,35568_AT,41450_AT,31606_AT,39351_AT,38849_AT,1346_AT,37448_S_AT,33697_AT,32681_AT,1039_S_AT,40453_S_AT,32758_G_AT,1322_AT,33447_AT,35471_G_AT,1768_S_AT,41445_AT,505_AT,2005_S_AT,40849_S_AT,31385_AT,1574_S_AT,34147_G_AT,39845_AT,32165_AT,32183_AT,38685_AT,40189_AT,35441_AT,36716_AT,40885_S_AT,33131_AT,1316_AT,35941_F_AT,39363_AT,32530_AT,3503…
1	!	3.6e-05	4103	702	209	0.298	0.051	GO:1902578	BP	2	single-organism localization	3	884_AT,40643_AT,39045_AT,1419_G_AT,1813_AT,39668_AT,950_AT,35590_S_AT,34166_AT,36323_AT,37049_G_AT,32152_AT,32691_S_AT,31699_AT,40527_AT,36635_AT,31925_S_AT,34846_AT,36172_S_AT,36557_AT,41491_S_AT,37324_AT,41200_AT,35630_AT,37685_AT,35275_AT,38538_AT,36051_S_AT,37675_AT,35568_AT,41450_AT,31606_AT,37711_AT,32031_AT,39351_AT,38849_AT,1346_AT,37448_S_AT,31628_AT,952_AT,33697_AT,32681_AT,37969_AT,163…
1	!	7.21e-06	3929	702	205	0.292	0.052	GO:0044765	BP	2	single-organism transport	4	40643_AT,39045_AT,1419_G_AT,1813_AT,39668_AT,950_AT,35590_S_AT,34166_AT,36323_AT,37049_G_AT,32152_AT,32691_S_AT,31699_AT,40527_AT,36635_AT,31925_S_AT,34846_AT,36172_S_AT,36557_AT,41491_S_AT,37324_AT,41200_AT,35630_AT,37685_AT,35275_AT,38538_AT,36051_S_AT,37675_AT,35568_AT,41450_AT,31606_AT,37711_AT,32031_AT,39351_AT,38849_AT,1346_AT,37448_S_AT,31628_AT,952_AT,33697_AT,32681_AT,37969_AT,1636_G_AT,…
1	!	0.0475	1615	702	90	0.128	0.056	GO:1902582	BP	2	single-organism intracellular transport	5	950_AT,37049_G_AT,32152_AT,36172_S_AT,36557_AT,37685_AT,35568_AT,41450_AT,39351_AT,38849_AT,1346_AT,33697_AT,32681_AT,1039_S_AT,40453_S_AT,32758_G_AT,1322_AT,33447_AT,35471_G_AT,1768_S_AT,41445_AT,505_AT,2005_S_AT,40849_S_AT,31385_AT,1574_S_AT,34147_G_AT,39845_AT,32165_AT,32183_AT,35441_AT,36716_AT,40885_S_AT,33131_AT,1316_AT,35941_F_AT,39363_AT,32530_AT,36992_AT,38479_AT,38110_AT,34393_R_AT,3582…
1	!	0.00912	1071	702	68	0.097	0.063	GO:0046903	BP	2	secretion	5	40643_AT,1419_G_AT,1813_AT,39668_AT,35590_S_AT,32152_AT,40527_AT,35630_AT,31606_AT,37711_AT,32031_AT,38849_AT,37448_S_AT,33697_AT,37969_AT,1039_S_AT,35150_AT,1693_S_AT,35471_G_AT,35096_AT,41445_AT,38860_AT,32383_AT,1999_S_AT,36404_AT,33017_AT,1574_S_AT,31835_AT,33839_AT,34108_G_AT,35485_AT,33131_AT,121_AT,39680_AT,34981_AT,39363_AT,32990_AT,36192_AT,32279_AT,33942_S_AT,38110_AT,34393_R_AT,281_S_A…
1	!	0.0363	268	702	25	0.036	0.093	GO:0002790	BP	2	peptide secretion	6	1419_G_AT,39668_AT,35590_S_AT,37448_S_AT,1039_S_AT,38860_AT,32383_AT,36404_AT,33017_AT,33839_AT,34108_G_AT,33131_AT,121_AT,34981_AT,33942_S_AT,34393_R_AT,281_S_AT,32104_I_AT,41247_AT,32998_AT,37853_AT,40436_G_AT,40649_AT,38162_AT,35317_AT
1	!	0.023	261	702	25	0.036	0.096	GO:0030072	BP	2	peptide hormone secretion	7	1419_G_AT,39668_AT,35590_S_AT,37448_S_AT,1039_S_AT,38860_AT,32383_AT,36404_AT,33017_AT,33839_AT,34108_G_AT,33131_AT,121_AT,34981_AT,33942_S_AT,34393_R_AT,281_S_AT,32104_I_AT,41247_AT,32998_AT,37853_AT,40436_G_AT,40649_AT,38162_AT,35317_AT
1	!	3.99e-11	6297	702	321	0.457	0.051	GO:0023052	BP	2	signaling	2	35666_AT,884_AT,40643_AT,39045_AT,1419_G_AT,1813_AT,39668_AT,950_AT,32261_AT,35590_S_AT,35289_AT,38307_AT,36323_AT,34402_AT,39797_AT,31616_R_AT,38050_AT,32152_AT,1622_AT,32818_AT,2069_S_AT,1254_AT,32691_S_AT,31699_AT,40527_AT,31727_AT,38980_AT,1008_F_AT,33520_AT,35307_AT,31925_S_AT,34846_AT,32888_AT,35777_AT,37769_AT,32716_AT,666_AT,36557_AT,39601_AT,34182_AT,41200_AT,35630_AT,38538_AT,38184_AT,3…
1	!	5.93e-11	6288	702	320	0.456	0.051	GO:0044700	BP	2	single organism signaling	3	35666_AT,884_AT,40643_AT,39045_AT,1419_G_AT,1813_AT,39668_AT,950_AT,32261_AT,35590_S_AT,35289_AT,38307_AT,36323_AT,34402_AT,39797_AT,31616_R_AT,38050_AT,32152_AT,1622_AT,32818_AT,2069_S_AT,1254_AT,32691_S_AT,31699_AT,40527_AT,31727_AT,38980_AT,1008_F_AT,33520_AT,35307_AT,31925_S_AT,34846_AT,32888_AT,35777_AT,37769_AT,32716_AT,666_AT,36557_AT,39601_AT,34182_AT,41200_AT,35630_AT,38538_AT,38184_AT,3…
1	!	2.15e-11	11440	702	506	0.721	0.044	GO:0065007	BP	2	biological regulation	2	35666_AT,32804_AT,31669_S_AT,36727_AT,34854_AT,884_AT,40643_AT,39045_AT,1419_G_AT,1813_AT,39668_AT,950_AT,32474_AT,32261_AT,35590_S_AT,35289_AT,32833_AT,37413_AT,38307_AT,36323_AT,36187_AT,34402_AT,39797_AT,31616_R_AT,38050_AT,32152_AT,1784_S_AT,1622_AT,35481_AT,32818_AT,2069_S_AT,39746_AT,1254_AT,32691_S_AT,31699_AT,40527_AT,31727_AT,38980_AT,1008_F_AT,33520_AT,35307_AT,36635_AT,31925_S_AT,34846…
1	!	7.76e-08	2828	702	166	0.236	0.059	GO:0065009	BP	2	regulation of molecular function	3	1419_G_AT,39668_AT,32474_AT,32261_AT,35590_S_AT,35289_AT,37413_AT,36187_AT,31616_R_AT,1622_AT,1254_AT,31699_AT,40527_AT,38980_AT,1008_F_AT,35307_AT,31925_S_AT,34846_AT,37769_AT,36557_AT,40986_S_AT,41200_AT,35630_AT,37685_AT,36051_S_AT,38184_AT,33219_AT,36168_AT,37433_AT,35568_AT,31606_AT,37711_AT,33944_AT,2030_AT,276_AT,37766_S_AT,1346_AT,37448_S_AT,615_S_AT,952_AT,33697_AT,32681_AT,33670_AT,1636…
1	!	2.23e-07	1807	702	118	0.168	0.065	GO:0044093	BP	2	positive regulation of molecular function	4	1419_G_AT,32261_AT,35590_S_AT,35289_AT,31616_R_AT,1622_AT,1254_AT,31699_AT,38980_AT,1008_F_AT,35307_AT,31925_S_AT,34846_AT,37769_AT,40986_S_AT,41200_AT,35630_AT,37685_AT,36051_S_AT,33219_AT,36168_AT,35568_AT,37711_AT,2030_AT,37766_S_AT,1346_AT,37448_S_AT,952_AT,33697_AT,32681_AT,33670_AT,1636_G_AT,40539_AT,41817_G_AT,40223_R_AT,40979_AT,1039_S_AT,35150_AT,33456_AT,35471_G_AT,40473_AT,1768_S_AT,32…
1	!	8.44e-17	3565	702	227	0.323	0.064	GO:0065008	BP	2	regulation of biological quality	3	35666_AT,36727_AT,884_AT,40643_AT,39045_AT,1419_G_AT,39668_AT,35590_S_AT,35289_AT,38307_AT,34402_AT,31616_R_AT,1784_S_AT,32691_S_AT,31699_AT,40527_AT,31727_AT,1008_F_AT,33520_AT,36635_AT,31925_S_AT,34846_AT,37769_AT,36172_S_AT,41117_S_AT,32716_AT,36647_AT,39601_AT,41491_S_AT,37324_AT,41200_AT,37685_AT,35275_AT,38538_AT,36051_S_AT,38184_AT,33219_AT,37012_AT,33341_AT,35568_AT,585_AT,31606_AT,37711_…
1	!	1.5e-05	1550	702	100	0.142	0.065	GO:0042592	BP	2	homeostatic process	4	36727_AT,39045_AT,39668_AT,35590_S_AT,35289_AT,38307_AT,34402_AT,1784_S_AT,32691_S_AT,31699_AT,37769_AT,36172_S_AT,37324_AT,41200_AT,37685_AT,35275_AT,38538_AT,38184_AT,33341_AT,35568_AT,585_AT,37711_AT,33944_AT,1346_AT,37448_S_AT,615_S_AT,33697_AT,32681_AT,33670_AT,1636_G_AT,41036_AT,1039_S_AT,35150_AT,35471_G_AT,1768_S_AT,32396_F_AT,41445_AT,2005_S_AT,33521_AT,32383_AT,38909_AT,1999_S_AT,36404_…
1	!	0.00084	1001	702	68	0.097	0.068	GO:0048878	BP	2	chemical homeostasis	5	36727_AT,39045_AT,39668_AT,35590_S_AT,35289_AT,32691_S_AT,31699_AT,37769_AT,36172_S_AT,37324_AT,41200_AT,37685_AT,35275_AT,38538_AT,38184_AT,33341_AT,35568_AT,33944_AT,1346_AT,37448_S_AT,615_S_AT,33697_AT,32681_AT,33670_AT,1636_G_AT,41036_AT,1039_S_AT,35150_AT,35471_G_AT,41445_AT,2005_S_AT,33521_AT,32383_AT,38909_AT,36404_AT,33017_AT,1409_AT,34457_AT,1396_AT,37532_AT,36716_AT,41823_AT,33131_AT,34…
1	!	0.0111	668	702	48	0.068	0.072	GO:0050801	BP	2	ion homeostasis	6	39668_AT,35590_S_AT,32691_S_AT,31699_AT,37769_AT,36172_S_AT,37324_AT,37685_AT,35275_AT,38538_AT,33341_AT,35568_AT,33944_AT,1346_AT,33697_AT,32681_AT,33670_AT,1636_G_AT,41036_AT,1039_S_AT,35150_AT,35471_G_AT,41445_AT,2005_S_AT,33521_AT,38909_AT,36404_AT,34457_AT,36716_AT,34588_I_AT,34981_AT,1988_AT,1827_S_AT,37670_AT,32029_AT,36953_AT,40568_AT,41358_AT,36965_AT,37285_AT,31417_AT,32998_AT,494_AT,34…
1	!	0.00537	593	702	45	0.064	0.076	GO:0055080	BP	2	cation homeostasis	7	39668_AT,35590_S_AT,32691_S_AT,31699_AT,37769_AT,36172_S_AT,37324_AT,37685_AT,38538_AT,33341_AT,35568_AT,33944_AT,1346_AT,33697_AT,32681_AT,33670_AT,1636_G_AT,41036_AT,1039_S_AT,35150_AT,35471_G_AT,41445_AT,2005_S_AT,33521_AT,38909_AT,36404_AT,34457_AT,36716_AT,34981_AT,1988_AT,1827_S_AT,37670_AT,32029_AT,36953_AT,40568_AT,41358_AT,36965_AT,37285_AT,31417_AT,32998_AT,494_AT,34067_AT,627_G_AT,3531…
1	!	0.0041	606	702	46	0.066	0.076	GO:0098771	BP	2	inorganic ion homeostasis	7	39668_AT,35590_S_AT,32691_S_AT,31699_AT,37769_AT,36172_S_AT,37324_AT,37685_AT,35275_AT,38538_AT,33341_AT,35568_AT,33944_AT,1346_AT,33697_AT,32681_AT,33670_AT,1636_G_AT,41036_AT,1039_S_AT,35150_AT,35471_G_AT,41445_AT,2005_S_AT,33521_AT,38909_AT,36404_AT,34457_AT,36716_AT,34981_AT,1988_AT,1827_S_AT,37670_AT,32029_AT,36953_AT,40568_AT,41358_AT,36965_AT,37285_AT,31417_AT,32998_AT,494_AT,34067_AT,627_…
1	!	0.00501	390	702	34	0.048	0.087	GO:0072507	BP	2	divalent inorganic cation homeostasis	8	39668_AT,35590_S_AT,32691_S_AT,31699_AT,37769_AT,36172_S_AT,38538_AT,33341_AT,35568_AT,1346_AT,33697_AT,33670_AT,1636_G_AT,41036_AT,35150_AT,35471_G_AT,41445_AT,2005_S_AT,38909_AT,36404_AT,34457_AT,36716_AT,34981_AT,1988_AT,37670_AT,32029_AT,41358_AT,36965_AT,31417_AT,32998_AT,494_AT,627_G_AT,35317_AT,41143_AT
1	!	0.000525	545	702	45	0.064	0.083	GO:0055065	BP	2	metal ion homeostasis	8	39668_AT,35590_S_AT,32691_S_AT,31699_AT,37769_AT,36172_S_AT,37324_AT,37685_AT,38538_AT,33341_AT,35568_AT,33944_AT,1346_AT,33697_AT,32681_AT,33670_AT,1636_G_AT,41036_AT,1039_S_AT,35150_AT,35471_G_AT,41445_AT,2005_S_AT,33521_AT,38909_AT,36404_AT,34457_AT,36716_AT,34981_AT,1988_AT,1827_S_AT,37670_AT,32029_AT,36953_AT,40568_AT,41358_AT,36965_AT,37285_AT,31417_AT,32998_AT,494_AT,34067_AT,627_G_AT,3531…
1	!	0.0445	488	702	37	0.053	0.076	GO:0010817	BP	2	regulation of hormone levels	4	1419_G_AT,39668_AT,35590_S_AT,37448_S_AT,33670_AT,37969_AT,679_AT,1039_S_AT,35471_G_AT,38860_AT,32383_AT,36404_AT,33017_AT,35928_AT,33839_AT,34108_G_AT,33131_AT,121_AT,36332_AT,34981_AT,230_S_AT,33565_AT,33942_S_AT,32447_AT,34393_R_AT,281_S_AT,37195_AT,589_AT,32104_I_AT,41247_AT,32998_AT,37853_AT,40436_G_AT,40649_AT,38162_AT,36686_AT,35317_AT
1	!	1.85e-17	5851	702	325	0.463	0.056	GO:0032502	BP	2	developmental process	2	35666_AT,31669_S_AT,34854_AT,884_AT,40643_AT,39045_AT,39668_AT,32474_AT,32261_AT,35590_S_AT,35289_AT,38307_AT,36187_AT,34402_AT,31616_R_AT,32152_AT,1784_S_AT,35481_AT,32818_AT,2069_S_AT,39746_AT,31699_AT,40527_AT,38980_AT,1008_F_AT,33520_AT,31925_S_AT,34846_AT,32888_AT,36172_S_AT,41117_S_AT,36557_AT,34182_AT,40596_AT,37324_AT,35630_AT,1529_AT,37685_AT,37475_AT,38184_AT,33219_AT,37012_AT,36168_AT,…
1	!	1.22e-16	5171	702	295	0.42	0.057	GO:0048856	BP	2	anatomical structure development	3	35666_AT,31669_S_AT,34854_AT,884_AT,40643_AT,39045_AT,39668_AT,32474_AT,32261_AT,35590_S_AT,38307_AT,36187_AT,34402_AT,31616_R_AT,32152_AT,1784_S_AT,35481_AT,32818_AT,2069_S_AT,31699_AT,40527_AT,38980_AT,1008_F_AT,33520_AT,31925_S_AT,34846_AT,32888_AT,36172_S_AT,41117_S_AT,36557_AT,34182_AT,40596_AT,37324_AT,35630_AT,1529_AT,37685_AT,37475_AT,38184_AT,33219_AT,37012_AT,36168_AT,33341_AT,585_AT,31…
1	!	3.96e-06	1765	702	112	0.16	0.063	GO:0009888	BP	2	tissue development	4	35666_AT,31669_S_AT,884_AT,39668_AT,32474_AT,34402_AT,31616_R_AT,1784_S_AT,32818_AT,38184_AT,36168_AT,41182_AT,37711_AT,2030_AT,37448_S_AT,615_S_AT,952_AT,33697_AT,33558_AT,32681_AT,33670_AT,1039_S_AT,33178_AT,1693_S_AT,32396_F_AT,38269_AT,41445_AT,35684_AT,35473_AT,40107_AT,38909_AT,33017_AT,1409_AT,36576_AT,39455_R_AT,31536_AT,1396_AT,38422_S_AT,37532_AT,31918_AT,36890_AT,32265_AT,31734_AT,3578…
1	!	8.1e-05	236	702	28	0.04	0.119	GO:0061448	BP	2	connective tissue development	5	31669_S_AT,32474_AT,31616_R_AT,36168_AT,37711_AT,2030_AT,37448_S_AT,615_S_AT,1039_S_AT,1693_S_AT,41445_AT,35473_AT,33017_AT,1409_AT,34588_I_AT,1316_AT,39852_AT,40594_R_AT,33440_AT,31443_AT,34809_AT,214_AT,34618_AT,1019_G_AT,1271_G_AT,38747_AT,39692_AT,1170_AT
1	!	6.08e-05	1093	702	76	0.108	0.07	GO:0060429	BP	2	epithelium development	5	31669_S_AT,39668_AT,32474_AT,31616_R_AT,1784_S_AT,32818_AT,38184_AT,36168_AT,41182_AT,37711_AT,2030_AT,37448_S_AT,615_S_AT,33558_AT,33670_AT,1039_S_AT,33178_AT,32396_F_AT,38269_AT,41445_AT,35684_AT,40107_AT,38909_AT,1409_AT,36576_AT,1396_AT,31918_AT,36890_AT,33131_AT,1714_AT,121_AT,1316_AT,32328_AT,35105_AT,33754_AT,1827_S_AT,282_AT,37670_AT,35845_AT,41074_AT,40594_R_AT,37195_AT,37839_AT,32029_AT…
1	!	1.3e-17	5764	702	322	0.459	0.056	GO:0044767	BP	2	single-organism developmental process	3	35666_AT,31669_S_AT,34854_AT,884_AT,40643_AT,39045_AT,39668_AT,32474_AT,32261_AT,35590_S_AT,35289_AT,38307_AT,36187_AT,34402_AT,31616_R_AT,32152_AT,1784_S_AT,35481_AT,32818_AT,2069_S_AT,39746_AT,31699_AT,40527_AT,38980_AT,1008_F_AT,33520_AT,31925_S_AT,34846_AT,32888_AT,36172_S_AT,41117_S_AT,36557_AT,34182_AT,40596_AT,37324_AT,35630_AT,1529_AT,37685_AT,37475_AT,38184_AT,33219_AT,37012_AT,36168_AT,…
1	!	0.00311	265	702	27	0.038	0.102	GO:0007568	BP	2	aging	4	2069_S_AT,37324_AT,38184_AT,37969_AT,1693_S_AT,35471_G_AT,32396_F_AT,41445_AT,32383_AT,35848_AT,1999_S_AT,1409_AT,1741_S_AT,36716_AT,32447_AT,32612_AT,34811_AT,32488_AT,1271_G_AT,344_S_AT,34422_R_AT,39605_AT,35616_AT,38066_AT,37024_AT,33952_AT,35317_AT
1	!	5.41e-06	712	702	59	0.084	0.083	GO:0060322	BP	2	head development	4	35481_AT,34182_AT,37475_AT,38184_AT,36168_AT,41182_AT,33944_AT,1346_AT,33089_S_AT,1039_S_AT,1322_AT,1768_S_AT,41445_AT,32383_AT,35473_AT,1409_AT,31536_AT,39845_AT,1782_S_AT,31918_AT,32572_AT,1316_AT,32990_AT,33150_AT,31510_S_AT,41678_AT,32530_AT,33754_AT,38939_R_AT,38479_AT,38811_AT,35845_AT,37195_AT,36702_AT,32754_AT,37210_AT,34131_AT,40575_AT,35939_S_AT,33047_AT,1148_S_AT,214_AT,32998_AT,34618_…
1	!	2.13e-10	2769	702	172	0.245	0.062	GO:0009653	BP	2	anatomical structure morphogenesis	3	35666_AT,31669_S_AT,884_AT,40643_AT,39045_AT,39668_AT,32474_AT,32261_AT,36187_AT,34402_AT,31616_R_AT,32152_AT,32818_AT,2069_S_AT,31699_AT,31925_S_AT,34846_AT,36557_AT,34182_AT,1529_AT,37685_AT,38184_AT,33219_AT,37012_AT,36168_AT,31606_AT,37711_AT,2030_AT,37766_S_AT,1346_AT,37448_S_AT,615_S_AT,952_AT,33697_AT,33558_AT,33670_AT,1636_G_AT,40539_AT,33089_S_AT,41036_AT,37232_AT,1039_S_AT,40295_AT,3317…
1	!	2.5e-06	609	702	54	0.077	0.089	GO:0048729	BP	2	tissue morphogenesis	4	31669_S_AT,884_AT,39668_AT,32474_AT,31616_R_AT,32818_AT,38184_AT,36168_AT,37711_AT,2030_AT,615_S_AT,952_AT,33558_AT,33670_AT,1039_S_AT,33178_AT,38269_AT,41445_AT,35684_AT,1409_AT,39455_R_AT,1396_AT,31918_AT,33131_AT,1714_AT,121_AT,35038_AT,33754_AT,1827_S_AT,282_AT,35845_AT,41074_AT,40594_R_AT,36953_AT,32612_AT,40575_AT,35939_S_AT,1148_S_AT,31443_AT,214_AT,34618_AT,34966_AT,33448_AT,40818_AT,3248…
1	!	0.0011	469	702	40	0.057	0.085	GO:0002009	BP	2	morphogenesis of an epithelium	5	31669_S_AT,31616_R_AT,32818_AT,38184_AT,36168_AT,37711_AT,2030_AT,615_S_AT,33558_AT,33670_AT,1039_S_AT,33178_AT,38269_AT,41445_AT,35684_AT,1409_AT,1396_AT,31918_AT,33131_AT,1714_AT,121_AT,33754_AT,1827_S_AT,282_AT,35845_AT,41074_AT,40594_R_AT,36953_AT,32612_AT,40575_AT,31443_AT,34618_AT,34966_AT,33448_AT,40818_AT,36338_AT,36686_AT,1170_AT,32063_AT,1855_AT
1	!	0.0103	1160	702	72	0.103	0.062	GO:0048646	BP	2	anatomical structure formation involved in morphogenesis	3	31669_S_AT,884_AT,39045_AT,39668_AT,36187_AT,31699_AT,38184_AT,36168_AT,37711_AT,2030_AT,37448_S_AT,615_S_AT,952_AT,33558_AT,41036_AT,37232_AT,1039_S_AT,33178_AT,32396_F_AT,38269_AT,35473_AT,1999_S_AT,33017_AT,1409_AT,1574_S_AT,31835_AT,39455_R_AT,38422_S_AT,31918_AT,34169_S_AT,32265_AT,31734_AT,35782_AT,33131_AT,34588_I_AT,121_AT,41678_AT,35038_AT,1988_AT,33754_AT,38939_R_AT,41123_S_AT,35734_AT,…
1	!	0.000342	977	702	68	0.097	0.07	GO:0040007	BP	2	growth	2	35666_AT,31669_S_AT,39045_AT,32474_AT,35289_AT,2035_S_AT,36168_AT,31606_AT,37711_AT,2030_AT,1346_AT,37448_S_AT,615_S_AT,33558_AT,32681_AT,33670_AT,1636_G_AT,679_AT,1039_S_AT,40295_AT,32396_F_AT,41445_AT,32383_AT,40849_S_AT,35848_AT,38909_AT,33847_S_AT,1409_AT,31835_AT,31536_AT,39845_AT,1741_S_AT,1396_AT,31918_AT,40861_AT,32572_AT,35656_AT,36328_AT,35013_AT,32975_G_AT,31510_S_AT,39852_AT,40594_R_A…
1	!	0.000247	585	702	48	0.068	0.082	GO:0048589	BP	2	developmental growth	3	35666_AT,31669_S_AT,32474_AT,35289_AT,36168_AT,31606_AT,37711_AT,2030_AT,1346_AT,37448_S_AT,615_S_AT,33558_AT,33670_AT,1636_G_AT,40295_AT,32396_F_AT,41445_AT,32383_AT,35848_AT,1409_AT,31536_AT,39845_AT,1396_AT,31918_AT,32572_AT,35656_AT,36328_AT,39852_AT,37839_AT,36953_AT,38282_AT,32612_AT,33047_AT,1148_S_AT,34809_AT,37366_AT,34618_AT,539_AT,40818_AT,1019_G_AT,39059_AT,38162_AT,799_AT,1483_AT,349…
1	!	0.0207	211	702	22	0.031	0.104	GO:0060560	BP	2	developmental growth involved in morphogenesis	4	35666_AT,31606_AT,2030_AT,1346_AT,615_S_AT,33670_AT,1636_G_AT,40295_AT,41445_AT,1409_AT,31536_AT,32572_AT,35656_AT,39852_AT,37839_AT,1148_S_AT,539_AT,38162_AT,799_AT,1483_AT,34907_AT,1170_AT
1	!	3.07e-13	7114	702	360	0.513	0.051	GO:0032501	BP	2	multicellular organismal process	2	35666_AT,31669_S_AT,36727_AT,34854_AT,884_AT,40643_AT,39045_AT,1419_G_AT,36443_AT,39668_AT,32474_AT,32261_AT,35590_S_AT,35289_AT,38307_AT,36187_AT,34402_AT,31616_R_AT,32152_AT,1784_S_AT,1622_AT,35481_AT,32818_AT,2069_S_AT,39746_AT,1254_AT,32691_S_AT,31699_AT,40527_AT,31727_AT,38980_AT,1008_F_AT,33520_AT,31925_S_AT,34846_AT,32888_AT,36172_S_AT,41117_S_AT,32716_AT,666_AT,36557_AT,34182_AT,40596_AT,…
1	!	5.11e-14	6858	702	353	0.503	0.051	GO:0044707	BP	2	single-multicellular organism process	3	35666_AT,31669_S_AT,36727_AT,34854_AT,884_AT,40643_AT,39045_AT,1419_G_AT,39668_AT,32474_AT,32261_AT,35590_S_AT,35289_AT,38307_AT,36187_AT,34402_AT,31616_R_AT,32152_AT,1784_S_AT,1622_AT,35481_AT,32818_AT,2069_S_AT,39746_AT,1254_AT,32691_S_AT,31699_AT,40527_AT,31727_AT,38980_AT,1008_F_AT,33520_AT,31925_S_AT,34846_AT,32888_AT,36172_S_AT,41117_S_AT,32716_AT,666_AT,36557_AT,34182_AT,40596_AT,37324_AT,…
1	!	0.00307	218	702	24	0.034	0.11	GO:0090130	BP	2	tissue migration	4	884_AT,34402_AT,41200_AT,1039_S_AT,38269_AT,41445_AT,35684_AT,33017_AT,1409_AT,1574_S_AT,31835_AT,31918_AT,32265_AT,1714_AT,41123_S_AT,40594_R_AT,32029_AT,33862_AT,34966_AT,34621_AT,995_G_AT,39631_AT,701_S_AT,37569_AT
1	!	0.00658	212	702	23	0.033	0.108	GO:0090132	BP	2	epithelium migration	5	884_AT,34402_AT,41200_AT,1039_S_AT,38269_AT,41445_AT,35684_AT,33017_AT,1409_AT,1574_S_AT,31835_AT,31918_AT,32265_AT,1714_AT,41123_S_AT,40594_R_AT,32029_AT,33862_AT,34621_AT,995_G_AT,39631_AT,701_S_AT,37569_AT
1	!	0.00223	574	702	45	0.064	0.078	GO:0050817	BP	2	coagulation	4	884_AT,40643_AT,1419_G_AT,31616_R_AT,31699_AT,31727_AT,33520_AT,32716_AT,37012_AT,33341_AT,39351_AT,37448_S_AT,1636_G_AT,35150_AT,33447_AT,1693_S_AT,1768_S_AT,41445_AT,40317_AT,35473_AT,1999_S_AT,1409_AT,31835_AT,853_AT,1471_AT,33839_AT,1792_G_AT,31510_S_AT,1988_AT,33942_S_AT,32029_AT,919_AT,34131_AT,37747_AT,558_AT,39729_AT,1220_G_AT,32488_AT,38747_AT,32133_AT,34067_AT,36798_G_AT,37185_AT,41143_…
1	!	0.00104	364	702	34	0.048	0.093	GO:0001503	BP	2	ossification	4	32818_AT,36168_AT,37433_AT,37711_AT,2030_AT,37448_S_AT,615_S_AT,33697_AT,39079_AT,1039_S_AT,33178_AT,32396_F_AT,32843_S_AT,41445_AT,35473_AT,38909_AT,33017_AT,1396_AT,38422_S_AT,34588_I_AT,1316_AT,39680_AT,36153_AT,31443_AT,34809_AT,38014_AT,34618_AT,40818_AT,1019_G_AT,1170_AT,35990_AT,32063_AT,39995_S_AT,34609_G_AT
1	!	9.11e-06	722	702	59	0.084	0.082	GO:0050878	BP	2	regulation of body fluid levels	4	884_AT,40643_AT,1419_G_AT,39668_AT,31616_R_AT,32691_S_AT,31699_AT,31727_AT,33520_AT,32716_AT,37012_AT,33341_AT,32031_AT,39351_AT,37448_S_AT,1636_G_AT,1039_S_AT,35150_AT,33447_AT,1693_S_AT,1768_S_AT,41445_AT,32383_AT,40317_AT,35473_AT,1999_S_AT,1409_AT,31835_AT,853_AT,1471_AT,33839_AT,1792_G_AT,39680_AT,31510_S_AT,41678_AT,1988_AT,33942_S_AT,37670_AT,32029_AT,919_AT,34131_AT,33463_AT,32909_AT,3299…
1	!	0.000861	573	702	46	0.066	0.08	GO:0007599	BP	2	hemostasis	5	884_AT,40643_AT,1419_G_AT,31616_R_AT,31699_AT,31727_AT,33520_AT,32716_AT,37012_AT,33341_AT,39351_AT,37448_S_AT,1636_G_AT,35150_AT,33447_AT,1693_S_AT,1768_S_AT,41445_AT,40317_AT,35473_AT,1999_S_AT,1409_AT,31835_AT,853_AT,1471_AT,33839_AT,1792_G_AT,31510_S_AT,1988_AT,33942_S_AT,37670_AT,32029_AT,919_AT,34131_AT,37747_AT,558_AT,39729_AT,1220_G_AT,32488_AT,38747_AT,32133_AT,34067_AT,36798_G_AT,37185_…
1	!	0.00167	568	702	45	0.064	0.079	GO:0007596	BP	2	blood coagulation	6	884_AT,40643_AT,1419_G_AT,31616_R_AT,31699_AT,31727_AT,33520_AT,32716_AT,37012_AT,33341_AT,39351_AT,37448_S_AT,1636_G_AT,35150_AT,33447_AT,1693_S_AT,1768_S_AT,41445_AT,40317_AT,35473_AT,1999_S_AT,1409_AT,31835_AT,853_AT,1471_AT,33839_AT,1792_G_AT,31510_S_AT,1988_AT,33942_S_AT,32029_AT,919_AT,34131_AT,37747_AT,558_AT,39729_AT,1220_G_AT,32488_AT,38747_AT,32133_AT,34067_AT,36798_G_AT,37185_AT,41143_…
1	!	6.45e-17	4956	702	287	0.409	0.058	GO:0007275	BP	2	multicellular organismal development	4	35666_AT,31669_S_AT,34854_AT,884_AT,40643_AT,39045_AT,39668_AT,32474_AT,32261_AT,35590_S_AT,38307_AT,36187_AT,34402_AT,31616_R_AT,32152_AT,1784_S_AT,35481_AT,32818_AT,2069_S_AT,31699_AT,40527_AT,38980_AT,1008_F_AT,33520_AT,31925_S_AT,34846_AT,32888_AT,36172_S_AT,41117_S_AT,36557_AT,34182_AT,40596_AT,37324_AT,35630_AT,1529_AT,37685_AT,37475_AT,38184_AT,33219_AT,37012_AT,36168_AT,33341_AT,35568_AT,…
1	!	1.77e-20	4380	702	273	0.389	0.062	GO:0048731	BP	2	system development	5	35666_AT,31669_S_AT,34854_AT,884_AT,40643_AT,39045_AT,39668_AT,32474_AT,32261_AT,35590_S_AT,38307_AT,36187_AT,34402_AT,31616_R_AT,32152_AT,1784_S_AT,35481_AT,32818_AT,2069_S_AT,31699_AT,40527_AT,38980_AT,1008_F_AT,33520_AT,31925_S_AT,34846_AT,32888_AT,36172_S_AT,41117_S_AT,36557_AT,34182_AT,40596_AT,37324_AT,35630_AT,1529_AT,37685_AT,37475_AT,38184_AT,33219_AT,37012_AT,36168_AT,33341_AT,585_AT,31…
1	!	0.0161	323	702	29	0.041	0.09	GO:0001655	BP	2	urogenital system development	6	31669_S_AT,884_AT,39668_AT,31616_R_AT,32818_AT,38184_AT,36168_AT,37711_AT,2030_AT,33670_AT,33178_AT,41445_AT,33847_S_AT,37181_AT,31918_AT,31734_AT,33131_AT,121_AT,1316_AT,41678_AT,1988_AT,1827_S_AT,41074_AT,36953_AT,40575_AT,33047_AT,38747_AT,32063_AT,37437_AT
1	!	1.33e-11	2363	702	157	0.224	0.066	GO:0007399	BP	2	nervous system development	6	35666_AT,884_AT,40643_AT,39668_AT,32474_AT,38307_AT,32152_AT,35481_AT,32818_AT,2069_S_AT,31925_S_AT,34846_AT,32888_AT,36557_AT,34182_AT,35630_AT,1529_AT,37685_AT,37475_AT,38184_AT,33219_AT,37012_AT,36168_AT,585_AT,31606_AT,41182_AT,37711_AT,33944_AT,2030_AT,37766_S_AT,1346_AT,1636_G_AT,33089_S_AT,1039_S_AT,40295_AT,33178_AT,1322_AT,33447_AT,38802_AT,40473_AT,1768_S_AT,32396_F_AT,41445_AT,2005_S_A…
1	!	0.015	502	702	39	0.056	0.078	GO:0001501	BP	2	skeletal system development	6	31669_S_AT,32474_AT,31616_R_AT,34182_AT,40596_AT,36168_AT,37711_AT,2030_AT,37448_S_AT,615_S_AT,33697_AT,1039_S_AT,1693_S_AT,41445_AT,35473_AT,33017_AT,1409_AT,31734_AT,33131_AT,34588_I_AT,1316_AT,1988_AT,40594_R_AT,38031_AT,33440_AT,31443_AT,34809_AT,214_AT,34618_AT,539_AT,34966_AT,32488_AT,1019_G_AT,1271_G_AT,39692_AT,32284_AT,32063_AT,39995_S_AT,37437_AT
1	!	2.49e-05	913	702	68	0.097	0.074	GO:0072359	BP	2	circulatory system development	6	884_AT,39045_AT,39668_AT,32261_AT,36187_AT,31699_AT,40527_AT,38980_AT,36168_AT,37711_AT,32031_AT,2030_AT,952_AT,33558_AT,32681_AT,1039_S_AT,33178_AT,38269_AT,35848_AT,35473_AT,33017_AT,1409_AT,31835_AT,31536_AT,38422_S_AT,37532_AT,31918_AT,32265_AT,35782_AT,33131_AT,41678_AT,35038_AT,1988_AT,34505_AT,38479_AT,41123_S_AT,35845_AT,40594_R_AT,37839_AT,36953_AT,38282_AT,33877_S_AT,35939_S_AT,1148_S_A…
1	!	7.87e-16	3094	702	203	0.289	0.066	GO:0048513	BP	2	organ development	6	35666_AT,31669_S_AT,34854_AT,884_AT,39045_AT,39668_AT,32474_AT,32261_AT,35590_S_AT,34402_AT,31616_R_AT,1784_S_AT,35481_AT,32818_AT,2069_S_AT,40527_AT,38980_AT,1008_F_AT,33520_AT,36172_S_AT,41117_S_AT,34182_AT,37324_AT,37685_AT,37475_AT,38184_AT,36168_AT,33341_AT,585_AT,41182_AT,37711_AT,33944_AT,32031_AT,2030_AT,1346_AT,37448_S_AT,615_S_AT,952_AT,33697_AT,33558_AT,32681_AT,33670_AT,33089_S_AT,103…
1	!	0.0311	249	702	24	0.034	0.096	GO:0043588	BP	2	skin development	7	884_AT,39668_AT,37448_S_AT,33178_AT,32396_F_AT,35473_AT,38909_AT,1409_AT,36576_AT,1396_AT,36890_AT,35105_AT,41074_AT,36953_AT,31443_AT,558_AT,40818_AT,32488_AT,1019_G_AT,34621_AT,1271_G_AT,2047_S_AT,38610_S_AT,38851_AT
1	!	0.0032	435	702	37	0.053	0.085	GO:0048732	BP	2	gland development	7	31616_R_AT,32818_AT,36168_AT,32031_AT,2030_AT,615_S_AT,33670_AT,1039_S_AT,41445_AT,32383_AT,33847_S_AT,1396_AT,37532_AT,31918_AT,1471_AT,1714_AT,121_AT,1316_AT,35013_AT,33754_AT,32447_AT,36953_AT,36702_AT,33047_AT,1148_S_AT,33463_AT,31443_AT,214_AT,39729_AT,40818_AT,1271_G_AT,32284_AT,1170_AT,32063_AT,834_AT,1855_AT,39358_AT
1	!	0.00229	519	702	42	0.06	0.081	GO:0007423	BP	2	sensory organ development	7	39668_AT,40527_AT,41117_S_AT,38184_AT,36168_AT,33341_AT,1039_S_AT,33178_AT,720_AT,41445_AT,33847_S_AT,1409_AT,1574_S_AT,37181_AT,31918_AT,1792_G_AT,121_AT,41678_AT,1988_AT,38479_AT,35845_AT,41074_AT,40594_R_AT,37839_AT,34800_AT,33440_AT,34131_AT,33047_AT,32909_AT,214_AT,34618_AT,34600_S_AT,40818_AT,1019_G_AT,33094_S_AT,995_G_AT,32284_AT,36686_AT,834_AT,1855_AT,37437_AT,36737_AT
1	!	0.00559	210	702	23	0.033	0.11	GO:0043583	BP	2	ear development	8	40527_AT,41117_S_AT,38184_AT,36168_AT,33178_AT,41445_AT,33847_S_AT,37181_AT,31918_AT,121_AT,41678_AT,38479_AT,35845_AT,41074_AT,37839_AT,34800_AT,33440_AT,33047_AT,214_AT,40818_AT,32284_AT,36686_AT,1855_AT
1	!	0.0113	188	702	21	0.03	0.112	GO:0048839	BP	2	inner ear development	9	40527_AT,41117_S_AT,38184_AT,36168_AT,33178_AT,41445_AT,33847_S_AT,37181_AT,31918_AT,121_AT,41678_AT,38479_AT,35845_AT,41074_AT,37839_AT,34800_AT,33440_AT,40818_AT,32284_AT,36686_AT,1855_AT
1	!	2.53e-06	939	702	72	0.103	0.077	GO:0009887	BP	2	organ morphogenesis	7	31669_S_AT,39668_AT,32474_AT,32261_AT,31616_R_AT,32818_AT,2069_S_AT,34182_AT,38184_AT,36168_AT,37711_AT,2030_AT,37448_S_AT,615_S_AT,952_AT,33697_AT,33558_AT,33670_AT,1039_S_AT,33178_AT,41445_AT,35848_AT,35473_AT,1409_AT,31536_AT,1396_AT,38422_S_AT,31918_AT,31734_AT,33131_AT,34588_I_AT,121_AT,1316_AT,41678_AT,35038_AT,1988_AT,33754_AT,38939_R_AT,1827_S_AT,35845_AT,38031_AT,36953_AT,38282_AT,34800_…
1	!	0.0279	215	702	22	0.031	0.102	GO:0048705	BP	2	skeletal system morphogenesis	8	31669_S_AT,34182_AT,36168_AT,37711_AT,37448_S_AT,615_S_AT,33697_AT,41445_AT,35473_AT,31734_AT,1316_AT,1988_AT,38031_AT,33440_AT,34809_AT,214_AT,539_AT,34966_AT,1019_G_AT,32284_AT,39995_S_AT,37437_AT
1	!	4.1e-05	187	702	25	0.036	0.134	GO:0051216	BP	2	cartilage development	7	31669_S_AT,32474_AT,31616_R_AT,36168_AT,37711_AT,2030_AT,37448_S_AT,615_S_AT,1039_S_AT,1693_S_AT,41445_AT,35473_AT,33017_AT,1409_AT,34588_I_AT,1316_AT,40594_R_AT,33440_AT,31443_AT,34809_AT,214_AT,34618_AT,1019_G_AT,1271_G_AT,39692_AT
1	!	0.0143	835	702	56	0.08	0.067	GO:0002520	BP	2	immune system development	6	34854_AT,1784_S_AT,1008_F_AT,36172_S_AT,37324_AT,37685_AT,585_AT,37711_AT,37448_S_AT,33089_S_AT,1039_S_AT,35150_AT,33178_AT,35986_AT,32396_F_AT,41445_AT,38017_AT,2005_S_AT,41324_G_AT,1999_S_AT,1409_AT,1574_S_AT,35928_AT,853_AT,35295_G_AT,32508_AT,1471_AT,36334_AT,33131_AT,1316_AT,230_S_AT,34819_AT,1827_S_AT,39800_S_AT,33440_AT,32587_AT,33047_AT,37285_AT,31443_AT,38014_AT,34618_AT,38847_AT,36587_A…
1	!	0.0105	786	702	54	0.077	0.069	GO:0048534	BP	2	hematopoietic or lymphoid organ development	7	34854_AT,1784_S_AT,1008_F_AT,36172_S_AT,37324_AT,37685_AT,585_AT,37711_AT,37448_S_AT,33089_S_AT,1039_S_AT,33178_AT,35986_AT,32396_F_AT,41445_AT,38017_AT,2005_S_AT,41324_G_AT,1999_S_AT,1409_AT,1574_S_AT,35928_AT,853_AT,32508_AT,1471_AT,36334_AT,33131_AT,1316_AT,230_S_AT,34819_AT,1827_S_AT,39800_S_AT,33440_AT,32587_AT,33047_AT,37285_AT,31443_AT,38014_AT,34618_AT,38847_AT,36587_AT,39729_AT,40818_AT,…
1	!	0.0468	746	702	50	0.071	0.067	GO:0030097	BP	2	hemopoiesis	8	34854_AT,1784_S_AT,1008_F_AT,36172_S_AT,37324_AT,37685_AT,585_AT,37711_AT,37448_S_AT,33089_S_AT,1039_S_AT,33178_AT,35986_AT,32396_F_AT,41445_AT,38017_AT,2005_S_AT,41324_G_AT,1999_S_AT,1409_AT,1574_S_AT,35928_AT,853_AT,32508_AT,1471_AT,36334_AT,33131_AT,1316_AT,230_S_AT,34819_AT,1827_S_AT,39800_S_AT,33440_AT,32587_AT,37285_AT,31443_AT,38014_AT,34618_AT,38847_AT,36587_AT,39729_AT,40818_AT,1019_G_AT…
1	!	2.49e-05	913	702	68	0.097	0.074	GO:0072358	BP	2	cardiovascular system development	6	884_AT,39045_AT,39668_AT,32261_AT,36187_AT,31699_AT,40527_AT,38980_AT,36168_AT,37711_AT,32031_AT,2030_AT,952_AT,33558_AT,32681_AT,1039_S_AT,33178_AT,38269_AT,35848_AT,35473_AT,33017_AT,1409_AT,31835_AT,31536_AT,38422_S_AT,37532_AT,31918_AT,32265_AT,35782_AT,33131_AT,41678_AT,35038_AT,1988_AT,34505_AT,38479_AT,41123_S_AT,35845_AT,40594_R_AT,37839_AT,36953_AT,38282_AT,33877_S_AT,35939_S_AT,1148_S_A…
1	!	0.000186	473	702	42	0.06	0.089	GO:0007507	BP	2	heart development	7	884_AT,39045_AT,32261_AT,38980_AT,36168_AT,37711_AT,32031_AT,2030_AT,952_AT,33558_AT,32681_AT,1039_S_AT,33178_AT,35848_AT,1409_AT,31536_AT,38422_S_AT,37532_AT,31918_AT,35782_AT,33131_AT,35038_AT,1988_AT,34505_AT,35845_AT,37839_AT,36953_AT,38282_AT,35939_S_AT,1148_S_AT,37292_AT,37366_AT,214_AT,34618_AT,34966_AT,40818_AT,32488_AT,36338_AT,38447_AT,32284_AT,1855_AT,39358_AT
1	!	0.0051	123	702	17	0.024	0.138	GO:0003205	BP	2	cardiac chamber development	8	37711_AT,2030_AT,952_AT,33558_AT,1039_S_AT,33178_AT,1409_AT,38422_S_AT,31918_AT,33131_AT,35038_AT,36953_AT,35939_S_AT,1148_S_AT,40818_AT,36338_AT,32284_AT
1	!	0.00121	222	702	25	0.036	0.113	GO:0003007	BP	2	heart morphogenesis	8	32261_AT,37711_AT,2030_AT,952_AT,33558_AT,1039_S_AT,33178_AT,35848_AT,1409_AT,31536_AT,38422_S_AT,31918_AT,33131_AT,35038_AT,35845_AT,36953_AT,38282_AT,35939_S_AT,1148_S_AT,214_AT,34618_AT,34966_AT,40818_AT,32284_AT,39358_AT
1	!	0.00819	101	702	15	0.021	0.149	GO:0003206	BP	2	cardiac chamber morphogenesis	9	37711_AT,2030_AT,952_AT,33558_AT,1039_S_AT,33178_AT,1409_AT,38422_S_AT,31918_AT,33131_AT,35038_AT,35939_S_AT,1148_S_AT,40818_AT,32284_AT
1	!	0.0299	62	702	11	0.016	0.177	GO:0003208	BP	2	cardiac ventricle morphogenesis	10	37711_AT,952_AT,33558_AT,1039_S_AT,33178_AT,31918_AT,33131_AT,35038_AT,35939_S_AT,1148_S_AT,40818_AT
1	!	2.49e-08	902	702	75	0.107	0.083	GO:0007417	BP	2	central nervous system development	6	35666_AT,32474_AT,35481_AT,34182_AT,37475_AT,38184_AT,36168_AT,41182_AT,33944_AT,1346_AT,33089_S_AT,1039_S_AT,1322_AT,1768_S_AT,32396_F_AT,41445_AT,32383_AT,32952_AT,40317_AT,1409_AT,32659_AT,31536_AT,39845_AT,1782_S_AT,31918_AT,32572_AT,33131_AT,121_AT,1316_AT,34652_AT,36687_AT,32990_AT,33150_AT,31510_S_AT,31861_AT,41678_AT,32530_AT,33754_AT,38939_R_AT,38479_AT,38811_AT,35845_AT,37195_AT,37839_A…
1	!	2.86e-05	671	702	55	0.078	0.082	GO:0007420	BP	2	brain development	7	35481_AT,34182_AT,37475_AT,38184_AT,36168_AT,41182_AT,33944_AT,1346_AT,33089_S_AT,1039_S_AT,1322_AT,1768_S_AT,32383_AT,1409_AT,31536_AT,39845_AT,1782_S_AT,31918_AT,32572_AT,1316_AT,32990_AT,33150_AT,31510_S_AT,41678_AT,32530_AT,33754_AT,38939_R_AT,38479_AT,38811_AT,35845_AT,37195_AT,36702_AT,32754_AT,37210_AT,34131_AT,40575_AT,35939_S_AT,33047_AT,1148_S_AT,214_AT,32998_AT,539_AT,40818_AT,36585_AT…
1	!	0.00126	367	702	34	0.048	0.093	GO:0030900	BP	2	forebrain development	8	34182_AT,37475_AT,36168_AT,41182_AT,33944_AT,33089_S_AT,1039_S_AT,1322_AT,32383_AT,1409_AT,31536_AT,39845_AT,31918_AT,32572_AT,41678_AT,33754_AT,38939_R_AT,38811_AT,37195_AT,36702_AT,35939_S_AT,1148_S_AT,214_AT,32998_AT,539_AT,40818_AT,32488_AT,344_S_AT,799_AT,40919_AT,38236_AT,36686_AT,834_AT,39358_AT
1	!	0.00409	587	702	45	0.064	0.077	GO:0001944	BP	2	vasculature development	6	39045_AT,39668_AT,36187_AT,31699_AT,36168_AT,37711_AT,2030_AT,33558_AT,1039_S_AT,33178_AT,38269_AT,35848_AT,35473_AT,33017_AT,1409_AT,31835_AT,31918_AT,32265_AT,33131_AT,41678_AT,1988_AT,38479_AT,41123_S_AT,35845_AT,40594_R_AT,38282_AT,33877_S_AT,33463_AT,31443_AT,33862_AT,34618_AT,34966_AT,170_AT,33448_AT,558_AT,40818_AT,32488_AT,36338_AT,39059_AT,995_G_AT,38747_AT,32284_AT,34067_AT,39631_AT,375…
1	!	0.00337	564	702	44	0.063	0.078	GO:0001568	BP	2	blood vessel development	7	39045_AT,39668_AT,36187_AT,31699_AT,36168_AT,37711_AT,2030_AT,33558_AT,1039_S_AT,33178_AT,38269_AT,35848_AT,35473_AT,33017_AT,1409_AT,31835_AT,31918_AT,32265_AT,33131_AT,41678_AT,1988_AT,41123_S_AT,35845_AT,40594_R_AT,38282_AT,33877_S_AT,33463_AT,31443_AT,33862_AT,34618_AT,34966_AT,170_AT,33448_AT,558_AT,40818_AT,32488_AT,36338_AT,39059_AT,995_G_AT,38747_AT,32284_AT,34067_AT,39631_AT,37569_AT
1	!	0.000639	62	702	13	0.019	0.21	GO:0060840	BP	2	artery development	8	39668_AT,2030_AT,33178_AT,35848_AT,1409_AT,31918_AT,33131_AT,35845_AT,40594_R_AT,40818_AT,32488_AT,36338_AT,32284_AT
1	!	0.000449	26	702	9	0.013	0.346	GO:0035904	BP	2	aorta development	9	39668_AT,33178_AT,1409_AT,31918_AT,33131_AT,35845_AT,40818_AT,32488_AT,32284_AT
1	!	0.00731	54	702	11	0.016	0.204	GO:0048844	BP	2	artery morphogenesis	9	39668_AT,2030_AT,33178_AT,35848_AT,1409_AT,31918_AT,33131_AT,35845_AT,40818_AT,32488_AT,32284_AT
1	!	0.000129	23	702	9	0.013	0.391	GO:0035909	BP	2	aorta morphogenesis	10	39668_AT,33178_AT,1409_AT,31918_AT,33131_AT,35845_AT,40818_AT,32488_AT,32284_AT
1	!	1.78e-05	608	702	52	0.074	0.086	GO:0035295	BP	2	tube development	5	31669_S_AT,884_AT,39668_AT,32474_AT,31616_R_AT,38184_AT,36168_AT,37711_AT,2030_AT,615_S_AT,33558_AT,33670_AT,1039_S_AT,33178_AT,38269_AT,41445_AT,35684_AT,1409_AT,1396_AT,31918_AT,1471_AT,33131_AT,121_AT,1316_AT,1988_AT,33754_AT,1827_S_AT,282_AT,35845_AT,41074_AT,40594_R_AT,36953_AT,40299_AT,33440_AT,40575_AT,33047_AT,39609_AT,34618_AT,34966_AT,170_AT,33448_AT,40818_AT,32488_AT,494_AT,36338_AT,39…
1	!	0.00143	369	702	34	0.048	0.092	GO:0035239	BP	2	tube morphogenesis	6	31669_S_AT,31616_R_AT,38184_AT,37711_AT,2030_AT,615_S_AT,33670_AT,1039_S_AT,38269_AT,41445_AT,35684_AT,1409_AT,33131_AT,121_AT,1988_AT,33754_AT,1827_S_AT,282_AT,35845_AT,41074_AT,40594_R_AT,36953_AT,33440_AT,40575_AT,33047_AT,34618_AT,34966_AT,33448_AT,40818_AT,36338_AT,32284_AT,1170_AT,32063_AT,1855_AT
1	!	0.0216	328	702	29	0.041	0.088	GO:0060562	BP	2	epithelial tube morphogenesis	7	31669_S_AT,31616_R_AT,38184_AT,37711_AT,2030_AT,615_S_AT,33670_AT,1039_S_AT,38269_AT,41445_AT,35684_AT,1409_AT,33131_AT,121_AT,33754_AT,1827_S_AT,282_AT,35845_AT,41074_AT,40594_R_AT,36953_AT,40575_AT,34618_AT,34966_AT,33448_AT,40818_AT,36338_AT,1170_AT,32063_AT
1	!	0.00559	1014	702	66	0.094	0.065	GO:0009790	BP	2	embryo development	5	35666_AT,31669_S_AT,884_AT,32474_AT,31699_AT,34182_AT,38184_AT,36168_AT,37711_AT,2030_AT,37448_S_AT,33558_AT,1039_S_AT,35227_AT,32396_F_AT,35848_AT,35473_AT,1409_AT,39455_R_AT,35928_AT,853_AT,31918_AT,1471_AT,34169_S_AT,31734_AT,32572_AT,33131_AT,121_AT,1316_AT,39778_AT,41678_AT,1988_AT,35105_AT,282_AT,35845_AT,40594_R_AT,38031_AT,36953_AT,40299_AT,34800_AT,919_AT,33440_AT,33047_AT,1148_S_AT,3144…
1	!	0.0116	630	702	46	0.066	0.073	GO:0009792	BP	2	embryo development ending in birth or egg hatching	6	31669_S_AT,32474_AT,34182_AT,38184_AT,36168_AT,37711_AT,2030_AT,37448_S_AT,1039_S_AT,35227_AT,32396_F_AT,35848_AT,35473_AT,1409_AT,31918_AT,1471_AT,34169_S_AT,31734_AT,32572_AT,33131_AT,39778_AT,1988_AT,282_AT,35845_AT,40594_R_AT,38031_AT,36953_AT,40299_AT,919_AT,33440_AT,33047_AT,31443_AT,38014_AT,214_AT,34618_AT,34966_AT,170_AT,33448_AT,40818_AT,36338_AT,32284_AT,32063_AT,37437_AT,38903_AT,3935…
1	!	0.00827	622	702	46	0.066	0.074	GO:0043009	BP	2	chordate embryonic development	7	31669_S_AT,32474_AT,34182_AT,38184_AT,36168_AT,37711_AT,2030_AT,37448_S_AT,1039_S_AT,35227_AT,32396_F_AT,35848_AT,35473_AT,1409_AT,31918_AT,1471_AT,34169_S_AT,31734_AT,32572_AT,33131_AT,39778_AT,1988_AT,282_AT,35845_AT,40594_R_AT,38031_AT,36953_AT,40299_AT,919_AT,33440_AT,33047_AT,31443_AT,38014_AT,214_AT,34618_AT,34966_AT,170_AT,33448_AT,40818_AT,36338_AT,32284_AT,32063_AT,37437_AT,38903_AT,3935…
1	!	1.81e-14	15323	702	631	0.899	0.041	GO:0009987	BP	2	cellular process	2	35666_AT,32804_AT,40869_AT,31669_S_AT,36727_AT,34854_AT,884_AT,40643_AT,39045_AT,1419_G_AT,36443_AT,1813_AT,39668_AT,950_AT,32044_AT,32474_AT,32261_AT,35590_S_AT,39450_S_AT,34166_AT,35289_AT,32833_AT,37413_AT,38307_AT,36323_AT,36187_AT,34402_AT,39797_AT,37049_G_AT,31616_R_AT,38050_AT,32152_AT,1784_S_AT,1622_AT,31481_S_AT,35481_AT,32818_AT,2069_S_AT,39746_AT,1254_AT,34066_AT,32691_S_AT,31699_AT,40…
1	!	9.67e-16	12483	702	553	0.788	0.044	GO:0044763	BP	2	single-organism cellular process	3	35666_AT,32804_AT,31669_S_AT,36727_AT,34854_AT,884_AT,40643_AT,39045_AT,1419_G_AT,36443_AT,1813_AT,39668_AT,950_AT,32474_AT,32261_AT,35590_S_AT,39450_S_AT,34166_AT,35289_AT,37413_AT,38307_AT,36323_AT,34402_AT,39797_AT,31616_R_AT,38050_AT,32152_AT,1784_S_AT,1622_AT,31481_S_AT,35481_AT,32818_AT,2069_S_AT,39746_AT,1254_AT,34066_AT,32691_S_AT,31699_AT,40527_AT,31727_AT,38980_AT,1008_F_AT,33520_AT,353…
1	!	8.79e-11	1951	702	135	0.192	0.069	GO:0006928	BP	2	movement of cell or subcellular component	4	35666_AT,884_AT,40643_AT,36443_AT,1813_AT,37413_AT,34402_AT,31616_R_AT,32152_AT,2069_S_AT,31699_AT,40527_AT,33520_AT,31925_S_AT,34846_AT,36172_S_AT,36557_AT,41200_AT,33219_AT,37012_AT,36168_AT,37711_AT,2030_AT,276_AT,37941_AT,37766_S_AT,33558_AT,32681_AT,1636_G_AT,40539_AT,33089_S_AT,1039_S_AT,33178_AT,33447_AT,38802_AT,1693_S_AT,40473_AT,1768_S_AT,38269_AT,41445_AT,2005_S_AT,34542_AT,35684_AT,40…
1	!	2.56e-05	1294	702	87	0.124	0.067	GO:0048870	BP	2	cell motility	5	35666_AT,884_AT,40643_AT,1813_AT,37413_AT,34402_AT,31616_R_AT,2069_S_AT,31699_AT,33520_AT,41200_AT,33219_AT,36168_AT,37711_AT,2030_AT,276_AT,33558_AT,32681_AT,1636_G_AT,40539_AT,1039_S_AT,33178_AT,1693_S_AT,40473_AT,1768_S_AT,38269_AT,41445_AT,2005_S_AT,34542_AT,35684_AT,40849_S_AT,35473_AT,33017_AT,1409_AT,1574_S_AT,31835_AT,31536_AT,1396_AT,31918_AT,32265_AT,32572_AT,1714_AT,35013_AT,230_S_AT,1…
1	!	4.77e-05	1188	702	81	0.115	0.068	GO:0016477	BP	2	cell migration	6	35666_AT,884_AT,40643_AT,1813_AT,37413_AT,34402_AT,31616_R_AT,31699_AT,33520_AT,41200_AT,33219_AT,36168_AT,37711_AT,2030_AT,33558_AT,32681_AT,40539_AT,1039_S_AT,33178_AT,1693_S_AT,40473_AT,1768_S_AT,38269_AT,41445_AT,2005_S_AT,35684_AT,40849_S_AT,35473_AT,33017_AT,1409_AT,1574_S_AT,31835_AT,31536_AT,1396_AT,31918_AT,32265_AT,32572_AT,1714_AT,35013_AT,230_S_AT,1988_AT,33754_AT,41123_S_AT,39332_AT,…
1	!	0.00591	307	702	29	0.041	0.094	GO:0001667	BP	2	ameboidal-type cell migration	7	35666_AT,884_AT,34402_AT,41200_AT,2030_AT,1039_S_AT,1693_S_AT,38269_AT,41445_AT,35684_AT,33017_AT,1409_AT,1574_S_AT,31835_AT,31918_AT,32265_AT,1714_AT,41123_S_AT,40594_R_AT,32029_AT,919_AT,33862_AT,34966_AT,34621_AT,995_G_AT,32284_AT,39631_AT,701_S_AT,37569_AT
1	!	0.00515	209	702	23	0.033	0.11	GO:0010631	BP	2	epithelial cell migration	8	884_AT,34402_AT,41200_AT,1039_S_AT,38269_AT,41445_AT,35684_AT,33017_AT,1409_AT,1574_S_AT,31835_AT,31918_AT,32265_AT,1714_AT,41123_S_AT,40594_R_AT,32029_AT,33862_AT,34621_AT,995_G_AT,39631_AT,701_S_AT,37569_AT
1	!	0.0225	973	702	62	0.088	0.064	GO:0001775	BP	2	cell activation	4	40643_AT,31699_AT,31727_AT,34846_AT,36172_S_AT,32716_AT,33341_AT,37711_AT,39351_AT,37448_S_AT,952_AT,33697_AT,35150_AT,33447_AT,1693_S_AT,1768_S_AT,41445_AT,38017_AT,2005_S_AT,35473_AT,41324_G_AT,1999_S_AT,1409_AT,1574_S_AT,31835_AT,1741_S_AT,1471_AT,36334_AT,33839_AT,33131_AT,35013_AT,1988_AT,33942_S_AT,40723_AT,281_S_AT,32029_AT,36953_AT,32484_AT,919_AT,32612_AT,33440_AT,34131_AT,32587_AT,37976…
1	!	0.0434	254	702	24	0.034	0.094	GO:0030168	BP	2	platelet activation	5	40643_AT,31699_AT,31727_AT,32716_AT,33341_AT,37448_S_AT,35150_AT,33447_AT,1693_S_AT,1768_S_AT,41445_AT,35473_AT,1999_S_AT,1409_AT,31835_AT,33839_AT,1988_AT,33942_S_AT,32029_AT,919_AT,34131_AT,32488_AT,32133_AT,41143_AT
1	!	1.77e-11	6392	702	326	0.464	0.051	GO:0007154	BP	2	cell communication	4	35666_AT,884_AT,40643_AT,39045_AT,1419_G_AT,1813_AT,39668_AT,950_AT,32261_AT,35590_S_AT,35289_AT,38307_AT,36323_AT,34402_AT,39797_AT,31616_R_AT,38050_AT,32152_AT,1622_AT,32818_AT,2069_S_AT,1254_AT,32691_S_AT,31699_AT,40527_AT,31727_AT,38980_AT,1008_F_AT,33520_AT,35307_AT,31925_S_AT,34846_AT,32888_AT,35777_AT,37769_AT,32716_AT,666_AT,36557_AT,39601_AT,34182_AT,41200_AT,35630_AT,38538_AT,38184_AT,3…
1	!	6.87e-07	1201	702	87	0.124	0.072	GO:0007267	BP	2	cell-cell signaling	5	1419_G_AT,39668_AT,35590_S_AT,35289_AT,38307_AT,36323_AT,32818_AT,40527_AT,31925_S_AT,34846_AT,36557_AT,36168_AT,33341_AT,31606_AT,37711_AT,37448_S_AT,615_S_AT,33697_AT,33558_AT,37969_AT,33089_S_AT,1039_S_AT,40295_AT,35471_G_AT,40402_AT,35096_AT,36802_AT,38860_AT,32383_AT,40317_AT,32747_AT,36404_AT,33017_AT,1409_AT,36716_AT,33839_AT,34108_G_AT,38624_AT,39849_AT,35485_AT,33131_AT,121_AT,34981_AT,3…
1	!	0.0413	702	702	48	0.068	0.068	GO:0007268	BP	2	synaptic transmission	6	35289_AT,38307_AT,36323_AT,40527_AT,31925_S_AT,34846_AT,36557_AT,33341_AT,31606_AT,37711_AT,33697_AT,40295_AT,35471_G_AT,40402_AT,35096_AT,40317_AT,32747_AT,1409_AT,36716_AT,38624_AT,39849_AT,35485_AT,34981_AT,32990_AT,36469_AT,32279_AT,33942_S_AT,38110_AT,281_S_AT,32029_AT,32104_I_AT,34634_S_AT,41247_AT,37070_AT,31417_AT,37853_AT,35340_AT,36285_AT,344_S_AT,38162_AT,38066_AT,32228_AT,38236_AT,363…
1	!	0.00692	486	702	39	0.056	0.08	GO:0016049	BP	2	cell growth	4	35666_AT,39045_AT,2035_S_AT,31606_AT,2030_AT,1346_AT,32681_AT,1636_G_AT,40295_AT,41445_AT,40849_S_AT,38909_AT,33847_S_AT,1409_AT,31835_AT,31536_AT,1741_S_AT,1396_AT,32572_AT,35656_AT,36328_AT,32975_G_AT,31510_S_AT,39852_AT,40594_R_AT,37839_AT,36953_AT,39182_AT,38282_AT,1148_S_AT,37366_AT,214_AT,539_AT,37853_AT,38162_AT,799_AT,1483_AT,34907_AT,34609_G_AT
1	!	6.48e-10	1982	702	134	0.191	0.068	GO:0008219	BP	2	cell death	4	32804_AT,34854_AT,39668_AT,32474_AT,37413_AT,31616_R_AT,38050_AT,1622_AT,2069_S_AT,32691_S_AT,1008_F_AT,34846_AT,32888_AT,32378_AT,37685_AT,38184_AT,36168_AT,33341_AT,35568_AT,37711_AT,39351_AT,2030_AT,276_AT,37766_S_AT,1346_AT,33697_AT,33558_AT,32681_AT,33670_AT,1636_G_AT,1274_S_AT,41817_G_AT,1039_S_AT,38393_AT,35150_AT,1322_AT,1693_S_AT,35471_G_AT,40473_AT,32396_F_AT,38269_AT,41445_AT,2005_S_AT…
1	!	6.67e-07	1882	702	120	0.171	0.064	GO:0012501	BP	2	programmed cell death	5	32804_AT,34854_AT,39668_AT,32474_AT,37413_AT,31616_R_AT,38050_AT,1622_AT,2069_S_AT,1008_F_AT,34846_AT,32888_AT,32378_AT,38184_AT,36168_AT,33341_AT,37711_AT,39351_AT,2030_AT,276_AT,37766_S_AT,1346_AT,33697_AT,33558_AT,32681_AT,33670_AT,1636_G_AT,1274_S_AT,41817_G_AT,1039_S_AT,35150_AT,1322_AT,1693_S_AT,40473_AT,32396_F_AT,41445_AT,2005_S_AT,35684_AT,40849_S_AT,39382_AT,33847_S_AT,1999_S_AT,33017_A…
1	!	1.46e-06	1863	702	118	0.168	0.063	GO:0006915	BP	2	apoptotic process	6	32804_AT,34854_AT,39668_AT,32474_AT,37413_AT,31616_R_AT,38050_AT,1622_AT,2069_S_AT,1008_F_AT,34846_AT,32888_AT,38184_AT,36168_AT,33341_AT,37711_AT,39351_AT,2030_AT,276_AT,37766_S_AT,1346_AT,33697_AT,33558_AT,32681_AT,33670_AT,1636_G_AT,1274_S_AT,41817_G_AT,1039_S_AT,35150_AT,1322_AT,1693_S_AT,40473_AT,32396_F_AT,41445_AT,2005_S_AT,40849_S_AT,39382_AT,33847_S_AT,1999_S_AT,33017_AT,36199_AT,1574_S_…
1	!	0.0114	441	702	36	0.051	0.082	GO:0097285	BP	2	cell-type specific apoptotic process	7	39668_AT,32888_AT,38184_AT,33341_AT,37711_AT,1346_AT,33697_AT,1274_S_AT,1039_S_AT,35150_AT,1322_AT,2005_S_AT,39382_AT,1574_S_AT,853_AT,40189_AT,34791_AT,35485_AT,121_AT,1316_AT,33942_S_AT,1827_S_AT,32029_AT,277_AT,38527_AT,32612_AT,35939_S_AT,33047_AT,1148_S_AT,41247_AT,214_AT,494_AT,799_AT,38066_AT,34907_AT,32284_AT
1	!	2.36e-12	4063	702	235	0.335	0.058	GO:0048869	BP	2	cellular developmental process	4	35666_AT,31669_S_AT,884_AT,40643_AT,39668_AT,32474_AT,38307_AT,34402_AT,32152_AT,1784_S_AT,32818_AT,2069_S_AT,1008_F_AT,31925_S_AT,34846_AT,32888_AT,36172_S_AT,36557_AT,37324_AT,35630_AT,1529_AT,37685_AT,37475_AT,38184_AT,33219_AT,37012_AT,36168_AT,37433_AT,35568_AT,585_AT,31606_AT,41182_AT,37711_AT,2030_AT,37766_S_AT,1346_AT,37448_S_AT,615_S_AT,33697_AT,33558_AT,32681_AT,33670_AT,1636_G_AT,40539…
1	!	3.48e-13	3813	702	227	0.323	0.06	GO:0030154	BP	2	cell differentiation	5	35666_AT,31669_S_AT,884_AT,40643_AT,39668_AT,32474_AT,38307_AT,34402_AT,32152_AT,1784_S_AT,32818_AT,2069_S_AT,1008_F_AT,31925_S_AT,34846_AT,32888_AT,36172_S_AT,36557_AT,37324_AT,35630_AT,1529_AT,37685_AT,37475_AT,38184_AT,33219_AT,37012_AT,36168_AT,37433_AT,35568_AT,585_AT,31606_AT,41182_AT,37711_AT,2030_AT,37766_S_AT,1346_AT,37448_S_AT,615_S_AT,33558_AT,32681_AT,33670_AT,1636_G_AT,33089_S_AT,390…
1	!	0.000151	273	702	30	0.043	0.11	GO:0048863	BP	2	stem cell differentiation	6	35666_AT,34402_AT,1008_F_AT,38184_AT,36168_AT,585_AT,37711_AT,2030_AT,33558_AT,1039_S_AT,33178_AT,32396_F_AT,41445_AT,32952_AT,35473_AT,1409_AT,31536_AT,853_AT,34588_I_AT,121_AT,1988_AT,33754_AT,36953_AT,38282_AT,32587_AT,1148_S_AT,214_AT,34966_AT,40818_AT,32284_AT
1	!	0.0286	184	702	20	0.028	0.109	GO:0048762	BP	2	mesenchymal cell differentiation	7	35666_AT,34402_AT,38184_AT,36168_AT,37711_AT,2030_AT,33558_AT,1039_S_AT,33178_AT,41445_AT,35473_AT,31536_AT,34588_I_AT,33754_AT,36953_AT,38282_AT,1148_S_AT,214_AT,40818_AT,32284_AT
1	!	0.00312	600	702	46	0.066	0.077	GO:0030855	BP	2	epithelial cell differentiation	6	1784_S_AT,38184_AT,36168_AT,37711_AT,2030_AT,615_S_AT,33670_AT,1039_S_AT,33178_AT,32396_F_AT,41445_AT,35684_AT,40107_AT,38909_AT,36576_AT,31918_AT,36890_AT,33131_AT,121_AT,1316_AT,35105_AT,33754_AT,37670_AT,35845_AT,40594_R_AT,37195_AT,37839_AT,32029_AT,36953_AT,33440_AT,34131_AT,40575_AT,1148_S_AT,33463_AT,34618_AT,170_AT,40818_AT,494_AT,1019_G_AT,33094_S_AT,34621_AT,38747_AT,32284_AT,38610_S_AT…
1	!	1.6e-08	1693	702	116	0.165	0.069	GO:0022008	BP	2	neurogenesis	6	35666_AT,884_AT,40643_AT,32474_AT,38307_AT,32152_AT,32818_AT,2069_S_AT,31925_S_AT,34846_AT,32888_AT,36557_AT,35630_AT,1529_AT,37685_AT,37475_AT,38184_AT,33219_AT,37012_AT,36168_AT,585_AT,31606_AT,41182_AT,37711_AT,2030_AT,37766_S_AT,1346_AT,1636_G_AT,33089_S_AT,1039_S_AT,40295_AT,33178_AT,33447_AT,38802_AT,40473_AT,1768_S_AT,32396_F_AT,41445_AT,2005_S_AT,35684_AT,1409_AT,35271_AT,32659_AT,39455_R…
1	!	1.75e-07	1612	702	109	0.155	0.068	GO:0048699	BP	2	generation of neurons	7	35666_AT,884_AT,40643_AT,32474_AT,38307_AT,32152_AT,32818_AT,2069_S_AT,31925_S_AT,34846_AT,32888_AT,36557_AT,1529_AT,37685_AT,38184_AT,33219_AT,37012_AT,36168_AT,585_AT,31606_AT,41182_AT,37711_AT,2030_AT,37766_S_AT,1346_AT,1636_G_AT,33089_S_AT,1039_S_AT,40295_AT,33178_AT,33447_AT,38802_AT,40473_AT,32396_F_AT,41445_AT,2005_S_AT,35684_AT,1409_AT,35271_AT,39455_R_AT,31536_AT,39845_AT,1782_S_AT,31918…
1	!	4.69e-07	1494	702	102	0.145	0.068	GO:0030182	BP	2	neuron differentiation	6	35666_AT,884_AT,40643_AT,32474_AT,38307_AT,32152_AT,32818_AT,2069_S_AT,31925_S_AT,34846_AT,32888_AT,36557_AT,1529_AT,37685_AT,38184_AT,33219_AT,37012_AT,36168_AT,31606_AT,37711_AT,2030_AT,37766_S_AT,1346_AT,1636_G_AT,33089_S_AT,1039_S_AT,40295_AT,33178_AT,33447_AT,38802_AT,40473_AT,32396_F_AT,2005_S_AT,35684_AT,1409_AT,35271_AT,39455_R_AT,31536_AT,39845_AT,1782_S_AT,31918_AT,35782_AT,32572_AT,331…
1	!	0.00931	115	702	16	0.023	0.139	GO:0035051	BP	2	cardiocyte differentiation	6	37711_AT,33558_AT,32681_AT,33178_AT,1409_AT,38422_S_AT,37532_AT,31918_AT,35782_AT,1988_AT,36953_AT,1148_S_AT,37292_AT,37366_AT,34966_AT,40818_AT
1	!	0.0494	256	702	24	0.034	0.094	GO:0045165	BP	2	cell fate commitment	5	31669_S_AT,32474_AT,38184_AT,36168_AT,37711_AT,2030_AT,33178_AT,32952_AT,1574_S_AT,31918_AT,36334_AT,33754_AT,38939_R_AT,37839_AT,36953_AT,36702_AT,277_AT,35939_S_AT,1148_S_AT,34618_AT,40818_AT,1019_G_AT,32284_AT,36742_AT
1	!	1.19e-06	2183	702	133	0.189	0.061	GO:0048468	BP	2	cell development	5	35666_AT,31669_S_AT,884_AT,40643_AT,38307_AT,34402_AT,32152_AT,1784_S_AT,32818_AT,2069_S_AT,31925_S_AT,34846_AT,32888_AT,36557_AT,1529_AT,37685_AT,38184_AT,33219_AT,37012_AT,36168_AT,585_AT,31606_AT,41182_AT,37711_AT,2030_AT,37766_S_AT,1346_AT,615_S_AT,33558_AT,33670_AT,1636_G_AT,33089_S_AT,1039_S_AT,40295_AT,33178_AT,33447_AT,38802_AT,40473_AT,720_AT,32396_F_AT,41445_AT,2005_S_AT,34542_AT,35684_…
1	!	1.57e-06	1241	702	88	0.125	0.071	GO:0048666	BP	2	neuron development	6	35666_AT,884_AT,40643_AT,38307_AT,32152_AT,32818_AT,2069_S_AT,31925_S_AT,34846_AT,32888_AT,36557_AT,1529_AT,37685_AT,38184_AT,33219_AT,37012_AT,36168_AT,31606_AT,37711_AT,37766_S_AT,1346_AT,1636_G_AT,33089_S_AT,40295_AT,33447_AT,38802_AT,40473_AT,2005_S_AT,35684_AT,1409_AT,35271_AT,39455_R_AT,31536_AT,39845_AT,1782_S_AT,35782_AT,32572_AT,35656_AT,38371_AT,39570_AT,37517_AT,39852_AT,41678_AT,1988_…
1	!	0.0223	766	702	52	0.074	0.068	GO:0019725	BP	2	cellular homeostasis	4	39668_AT,35590_S_AT,32691_S_AT,31699_AT,37769_AT,36172_S_AT,37324_AT,38538_AT,38184_AT,33341_AT,35568_AT,33944_AT,1346_AT,33697_AT,32681_AT,33670_AT,1636_G_AT,41036_AT,1039_S_AT,35150_AT,35471_G_AT,41445_AT,2005_S_AT,33521_AT,36404_AT,33017_AT,1409_AT,34457_AT,853_AT,36716_AT,38624_AT,33131_AT,34981_AT,1988_AT,36992_AT,1827_S_AT,37670_AT,281_S_AT,32029_AT,36953_AT,277_AT,40568_AT,41247_AT,37285_A…
1	!	0.00405	644	702	48	0.068	0.075	GO:0055082	BP	2	cellular chemical homeostasis	5	39668_AT,35590_S_AT,32691_S_AT,31699_AT,37769_AT,36172_S_AT,37324_AT,38538_AT,38184_AT,33341_AT,35568_AT,33944_AT,1346_AT,33697_AT,32681_AT,33670_AT,1636_G_AT,41036_AT,1039_S_AT,35150_AT,35471_G_AT,41445_AT,2005_S_AT,33521_AT,36404_AT,33017_AT,1409_AT,34457_AT,36716_AT,33131_AT,34981_AT,1988_AT,1827_S_AT,37670_AT,281_S_AT,32029_AT,36953_AT,40568_AT,41247_AT,37285_AT,31417_AT,32998_AT,494_AT,34067…
1	!	0.00873	528	702	41	0.058	0.078	GO:0006873	BP	2	cellular ion homeostasis	6	39668_AT,35590_S_AT,32691_S_AT,31699_AT,37769_AT,36172_S_AT,37324_AT,38538_AT,33341_AT,35568_AT,33944_AT,1346_AT,33697_AT,32681_AT,33670_AT,1636_G_AT,41036_AT,1039_S_AT,35150_AT,35471_G_AT,41445_AT,2005_S_AT,33521_AT,36404_AT,34457_AT,36716_AT,34981_AT,1988_AT,1827_S_AT,37670_AT,32029_AT,36953_AT,40568_AT,37285_AT,31417_AT,32998_AT,494_AT,34067_AT,627_G_AT,35317_AT,41143_AT
1	!	0.00446	514	702	41	0.058	0.08	GO:0030003	BP	2	cellular cation homeostasis	7	39668_AT,35590_S_AT,32691_S_AT,31699_AT,37769_AT,36172_S_AT,37324_AT,38538_AT,33341_AT,35568_AT,33944_AT,1346_AT,33697_AT,32681_AT,33670_AT,1636_G_AT,41036_AT,1039_S_AT,35150_AT,35471_G_AT,41445_AT,2005_S_AT,33521_AT,36404_AT,34457_AT,36716_AT,34981_AT,1988_AT,1827_S_AT,37670_AT,32029_AT,36953_AT,40568_AT,37285_AT,31417_AT,32998_AT,494_AT,34067_AT,627_G_AT,35317_AT,41143_AT
1	!	0.00161	476	702	40	0.057	0.084	GO:0006875	BP	2	cellular metal ion homeostasis	8	35590_S_AT,32691_S_AT,31699_AT,37769_AT,36172_S_AT,37324_AT,38538_AT,33341_AT,35568_AT,33944_AT,1346_AT,33697_AT,32681_AT,33670_AT,1636_G_AT,41036_AT,1039_S_AT,35150_AT,35471_G_AT,41445_AT,2005_S_AT,33521_AT,36404_AT,34457_AT,36716_AT,34981_AT,1988_AT,1827_S_AT,37670_AT,32029_AT,36953_AT,40568_AT,37285_AT,31417_AT,32998_AT,494_AT,34067_AT,627_G_AT,35317_AT,41143_AT
1	!	0.0142	938	702	61	0.087	0.065	GO:0032940	BP	2	secretion by cell	4	40643_AT,1419_G_AT,1813_AT,39668_AT,35590_S_AT,32152_AT,35630_AT,31606_AT,37711_AT,38849_AT,37448_S_AT,33697_AT,37969_AT,1039_S_AT,35150_AT,1693_S_AT,35471_G_AT,35096_AT,41445_AT,38860_AT,32383_AT,1999_S_AT,36404_AT,33017_AT,1574_S_AT,31835_AT,33839_AT,34108_G_AT,35485_AT,33131_AT,121_AT,34981_AT,39363_AT,32990_AT,36192_AT,32279_AT,33942_S_AT,38110_AT,34393_R_AT,281_S_AT,32029_AT,32104_I_AT,41247…
1	!	0.00271	432	702	37	0.053	0.086	GO:0023061	BP	2	signal release	5	1419_G_AT,39668_AT,35590_S_AT,31606_AT,37711_AT,37448_S_AT,33697_AT,37969_AT,1039_S_AT,35471_G_AT,35096_AT,38860_AT,32383_AT,36404_AT,33017_AT,33839_AT,34108_G_AT,35485_AT,33131_AT,121_AT,34981_AT,32990_AT,32279_AT,33942_S_AT,34393_R_AT,281_S_AT,32104_I_AT,41247_AT,31417_AT,32998_AT,37853_AT,40436_G_AT,40649_AT,38162_AT,32133_AT,31636_S_AT,35317_AT
1	!	2.99e-12	7129	702	357	0.509	0.05	GO:0051716	BP	2	cellular response to stimulus	3	35666_AT,884_AT,40643_AT,39045_AT,1419_G_AT,1813_AT,39668_AT,950_AT,32261_AT,35590_S_AT,35289_AT,37413_AT,36323_AT,34402_AT,39797_AT,31616_R_AT,38050_AT,32152_AT,1622_AT,32818_AT,2069_S_AT,39746_AT,1254_AT,32691_S_AT,31699_AT,40527_AT,31727_AT,38980_AT,1008_F_AT,33520_AT,35307_AT,31925_S_AT,34846_AT,32888_AT,35777_AT,37769_AT,36172_S_AT,32716_AT,666_AT,40986_S_AT,39601_AT,34182_AT,37324_AT,41200_…
1	!	3.01e-19	2771	702	197	0.281	0.071	GO:0070887	BP	2	cellular response to chemical stimulus	4	884_AT,39045_AT,1419_G_AT,39668_AT,950_AT,35289_AT,37413_AT,36323_AT,34402_AT,39797_AT,31616_R_AT,2069_S_AT,31699_AT,40527_AT,31727_AT,38980_AT,1008_F_AT,33520_AT,31925_S_AT,34846_AT,32888_AT,666_AT,34182_AT,37324_AT,41200_AT,38184_AT,36168_AT,33341_AT,35568_AT,37711_AT,32031_AT,2030_AT,37766_S_AT,1346_AT,37448_S_AT,952_AT,33697_AT,32681_AT,33670_AT,37969_AT,1636_G_AT,40539_AT,1274_S_AT,1039_S_AT…
1	!	8.93e-10	1041	702	86	0.123	0.083	GO:1901701	BP	2	cellular response to oxygen-containing compound	5	1419_G_AT,35289_AT,37413_AT,39797_AT,2069_S_AT,31699_AT,40527_AT,31727_AT,31925_S_AT,34846_AT,32888_AT,41200_AT,38184_AT,36168_AT,33341_AT,37711_AT,2030_AT,37766_S_AT,1346_AT,37448_S_AT,32681_AT,33670_AT,1636_G_AT,1039_S_AT,35150_AT,1322_AT,1768_S_AT,41445_AT,2005_S_AT,35684_AT,32383_AT,35473_AT,38909_AT,1999_S_AT,36404_AT,33017_AT,1409_AT,37181_AT,39845_AT,1396_AT,35928_AT,853_AT,37961_AT,33839_…
1	!	7.9e-06	701	702	58	0.083	0.083	GO:1901699	BP	2	cellular response to nitrogen compound	5	35289_AT,37413_AT,36323_AT,39797_AT,2069_S_AT,31699_AT,40527_AT,31925_S_AT,34846_AT,36168_AT,33341_AT,37711_AT,37766_S_AT,1346_AT,37448_S_AT,33697_AT,32681_AT,1636_G_AT,1768_S_AT,2005_S_AT,32383_AT,35473_AT,36404_AT,33017_AT,1396_AT,35928_AT,37961_AT,33839_AT,32265_AT,1792_G_AT,38371_AT,36332_AT,1988_AT,37195_AT,32029_AT,40568_AT,33440_AT,32104_I_AT,1148_S_AT,1311_AT,38014_AT,35340_AT,33372_AT,32…
1	!	0.000101	63	702	14	0.02	0.222	GO:0035690	BP	2	cellular response to drug	5	1419_G_AT,37413_AT,40527_AT,666_AT,37324_AT,37711_AT,32031_AT,1346_AT,33017_AT,853_AT,1827_S_AT,281_S_AT,32141_AT,33705_AT
1	!	4.94e-14	2283	702	160	0.228	0.07	GO:0071310	BP	2	cellular response to organic substance	5	884_AT,39045_AT,1419_G_AT,39668_AT,950_AT,35289_AT,36323_AT,34402_AT,39797_AT,31616_R_AT,2069_S_AT,31699_AT,40527_AT,31727_AT,38980_AT,1008_F_AT,31925_S_AT,34846_AT,32888_AT,34182_AT,41200_AT,38184_AT,36168_AT,33341_AT,35568_AT,37711_AT,32031_AT,2030_AT,37766_S_AT,1346_AT,37448_S_AT,952_AT,33697_AT,32681_AT,33670_AT,1636_G_AT,1274_S_AT,1039_S_AT,35150_AT,32758_G_AT,1322_AT,1768_S_AT,38269_AT,4144…
1	!	0.000148	401	702	38	0.054	0.095	GO:0071396	BP	2	cellular response to lipid	6	1419_G_AT,31727_AT,32888_AT,41200_AT,38184_AT,33341_AT,37711_AT,2030_AT,37448_S_AT,33670_AT,35150_AT,1322_AT,41445_AT,35473_AT,38909_AT,1999_S_AT,33017_AT,39845_AT,1406_AT,32265_AT,1316_AT,35013_AT,33438_AT,32447_AT,37195_AT,37839_AT,33877_S_AT,39337_AT,38821_AT,34966_AT,39729_AT,1019_G_AT,1271_G_AT,40919_AT,38236_AT,32284_AT,33705_AT,37024_AT
1	!	8.49e-06	889	702	68	0.097	0.076	GO:0071363	BP	2	cellular response to growth factor stimulus	6	884_AT,39668_AT,34402_AT,31616_R_AT,31699_AT,31925_S_AT,34846_AT,34182_AT,38184_AT,36168_AT,35568_AT,37711_AT,32031_AT,37766_S_AT,1346_AT,952_AT,1039_S_AT,1322_AT,38269_AT,41445_AT,2005_S_AT,35473_AT,33847_S_AT,1999_S_AT,39068_AT,31835_AT,31536_AT,39845_AT,33839_AT,32265_AT,32572_AT,38371_AT,230_S_AT,39852_AT,1988_AT,33754_AT,1827_S_AT,40594_R_AT,37195_AT,37839_AT,32029_AT,36754_AT,36953_AT,33440…
1	!	0.000154	385	702	37	0.053	0.096	GO:0071407	BP	2	cellular response to organic cyclic compound	6	36323_AT,2069_S_AT,40527_AT,33341_AT,37711_AT,37448_S_AT,33697_AT,32681_AT,33670_AT,1636_G_AT,32758_G_AT,41445_AT,35473_AT,38909_AT,33847_S_AT,33017_AT,1396_AT,1406_AT,33839_AT,32265_AT,1316_AT,36332_AT,33438_AT,32447_AT,37195_AT,38014_AT,39337_AT,38821_AT,1019_G_AT,37910_AT,1271_G_AT,2047_S_AT,35616_AT,40919_AT,38236_AT,33705_AT,33640_AT
1	!	0.0468	746	702	50	0.071	0.067	GO:0071345	BP	2	cellular response to cytokine stimulus	6	39045_AT,1419_G_AT,31616_R_AT,31727_AT,38980_AT,34846_AT,37766_S_AT,1346_AT,1274_S_AT,1039_S_AT,35150_AT,32758_G_AT,505_AT,2005_S_AT,35473_AT,39845_AT,853_AT,1908_AT,1471_AT,477_AT,38371_AT,39327_AT,37195_AT,38031_AT,36953_AT,39800_S_AT,32484_AT,32104_I_AT,1311_AT,38014_AT,35025_AT,38710_AT,1220_G_AT,494_AT,1244_AT,1271_G_AT,34493_AT,1314_AT,35616_AT,1032_AT,1170_AT,32836_AT,33640_AT,34609_G_AT,4…
1	!	0.00229	708	702	52	0.074	0.073	GO:0032870	BP	2	cellular response to hormone stimulus	6	39045_AT,35289_AT,31699_AT,31925_S_AT,34846_AT,36168_AT,33341_AT,37711_AT,37766_S_AT,1346_AT,37448_S_AT,32681_AT,33670_AT,1768_S_AT,41445_AT,2005_S_AT,32383_AT,36404_AT,33017_AT,1741_S_AT,37961_AT,1406_AT,32265_AT,1792_G_AT,121_AT,1316_AT,38371_AT,33438_AT,1988_AT,32447_AT,37195_AT,32029_AT,40568_AT,32104_I_AT,1148_S_AT,1311_AT,32998_AT,39337_AT,38821_AT,35340_AT,33372_AT,1019_G_AT,1271_G_AT,1314…
1	!	0.000961	650	702	50	0.071	0.077	GO:0071417	BP	2	cellular response to organonitrogen compound	6	35289_AT,36323_AT,39797_AT,2069_S_AT,31699_AT,40527_AT,31925_S_AT,34846_AT,36168_AT,33341_AT,37711_AT,37766_S_AT,37448_S_AT,32681_AT,1636_G_AT,1768_S_AT,2005_S_AT,32383_AT,35473_AT,36404_AT,33017_AT,1396_AT,37961_AT,33839_AT,32265_AT,1792_G_AT,38371_AT,36332_AT,1988_AT,37195_AT,32029_AT,40568_AT,33440_AT,32104_I_AT,1148_S_AT,1311_AT,35340_AT,33372_AT,32488_AT,1019_G_AT,1271_G_AT,1314_AT,2047_S_AT…
1	!	0.000124	1923	702	114	0.162	0.059	GO:0033554	BP	2	cellular response to stress	4	950_AT,32261_AT,37413_AT,31616_R_AT,38050_AT,1622_AT,32818_AT,2069_S_AT,39746_AT,38980_AT,1008_F_AT,34846_AT,35777_AT,40986_S_AT,39601_AT,38184_AT,33219_AT,33341_AT,585_AT,32922_AT,37711_AT,276_AT,34209_AT,37766_S_AT,1346_AT,32681_AT,1636_G_AT,35739_AT,1039_S_AT,38393_AT,32758_G_AT,1322_AT,35227_AT,40473_AT,32396_F_AT,32816_AT,38269_AT,505_AT,35684_AT,40849_S_AT,31385_AT,33847_S_AT,40754_AT,1999_…
1	!	0.000378	209	702	25	0.036	0.12	GO:0034599	BP	2	cellular response to oxidative stress	5	37413_AT,38184_AT,1346_AT,1636_G_AT,1039_S_AT,40473_AT,35684_AT,37181_AT,39845_AT,35928_AT,853_AT,36224_G_AT,1792_G_AT,1468_AT,1988_AT,36992_AT,277_AT,38527_AT,38847_AT,39729_AT,1271_G_AT,38066_AT,1327_S_AT,33640_AT,34609_G_AT
1	!	0.000425	60	702	13	0.019	0.217	GO:0036473	BP	2	cell death in response to oxidative stress	6	1039_S_AT,40473_AT,35684_AT,39845_AT,853_AT,36224_G_AT,1468_AT,36992_AT,277_AT,38527_AT,38847_AT,1327_S_AT,34609_G_AT
1	!	0.0131	118	702	16	0.023	0.136	GO:0034614	BP	2	cellular response to reactive oxygen species	6	37413_AT,38184_AT,1346_AT,35684_AT,37181_AT,35928_AT,853_AT,1792_G_AT,1468_AT,1988_AT,36992_AT,39729_AT,1271_G_AT,38066_AT,1327_S_AT,34609_G_AT
1	!	1.2e-07	6092	702	299	0.426	0.049	GO:0016043	BP	2	cellular component organization	3	35666_AT,32804_AT,34854_AT,884_AT,40643_AT,39045_AT,1419_G_AT,36443_AT,950_AT,32474_AT,32261_AT,38307_AT,34402_AT,39797_AT,37049_G_AT,31616_R_AT,38050_AT,32152_AT,1784_S_AT,31481_S_AT,32818_AT,2069_S_AT,31699_AT,31727_AT,1008_F_AT,36635_AT,31925_S_AT,34846_AT,32888_AT,35777_AT,36172_S_AT,41117_S_AT,32679_AT,36557_AT,41491_S_AT,40089_AT,41200_AT,35630_AT,1529_AT,37685_AT,2035_S_AT,36051_S_AT,37475…
1	!	0.0224	2560	702	132	0.188	0.052	GO:0043933	BP	2	macromolecular complex subunit organization	4	32804_AT,32474_AT,32261_AT,34402_AT,39797_AT,38050_AT,1784_S_AT,31481_S_AT,2069_S_AT,31727_AT,1008_F_AT,35777_AT,41117_S_AT,40089_AT,41200_AT,1529_AT,37685_AT,36051_S_AT,37475_AT,37012_AT,41450_AT,31606_AT,39351_AT,2030_AT,37766_S_AT,1346_AT,952_AT,33697_AT,32681_AT,33670_AT,1636_G_AT,41817_G_AT,41036_AT,40453_S_AT,35150_AT,33456_AT,720_AT,35319_AT,32597_AT,35986_AT,34781_AT,32843_S_AT,38269_AT,4…
1	!	3.21e-06	1547	702	102	0.145	0.066	GO:0032989	BP	2	cellular component morphogenesis	4	35666_AT,40643_AT,34402_AT,32152_AT,31925_S_AT,34846_AT,36557_AT,1529_AT,37685_AT,38184_AT,33219_AT,37012_AT,36168_AT,31606_AT,37711_AT,2030_AT,37766_S_AT,1346_AT,33697_AT,33558_AT,1636_G_AT,40539_AT,33089_S_AT,41036_AT,37232_AT,1039_S_AT,40295_AT,33447_AT,38802_AT,32396_F_AT,41445_AT,2005_S_AT,35684_AT,35473_AT,1409_AT,35271_AT,39455_R_AT,31536_AT,35295_G_AT,1782_S_AT,31918_AT,34169_S_AT,35782_A…
1	!	7.66e-07	1466	702	100	0.142	0.068	GO:0000902	BP	2	cell morphogenesis	5	35666_AT,40643_AT,34402_AT,32152_AT,31925_S_AT,34846_AT,36557_AT,1529_AT,37685_AT,38184_AT,33219_AT,37012_AT,36168_AT,31606_AT,37711_AT,2030_AT,37766_S_AT,1346_AT,33697_AT,33558_AT,1636_G_AT,40539_AT,33089_S_AT,41036_AT,37232_AT,1039_S_AT,40295_AT,33447_AT,38802_AT,41445_AT,2005_S_AT,35684_AT,35473_AT,1409_AT,35271_AT,39455_R_AT,31536_AT,35295_G_AT,1782_S_AT,31918_AT,34169_S_AT,35782_AT,32572_AT,…
1	!	1.73e-07	1053	702	81	0.115	0.077	GO:0000904	BP	2	cell morphogenesis involved in differentiation	6	35666_AT,40643_AT,34402_AT,32152_AT,31925_S_AT,34846_AT,36557_AT,37685_AT,38184_AT,33219_AT,36168_AT,37711_AT,2030_AT,37766_S_AT,1346_AT,33558_AT,1636_G_AT,33089_S_AT,1039_S_AT,33447_AT,38802_AT,41445_AT,2005_S_AT,35684_AT,35473_AT,1409_AT,35271_AT,39455_R_AT,31536_AT,1782_S_AT,31918_AT,35782_AT,32572_AT,1714_AT,34588_I_AT,121_AT,35656_AT,38371_AT,39852_AT,41678_AT,1988_AT,33754_AT,38939_R_AT,339…
1	!	5.28e-06	841	702	66	0.094	0.078	GO:0048667	BP	2	cell morphogenesis involved in neuron differentiation	7	35666_AT,40643_AT,32152_AT,31925_S_AT,34846_AT,36557_AT,37685_AT,38184_AT,33219_AT,36168_AT,37711_AT,37766_S_AT,1346_AT,1636_G_AT,33089_S_AT,33447_AT,38802_AT,2005_S_AT,35684_AT,1409_AT,35271_AT,39455_R_AT,31536_AT,1782_S_AT,35782_AT,32572_AT,35656_AT,38371_AT,39852_AT,41678_AT,1988_AT,33754_AT,38939_R_AT,33942_S_AT,38110_AT,35734_AT,35845_AT,281_S_AT,37839_AT,36953_AT,32104_I_AT,36965_AT,35939_S…
1	!	4.09e-05	1123	702	78	0.111	0.069	GO:0032990	BP	2	cell part morphogenesis	5	35666_AT,40643_AT,32152_AT,31925_S_AT,34846_AT,36557_AT,37685_AT,38184_AT,33219_AT,36168_AT,31606_AT,37766_S_AT,1346_AT,1636_G_AT,40539_AT,33089_S_AT,41036_AT,37232_AT,40295_AT,33447_AT,38802_AT,2005_S_AT,35684_AT,1409_AT,35271_AT,39455_R_AT,31536_AT,35295_G_AT,1782_S_AT,34169_S_AT,35782_AT,32572_AT,1714_AT,35656_AT,38371_AT,39852_AT,41678_AT,1988_AT,33754_AT,38939_R_AT,33942_S_AT,41123_S_AT,3811…
1	!	2.22e-06	1495	702	100	0.142	0.067	GO:0030030	BP	2	cell projection organization	4	35666_AT,884_AT,40643_AT,36443_AT,38307_AT,32152_AT,32818_AT,2069_S_AT,31925_S_AT,34846_AT,32888_AT,36557_AT,1529_AT,37685_AT,38184_AT,33219_AT,37012_AT,36168_AT,31606_AT,37711_AT,37766_S_AT,1346_AT,33697_AT,1636_G_AT,40539_AT,33089_S_AT,41036_AT,37232_AT,40295_AT,33447_AT,38802_AT,40473_AT,2005_S_AT,35684_AT,1409_AT,31835_AT,35271_AT,39455_R_AT,31536_AT,35295_G_AT,1782_S_AT,34169_S_AT,35782_AT,3…
1	!	1.87e-05	1103	702	78	0.111	0.071	GO:0048858	BP	2	cell projection morphogenesis	5	35666_AT,40643_AT,32152_AT,31925_S_AT,34846_AT,36557_AT,37685_AT,38184_AT,33219_AT,36168_AT,31606_AT,37766_S_AT,1346_AT,1636_G_AT,40539_AT,33089_S_AT,41036_AT,37232_AT,40295_AT,33447_AT,38802_AT,2005_S_AT,35684_AT,1409_AT,35271_AT,39455_R_AT,31536_AT,35295_G_AT,1782_S_AT,34169_S_AT,35782_AT,32572_AT,1714_AT,35656_AT,38371_AT,39852_AT,41678_AT,1988_AT,33754_AT,38939_R_AT,33942_S_AT,41123_S_AT,3811…
1	!	2.68e-07	1101	702	83	0.118	0.075	GO:0031175	BP	2	neuron projection development	5	35666_AT,884_AT,40643_AT,38307_AT,32152_AT,32818_AT,2069_S_AT,31925_S_AT,34846_AT,32888_AT,36557_AT,1529_AT,37685_AT,38184_AT,33219_AT,37012_AT,36168_AT,31606_AT,37711_AT,37766_S_AT,1346_AT,1636_G_AT,33089_S_AT,40295_AT,33447_AT,38802_AT,40473_AT,2005_S_AT,35684_AT,1409_AT,35271_AT,39455_R_AT,31536_AT,1782_S_AT,35782_AT,32572_AT,35656_AT,38371_AT,39570_AT,37517_AT,39852_AT,41678_AT,1988_AT,33754_…
1	!	5.29e-06	785	702	63	0.09	0.08	GO:0061564	BP	2	axon development	6	35666_AT,40643_AT,32152_AT,32818_AT,2069_S_AT,31925_S_AT,34846_AT,36557_AT,37685_AT,38184_AT,33219_AT,36168_AT,37766_S_AT,1346_AT,1636_G_AT,33089_S_AT,33447_AT,38802_AT,40473_AT,2005_S_AT,35684_AT,1409_AT,35271_AT,31536_AT,1782_S_AT,32572_AT,35656_AT,38371_AT,39852_AT,41678_AT,1988_AT,33754_AT,38939_R_AT,33942_S_AT,38110_AT,35734_AT,37839_AT,36953_AT,32104_I_AT,36965_AT,35939_S_AT,1148_S_AT,1311_…
1	!	4.03e-06	873	702	68	0.097	0.078	GO:0048812	BP	2	neuron projection morphogenesis	6	35666_AT,40643_AT,32152_AT,31925_S_AT,34846_AT,36557_AT,37685_AT,38184_AT,33219_AT,36168_AT,31606_AT,37766_S_AT,1346_AT,1636_G_AT,33089_S_AT,40295_AT,33447_AT,38802_AT,2005_S_AT,35684_AT,1409_AT,35271_AT,39455_R_AT,31536_AT,1782_S_AT,35782_AT,32572_AT,35656_AT,38371_AT,39852_AT,41678_AT,1988_AT,33754_AT,38939_R_AT,33942_S_AT,38110_AT,35734_AT,282_AT,281_S_AT,37839_AT,36953_AT,32104_I_AT,36965_AT,…
1	!	2.08e-05	757	702	60	0.085	0.079	GO:0007409	BP	2	axonogenesis	7	35666_AT,40643_AT,32152_AT,31925_S_AT,34846_AT,36557_AT,37685_AT,38184_AT,33219_AT,36168_AT,37766_S_AT,1346_AT,1636_G_AT,33089_S_AT,33447_AT,38802_AT,2005_S_AT,35684_AT,1409_AT,35271_AT,31536_AT,1782_S_AT,32572_AT,35656_AT,38371_AT,39852_AT,41678_AT,1988_AT,33754_AT,38939_R_AT,33942_S_AT,38110_AT,35734_AT,37839_AT,36953_AT,32104_I_AT,36965_AT,35939_S_AT,1148_S_AT,1311_AT,37429_G_AT,32998_AT,539_A…
1	!	0.0385	581	702	42	0.06	0.072	GO:0097485	BP	2	neuron projection guidance	7	35666_AT,40643_AT,32152_AT,31925_S_AT,34846_AT,36557_AT,33219_AT,36168_AT,37766_S_AT,1636_G_AT,33089_S_AT,33447_AT,38802_AT,2005_S_AT,35684_AT,35271_AT,38371_AT,41678_AT,1988_AT,33754_AT,38939_R_AT,38110_AT,35734_AT,36953_AT,32104_I_AT,36965_AT,1148_S_AT,1311_AT,539_AT,32488_AT,995_G_AT,1314_AT,799_AT,1483_AT,32228_AT,38236_AT,36306_AT,32133_AT,1855_AT,41143_AT,34692_R_AT,1309_AT
1	!	0.0385	581	702	42	0.06	0.072	GO:0007411	BP	2	axon guidance	8	35666_AT,40643_AT,32152_AT,31925_S_AT,34846_AT,36557_AT,33219_AT,36168_AT,37766_S_AT,1636_G_AT,33089_S_AT,33447_AT,38802_AT,2005_S_AT,35684_AT,35271_AT,38371_AT,41678_AT,1988_AT,33754_AT,38939_R_AT,38110_AT,35734_AT,36953_AT,32104_I_AT,36965_AT,1148_S_AT,1311_AT,539_AT,32488_AT,995_G_AT,1314_AT,799_AT,1483_AT,32228_AT,38236_AT,36306_AT,32133_AT,1855_AT,41143_AT,34692_R_AT,1309_AT
1	!	3.72e-08	10299	702	455	0.648	0.044	GO:0044237	BP	2	cellular metabolic process	3	32804_AT,40869_AT,31669_S_AT,36727_AT,884_AT,39045_AT,1419_G_AT,1813_AT,39668_AT,950_AT,32044_AT,32474_AT,32261_AT,35590_S_AT,39450_S_AT,32833_AT,37413_AT,36187_AT,34402_AT,39797_AT,31616_R_AT,38050_AT,1784_S_AT,1622_AT,39746_AT,1254_AT,34066_AT,32691_S_AT,31699_AT,40527_AT,31727_AT,38980_AT,1008_F_AT,33520_AT,31925_S_AT,34846_AT,32888_AT,35777_AT,37769_AT,32716_AT,666_AT,32679_AT,32378_AT,40986_…
1	!	4.17e-05	3120	702	168	0.239	0.054	GO:0006793	BP	2	phosphorus metabolic process	4	1419_G_AT,32261_AT,35590_S_AT,32833_AT,34402_AT,31616_R_AT,1622_AT,1254_AT,34066_AT,31699_AT,31727_AT,38980_AT,1008_F_AT,31925_S_AT,34846_AT,32888_AT,37769_AT,32716_AT,666_AT,32378_AT,314_AT,34182_AT,41200_AT,2035_S_AT,36168_AT,35568_AT,32210_AT,1524_AT,37711_AT,33944_AT,32031_AT,2030_AT,276_AT,34209_AT,37766_S_AT,1346_AT,37448_S_AT,615_S_AT,952_AT,33697_AT,1636_G_AT,41817_G_AT,40223_R_AT,35739_A…
1	!	1.74e-05	3059	702	167	0.238	0.055	GO:0006796	BP	2	phosphate-containing compound metabolic process	5	1419_G_AT,32261_AT,35590_S_AT,32833_AT,34402_AT,31616_R_AT,1622_AT,1254_AT,34066_AT,31699_AT,31727_AT,38980_AT,1008_F_AT,31925_S_AT,34846_AT,32888_AT,37769_AT,32716_AT,666_AT,32378_AT,314_AT,34182_AT,41200_AT,2035_S_AT,36168_AT,35568_AT,32210_AT,1524_AT,37711_AT,33944_AT,32031_AT,2030_AT,276_AT,34209_AT,37766_S_AT,1346_AT,37448_S_AT,615_S_AT,952_AT,33697_AT,1636_G_AT,41817_G_AT,40223_R_AT,35739_A…
1	!	0.00315	2186	702	120	0.171	0.055	GO:0016310	BP	2	phosphorylation	6	32261_AT,32833_AT,34402_AT,31616_R_AT,1622_AT,31699_AT,38980_AT,1008_F_AT,31925_S_AT,34846_AT,32888_AT,37769_AT,32716_AT,32378_AT,34182_AT,2035_S_AT,36168_AT,32210_AT,1524_AT,37711_AT,33944_AT,32031_AT,2030_AT,276_AT,34209_AT,37766_S_AT,1346_AT,33697_AT,1636_G_AT,41817_G_AT,679_AT,1039_S_AT,35150_AT,35471_G_AT,40473_AT,37392_AT,32597_AT,1768_S_AT,32396_F_AT,38269_AT,41445_AT,505_AT,2005_S_AT,3454…
1	!	0.0126	1060	702	67	0.095	0.063	GO:0019637	BP	2	organophosphate metabolic process	5	1419_G_AT,35590_S_AT,1254_AT,34066_AT,31699_AT,31727_AT,666_AT,32378_AT,314_AT,41200_AT,2035_S_AT,35568_AT,32210_AT,32031_AT,34209_AT,37448_S_AT,615_S_AT,33697_AT,35739_AT,39079_AT,1039_S_AT,40295_AT,35471_G_AT,41445_AT,38860_AT,34542_AT,32383_AT,40107_AT,36907_AT,36404_AT,33017_AT,39068_AT,34147_G_AT,37961_AT,34169_S_AT,34108_G_AT,38368_AT,32855_AT,33712_AT,1988_AT,33754_AT,41123_S_AT,38811_AT,3…
1	!	0.019	526	702	40	0.057	0.076	GO:0019693	BP	2	ribose phosphate metabolic process	6	1419_G_AT,35590_S_AT,1254_AT,34066_AT,666_AT,32378_AT,2035_S_AT,35568_AT,32210_AT,32031_AT,37448_S_AT,615_S_AT,33697_AT,1039_S_AT,35471_G_AT,41445_AT,38860_AT,34542_AT,32383_AT,40107_AT,36404_AT,39068_AT,34108_G_AT,33712_AT,38811_AT,36754_AT,40299_AT,40568_AT,34811_AT,33980_AT,32738_AT,37853_AT,36026_AT,33705_AT,420_AT,41143_AT,34609_G_AT,31485_AT,37029_AT,701_S_AT
1	!	0.000178	8512	702	374	0.533	0.044	GO:0044260	BP	2	cellular macromolecule metabolic process	4	32804_AT,40869_AT,31669_S_AT,884_AT,1419_G_AT,1813_AT,39668_AT,950_AT,32044_AT,32474_AT,32261_AT,39450_S_AT,32833_AT,37413_AT,36187_AT,34402_AT,39797_AT,31616_R_AT,38050_AT,1784_S_AT,1622_AT,39746_AT,32691_S_AT,31699_AT,38980_AT,1008_F_AT,33520_AT,31925_S_AT,34846_AT,32888_AT,35777_AT,37769_AT,40986_S_AT,36647_AT,39601_AT,314_AT,34182_AT,40596_AT,40089_AT,37685_AT,2035_S_AT,37675_AT,38184_AT,3321…
1	!	8.38e-05	5047	702	245	0.349	0.049	GO:0044267	BP	2	cellular protein metabolic process	5	1419_G_AT,1813_AT,39668_AT,950_AT,32044_AT,32474_AT,32261_AT,32833_AT,37413_AT,34402_AT,39797_AT,31616_R_AT,1784_S_AT,1622_AT,31699_AT,38980_AT,1008_F_AT,33520_AT,31925_S_AT,34846_AT,32888_AT,35777_AT,37769_AT,36647_AT,39601_AT,314_AT,34182_AT,37685_AT,37675_AT,38184_AT,33219_AT,36168_AT,37433_AT,1524_AT,37711_AT,33944_AT,32031_AT,39351_AT,2030_AT,276_AT,37766_S_AT,1346_AT,952_AT,33697_AT,37977_A…
1	!	0.00961	3857	702	187	0.266	0.048	GO:0006464	BP	2	cellular protein modification process	6	1419_G_AT,32044_AT,32474_AT,32261_AT,32833_AT,34402_AT,39797_AT,31616_R_AT,1784_S_AT,1622_AT,31699_AT,38980_AT,1008_F_AT,33520_AT,31925_S_AT,34846_AT,32888_AT,35777_AT,37769_AT,39601_AT,314_AT,34182_AT,33219_AT,36168_AT,37433_AT,1524_AT,37711_AT,33944_AT,32031_AT,39351_AT,2030_AT,276_AT,37766_S_AT,1346_AT,952_AT,33697_AT,37977_AT,1636_G_AT,1274_S_AT,41817_G_AT,40223_R_AT,35739_AT,679_AT,100_G_AT,…
1	!	0.00273	1266	702	79	0.113	0.062	GO:0018193	BP	2	peptidyl-amino acid modification	7	1419_G_AT,32261_AT,32833_AT,31616_R_AT,1784_S_AT,1622_AT,1008_F_AT,33520_AT,34846_AT,32888_AT,35777_AT,36168_AT,37433_AT,33944_AT,32031_AT,39351_AT,952_AT,1636_G_AT,35150_AT,32758_G_AT,35471_G_AT,35319_AT,35986_AT,1768_S_AT,38269_AT,41445_AT,2005_S_AT,35684_AT,39438_AT,1999_S_AT,1574_S_AT,41638_AT,36576_AT,31835_AT,1471_AT,31826_AT,40189_AT,1792_G_AT,40861_AT,33131_AT,39778_AT,33438_AT,41380_AT,4…
1	!	0.00868	330	702	30	0.043	0.091	GO:0018212	BP	2	peptidyl-tyrosine modification	8	32261_AT,32833_AT,31616_R_AT,1622_AT,1008_F_AT,32888_AT,36168_AT,33944_AT,1636_G_AT,35150_AT,35471_G_AT,1768_S_AT,41445_AT,2005_S_AT,35684_AT,1574_S_AT,31835_AT,41678_AT,1988_AT,41123_S_AT,37839_AT,39800_S_AT,1148_S_AT,33862_AT,539_AT,38847_AT,494_AT,34907_AT,34609_G_AT,1843_AT
1	!	0.0114	1828	702	102	0.145	0.056	GO:0006468	BP	2	protein phosphorylation	7	32261_AT,32833_AT,34402_AT,31616_R_AT,1622_AT,31699_AT,38980_AT,1008_F_AT,31925_S_AT,34846_AT,32888_AT,37769_AT,34182_AT,36168_AT,1524_AT,37711_AT,33944_AT,32031_AT,2030_AT,276_AT,37766_S_AT,1346_AT,33697_AT,1636_G_AT,41817_G_AT,679_AT,35150_AT,35471_G_AT,40473_AT,37392_AT,1768_S_AT,32396_F_AT,38269_AT,41445_AT,505_AT,2005_S_AT,35684_AT,39438_AT,33847_S_AT,40754_AT,1999_S_AT,39068_AT,1574_S_AT,36…
1	!	0.00767	328	702	30	0.043	0.091	GO:0018108	BP	2	peptidyl-tyrosine phosphorylation	8	32261_AT,32833_AT,31616_R_AT,1622_AT,1008_F_AT,32888_AT,36168_AT,33944_AT,1636_G_AT,35150_AT,35471_G_AT,1768_S_AT,41445_AT,2005_S_AT,35684_AT,1574_S_AT,31835_AT,41678_AT,1988_AT,41123_S_AT,37839_AT,39800_S_AT,1148_S_AT,33862_AT,539_AT,38847_AT,494_AT,34907_AT,34609_G_AT,1843_AT
1	!	0.036	1717	702	95	0.135	0.055	GO:0044248	BP	2	cellular catabolic process	4	1419_G_AT,1813_AT,32044_AT,39450_S_AT,37413_AT,36187_AT,39797_AT,31699_AT,31727_AT,35777_AT,666_AT,41200_AT,33219_AT,32210_AT,37766_S_AT,1346_AT,38828_S_AT,33697_AT,1636_G_AT,1274_S_AT,35739_AT,41036_AT,1039_S_AT,162_AT,1693_S_AT,35471_G_AT,37392_AT,35986_AT,32756_AT,32816_AT,41445_AT,38860_AT,34542_AT,35684_AT,38229_AT,31385_AT,36579_AT,38909_AT,33017_AT,36199_AT,34147_G_AT,39845_AT,35928_AT,853…
1	!	5.35e-05	5895	702	279	0.397	0.047	GO:0006725	BP	2	cellular aromatic compound metabolic process	4	32804_AT,40869_AT,31669_S_AT,884_AT,1419_G_AT,39668_AT,32474_AT,32261_AT,35590_S_AT,32833_AT,36187_AT,34402_AT,39797_AT,38050_AT,1784_S_AT,1622_AT,39746_AT,1254_AT,34066_AT,32691_S_AT,40527_AT,31727_AT,38980_AT,1008_F_AT,35777_AT,666_AT,32378_AT,40986_S_AT,36647_AT,40596_AT,40089_AT,37685_AT,2035_S_AT,38184_AT,36168_AT,37433_AT,35568_AT,585_AT,32210_AT,41182_AT,32922_AT,35283_AT,37711_AT,32031_AT…
1	!	0.0141	482	702	38	0.054	0.079	GO:0006091	BP	2	generation of precursor metabolites and energy	4	1419_G_AT,35590_S_AT,32679_AT,32378_AT,2035_S_AT,37675_AT,33341_AT,32210_AT,1346_AT,37448_S_AT,33697_AT,1039_S_AT,35471_G_AT,37392_AT,34542_AT,40107_AT,36404_AT,39068_AT,37532_AT,33839_AT,34108_G_AT,1468_AT,36687_AT,39443_S_AT,33942_S_AT,1827_S_AT,34811_AT,41247_AT,33980_AT,32738_AT,37853_AT,36026_AT,40436_G_AT,37373_AT,34422_R_AT,41143_AT,32836_AT,37029_AT
1	!	0.0203	71	702	12	0.017	0.169	GO:0006757	BP	2	ATP generation from ADP	5	32378_AT,2035_S_AT,32210_AT,33697_AT,1039_S_AT,35471_G_AT,34542_AT,40107_AT,39068_AT,34108_G_AT,33980_AT,36026_AT
1	!	0.000104	5881	702	277	0.395	0.047	GO:0046483	BP	2	heterocycle metabolic process	4	32804_AT,40869_AT,31669_S_AT,884_AT,1419_G_AT,39668_AT,32474_AT,32261_AT,35590_S_AT,32833_AT,37413_AT,36187_AT,34402_AT,39797_AT,38050_AT,1784_S_AT,1622_AT,39746_AT,1254_AT,34066_AT,32691_S_AT,40527_AT,31727_AT,38980_AT,1008_F_AT,35777_AT,666_AT,32378_AT,40986_S_AT,36647_AT,40596_AT,40089_AT,37685_AT,2035_S_AT,38184_AT,36168_AT,37433_AT,35568_AT,585_AT,32210_AT,32922_AT,35283_AT,37711_AT,32031_AT…
1	!	0.000921	6118	702	281	0.4	0.046	GO:0044249	BP	2	cellular biosynthetic process	4	31669_S_AT,36727_AT,884_AT,1419_G_AT,39668_AT,32474_AT,32261_AT,35590_S_AT,34402_AT,39797_AT,38050_AT,1784_S_AT,1622_AT,39746_AT,1254_AT,32691_S_AT,31699_AT,38980_AT,1008_F_AT,35777_AT,40986_S_AT,36647_AT,314_AT,34182_AT,40596_AT,40089_AT,41200_AT,37685_AT,2035_S_AT,37675_AT,38184_AT,36168_AT,37433_AT,35568_AT,585_AT,32210_AT,41182_AT,37711_AT,32031_AT,39351_AT,2030_AT,37766_S_AT,1346_AT,37448_S_…
1	!	0.0153	4363	702	206	0.293	0.047	GO:0019438	BP	2	aromatic compound biosynthetic process	5	31669_S_AT,884_AT,1419_G_AT,39668_AT,32474_AT,32261_AT,35590_S_AT,34402_AT,39797_AT,38050_AT,1784_S_AT,1622_AT,39746_AT,1254_AT,32691_S_AT,38980_AT,1008_F_AT,35777_AT,40986_S_AT,40596_AT,40089_AT,37685_AT,2035_S_AT,38184_AT,36168_AT,37433_AT,35568_AT,585_AT,41182_AT,37711_AT,32031_AT,2030_AT,37766_S_AT,1346_AT,37448_S_AT,615_S_AT,38828_S_AT,33558_AT,32681_AT,33670_AT,1636_G_AT,39079_AT,1039_S_AT,…
1	!	0.0214	4359	702	205	0.292	0.047	GO:0018130	BP	2	heterocycle biosynthetic process	5	31669_S_AT,884_AT,1419_G_AT,39668_AT,32474_AT,32261_AT,35590_S_AT,34402_AT,39797_AT,38050_AT,1784_S_AT,1622_AT,39746_AT,1254_AT,32691_S_AT,38980_AT,1008_F_AT,35777_AT,40986_S_AT,40596_AT,40089_AT,37685_AT,2035_S_AT,38184_AT,36168_AT,37433_AT,35568_AT,585_AT,37711_AT,32031_AT,2030_AT,37766_S_AT,1346_AT,37448_S_AT,615_S_AT,38828_S_AT,33558_AT,32681_AT,33670_AT,1636_G_AT,39079_AT,1039_S_AT,40453_S_A…
1	!	2.95e-06	6570	702	311	0.443	0.047	GO:0034641	BP	2	cellular nitrogen compound metabolic process	4	32804_AT,40869_AT,31669_S_AT,884_AT,1419_G_AT,39668_AT,32474_AT,32261_AT,35590_S_AT,32833_AT,37413_AT,36187_AT,34402_AT,39797_AT,38050_AT,1784_S_AT,1622_AT,39746_AT,1254_AT,34066_AT,32691_S_AT,40527_AT,31727_AT,38980_AT,1008_F_AT,35777_AT,666_AT,32378_AT,40986_S_AT,36647_AT,40596_AT,40089_AT,41200_AT,37685_AT,2035_S_AT,37675_AT,38184_AT,36168_AT,37433_AT,35568_AT,585_AT,32210_AT,41182_AT,32922_AT…
1	!	0.0035	4907	702	231	0.329	0.047	GO:0044271	BP	2	cellular nitrogen compound biosynthetic process	5	31669_S_AT,884_AT,1419_G_AT,39668_AT,32474_AT,32261_AT,35590_S_AT,34402_AT,39797_AT,38050_AT,1784_S_AT,1622_AT,39746_AT,1254_AT,32691_S_AT,38980_AT,1008_F_AT,35777_AT,40986_S_AT,36647_AT,40596_AT,40089_AT,37685_AT,2035_S_AT,37675_AT,38184_AT,36168_AT,37433_AT,35568_AT,585_AT,37711_AT,32031_AT,2030_AT,37766_S_AT,1346_AT,37448_S_AT,615_S_AT,38828_S_AT,33697_AT,33558_AT,32681_AT,33670_AT,1636_G_AT,3…
1	!	0.00965	568	702	43	0.061	0.076	GO:0072521	BP	2	purine-containing compound metabolic process	5	1419_G_AT,35590_S_AT,1254_AT,666_AT,32378_AT,2035_S_AT,35568_AT,32210_AT,37448_S_AT,615_S_AT,33697_AT,1039_S_AT,35471_G_AT,41445_AT,38860_AT,34542_AT,32383_AT,40107_AT,36404_AT,39068_AT,34147_G_AT,34108_G_AT,37097_AT,33712_AT,38811_AT,36754_AT,40299_AT,40568_AT,34811_AT,33463_AT,33980_AT,32738_AT,37853_AT,36026_AT,34727_AT,32897_AT,33705_AT,420_AT,35317_AT,41143_AT,34609_G_AT,37029_AT,701_S_AT
1	!	0.000253	5700	702	268	0.382	0.047	GO:0006139	BP	2	nucleobase-containing compound metabolic process	5	32804_AT,40869_AT,31669_S_AT,884_AT,1419_G_AT,39668_AT,32474_AT,32261_AT,35590_S_AT,32833_AT,36187_AT,34402_AT,39797_AT,38050_AT,1784_S_AT,1622_AT,39746_AT,1254_AT,34066_AT,32691_S_AT,40527_AT,31727_AT,38980_AT,1008_F_AT,35777_AT,666_AT,32378_AT,40986_S_AT,36647_AT,40596_AT,40089_AT,37685_AT,2035_S_AT,38184_AT,36168_AT,37433_AT,35568_AT,585_AT,32210_AT,32922_AT,35283_AT,37711_AT,32031_AT,2030_AT,…
1	!	0.0359	4291	702	201	0.286	0.047	GO:0034654	BP	2	nucleobase-containing compound biosynthetic process	6	31669_S_AT,884_AT,1419_G_AT,39668_AT,32474_AT,32261_AT,35590_S_AT,34402_AT,39797_AT,38050_AT,1784_S_AT,1622_AT,39746_AT,1254_AT,32691_S_AT,38980_AT,1008_F_AT,35777_AT,40986_S_AT,40596_AT,40089_AT,37685_AT,2035_S_AT,38184_AT,36168_AT,37433_AT,35568_AT,585_AT,37711_AT,32031_AT,2030_AT,37766_S_AT,1346_AT,37448_S_AT,615_S_AT,38828_S_AT,33558_AT,32681_AT,33670_AT,1636_G_AT,39079_AT,1039_S_AT,40453_S_A…
1	!	0.00495	707	702	51	0.073	0.072	GO:0055086	BP	2	nucleobase-containing small molecule metabolic process	6	1419_G_AT,35590_S_AT,1254_AT,34066_AT,31727_AT,666_AT,32378_AT,2035_S_AT,35568_AT,32210_AT,32031_AT,37448_S_AT,615_S_AT,33697_AT,39079_AT,1039_S_AT,35471_G_AT,41445_AT,38860_AT,34542_AT,32383_AT,40107_AT,36404_AT,39068_AT,34147_G_AT,34108_G_AT,38368_AT,33712_AT,36992_AT,38811_AT,36754_AT,40299_AT,40568_AT,34811_AT,33463_AT,33980_AT,32738_AT,37853_AT,36026_AT,34727_AT,344_S_AT,32897_AT,33705_AT,42…
1	!	0.0105	647	702	47	0.067	0.073	GO:0006753	BP	2	nucleoside phosphate metabolic process	7	1419_G_AT,35590_S_AT,1254_AT,34066_AT,31727_AT,666_AT,32378_AT,2035_S_AT,35568_AT,32210_AT,32031_AT,37448_S_AT,615_S_AT,33697_AT,39079_AT,1039_S_AT,35471_G_AT,41445_AT,38860_AT,34542_AT,32383_AT,40107_AT,36404_AT,39068_AT,34147_G_AT,34108_G_AT,38368_AT,33712_AT,38811_AT,36754_AT,40299_AT,40568_AT,34811_AT,33463_AT,33980_AT,32738_AT,37853_AT,36026_AT,344_S_AT,33705_AT,420_AT,35317_AT,41143_AT,3460…
1	!	0.0168	639	702	46	0.066	0.072	GO:0009117	BP	2	nucleotide metabolic process	8	1419_G_AT,35590_S_AT,1254_AT,34066_AT,666_AT,32378_AT,2035_S_AT,35568_AT,32210_AT,32031_AT,37448_S_AT,615_S_AT,33697_AT,39079_AT,1039_S_AT,35471_G_AT,41445_AT,38860_AT,34542_AT,32383_AT,40107_AT,36404_AT,39068_AT,34147_G_AT,34108_G_AT,38368_AT,33712_AT,38811_AT,36754_AT,40299_AT,40568_AT,34811_AT,33463_AT,33980_AT,32738_AT,37853_AT,36026_AT,344_S_AT,33705_AT,420_AT,35317_AT,41143_AT,34609_G_AT,31…
1	!	0.0151	521	702	40	0.057	0.077	GO:0006163	BP	2	purine nucleotide metabolic process	9	1419_G_AT,35590_S_AT,1254_AT,666_AT,32378_AT,2035_S_AT,35568_AT,32210_AT,37448_S_AT,615_S_AT,33697_AT,1039_S_AT,35471_G_AT,41445_AT,38860_AT,34542_AT,32383_AT,40107_AT,36404_AT,39068_AT,34147_G_AT,34108_G_AT,33712_AT,38811_AT,36754_AT,40299_AT,40568_AT,34811_AT,33463_AT,33980_AT,32738_AT,37853_AT,36026_AT,33705_AT,420_AT,35317_AT,41143_AT,34609_G_AT,37029_AT,701_S_AT
1	!	1.55e-08	10925	702	478	0.681	0.044	GO:0050789	BP	2	regulation of biological process	2	35666_AT,32804_AT,31669_S_AT,34854_AT,884_AT,40643_AT,39045_AT,1419_G_AT,1813_AT,39668_AT,950_AT,32474_AT,32261_AT,35590_S_AT,35289_AT,32833_AT,37413_AT,38307_AT,36323_AT,36187_AT,34402_AT,39797_AT,31616_R_AT,38050_AT,32152_AT,1784_S_AT,1622_AT,35481_AT,32818_AT,2069_S_AT,39746_AT,1254_AT,32691_S_AT,31699_AT,40527_AT,31727_AT,38980_AT,1008_F_AT,33520_AT,35307_AT,31925_S_AT,34846_AT,32888_AT,35777…
1	!	8.6e-12	3663	702	216	0.308	0.059	GO:0048583	BP	2	regulation of response to stimulus	3	35666_AT,884_AT,1813_AT,39668_AT,32261_AT,35590_S_AT,35289_AT,34402_AT,39797_AT,31616_R_AT,38050_AT,1622_AT,2069_S_AT,1254_AT,32691_S_AT,31699_AT,40527_AT,38980_AT,1008_F_AT,33520_AT,35307_AT,31925_S_AT,34846_AT,37769_AT,666_AT,35630_AT,33219_AT,37012_AT,36168_AT,37433_AT,33341_AT,32922_AT,37711_AT,33944_AT,39351_AT,2030_AT,276_AT,34209_AT,37766_S_AT,1346_AT,37448_S_AT,952_AT,33697_AT,32681_AT,33…
1	!	0.000148	1429	702	91	0.13	0.064	GO:0080134	BP	2	regulation of response to stress	4	31616_R_AT,38050_AT,1622_AT,32691_S_AT,40527_AT,38980_AT,1008_F_AT,33520_AT,34846_AT,32922_AT,37711_AT,39351_AT,276_AT,34209_AT,37766_S_AT,1346_AT,1636_G_AT,35739_AT,1039_S_AT,32758_G_AT,40473_AT,32816_AT,41445_AT,505_AT,35684_AT,40849_S_AT,31385_AT,40317_AT,36907_AT,1999_S_AT,39068_AT,1574_S_AT,31835_AT,34147_G_AT,39845_AT,853_AT,36224_G_AT,33839_AT,1714_AT,38992_AT,38455_AT,1468_AT,38371_AT,350…
1	!	0.0182	59	702	11	0.016	0.186	GO:1902882	BP	2	regulation of response to oxidative stress	5	1346_AT,1039_S_AT,35684_AT,39845_AT,853_AT,36224_G_AT,1468_AT,36992_AT,277_AT,38527_AT,34609_G_AT
1	!	0.00583	34	702	9	0.013	0.265	GO:1902883	BP	2	negative regulation of response to oxidative stress	6	1346_AT,1039_S_AT,35684_AT,39845_AT,853_AT,1468_AT,36992_AT,38527_AT,34609_G_AT
1	!	0.0325	16	702	6	0.009	0.375	GO:1901032	BP	2	negative regulation of response to reactive oxygen species	7	1346_AT,35684_AT,853_AT,1468_AT,36992_AT,34609_G_AT
1	!	0.00884	55	702	11	0.016	0.2	GO:1900407	BP	2	regulation of cellular response to oxidative stress	6	1346_AT,1039_S_AT,35684_AT,39845_AT,853_AT,36224_G_AT,1468_AT,36992_AT,277_AT,38527_AT,34609_G_AT
1	!	1.53e-09	2325	702	149	0.212	0.064	GO:0032879	BP	2	regulation of localization	3	35666_AT,884_AT,40643_AT,39045_AT,1419_G_AT,1813_AT,39668_AT,35590_S_AT,37413_AT,34402_AT,2069_S_AT,31699_AT,40527_AT,33520_AT,31925_S_AT,34846_AT,36172_S_AT,36557_AT,41200_AT,35630_AT,37685_AT,35568_AT,41450_AT,31606_AT,37711_AT,2030_AT,276_AT,37448_S_AT,952_AT,33697_AT,33558_AT,32681_AT,37969_AT,1636_G_AT,37232_AT,1039_S_AT,35150_AT,32758_G_AT,33178_AT,1322_AT,1693_S_AT,35471_G_AT,40473_AT,1768…
1	!	0.00256	1723	702	100	0.142	0.058	GO:0051049	BP	2	regulation of transport	4	39045_AT,1419_G_AT,1813_AT,39668_AT,35590_S_AT,31699_AT,40527_AT,31925_S_AT,34846_AT,36557_AT,41200_AT,35630_AT,37685_AT,35568_AT,41450_AT,31606_AT,37711_AT,276_AT,37448_S_AT,952_AT,33697_AT,32681_AT,37969_AT,1636_G_AT,1039_S_AT,35150_AT,32758_G_AT,1322_AT,35471_G_AT,1768_S_AT,41445_AT,2005_S_AT,38860_AT,33521_AT,32383_AT,40849_S_AT,31385_AT,39438_AT,1999_S_AT,36404_AT,33017_AT,1574_S_AT,34147_G_…
1	!	0.0167	922	702	60	0.085	0.065	GO:0032880	BP	2	regulation of protein localization	4	884_AT,1419_G_AT,1813_AT,39668_AT,35590_S_AT,35630_AT,37685_AT,276_AT,37448_S_AT,952_AT,33697_AT,32681_AT,37232_AT,1039_S_AT,35150_AT,1322_AT,1768_S_AT,41445_AT,38860_AT,40849_S_AT,31385_AT,1999_S_AT,36404_AT,33017_AT,34147_G_AT,39845_AT,33839_AT,34108_G_AT,33131_AT,1316_AT,34981_AT,32530_AT,34231_AT,36992_AT,33942_S_AT,38479_AT,282_AT,281_S_AT,32029_AT,36754_AT,36953_AT,39800_S_AT,32612_AT,33047…
1	!	0.0131	792	702	54	0.077	0.068	GO:0070201	BP	2	regulation of establishment of protein localization	5	884_AT,1419_G_AT,1813_AT,39668_AT,35590_S_AT,35630_AT,276_AT,37448_S_AT,33697_AT,32681_AT,37232_AT,1039_S_AT,35150_AT,1322_AT,1768_S_AT,41445_AT,38860_AT,40849_S_AT,31385_AT,1999_S_AT,36404_AT,33017_AT,34147_G_AT,39845_AT,33839_AT,34108_G_AT,33131_AT,1316_AT,34981_AT,32530_AT,36992_AT,33942_S_AT,38479_AT,282_AT,281_S_AT,32029_AT,36953_AT,39800_S_AT,33047_AT,1148_S_AT,41247_AT,35340_AT,40436_G_AT,…
1	!	8.83e-14	2486	702	169	0.241	0.068	GO:0051239	BP	2	regulation of multicellular organismal process	3	35666_AT,31669_S_AT,884_AT,1419_G_AT,35289_AT,36187_AT,34402_AT,1622_AT,2069_S_AT,32691_S_AT,40527_AT,1008_F_AT,33520_AT,34846_AT,32888_AT,36172_S_AT,37324_AT,41200_AT,38184_AT,36168_AT,37433_AT,585_AT,31606_AT,41182_AT,37711_AT,2030_AT,1346_AT,37448_S_AT,615_S_AT,33697_AT,33558_AT,32681_AT,33670_AT,37969_AT,1636_G_AT,1039_S_AT,40295_AT,35150_AT,33178_AT,1693_S_AT,35471_G_AT,40473_AT,1768_S_AT,38…
1	!	4.07e-09	2117	702	138	0.197	0.065	GO:0050793	BP	2	regulation of developmental process	3	35666_AT,31669_S_AT,884_AT,39668_AT,32474_AT,35289_AT,36187_AT,34402_AT,2069_S_AT,1008_F_AT,34846_AT,32888_AT,36172_S_AT,38184_AT,37012_AT,36168_AT,37433_AT,585_AT,31606_AT,41182_AT,37711_AT,2030_AT,1346_AT,37448_S_AT,615_S_AT,33697_AT,33558_AT,33670_AT,1636_G_AT,41036_AT,1039_S_AT,40295_AT,35150_AT,33178_AT,1322_AT,33447_AT,1693_S_AT,35471_G_AT,40473_AT,720_AT,38269_AT,41445_AT,2005_S_AT,32383_A…
1	!	1.07e-07	893	702	73	0.104	0.082	GO:0022603	BP	2	regulation of anatomical structure morphogenesis	4	35666_AT,31669_S_AT,36187_AT,34402_AT,34846_AT,38184_AT,37012_AT,36168_AT,31606_AT,37711_AT,2030_AT,1346_AT,33558_AT,33670_AT,1636_G_AT,41036_AT,1039_S_AT,40295_AT,33447_AT,38269_AT,41445_AT,35473_AT,1999_S_AT,1409_AT,1574_S_AT,31835_AT,39455_R_AT,31536_AT,31918_AT,31734_AT,35782_AT,1714_AT,34588_I_AT,121_AT,35656_AT,39570_AT,39852_AT,33754_AT,38939_R_AT,41123_S_AT,1827_S_AT,37670_AT,35845_AT,281…
1	!	1.15e-07	1580	702	108	0.154	0.068	GO:2000026	BP	2	regulation of multicellular organismal development	4	35666_AT,31669_S_AT,884_AT,36187_AT,34402_AT,2069_S_AT,1008_F_AT,34846_AT,32888_AT,36172_S_AT,38184_AT,36168_AT,585_AT,31606_AT,41182_AT,37711_AT,2030_AT,1346_AT,37448_S_AT,615_S_AT,33697_AT,33558_AT,33670_AT,1636_G_AT,1039_S_AT,40295_AT,35150_AT,33178_AT,1693_S_AT,40473_AT,38269_AT,41445_AT,2005_S_AT,35473_AT,38909_AT,33847_S_AT,1999_S_AT,1409_AT,1574_S_AT,36576_AT,31835_AT,39455_R_AT,31536_AT,8…
1	!	0.0226	726	702	50	0.071	0.069	GO:0051960	BP	2	regulation of nervous system development	5	35666_AT,884_AT,2069_S_AT,34846_AT,32888_AT,38184_AT,36168_AT,585_AT,31606_AT,41182_AT,37711_AT,1346_AT,1636_G_AT,1039_S_AT,40295_AT,33178_AT,40473_AT,41445_AT,1409_AT,39455_R_AT,31536_AT,31918_AT,35782_AT,35656_AT,37517_AT,39852_AT,41678_AT,38939_R_AT,282_AT,35845_AT,281_S_AT,32919_AT,37839_AT,40299_AT,33440_AT,35939_S_AT,1148_S_AT,37366_AT,539_AT,32488_AT,39542_AT,1271_G_AT,38162_AT,799_AT,1483…
1	!	0.0267	168	702	19	0.027	0.113	GO:2000027	BP	2	regulation of organ morphogenesis	5	31669_S_AT,38184_AT,36168_AT,2030_AT,33558_AT,33670_AT,41445_AT,31734_AT,34588_I_AT,121_AT,1827_S_AT,35845_AT,36953_AT,214_AT,40818_AT,38747_AT,32284_AT,1170_AT,1855_AT
1	!	1.22e-05	1544	702	100	0.142	0.065	GO:0002682	BP	2	regulation of immune system process	3	40643_AT,1419_G_AT,1622_AT,31699_AT,40527_AT,38980_AT,1008_F_AT,33520_AT,31925_S_AT,34846_AT,36172_S_AT,36168_AT,37711_AT,39351_AT,34209_AT,37766_S_AT,37448_S_AT,952_AT,33697_AT,1636_G_AT,679_AT,1039_S_AT,35150_AT,33178_AT,1768_S_AT,38269_AT,41445_AT,38017_AT,36802_AT,505_AT,2005_S_AT,40849_S_AT,35473_AT,33847_S_AT,1999_S_AT,33017_AT,39068_AT,1574_S_AT,31835_AT,35271_AT,1741_S_AT,853_AT,1471_AT,3…
1	!	0.000743	1018	702	69	0.098	0.068	GO:0050776	BP	2	regulation of immune response	4	1622_AT,31699_AT,38980_AT,31925_S_AT,34846_AT,36168_AT,37711_AT,39351_AT,37766_S_AT,952_AT,33697_AT,1636_G_AT,679_AT,35150_AT,1768_S_AT,38269_AT,41445_AT,38017_AT,36802_AT,505_AT,2005_S_AT,35473_AT,33847_S_AT,1999_S_AT,33017_AT,39068_AT,1574_S_AT,31835_AT,35271_AT,1471_AT,33839_AT,32265_AT,39101_AT,38371_AT,35013_AT,1988_AT,35254_AT,35734_AT,281_S_AT,32029_AT,37687_I_AT,32104_I_AT,37976_AT,1148_S…
1	!	9.2e-09	6750	702	329	0.469	0.049	GO:0019222	BP	2	regulation of metabolic process	3	32804_AT,31669_S_AT,884_AT,1419_G_AT,1813_AT,39668_AT,32474_AT,32261_AT,35590_S_AT,35289_AT,32833_AT,37413_AT,36187_AT,34402_AT,39797_AT,31616_R_AT,38050_AT,1784_S_AT,1622_AT,32818_AT,39746_AT,1254_AT,31699_AT,40527_AT,38980_AT,1008_F_AT,35307_AT,31925_S_AT,34846_AT,35777_AT,37769_AT,40986_S_AT,36647_AT,39601_AT,40089_AT,41200_AT,35630_AT,37685_AT,2035_S_AT,38184_AT,33219_AT,36168_AT,37433_AT,355…
1	!	9.67e-06	5852	702	281	0.4	0.048	GO:0060255	BP	2	regulation of macromolecule metabolic process	4	32804_AT,31669_S_AT,884_AT,1419_G_AT,1813_AT,39668_AT,32474_AT,32261_AT,32833_AT,37413_AT,34402_AT,39797_AT,31616_R_AT,38050_AT,1784_S_AT,1622_AT,32818_AT,39746_AT,31699_AT,40527_AT,38980_AT,1008_F_AT,31925_S_AT,34846_AT,35777_AT,37769_AT,40986_S_AT,36647_AT,39601_AT,40089_AT,37685_AT,2035_S_AT,38184_AT,36168_AT,37433_AT,585_AT,31606_AT,32922_AT,37711_AT,33944_AT,39351_AT,2030_AT,276_AT,37766_S_A…
1	!	3.94e-05	4305	702	217	0.309	0.05	GO:0010468	BP	2	regulation of gene expression	5	32804_AT,31669_S_AT,884_AT,1419_G_AT,39668_AT,32474_AT,32261_AT,32833_AT,34402_AT,39797_AT,31616_R_AT,38050_AT,1784_S_AT,1622_AT,32818_AT,39746_AT,31699_AT,40527_AT,38980_AT,1008_F_AT,35777_AT,40986_S_AT,36647_AT,40089_AT,37685_AT,2035_S_AT,38184_AT,36168_AT,37433_AT,585_AT,31606_AT,37711_AT,39351_AT,2030_AT,37766_S_AT,1346_AT,37448_S_AT,615_S_AT,38828_S_AT,33697_AT,33558_AT,32681_AT,33670_AT,163…
1	!	2.7e-06	5836	702	283	0.403	0.048	GO:0080090	BP	2	regulation of primary metabolic process	4	32804_AT,31669_S_AT,884_AT,1419_G_AT,1813_AT,39668_AT,32474_AT,32261_AT,35590_S_AT,32833_AT,37413_AT,34402_AT,39797_AT,31616_R_AT,38050_AT,1784_S_AT,1622_AT,39746_AT,1254_AT,31699_AT,38980_AT,1008_F_AT,31925_S_AT,34846_AT,35777_AT,37769_AT,40986_S_AT,36647_AT,39601_AT,40089_AT,41200_AT,37685_AT,2035_S_AT,38184_AT,36168_AT,37433_AT,35568_AT,585_AT,32922_AT,37711_AT,33944_AT,39351_AT,2030_AT,276_AT…
1	!	0.000425	2610	702	142	0.202	0.054	GO:0051246	BP	2	regulation of protein metabolic process	5	1419_G_AT,1813_AT,39668_AT,32474_AT,37413_AT,34402_AT,31616_R_AT,1622_AT,31699_AT,38980_AT,1008_F_AT,31925_S_AT,34846_AT,35777_AT,37769_AT,36647_AT,39601_AT,37685_AT,38184_AT,36168_AT,37711_AT,33944_AT,39351_AT,2030_AT,276_AT,37766_S_AT,1346_AT,952_AT,33697_AT,1636_G_AT,41817_G_AT,679_AT,32106_AT,35150_AT,1693_S_AT,35471_G_AT,40473_AT,35319_AT,1768_S_AT,32816_AT,38269_AT,41445_AT,505_AT,2005_S_AT…
1	!	0.000306	4262	702	211	0.301	0.05	GO:0009889	BP	2	regulation of biosynthetic process	4	31669_S_AT,884_AT,1419_G_AT,39668_AT,32474_AT,32261_AT,35590_S_AT,34402_AT,39797_AT,38050_AT,1784_S_AT,1622_AT,39746_AT,1254_AT,38980_AT,1008_F_AT,35777_AT,40986_S_AT,36647_AT,40089_AT,41200_AT,37685_AT,2035_S_AT,38184_AT,36168_AT,37433_AT,35568_AT,585_AT,37711_AT,2030_AT,37766_S_AT,1346_AT,37448_S_AT,615_S_AT,38828_S_AT,33558_AT,32681_AT,33670_AT,1636_G_AT,1039_S_AT,35150_AT,33178_AT,1322_AT,352…
1	!	0.0394	4044	702	191	0.272	0.047	GO:0010556	BP	2	regulation of macromolecule biosynthetic process	5	31669_S_AT,884_AT,39668_AT,32474_AT,32261_AT,34402_AT,39797_AT,38050_AT,1784_S_AT,1622_AT,39746_AT,38980_AT,1008_F_AT,35777_AT,40986_S_AT,36647_AT,40089_AT,37685_AT,2035_S_AT,38184_AT,36168_AT,37433_AT,585_AT,37711_AT,2030_AT,37766_S_AT,1346_AT,615_S_AT,38828_S_AT,33558_AT,32681_AT,33670_AT,1636_G_AT,1039_S_AT,35150_AT,33178_AT,1322_AT,35227_AT,720_AT,35319_AT,41113_AT,32597_AT,32553_AT,35986_AT,…
1	!	3.05e-05	4317	702	218	0.311	0.05	GO:0051171	BP	2	regulation of nitrogen compound metabolic process	4	32804_AT,31669_S_AT,884_AT,1419_G_AT,39668_AT,32474_AT,32261_AT,35590_S_AT,32833_AT,34402_AT,39797_AT,38050_AT,1784_S_AT,1622_AT,39746_AT,1254_AT,38980_AT,1008_F_AT,35777_AT,40986_S_AT,36647_AT,40089_AT,41200_AT,37685_AT,2035_S_AT,38184_AT,36168_AT,37433_AT,35568_AT,585_AT,32922_AT,37711_AT,2030_AT,37766_S_AT,1346_AT,37448_S_AT,615_S_AT,38828_S_AT,33697_AT,33558_AT,32681_AT,33670_AT,1636_G_AT,103…
1	!	0.000131	2353	702	133	0.189	0.057	GO:0050790	BP	2	regulation of catalytic activity	4	1419_G_AT,39668_AT,35590_S_AT,35289_AT,37413_AT,36187_AT,31616_R_AT,1622_AT,1254_AT,31699_AT,38980_AT,1008_F_AT,35307_AT,31925_S_AT,34846_AT,37769_AT,41200_AT,35630_AT,37685_AT,38184_AT,36168_AT,35568_AT,31606_AT,37711_AT,33944_AT,2030_AT,276_AT,37766_S_AT,1346_AT,37448_S_AT,952_AT,33697_AT,33670_AT,1636_G_AT,40539_AT,41817_G_AT,40223_R_AT,40979_AT,1039_S_AT,32106_AT,35150_AT,1693_S_AT,35471_G_AT…
1	!	0.0248	1277	702	76	0.108	0.06	GO:0051336	BP	2	regulation of hydrolase activity	5	39668_AT,35289_AT,37413_AT,31616_R_AT,1008_F_AT,35307_AT,31925_S_AT,37769_AT,35630_AT,37685_AT,38184_AT,36168_AT,35568_AT,37711_AT,33944_AT,2030_AT,1346_AT,37448_S_AT,952_AT,33670_AT,1636_G_AT,40539_AT,40223_R_AT,40979_AT,32106_AT,35150_AT,1693_S_AT,35471_G_AT,38269_AT,40849_S_AT,33847_S_AT,33017_AT,39068_AT,36199_AT,31835_AT,32659_AT,39845_AT,31826_AT,40189_AT,36716_AT,34169_S_AT,33839_AT,32265_…
1	!	2.11e-05	647	702	54	0.077	0.083	GO:0040008	BP	2	regulation of growth	3	35666_AT,39045_AT,35289_AT,2035_S_AT,36168_AT,31606_AT,37711_AT,2030_AT,1346_AT,37448_S_AT,33558_AT,32681_AT,1636_G_AT,679_AT,1039_S_AT,40295_AT,41445_AT,32383_AT,40849_S_AT,38909_AT,33847_S_AT,1409_AT,31835_AT,31536_AT,39845_AT,1741_S_AT,1396_AT,31918_AT,40861_AT,35656_AT,35013_AT,32975_G_AT,31510_S_AT,39852_AT,40594_R_AT,37839_AT,36953_AT,38282_AT,33047_AT,1148_S_AT,214_AT,34618_AT,539_AT,37853…
1	!	0.00454	303	702	29	0.041	0.096	GO:0048638	BP	2	regulation of developmental growth	4	35666_AT,35289_AT,36168_AT,31606_AT,37711_AT,1346_AT,37448_S_AT,33558_AT,1636_G_AT,40295_AT,32383_AT,1409_AT,31536_AT,39845_AT,31918_AT,35656_AT,39852_AT,37839_AT,33047_AT,1148_S_AT,539_AT,40818_AT,1019_G_AT,38162_AT,799_AT,1483_AT,34907_AT,1170_AT,834_AT
1	!	0.00157	738	702	54	0.077	0.073	GO:0040012	BP	2	regulation of locomotion	3	35666_AT,884_AT,40643_AT,37413_AT,34402_AT,2069_S_AT,33520_AT,41200_AT,2030_AT,33558_AT,1636_G_AT,1039_S_AT,33178_AT,1693_S_AT,40473_AT,38269_AT,41445_AT,35684_AT,40849_S_AT,35473_AT,33017_AT,1409_AT,1574_S_AT,31835_AT,31536_AT,1396_AT,31918_AT,1714_AT,35013_AT,230_S_AT,1988_AT,33754_AT,38939_R_AT,41123_S_AT,282_AT,40594_R_AT,37839_AT,32029_AT,38282_AT,919_AT,32612_AT,1148_S_AT,33862_AT,35025_AT,…
1	!	7.02e-08	10362	702	456	0.65	0.044	GO:0050794	BP	2	regulation of cellular process	3	35666_AT,32804_AT,31669_S_AT,34854_AT,884_AT,40643_AT,39045_AT,1419_G_AT,1813_AT,39668_AT,950_AT,32474_AT,32261_AT,35590_S_AT,35289_AT,32833_AT,37413_AT,38307_AT,36323_AT,34402_AT,39797_AT,31616_R_AT,38050_AT,32152_AT,1784_S_AT,1622_AT,35481_AT,32818_AT,2069_S_AT,39746_AT,1254_AT,32691_S_AT,31699_AT,40527_AT,31727_AT,38980_AT,1008_F_AT,33520_AT,35307_AT,31925_S_AT,34846_AT,32888_AT,35777_AT,37769…
1	!	7.34e-09	2134	702	138	0.197	0.065	GO:0051128	BP	2	regulation of cellular component organization	4	35666_AT,884_AT,39045_AT,32474_AT,34402_AT,38050_AT,32152_AT,31699_AT,1008_F_AT,34846_AT,32888_AT,35777_AT,41200_AT,37685_AT,2035_S_AT,36051_S_AT,38184_AT,37012_AT,36168_AT,585_AT,41450_AT,31606_AT,37711_AT,2030_AT,37766_S_AT,1346_AT,33697_AT,33558_AT,32681_AT,1636_G_AT,1274_S_AT,35739_AT,41036_AT,1039_S_AT,40295_AT,33456_AT,1322_AT,33447_AT,40473_AT,35319_AT,1768_S_AT,38269_AT,41445_AT,40849_S_A…
1	!	0.000731	1038	702	70	0.1	0.067	GO:0033043	BP	2	regulation of organelle organization	5	32474_AT,32152_AT,34846_AT,35777_AT,36051_S_AT,37012_AT,585_AT,41450_AT,37711_AT,2030_AT,33697_AT,32681_AT,1636_G_AT,35739_AT,41036_AT,1039_S_AT,33456_AT,1322_AT,35319_AT,38269_AT,41445_AT,31385_AT,33847_S_AT,36576_AT,31835_AT,35271_AT,39845_AT,36224_G_AT,1782_S_AT,31918_AT,1471_AT,40189_AT,35675_AT,35782_AT,39363_AT,33438_AT,32530_AT,1988_AT,34987_S_AT,33942_S_AT,1827_S_AT,38110_AT,40984_AT,3573…
1	!	0.00151	387	702	35	0.05	0.09	GO:0001558	BP	2	regulation of cell growth	5	35666_AT,39045_AT,2035_S_AT,31606_AT,2030_AT,1346_AT,32681_AT,1636_G_AT,40295_AT,41445_AT,40849_S_AT,38909_AT,33847_S_AT,1409_AT,31835_AT,31536_AT,1741_S_AT,1396_AT,35656_AT,32975_G_AT,31510_S_AT,39852_AT,40594_R_AT,37839_AT,36953_AT,38282_AT,1148_S_AT,214_AT,539_AT,37853_AT,38162_AT,799_AT,1483_AT,34907_AT,34609_G_AT
1	!	0.0348	354	702	30	0.043	0.085	GO:0043254	BP	2	regulation of protein complex assembly	5	38050_AT,1008_F_AT,35777_AT,36051_S_AT,37012_AT,41450_AT,37766_S_AT,1636_G_AT,33456_AT,41445_AT,33847_S_AT,1409_AT,31835_AT,35271_AT,1782_S_AT,1316_AT,39363_AT,33942_S_AT,40984_AT,35734_AT,35845_AT,39398_S_AT,39800_S_AT,32612_AT,33047_AT,1019_G_AT,37910_AT,34609_G_AT,1843_AT,34692_R_AT
1	!	0.00556	500	702	40	0.057	0.08	GO:0022604	BP	2	regulation of cell morphogenesis	5	35666_AT,34402_AT,34846_AT,38184_AT,37012_AT,31606_AT,1346_AT,33558_AT,1636_G_AT,41036_AT,40295_AT,33447_AT,41445_AT,35473_AT,1409_AT,39455_R_AT,31536_AT,35782_AT,1714_AT,121_AT,35656_AT,39570_AT,39852_AT,33754_AT,38939_R_AT,41123_S_AT,37670_AT,281_S_AT,37839_AT,36953_AT,919_AT,1148_S_AT,37366_AT,539_AT,38162_AT,799_AT,1483_AT,34907_AT,37437_AT,36152_AT
1	!	3.81e-07	1509	702	103	0.147	0.068	GO:0042127	BP	2	regulation of cell proliferation	4	32804_AT,1419_G_AT,39668_AT,32474_AT,34402_AT,35481_AT,32818_AT,2069_S_AT,1008_F_AT,38184_AT,36168_AT,585_AT,41182_AT,37711_AT,39351_AT,2030_AT,615_S_AT,33558_AT,33670_AT,37969_AT,1636_G_AT,1039_S_AT,35150_AT,33178_AT,1322_AT,1693_S_AT,35471_G_AT,720_AT,1768_S_AT,38269_AT,41445_AT,36802_AT,37147_AT,2005_S_AT,32383_AT,40849_S_AT,35848_AT,38909_AT,33847_S_AT,33017_AT,1409_AT,1574_S_AT,31835_AT,3864…
1	!	1.6e-06	5912	702	287	0.409	0.049	GO:0031323	BP	2	regulation of cellular metabolic process	4	32804_AT,31669_S_AT,884_AT,1419_G_AT,1813_AT,39668_AT,32474_AT,32261_AT,35590_S_AT,32833_AT,37413_AT,34402_AT,39797_AT,31616_R_AT,38050_AT,1784_S_AT,1622_AT,39746_AT,1254_AT,31699_AT,38980_AT,1008_F_AT,31925_S_AT,34846_AT,35777_AT,37769_AT,40986_S_AT,36647_AT,39601_AT,40089_AT,41200_AT,37685_AT,2035_S_AT,38184_AT,33219_AT,36168_AT,37433_AT,35568_AT,585_AT,32922_AT,37711_AT,33944_AT,39351_AT,2030_…
1	!	0.000341	4218	702	209	0.298	0.05	GO:0031326	BP	2	regulation of cellular biosynthetic process	5	31669_S_AT,884_AT,1419_G_AT,39668_AT,32474_AT,32261_AT,35590_S_AT,34402_AT,39797_AT,38050_AT,1784_S_AT,1622_AT,39746_AT,1254_AT,38980_AT,1008_F_AT,35777_AT,40986_S_AT,36647_AT,40089_AT,41200_AT,37685_AT,2035_S_AT,38184_AT,36168_AT,37433_AT,35568_AT,585_AT,37711_AT,2030_AT,37766_S_AT,1346_AT,37448_S_AT,615_S_AT,38828_S_AT,33558_AT,32681_AT,33670_AT,1636_G_AT,1039_S_AT,35150_AT,33178_AT,1322_AT,352…
1	!	0.00351	4023	702	196	0.279	0.049	GO:0019219	BP	2	regulation of nucleobase-containing compound metabolic process	5	32804_AT,31669_S_AT,884_AT,1419_G_AT,39668_AT,32474_AT,32261_AT,35590_S_AT,32833_AT,34402_AT,39797_AT,38050_AT,1784_S_AT,1622_AT,39746_AT,1254_AT,38980_AT,1008_F_AT,35777_AT,40986_S_AT,40089_AT,37685_AT,2035_S_AT,38184_AT,36168_AT,37433_AT,35568_AT,585_AT,32922_AT,37711_AT,2030_AT,37766_S_AT,1346_AT,37448_S_AT,615_S_AT,38828_S_AT,33697_AT,33558_AT,32681_AT,33670_AT,1636_G_AT,1039_S_AT,35150_AT,33…
1	!	0.00028	1731	702	104	0.148	0.06	GO:0051174	BP	2	regulation of phosphorus metabolic process	5	1419_G_AT,35590_S_AT,34402_AT,31616_R_AT,1622_AT,1254_AT,31699_AT,38980_AT,1008_F_AT,31925_S_AT,34846_AT,37769_AT,41200_AT,36168_AT,35568_AT,37711_AT,33944_AT,2030_AT,276_AT,37766_S_AT,1346_AT,37448_S_AT,615_S_AT,952_AT,33697_AT,1636_G_AT,41817_G_AT,1039_S_AT,35150_AT,35471_G_AT,40473_AT,32597_AT,1768_S_AT,38269_AT,41445_AT,505_AT,2005_S_AT,34542_AT,32383_AT,39438_AT,33847_S_AT,1999_S_AT,36404_AT…
1	!	0.000193	1718	702	104	0.148	0.061	GO:0019220	BP	2	regulation of phosphate metabolic process	6	1419_G_AT,35590_S_AT,34402_AT,31616_R_AT,1622_AT,1254_AT,31699_AT,38980_AT,1008_F_AT,31925_S_AT,34846_AT,37769_AT,41200_AT,36168_AT,35568_AT,37711_AT,33944_AT,2030_AT,276_AT,37766_S_AT,1346_AT,37448_S_AT,615_S_AT,952_AT,33697_AT,1636_G_AT,41817_G_AT,1039_S_AT,35150_AT,35471_G_AT,40473_AT,32597_AT,1768_S_AT,38269_AT,41445_AT,505_AT,2005_S_AT,34542_AT,32383_AT,39438_AT,33847_S_AT,1999_S_AT,36404_AT…
1	!	0.000333	2437	702	135	0.192	0.055	GO:0032268	BP	2	regulation of cellular protein metabolic process	5	1813_AT,39668_AT,32474_AT,37413_AT,34402_AT,31616_R_AT,1622_AT,31699_AT,38980_AT,1008_F_AT,31925_S_AT,34846_AT,35777_AT,37769_AT,36647_AT,39601_AT,37685_AT,38184_AT,36168_AT,37711_AT,33944_AT,39351_AT,2030_AT,276_AT,37766_S_AT,1346_AT,952_AT,33697_AT,1636_G_AT,41817_G_AT,32106_AT,35150_AT,1693_S_AT,35471_G_AT,40473_AT,35319_AT,1768_S_AT,32816_AT,38269_AT,41445_AT,505_AT,2005_S_AT,35323_AT,41212_R…
1	!	0.0262	1772	702	98	0.14	0.055	GO:0031399	BP	2	regulation of protein modification process	6	32474_AT,34402_AT,31616_R_AT,1622_AT,31699_AT,38980_AT,1008_F_AT,31925_S_AT,34846_AT,35777_AT,37769_AT,39601_AT,36168_AT,37711_AT,33944_AT,2030_AT,276_AT,37766_S_AT,1346_AT,952_AT,33697_AT,1636_G_AT,41817_G_AT,35150_AT,35471_G_AT,40473_AT,35319_AT,1768_S_AT,38269_AT,41445_AT,505_AT,2005_S_AT,39438_AT,33847_S_AT,1999_S_AT,33017_AT,39068_AT,1574_S_AT,36576_AT,31835_AT,34864_AT,31918_AT,1471_AT,3182…
1	!	5.14e-10	2998	702	181	0.258	0.06	GO:0010646	BP	2	regulation of cell communication	4	884_AT,1419_G_AT,1813_AT,39668_AT,32261_AT,35590_S_AT,35289_AT,38307_AT,34402_AT,39797_AT,31616_R_AT,38050_AT,1622_AT,2069_S_AT,1254_AT,31699_AT,38980_AT,1008_F_AT,33520_AT,35307_AT,31925_S_AT,34846_AT,37769_AT,666_AT,35630_AT,33219_AT,37012_AT,36168_AT,37433_AT,33341_AT,31606_AT,37711_AT,33944_AT,2030_AT,276_AT,37766_S_AT,1346_AT,37448_S_AT,952_AT,33697_AT,32681_AT,33670_AT,37969_AT,40539_AT,127…
1	!	0.015	1194	702	73	0.104	0.061	GO:0060341	BP	2	regulation of cellular localization	4	884_AT,1419_G_AT,1813_AT,39668_AT,35590_S_AT,35630_AT,35568_AT,41450_AT,31606_AT,37711_AT,37448_S_AT,33697_AT,32681_AT,37969_AT,1039_S_AT,35150_AT,1322_AT,35471_G_AT,1768_S_AT,41445_AT,38860_AT,32383_AT,40849_S_AT,31385_AT,1999_S_AT,36404_AT,33017_AT,1574_S_AT,34147_G_AT,39845_AT,33839_AT,34108_G_AT,33131_AT,121_AT,1316_AT,34981_AT,39363_AT,32530_AT,35038_AT,34231_AT,36992_AT,33942_S_AT,38479_AT,…
1	!	1.49e-10	1539	702	114	0.162	0.074	GO:0010941	BP	2	regulation of cell death	4	32804_AT,34854_AT,39668_AT,32474_AT,37413_AT,31616_R_AT,38050_AT,1622_AT,2069_S_AT,1008_F_AT,34846_AT,32888_AT,37685_AT,38184_AT,36168_AT,35568_AT,37711_AT,39351_AT,2030_AT,276_AT,37766_S_AT,1346_AT,33697_AT,33558_AT,32681_AT,33670_AT,1636_G_AT,1274_S_AT,41817_G_AT,1039_S_AT,35150_AT,1322_AT,1693_S_AT,40473_AT,41445_AT,2005_S_AT,35684_AT,40849_S_AT,39382_AT,33847_S_AT,33017_AT,37878_AT,36199_AT,1…
1	!	0.00724	44	702	10	0.014	0.227	GO:1903201	BP	2	regulation of oxidative stress-induced cell death	5	1039_S_AT,35684_AT,39845_AT,853_AT,36224_G_AT,1468_AT,36992_AT,277_AT,38527_AT,34609_G_AT
1	!	1.77e-09	1457	702	107	0.152	0.073	GO:0043067	BP	2	regulation of programmed cell death	5	32804_AT,34854_AT,39668_AT,32474_AT,37413_AT,31616_R_AT,38050_AT,1622_AT,2069_S_AT,1008_F_AT,34846_AT,32888_AT,38184_AT,36168_AT,37711_AT,39351_AT,2030_AT,276_AT,37766_S_AT,1346_AT,33697_AT,33558_AT,32681_AT,33670_AT,1636_G_AT,1274_S_AT,41817_G_AT,1039_S_AT,35150_AT,1322_AT,1693_S_AT,40473_AT,41445_AT,2005_S_AT,35684_AT,40849_S_AT,39382_AT,33847_S_AT,33017_AT,36199_AT,1574_S_AT,37226_AT,31835_AT,…
1	!	2.48e-09	1445	702	106	0.151	0.073	GO:0042981	BP	2	regulation of apoptotic process	6	32804_AT,34854_AT,39668_AT,32474_AT,37413_AT,31616_R_AT,38050_AT,1622_AT,2069_S_AT,1008_F_AT,34846_AT,32888_AT,38184_AT,36168_AT,37711_AT,39351_AT,2030_AT,276_AT,37766_S_AT,1346_AT,33697_AT,33558_AT,32681_AT,33670_AT,1636_G_AT,1274_S_AT,41817_G_AT,1039_S_AT,35150_AT,1322_AT,1693_S_AT,40473_AT,41445_AT,2005_S_AT,40849_S_AT,39382_AT,33847_S_AT,33017_AT,36199_AT,1574_S_AT,37226_AT,31835_AT,31536_AT,…
1	!	5.83e-06	750	702	61	0.087	0.081	GO:0051270	BP	2	regulation of cellular component movement	4	35666_AT,884_AT,40643_AT,37413_AT,34402_AT,2069_S_AT,40527_AT,33520_AT,41200_AT,2030_AT,33558_AT,1636_G_AT,1039_S_AT,33178_AT,1693_S_AT,40473_AT,38269_AT,41445_AT,35684_AT,40849_S_AT,35473_AT,33847_S_AT,33017_AT,1409_AT,1574_S_AT,31835_AT,31536_AT,1396_AT,1782_S_AT,31918_AT,1714_AT,35013_AT,34981_AT,230_S_AT,35038_AT,1988_AT,33754_AT,38939_R_AT,41123_S_AT,282_AT,40594_R_AT,37839_AT,32029_AT,38282…
1	!	0.000557	676	702	52	0.074	0.077	GO:2000145	BP	2	regulation of cell motility	5	35666_AT,884_AT,40643_AT,37413_AT,34402_AT,2069_S_AT,33520_AT,41200_AT,2030_AT,33558_AT,1636_G_AT,1039_S_AT,33178_AT,1693_S_AT,40473_AT,38269_AT,41445_AT,35684_AT,40849_S_AT,35473_AT,33017_AT,1409_AT,1574_S_AT,31835_AT,31536_AT,1396_AT,31918_AT,1714_AT,35013_AT,230_S_AT,1988_AT,33754_AT,41123_S_AT,282_AT,40594_R_AT,37839_AT,32029_AT,38282_AT,919_AT,32612_AT,1148_S_AT,33862_AT,35025_AT,37747_AT,32…
1	!	0.00138	639	702	49	0.07	0.077	GO:0030334	BP	2	regulation of cell migration	6	35666_AT,884_AT,40643_AT,37413_AT,34402_AT,33520_AT,41200_AT,2030_AT,33558_AT,1039_S_AT,33178_AT,1693_S_AT,40473_AT,38269_AT,41445_AT,35684_AT,40849_S_AT,35473_AT,33017_AT,1409_AT,1574_S_AT,31835_AT,31536_AT,1396_AT,31918_AT,1714_AT,35013_AT,230_S_AT,1988_AT,33754_AT,41123_S_AT,282_AT,40594_R_AT,37839_AT,32029_AT,38282_AT,919_AT,32612_AT,1148_S_AT,33862_AT,35025_AT,32488_AT,995_G_AT,1170_AT,33640…
1	!	0.00199	155	702	20	0.028	0.129	GO:0010632	BP	2	regulation of epithelial cell migration	7	884_AT,34402_AT,41200_AT,1039_S_AT,38269_AT,41445_AT,35684_AT,33017_AT,1574_S_AT,31835_AT,31918_AT,1714_AT,41123_S_AT,40594_R_AT,32029_AT,33862_AT,995_G_AT,39631_AT,701_S_AT,37569_AT
1	!	5.52e-08	5823	702	290	0.413	0.05	GO:0007165	BP	2	signal transduction	4	35666_AT,884_AT,40643_AT,39045_AT,1419_G_AT,1813_AT,39668_AT,950_AT,32261_AT,35590_S_AT,35289_AT,36323_AT,34402_AT,39797_AT,31616_R_AT,38050_AT,32152_AT,1622_AT,2069_S_AT,1254_AT,32691_S_AT,31699_AT,31727_AT,38980_AT,1008_F_AT,33520_AT,35307_AT,31925_S_AT,34846_AT,32888_AT,35777_AT,37769_AT,32716_AT,666_AT,39601_AT,34182_AT,41200_AT,35630_AT,38538_AT,38184_AT,33219_AT,37012_AT,36168_AT,37433_AT,3…
1	!	0.000292	2734	702	148	0.211	0.054	GO:0035556	BP	2	intracellular signal transduction	5	884_AT,1419_G_AT,39797_AT,31616_R_AT,38050_AT,1622_AT,2069_S_AT,31699_AT,38980_AT,1008_F_AT,33520_AT,35307_AT,31925_S_AT,34846_AT,32888_AT,37769_AT,32716_AT,666_AT,39601_AT,34182_AT,38184_AT,37012_AT,36168_AT,33341_AT,35568_AT,37711_AT,2030_AT,276_AT,37766_S_AT,1346_AT,37448_S_AT,952_AT,33697_AT,32681_AT,33670_AT,1636_G_AT,40539_AT,1274_S_AT,41817_G_AT,1039_S_AT,35150_AT,33456_AT,1322_AT,35471_G_…
1	!	6.07e-07	2788	702	161	0.229	0.058	GO:0007166	BP	2	cell surface receptor signaling pathway	5	35666_AT,884_AT,40643_AT,39045_AT,1813_AT,39668_AT,35590_S_AT,35289_AT,34402_AT,31616_R_AT,2069_S_AT,31699_AT,38980_AT,33520_AT,31925_S_AT,34846_AT,32888_AT,34182_AT,41200_AT,35630_AT,36168_AT,35568_AT,37711_AT,33944_AT,39351_AT,2030_AT,37766_S_AT,1346_AT,952_AT,33697_AT,37977_AT,1636_G_AT,33089_S_AT,37232_AT,39079_AT,1039_S_AT,35150_AT,32758_G_AT,33178_AT,1322_AT,33447_AT,1693_S_AT,1768_S_AT,382…
1	!	5.34e-06	1252	702	87	0.124	0.069	GO:0007167	BP	2	enzyme linked receptor protein signaling pathway	6	884_AT,1813_AT,39668_AT,35289_AT,34402_AT,2069_S_AT,31699_AT,33520_AT,31925_S_AT,34846_AT,32888_AT,34182_AT,36168_AT,35568_AT,37711_AT,33944_AT,37766_S_AT,1346_AT,952_AT,1636_G_AT,33089_S_AT,1039_S_AT,33447_AT,1768_S_AT,38269_AT,41445_AT,2005_S_AT,35684_AT,32383_AT,33847_S_AT,1999_S_AT,33017_AT,39068_AT,36171_AT,31835_AT,35271_AT,31536_AT,1741_S_AT,1396_AT,37961_AT,33839_AT,32265_AT,32572_AT,3837…
1	!	3.59e-05	941	702	69	0.098	0.073	GO:0007169	BP	2	transmembrane receptor protein tyrosine kinase signaling pathway	7	1813_AT,35289_AT,2069_S_AT,31699_AT,33520_AT,31925_S_AT,34846_AT,32888_AT,34182_AT,36168_AT,35568_AT,37711_AT,33944_AT,37766_S_AT,1346_AT,1636_G_AT,33089_S_AT,1039_S_AT,33447_AT,1768_S_AT,38269_AT,41445_AT,2005_S_AT,35684_AT,32383_AT,33847_S_AT,1999_S_AT,33017_AT,39068_AT,31835_AT,35271_AT,31536_AT,1741_S_AT,1396_AT,37961_AT,33839_AT,32265_AT,38371_AT,41678_AT,1988_AT,38110_AT,35734_AT,37839_AT,3…
1	!	1.49e-06	1484	702	100	0.142	0.067	GO:0045595	BP	2	regulation of cell differentiation	4	35666_AT,31669_S_AT,884_AT,39668_AT,32474_AT,34402_AT,2069_S_AT,1008_F_AT,34846_AT,32888_AT,36172_S_AT,38184_AT,36168_AT,37433_AT,585_AT,31606_AT,41182_AT,37711_AT,1346_AT,37448_S_AT,615_S_AT,33558_AT,1636_G_AT,1039_S_AT,40295_AT,33178_AT,1322_AT,35471_G_AT,40473_AT,720_AT,41445_AT,2005_S_AT,35473_AT,38909_AT,39438_AT,1999_S_AT,1409_AT,1574_S_AT,36576_AT,39455_R_AT,31536_AT,1396_AT,853_AT,31918_A…
1	!	0.0145	815	702	55	0.078	0.067	GO:0060284	BP	2	regulation of cell development	5	35666_AT,31669_S_AT,884_AT,34402_AT,2069_S_AT,34846_AT,32888_AT,38184_AT,36168_AT,585_AT,31606_AT,41182_AT,37711_AT,1346_AT,33558_AT,1636_G_AT,1039_S_AT,40295_AT,33178_AT,40473_AT,41445_AT,35473_AT,1409_AT,39455_R_AT,31536_AT,31918_AT,35782_AT,1714_AT,121_AT,35656_AT,37517_AT,39852_AT,33754_AT,38939_R_AT,282_AT,281_S_AT,37839_AT,36953_AT,33440_AT,35939_S_AT,1148_S_AT,31443_AT,37366_AT,539_AT,3248…
1	!	0.0204	327	702	29	0.041	0.089	GO:0010769	BP	2	regulation of cell morphogenesis involved in differentiation	6	35666_AT,34402_AT,34846_AT,38184_AT,1346_AT,33558_AT,1636_G_AT,41445_AT,35473_AT,1409_AT,39455_R_AT,31536_AT,35782_AT,1714_AT,121_AT,35656_AT,39852_AT,33754_AT,38939_R_AT,281_S_AT,37839_AT,36953_AT,1148_S_AT,37366_AT,539_AT,799_AT,1483_AT,34907_AT,36152_AT
1	!	0.0328	636	702	45	0.064	0.071	GO:0050767	BP	2	regulation of neurogenesis	6	35666_AT,884_AT,2069_S_AT,34846_AT,32888_AT,36168_AT,585_AT,31606_AT,41182_AT,37711_AT,1346_AT,1636_G_AT,1039_S_AT,40295_AT,33178_AT,40473_AT,41445_AT,1409_AT,39455_R_AT,31536_AT,31918_AT,35782_AT,35656_AT,37517_AT,39852_AT,38939_R_AT,282_AT,281_S_AT,37839_AT,33440_AT,35939_S_AT,1148_S_AT,37366_AT,539_AT,32488_AT,39542_AT,1271_G_AT,38162_AT,799_AT,1483_AT,34907_AT,1170_AT,32063_AT,36152_AT,258_AT
1	!	5.15e-10	2953	702	179	0.255	0.061	GO:0023051	BP	2	regulation of signaling	3	884_AT,1419_G_AT,1813_AT,39668_AT,32261_AT,35590_S_AT,35289_AT,38307_AT,34402_AT,39797_AT,31616_R_AT,38050_AT,1622_AT,2069_S_AT,1254_AT,31699_AT,38980_AT,1008_F_AT,33520_AT,35307_AT,31925_S_AT,34846_AT,37769_AT,666_AT,35630_AT,33219_AT,37012_AT,36168_AT,37433_AT,33341_AT,31606_AT,37711_AT,33944_AT,2030_AT,276_AT,37766_S_AT,1346_AT,37448_S_AT,952_AT,33697_AT,32681_AT,33670_AT,37969_AT,40539_AT,127…
1	!	2.29e-07	2617	702	155	0.221	0.059	GO:0009966	BP	2	regulation of signal transduction	4	884_AT,1813_AT,39668_AT,32261_AT,35590_S_AT,35289_AT,34402_AT,39797_AT,31616_R_AT,38050_AT,1622_AT,2069_S_AT,1254_AT,31699_AT,38980_AT,1008_F_AT,33520_AT,35307_AT,31925_S_AT,34846_AT,37769_AT,666_AT,35630_AT,33219_AT,37012_AT,36168_AT,37433_AT,33341_AT,37711_AT,33944_AT,2030_AT,276_AT,37766_S_AT,1346_AT,37448_S_AT,952_AT,33697_AT,32681_AT,33670_AT,40539_AT,1274_S_AT,41817_G_AT,39079_AT,1039_S_AT,…
1	!	0.00277	1637	702	96	0.137	0.059	GO:1902531	BP	2	regulation of intracellular signal transduction	5	884_AT,39797_AT,31616_R_AT,38050_AT,1622_AT,31699_AT,38980_AT,1008_F_AT,33520_AT,35307_AT,31925_S_AT,34846_AT,37769_AT,666_AT,37012_AT,36168_AT,2030_AT,276_AT,37766_S_AT,1346_AT,37448_S_AT,952_AT,33697_AT,32681_AT,33670_AT,40539_AT,1274_S_AT,41817_G_AT,1039_S_AT,35150_AT,35471_G_AT,40473_AT,1768_S_AT,38269_AT,41445_AT,2005_S_AT,40849_S_AT,1999_S_AT,1574_S_AT,39845_AT,1396_AT,853_AT,36224_G_AT,356…
1	!	1.54e-12	4572	702	257	0.366	0.056	GO:0048519	BP	2	negative regulation of biological process	2	35666_AT,32804_AT,34854_AT,884_AT,39045_AT,1419_G_AT,1813_AT,39668_AT,32474_AT,35590_S_AT,35289_AT,37413_AT,36187_AT,34402_AT,39797_AT,31616_R_AT,38050_AT,1784_S_AT,35481_AT,2069_S_AT,39746_AT,40527_AT,1008_F_AT,34846_AT,32888_AT,35777_AT,39601_AT,37685_AT,2035_S_AT,36051_S_AT,38184_AT,37012_AT,36168_AT,37433_AT,35568_AT,585_AT,41450_AT,37711_AT,33944_AT,39351_AT,2030_AT,276_AT,37766_S_AT,1346_AT…
1	!	0.000146	799	702	60	0.085	0.075	GO:0051093	BP	2	negative regulation of developmental process	3	35666_AT,34402_AT,2069_S_AT,38184_AT,36168_AT,2030_AT,1346_AT,37448_S_AT,615_S_AT,33558_AT,1039_S_AT,33178_AT,1322_AT,1693_S_AT,41445_AT,2005_S_AT,33847_S_AT,1574_S_AT,31835_AT,39455_R_AT,31536_AT,1396_AT,853_AT,121_AT,39680_AT,35656_AT,37517_AT,39852_AT,33754_AT,32447_AT,38479_AT,1827_S_AT,281_S_AT,40594_R_AT,37839_AT,40299_AT,33440_AT,32587_AT,1148_S_AT,33463_AT,31443_AT,214_AT,34618_AT,539_AT,…
1	!	4.95e-05	988	702	71	0.101	0.072	GO:0051241	BP	2	negative regulation of multicellular organismal process	3	35666_AT,34402_AT,2069_S_AT,38184_AT,36168_AT,37711_AT,2030_AT,1346_AT,37448_S_AT,615_S_AT,33697_AT,33558_AT,1039_S_AT,33178_AT,1693_S_AT,1768_S_AT,41445_AT,2005_S_AT,33847_S_AT,1409_AT,1574_S_AT,31835_AT,39455_R_AT,31536_AT,1396_AT,853_AT,121_AT,39680_AT,35656_AT,35013_AT,37517_AT,39852_AT,1988_AT,33754_AT,32447_AT,1827_S_AT,281_S_AT,40594_R_AT,37839_AT,40299_AT,37976_AT,1148_S_AT,33463_AT,31443…
1	!	9.12e-06	2707	702	153	0.218	0.057	GO:0009892	BP	2	negative regulation of metabolic process	3	1419_G_AT,39668_AT,37413_AT,36187_AT,34402_AT,39797_AT,31616_R_AT,38050_AT,1784_S_AT,39746_AT,40527_AT,1008_F_AT,35777_AT,37685_AT,2035_S_AT,38184_AT,36168_AT,37433_AT,585_AT,37711_AT,33944_AT,39351_AT,2030_AT,276_AT,37766_S_AT,1346_AT,615_S_AT,952_AT,33697_AT,33670_AT,1636_G_AT,1039_S_AT,32106_AT,32758_G_AT,1322_AT,35227_AT,1693_S_AT,720_AT,35319_AT,35986_AT,1768_S_AT,32396_F_AT,41445_AT,2005_S_…
1	!	0.000179	1542	702	96	0.137	0.062	GO:0051172	BP	2	negative regulation of nitrogen compound metabolic process	4	39668_AT,34402_AT,39797_AT,38050_AT,1784_S_AT,1008_F_AT,2035_S_AT,38184_AT,36168_AT,37433_AT,585_AT,37711_AT,2030_AT,37766_S_AT,1346_AT,615_S_AT,33670_AT,1322_AT,35227_AT,720_AT,35319_AT,35986_AT,41445_AT,37304_AT,33847_S_AT,1409_AT,36199_AT,1574_S_AT,36576_AT,34147_G_AT,32659_AT,1396_AT,38422_S_AT,32165_AT,36224_G_AT,1908_AT,31918_AT,1471_AT,40189_AT,1406_AT,35675_AT,36654_S_AT,40861_AT,32572_AT…
1	!	1.43e-05	2427	702	140	0.199	0.058	GO:0010605	BP	2	negative regulation of macromolecule metabolic process	4	1419_G_AT,39668_AT,37413_AT,34402_AT,39797_AT,31616_R_AT,38050_AT,1784_S_AT,39746_AT,40527_AT,1008_F_AT,35777_AT,37685_AT,2035_S_AT,38184_AT,36168_AT,37433_AT,585_AT,37711_AT,33944_AT,39351_AT,2030_AT,276_AT,37766_S_AT,1346_AT,615_S_AT,952_AT,33697_AT,33670_AT,1636_G_AT,32106_AT,32758_G_AT,1322_AT,35227_AT,1693_S_AT,720_AT,35319_AT,35986_AT,1768_S_AT,32396_F_AT,41445_AT,2005_S_AT,37304_AT,33847_S…
1	!	2.79e-06	1543	702	102	0.145	0.066	GO:0010629	BP	2	negative regulation of gene expression	5	1419_G_AT,39668_AT,34402_AT,39797_AT,38050_AT,1784_S_AT,39746_AT,40527_AT,1008_F_AT,37685_AT,2035_S_AT,38184_AT,36168_AT,37433_AT,585_AT,37711_AT,39351_AT,2030_AT,37766_S_AT,1346_AT,615_S_AT,33670_AT,32758_G_AT,1322_AT,35227_AT,720_AT,35319_AT,35986_AT,32396_F_AT,41445_AT,37304_AT,33847_S_AT,40754_AT,1409_AT,36199_AT,1574_S_AT,36576_AT,32659_AT,1396_AT,38422_S_AT,32165_AT,36224_G_AT,1908_AT,31918…
1	!	0.000163	1539	702	96	0.137	0.062	GO:0009890	BP	2	negative regulation of biosynthetic process	4	39668_AT,34402_AT,39797_AT,38050_AT,1784_S_AT,1008_F_AT,2035_S_AT,38184_AT,36168_AT,37433_AT,585_AT,37711_AT,2030_AT,37766_S_AT,1346_AT,615_S_AT,33670_AT,1322_AT,35227_AT,720_AT,35319_AT,35986_AT,41445_AT,2005_S_AT,37304_AT,38909_AT,33847_S_AT,1409_AT,36199_AT,1574_S_AT,36576_AT,32659_AT,1396_AT,38422_S_AT,36224_G_AT,1908_AT,31918_AT,1471_AT,40189_AT,1406_AT,35675_AT,36654_S_AT,40861_AT,32572_AT,…
1	!	8.96e-05	1456	702	93	0.132	0.064	GO:0010558	BP	2	negative regulation of macromolecule biosynthetic process	5	39668_AT,34402_AT,39797_AT,38050_AT,1784_S_AT,1008_F_AT,2035_S_AT,38184_AT,36168_AT,37433_AT,585_AT,37711_AT,2030_AT,37766_S_AT,1346_AT,615_S_AT,33670_AT,1322_AT,35227_AT,720_AT,35319_AT,35986_AT,41445_AT,2005_S_AT,37304_AT,33847_S_AT,1409_AT,36199_AT,1574_S_AT,36576_AT,32659_AT,1396_AT,38422_S_AT,36224_G_AT,1908_AT,31918_AT,1471_AT,40189_AT,1406_AT,35675_AT,36654_S_AT,40861_AT,32572_AT,1714_AT,1…
1	!	7.71e-10	4200	702	232	0.33	0.055	GO:0048523	BP	2	negative regulation of cellular process	3	35666_AT,32804_AT,34854_AT,884_AT,39045_AT,1813_AT,39668_AT,32474_AT,35590_S_AT,35289_AT,37413_AT,34402_AT,39797_AT,31616_R_AT,38050_AT,1784_S_AT,35481_AT,2069_S_AT,40527_AT,1008_F_AT,34846_AT,32888_AT,35777_AT,39601_AT,37685_AT,2035_S_AT,36051_S_AT,38184_AT,37012_AT,36168_AT,37433_AT,35568_AT,585_AT,41450_AT,37711_AT,33944_AT,39351_AT,2030_AT,276_AT,37766_S_AT,1346_AT,615_S_AT,952_AT,33697_AT,33…
1	!	0.00583	34	702	9	0.013	0.265	GO:1900408	BP	2	negative regulation of cellular response to oxidative stress	4	1346_AT,1039_S_AT,35684_AT,39845_AT,853_AT,1468_AT,36992_AT,38527_AT,34609_G_AT
1	!	0.00355	641	702	48	0.068	0.075	GO:0008285	BP	2	negative regulation of cell proliferation	4	32804_AT,39668_AT,34402_AT,35481_AT,2069_S_AT,1008_F_AT,2030_AT,615_S_AT,33558_AT,1322_AT,1768_S_AT,41445_AT,36802_AT,38909_AT,33847_S_AT,33017_AT,1409_AT,1574_S_AT,31835_AT,1396_AT,1908_AT,31918_AT,36716_AT,33131_AT,34819_AT,1827_S_AT,40594_R_AT,36953_AT,39182_AT,33440_AT,40575_AT,37976_AT,33463_AT,31443_AT,41309_G_AT,214_AT,34618_AT,40818_AT,1019_G_AT,37107_AT,995_G_AT,34629_AT,40919_AT,36798_G…
1	!	0.000164	2408	702	135	0.192	0.056	GO:0031324	BP	2	negative regulation of cellular metabolic process	4	39668_AT,37413_AT,34402_AT,39797_AT,31616_R_AT,38050_AT,1784_S_AT,1008_F_AT,35777_AT,37685_AT,2035_S_AT,38184_AT,36168_AT,37433_AT,585_AT,37711_AT,33944_AT,39351_AT,2030_AT,276_AT,37766_S_AT,1346_AT,615_S_AT,952_AT,33697_AT,33670_AT,1636_G_AT,1039_S_AT,32106_AT,1322_AT,35227_AT,1693_S_AT,720_AT,35319_AT,35986_AT,1768_S_AT,41445_AT,2005_S_AT,35684_AT,37304_AT,38909_AT,33847_S_AT,33017_AT,1409_AT,3…
1	!	0.00168	1422	702	87	0.124	0.061	GO:0045934	BP	2	negative regulation of nucleobase-containing compound metabolic process	5	39668_AT,34402_AT,39797_AT,38050_AT,1784_S_AT,2035_S_AT,38184_AT,36168_AT,37433_AT,585_AT,37711_AT,2030_AT,37766_S_AT,1346_AT,615_S_AT,33670_AT,1322_AT,35227_AT,720_AT,35319_AT,35986_AT,41445_AT,37304_AT,33847_S_AT,1409_AT,36199_AT,1574_S_AT,36576_AT,34147_G_AT,38422_S_AT,32165_AT,36224_G_AT,1908_AT,31918_AT,1471_AT,40189_AT,1406_AT,35675_AT,36654_S_AT,40861_AT,32572_AT,1714_AT,1316_AT,34652_AT,3…
1	!	0.000166	1518	702	95	0.135	0.063	GO:0031327	BP	2	negative regulation of cellular biosynthetic process	5	39668_AT,34402_AT,39797_AT,38050_AT,1784_S_AT,1008_F_AT,2035_S_AT,38184_AT,36168_AT,37433_AT,585_AT,37711_AT,2030_AT,37766_S_AT,1346_AT,615_S_AT,33670_AT,1322_AT,35227_AT,720_AT,35319_AT,35986_AT,41445_AT,2005_S_AT,37304_AT,38909_AT,33847_S_AT,1409_AT,36199_AT,1574_S_AT,36576_AT,32659_AT,1396_AT,38422_S_AT,36224_G_AT,1908_AT,31918_AT,1471_AT,40189_AT,1406_AT,35675_AT,36654_S_AT,40861_AT,32572_AT,…
1	!	2.96e-05	917	702	68	0.097	0.074	GO:0060548	BP	2	negative regulation of cell death	4	34854_AT,39668_AT,32474_AT,37413_AT,31616_R_AT,2069_S_AT,1008_F_AT,32888_AT,38184_AT,35568_AT,37711_AT,39351_AT,2030_AT,276_AT,37766_S_AT,1346_AT,32681_AT,1039_S_AT,1693_S_AT,2005_S_AT,35684_AT,40849_S_AT,33847_S_AT,37878_AT,1574_S_AT,37226_AT,39845_AT,38422_S_AT,853_AT,40189_AT,32265_AT,33131_AT,121_AT,1468_AT,38371_AT,39363_AT,36992_AT,33942_S_AT,1827_S_AT,32919_AT,37839_AT,32029_AT,36953_AT,27…
1	!	0.0036	858	702	59	0.084	0.069	GO:0043069	BP	2	negative regulation of programmed cell death	5	34854_AT,39668_AT,32474_AT,37413_AT,31616_R_AT,2069_S_AT,1008_F_AT,32888_AT,38184_AT,37711_AT,39351_AT,2030_AT,276_AT,37766_S_AT,1346_AT,32681_AT,1039_S_AT,1693_S_AT,2005_S_AT,35684_AT,40849_S_AT,33847_S_AT,1574_S_AT,37226_AT,39845_AT,38422_S_AT,853_AT,40189_AT,32265_AT,121_AT,1468_AT,38371_AT,33942_S_AT,1827_S_AT,32919_AT,32029_AT,277_AT,39800_S_AT,38527_AT,33877_S_AT,35939_S_AT,1148_S_AT,37070_…
1	!	0.00525	848	702	58	0.083	0.068	GO:0043066	BP	2	negative regulation of apoptotic process	6	34854_AT,39668_AT,32474_AT,37413_AT,31616_R_AT,2069_S_AT,1008_F_AT,32888_AT,38184_AT,37711_AT,39351_AT,2030_AT,276_AT,37766_S_AT,1346_AT,32681_AT,1039_S_AT,1693_S_AT,2005_S_AT,40849_S_AT,33847_S_AT,1574_S_AT,37226_AT,39845_AT,38422_S_AT,853_AT,40189_AT,32265_AT,121_AT,1468_AT,38371_AT,33942_S_AT,1827_S_AT,32919_AT,32029_AT,277_AT,39800_S_AT,38527_AT,33877_S_AT,35939_S_AT,1148_S_AT,37070_AT,1311_A…
1	!	0.0343	32	702	8	0.011	0.25	GO:1903202	BP	2	negative regulation of oxidative stress-induced cell death	5	1039_S_AT,35684_AT,39845_AT,853_AT,1468_AT,36992_AT,38527_AT,34609_G_AT
1	!	0.00172	606	702	47	0.067	0.078	GO:0045596	BP	2	negative regulation of cell differentiation	4	35666_AT,34402_AT,2069_S_AT,38184_AT,36168_AT,1346_AT,615_S_AT,33558_AT,33178_AT,1322_AT,41445_AT,2005_S_AT,1574_S_AT,39455_R_AT,31536_AT,1396_AT,853_AT,121_AT,35656_AT,37517_AT,39852_AT,33754_AT,38479_AT,1827_S_AT,281_S_AT,40594_R_AT,37839_AT,33440_AT,32587_AT,1148_S_AT,33463_AT,31443_AT,214_AT,34618_AT,539_AT,39729_AT,40818_AT,32488_AT,494_AT,1019_G_AT,799_AT,34907_AT,32284_AT,32063_AT,39358_AT…
1	!	0.00043	240	702	27	0.038	0.113	GO:0045926	BP	2	negative regulation of growth	3	35666_AT,39045_AT,2035_S_AT,2030_AT,1346_AT,37448_S_AT,33558_AT,679_AT,1039_S_AT,41445_AT,38909_AT,33847_S_AT,31835_AT,31536_AT,1396_AT,35656_AT,35013_AT,39852_AT,40594_R_AT,36953_AT,38282_AT,214_AT,539_AT,799_AT,34907_AT,34609_G_AT,258_AT
1	!	0.00649	167	702	20	0.028	0.12	GO:0030308	BP	2	negative regulation of cell growth	4	35666_AT,39045_AT,2035_S_AT,2030_AT,1346_AT,41445_AT,38909_AT,33847_S_AT,31835_AT,31536_AT,35656_AT,39852_AT,40594_R_AT,36953_AT,38282_AT,214_AT,539_AT,799_AT,34907_AT,34609_G_AT
1	!	6.64e-18	5444	702	310	0.442	0.057	GO:0048518	BP	2	positive regulation of biological process	2	35666_AT,32804_AT,31669_S_AT,884_AT,40643_AT,39045_AT,1419_G_AT,39668_AT,32474_AT,32261_AT,35590_S_AT,35289_AT,31616_R_AT,38050_AT,32152_AT,1784_S_AT,1622_AT,32818_AT,2069_S_AT,39746_AT,1254_AT,32691_S_AT,31699_AT,40527_AT,38980_AT,1008_F_AT,33520_AT,35307_AT,31925_S_AT,34846_AT,32888_AT,35777_AT,37769_AT,36172_S_AT,40986_S_AT,39601_AT,37324_AT,41200_AT,35630_AT,37685_AT,38184_AT,36168_AT,37433_A…
1	!	1.58e-08	2028	702	132	0.188	0.065	GO:0048584	BP	2	positive regulation of response to stimulus	3	31616_R_AT,38050_AT,1622_AT,2069_S_AT,32691_S_AT,31699_AT,38980_AT,1008_F_AT,33520_AT,31925_S_AT,34846_AT,37769_AT,36168_AT,32922_AT,37711_AT,39351_AT,2030_AT,37766_S_AT,1346_AT,37448_S_AT,952_AT,33697_AT,32681_AT,1636_G_AT,41817_G_AT,679_AT,39079_AT,1039_S_AT,35150_AT,33178_AT,1322_AT,35471_G_AT,1768_S_AT,32816_AT,38269_AT,41445_AT,38017_AT,2005_S_AT,35684_AT,32383_AT,40849_S_AT,35473_AT,38909_A…
1	!	0.000106	1128	702	77	0.11	0.068	GO:0051094	BP	2	positive regulation of developmental process	3	31669_S_AT,884_AT,35289_AT,2069_S_AT,34846_AT,32888_AT,36172_S_AT,38184_AT,36168_AT,585_AT,31606_AT,41182_AT,37711_AT,37448_S_AT,33697_AT,33558_AT,1636_G_AT,41036_AT,1039_S_AT,40295_AT,35150_AT,33178_AT,35471_G_AT,720_AT,38269_AT,41445_AT,32383_AT,35473_AT,38909_AT,39438_AT,1999_S_AT,1409_AT,1574_S_AT,36576_AT,31918_AT,1471_AT,31734_AT,40861_AT,35782_AT,1714_AT,34588_I_AT,121_AT,1316_AT,41678_AT,…
1	!	4.53e-15	4685	702	270	0.385	0.058	GO:0048522	BP	2	positive regulation of cellular process	3	35666_AT,32804_AT,31669_S_AT,884_AT,40643_AT,1419_G_AT,39668_AT,32474_AT,32261_AT,35590_S_AT,31616_R_AT,38050_AT,32152_AT,1784_S_AT,1622_AT,32818_AT,2069_S_AT,39746_AT,1254_AT,31699_AT,40527_AT,38980_AT,1008_F_AT,33520_AT,31925_S_AT,34846_AT,32888_AT,35777_AT,37769_AT,36172_S_AT,40986_S_AT,39601_AT,41200_AT,37685_AT,38184_AT,36168_AT,37433_AT,35568_AT,585_AT,31606_AT,41182_AT,32922_AT,37711_AT,39…
1	!	4.53e-06	1599	702	104	0.148	0.065	GO:0010647	BP	2	positive regulation of cell communication	4	35590_S_AT,31616_R_AT,38050_AT,1622_AT,2069_S_AT,31699_AT,38980_AT,1008_F_AT,33520_AT,31925_S_AT,34846_AT,37769_AT,36168_AT,31606_AT,2030_AT,37766_S_AT,1346_AT,37448_S_AT,952_AT,33697_AT,32681_AT,41817_G_AT,39079_AT,1039_S_AT,35150_AT,33178_AT,1322_AT,35471_G_AT,1768_S_AT,38269_AT,41445_AT,2005_S_AT,32383_AT,35473_AT,38909_AT,1999_S_AT,33017_AT,1574_S_AT,39845_AT,1396_AT,36224_G_AT,1406_AT,35675_…
1	!	8.82e-05	826	702	62	0.088	0.075	GO:0008284	BP	2	positive regulation of cell proliferation	4	39668_AT,32474_AT,32818_AT,38184_AT,36168_AT,41182_AT,37711_AT,39351_AT,615_S_AT,33558_AT,33670_AT,1039_S_AT,35150_AT,1322_AT,1693_S_AT,35471_G_AT,720_AT,38269_AT,41445_AT,37147_AT,2005_S_AT,32383_AT,35848_AT,33847_S_AT,1574_S_AT,38646_S_AT,1741_S_AT,31918_AT,32265_AT,1792_G_AT,33131_AT,1714_AT,34981_AT,230_S_AT,1988_AT,1827_S_AT,282_AT,40594_R_AT,37839_AT,36953_AT,1148_S_AT,34618_AT,35025_AT,349…
1	!	0.0155	1088	702	68	0.097	0.062	GO:0051130	BP	2	positive regulation of cellular component organization	4	884_AT,32474_AT,38050_AT,32152_AT,34846_AT,32888_AT,38184_AT,36168_AT,31606_AT,2030_AT,37766_S_AT,33697_AT,1274_S_AT,41036_AT,1039_S_AT,40295_AT,1322_AT,38269_AT,41445_AT,31385_AT,35473_AT,33847_S_AT,1999_S_AT,1409_AT,1574_S_AT,31835_AT,35271_AT,39845_AT,36224_G_AT,31918_AT,1471_AT,35675_AT,35782_AT,1714_AT,121_AT,35013_AT,33438_AT,41678_AT,32530_AT,34987_S_AT,41123_S_AT,38110_AT,40984_AT,35734_A…
1	!	0.000117	607	702	50	0.071	0.082	GO:0010942	BP	2	positive regulation of cell death	4	32804_AT,39668_AT,38050_AT,2069_S_AT,34846_AT,32888_AT,37685_AT,37711_AT,2030_AT,276_AT,1346_AT,33697_AT,32681_AT,1636_G_AT,1274_S_AT,35150_AT,1322_AT,41445_AT,33847_S_AT,33017_AT,36199_AT,31835_AT,39845_AT,36224_G_AT,32265_AT,33131_AT,477_AT,32530_AT,38479_AT,1827_S_AT,37839_AT,277_AT,32612_AT,35939_S_AT,33047_AT,33463_AT,214_AT,37747_AT,38847_AT,34767_AT,1019_G_AT,799_AT,38066_AT,38236_AT,36686…
1	!	0.000171	578	702	48	0.068	0.083	GO:0043068	BP	2	positive regulation of programmed cell death	5	32804_AT,39668_AT,38050_AT,2069_S_AT,34846_AT,32888_AT,37711_AT,2030_AT,276_AT,33697_AT,32681_AT,1636_G_AT,1274_S_AT,35150_AT,1322_AT,41445_AT,33847_S_AT,33017_AT,36199_AT,31835_AT,39845_AT,36224_G_AT,32265_AT,33131_AT,477_AT,32530_AT,38479_AT,1827_S_AT,37839_AT,277_AT,32612_AT,35939_S_AT,33047_AT,33463_AT,214_AT,37747_AT,38847_AT,34767_AT,1019_G_AT,799_AT,38066_AT,38236_AT,36686_AT,39995_S_AT,13…
1	!	0.000131	573	702	48	0.068	0.084	GO:0043065	BP	2	positive regulation of apoptotic process	6	32804_AT,39668_AT,38050_AT,2069_S_AT,34846_AT,32888_AT,37711_AT,2030_AT,276_AT,33697_AT,32681_AT,1636_G_AT,1274_S_AT,35150_AT,1322_AT,41445_AT,33847_S_AT,33017_AT,36199_AT,31835_AT,39845_AT,36224_G_AT,32265_AT,33131_AT,477_AT,32530_AT,38479_AT,1827_S_AT,37839_AT,277_AT,32612_AT,35939_S_AT,33047_AT,33463_AT,214_AT,37747_AT,38847_AT,34767_AT,1019_G_AT,799_AT,38066_AT,38236_AT,36686_AT,39995_S_AT,13…
1	!	0.000281	814	702	60	0.085	0.074	GO:0045597	BP	2	positive regulation of cell differentiation	4	31669_S_AT,884_AT,2069_S_AT,34846_AT,32888_AT,36172_S_AT,38184_AT,36168_AT,585_AT,31606_AT,41182_AT,37711_AT,37448_S_AT,33558_AT,1636_G_AT,1039_S_AT,40295_AT,33178_AT,35471_G_AT,720_AT,41445_AT,35473_AT,38909_AT,39438_AT,1999_S_AT,1409_AT,1574_S_AT,36576_AT,31918_AT,1471_AT,40861_AT,35782_AT,1714_AT,121_AT,1316_AT,282_AT,40594_R_AT,37839_AT,36953_AT,39800_S_AT,33440_AT,1148_S_AT,31443_AT,37292_AT…
1	!	1.19e-09	1389	702	104	0.148	0.075	GO:0051240	BP	2	positive regulation of multicellular organismal process	3	31669_S_AT,884_AT,1419_G_AT,35289_AT,32691_S_AT,40527_AT,1008_F_AT,33520_AT,34846_AT,32888_AT,36172_S_AT,37324_AT,41200_AT,38184_AT,36168_AT,585_AT,31606_AT,41182_AT,37711_AT,2030_AT,37448_S_AT,33697_AT,33558_AT,32681_AT,37969_AT,1039_S_AT,40295_AT,35150_AT,33178_AT,35471_G_AT,38269_AT,41445_AT,35684_AT,32383_AT,35473_AT,35369_AT,38909_AT,1999_S_AT,33017_AT,1409_AT,1574_S_AT,36576_AT,31835_AT,853…
1	!	2.52e-06	1582	702	104	0.148	0.066	GO:0023056	BP	2	positive regulation of signaling	3	35590_S_AT,31616_R_AT,38050_AT,1622_AT,2069_S_AT,31699_AT,38980_AT,1008_F_AT,33520_AT,31925_S_AT,34846_AT,37769_AT,36168_AT,31606_AT,2030_AT,37766_S_AT,1346_AT,37448_S_AT,952_AT,33697_AT,32681_AT,41817_G_AT,39079_AT,1039_S_AT,35150_AT,33178_AT,1322_AT,35471_G_AT,1768_S_AT,38269_AT,41445_AT,2005_S_AT,32383_AT,35473_AT,38909_AT,1999_S_AT,33017_AT,1574_S_AT,39845_AT,1396_AT,36224_G_AT,1406_AT,35675_…
1	!	1.14e-05	1437	702	95	0.135	0.066	GO:0009967	BP	2	positive regulation of signal transduction	4	31616_R_AT,38050_AT,1622_AT,2069_S_AT,31699_AT,38980_AT,1008_F_AT,33520_AT,31925_S_AT,34846_AT,37769_AT,36168_AT,2030_AT,37766_S_AT,1346_AT,37448_S_AT,952_AT,33697_AT,32681_AT,41817_G_AT,39079_AT,1039_S_AT,35150_AT,33178_AT,1322_AT,35471_G_AT,1768_S_AT,38269_AT,41445_AT,2005_S_AT,32383_AT,35473_AT,38909_AT,1999_S_AT,1574_S_AT,39845_AT,1396_AT,36224_G_AT,1406_AT,35675_AT,36716_AT,35485_AT,33131_AT…
1	!	0.00102	986	702	67	0.095	0.068	GO:1902533	BP	2	positive regulation of intracellular signal transduction	5	31616_R_AT,38050_AT,1622_AT,31699_AT,38980_AT,1008_F_AT,33520_AT,31925_S_AT,34846_AT,37769_AT,36168_AT,2030_AT,37766_S_AT,1346_AT,37448_S_AT,952_AT,33697_AT,32681_AT,41817_G_AT,35150_AT,35471_G_AT,1768_S_AT,38269_AT,41445_AT,2005_S_AT,1999_S_AT,1574_S_AT,1396_AT,36224_G_AT,35675_AT,36716_AT,35485_AT,38371_AT,1988_AT,36992_AT,38110_AT,37839_AT,36754_AT,277_AT,39800_S_AT,33877_S_AT,32104_I_AT,33047…
1	!	2.66e-14	3550	702	219	0.312	0.062	GO:0009893	BP	2	positive regulation of metabolic process	3	31669_S_AT,884_AT,1419_G_AT,39668_AT,32474_AT,32261_AT,35590_S_AT,35289_AT,31616_R_AT,38050_AT,1784_S_AT,1622_AT,32818_AT,39746_AT,1254_AT,31699_AT,38980_AT,1008_F_AT,35307_AT,31925_S_AT,34846_AT,35777_AT,37769_AT,40986_S_AT,39601_AT,41200_AT,35630_AT,37685_AT,38184_AT,36168_AT,37433_AT,35568_AT,31606_AT,32922_AT,37711_AT,2030_AT,37766_S_AT,1346_AT,37448_S_AT,615_S_AT,952_AT,33697_AT,33558_AT,326…
1	!	1.47e-11	2843	702	179	0.255	0.063	GO:0010604	BP	2	positive regulation of macromolecule metabolic process	4	31669_S_AT,884_AT,39668_AT,32474_AT,32261_AT,31616_R_AT,38050_AT,1784_S_AT,1622_AT,32818_AT,39746_AT,31699_AT,38980_AT,1008_F_AT,31925_S_AT,34846_AT,35777_AT,37769_AT,40986_S_AT,39601_AT,37685_AT,38184_AT,36168_AT,37433_AT,31606_AT,32922_AT,37711_AT,2030_AT,37766_S_AT,1346_AT,952_AT,33697_AT,33558_AT,32681_AT,33670_AT,1636_G_AT,41817_G_AT,1039_S_AT,35150_AT,33178_AT,1322_AT,35471_G_AT,40473_AT,72…
1	!	3.45e-09	1715	702	119	0.17	0.069	GO:0010628	BP	2	positive regulation of gene expression	5	31669_S_AT,884_AT,39668_AT,32474_AT,32261_AT,31616_R_AT,38050_AT,1784_S_AT,1622_AT,32818_AT,39746_AT,31699_AT,38980_AT,1008_F_AT,35777_AT,40986_S_AT,37685_AT,38184_AT,37433_AT,31606_AT,37711_AT,2030_AT,37766_S_AT,1346_AT,33697_AT,33558_AT,32681_AT,33670_AT,1039_S_AT,35150_AT,33178_AT,1322_AT,720_AT,35319_AT,35986_AT,32396_F_AT,38269_AT,41445_AT,35684_AT,40849_S_AT,35848_AT,35473_AT,39438_AT,40754…
1	!	0.000809	1549	702	94	0.134	0.061	GO:0051247	BP	2	positive regulation of protein metabolic process	5	32474_AT,31616_R_AT,1622_AT,31699_AT,38980_AT,1008_F_AT,31925_S_AT,34846_AT,37769_AT,39601_AT,37685_AT,36168_AT,37711_AT,2030_AT,37766_S_AT,1346_AT,952_AT,33697_AT,1636_G_AT,41817_G_AT,35150_AT,35471_G_AT,40473_AT,1768_S_AT,32816_AT,38269_AT,41445_AT,2005_S_AT,39438_AT,33847_S_AT,1999_S_AT,33017_AT,36199_AT,1574_S_AT,39845_AT,853_AT,31918_AT,1471_AT,35675_AT,36716_AT,35485_AT,33131_AT,38371_AT,35…
1	!	1.68e-10	1803	702	127	0.181	0.07	GO:0009891	BP	2	positive regulation of biosynthetic process	4	31669_S_AT,1419_G_AT,39668_AT,32474_AT,32261_AT,35590_S_AT,38050_AT,1784_S_AT,1622_AT,39746_AT,1254_AT,38980_AT,1008_F_AT,35777_AT,40986_S_AT,41200_AT,37685_AT,38184_AT,37433_AT,35568_AT,37711_AT,2030_AT,37766_S_AT,1346_AT,37448_S_AT,615_S_AT,33558_AT,32681_AT,33670_AT,1039_S_AT,35150_AT,33178_AT,1322_AT,35471_G_AT,720_AT,35319_AT,35986_AT,32396_F_AT,38269_AT,41445_AT,35684_AT,32383_AT,40849_S_AT…
1	!	8.27e-07	1655	702	109	0.155	0.066	GO:0010557	BP	2	positive regulation of macromolecule biosynthetic process	5	31669_S_AT,39668_AT,32474_AT,32261_AT,38050_AT,1784_S_AT,1622_AT,39746_AT,38980_AT,1008_F_AT,35777_AT,40986_S_AT,37685_AT,38184_AT,37433_AT,37711_AT,2030_AT,37766_S_AT,1346_AT,33558_AT,32681_AT,33670_AT,1039_S_AT,35150_AT,33178_AT,1322_AT,720_AT,35319_AT,35986_AT,32396_F_AT,38269_AT,41445_AT,35684_AT,40849_S_AT,35848_AT,35473_AT,39438_AT,40754_AT,1409_AT,36171_AT,1574_S_AT,38422_S_AT,853_AT,31918…
1	!	2.01e-10	1787	702	126	0.179	0.071	GO:0051173	BP	2	positive regulation of nitrogen compound metabolic process	4	31669_S_AT,1419_G_AT,39668_AT,32474_AT,32261_AT,35590_S_AT,38050_AT,1784_S_AT,1622_AT,39746_AT,1254_AT,38980_AT,1008_F_AT,35777_AT,40986_S_AT,37685_AT,38184_AT,37433_AT,35568_AT,32922_AT,37711_AT,2030_AT,37766_S_AT,1346_AT,37448_S_AT,615_S_AT,33697_AT,33558_AT,32681_AT,33670_AT,1039_S_AT,35150_AT,33178_AT,1322_AT,35471_G_AT,720_AT,35319_AT,35986_AT,32396_F_AT,38269_AT,41445_AT,34542_AT,35684_AT,3…
1	!	4.64e-05	1542	702	98	0.14	0.064	GO:0043085	BP	2	positive regulation of catalytic activity	4	1419_G_AT,35590_S_AT,35289_AT,31616_R_AT,1622_AT,1254_AT,31699_AT,38980_AT,1008_F_AT,35307_AT,31925_S_AT,34846_AT,37769_AT,41200_AT,35630_AT,37685_AT,36168_AT,35568_AT,37711_AT,2030_AT,37766_S_AT,1346_AT,37448_S_AT,33697_AT,33670_AT,1636_G_AT,40539_AT,41817_G_AT,40223_R_AT,40979_AT,1039_S_AT,35150_AT,35471_G_AT,40473_AT,1768_S_AT,38269_AT,41445_AT,2005_S_AT,32383_AT,40849_S_AT,38909_AT,33847_S_AT…
1	!	0.0203	845	702	56	0.08	0.066	GO:0051345	BP	2	positive regulation of hydrolase activity	5	35289_AT,35307_AT,31925_S_AT,37769_AT,35630_AT,37685_AT,36168_AT,35568_AT,37711_AT,2030_AT,37448_S_AT,33670_AT,40539_AT,40223_R_AT,40979_AT,35150_AT,35471_G_AT,38269_AT,40849_S_AT,33847_S_AT,33017_AT,36199_AT,32659_AT,39845_AT,36716_AT,34169_S_AT,33839_AT,41443_AT,40959_AT,37517_AT,35038_AT,1988_AT,38479_AT,1827_S_AT,41145_AT,37839_AT,32029_AT,36754_AT,39398_S_AT,32612_AT,33047_AT,33463_AT,37746_…
1	!	1.99e-13	2895	702	187	0.266	0.065	GO:0031325	BP	2	positive regulation of cellular metabolic process	4	31669_S_AT,1419_G_AT,39668_AT,32474_AT,32261_AT,35590_S_AT,31616_R_AT,38050_AT,1784_S_AT,1622_AT,39746_AT,1254_AT,31699_AT,38980_AT,1008_F_AT,31925_S_AT,34846_AT,35777_AT,37769_AT,40986_S_AT,39601_AT,41200_AT,37685_AT,38184_AT,36168_AT,37433_AT,35568_AT,32922_AT,37711_AT,2030_AT,37766_S_AT,1346_AT,37448_S_AT,615_S_AT,952_AT,33697_AT,33558_AT,32681_AT,33670_AT,1636_G_AT,41817_G_AT,1039_S_AT,35150_…
1	!	3.77e-06	1143	702	82	0.117	0.072	GO:0010562	BP	2	positive regulation of phosphorus metabolic process	5	1419_G_AT,35590_S_AT,31616_R_AT,1622_AT,1254_AT,31699_AT,38980_AT,1008_F_AT,31925_S_AT,34846_AT,37769_AT,36168_AT,35568_AT,37711_AT,2030_AT,37766_S_AT,1346_AT,37448_S_AT,615_S_AT,33697_AT,1636_G_AT,41817_G_AT,1039_S_AT,35150_AT,35471_G_AT,40473_AT,1768_S_AT,38269_AT,41445_AT,2005_S_AT,34542_AT,32383_AT,39438_AT,1999_S_AT,36404_AT,33017_AT,1574_S_AT,31918_AT,35675_AT,36716_AT,34108_G_AT,35485_AT,3…
1	!	3.77e-06	1143	702	82	0.117	0.072	GO:0045937	BP	2	positive regulation of phosphate metabolic process	6	1419_G_AT,35590_S_AT,31616_R_AT,1622_AT,1254_AT,31699_AT,38980_AT,1008_F_AT,31925_S_AT,34846_AT,37769_AT,36168_AT,35568_AT,37711_AT,2030_AT,37766_S_AT,1346_AT,37448_S_AT,615_S_AT,33697_AT,1636_G_AT,41817_G_AT,1039_S_AT,35150_AT,35471_G_AT,40473_AT,1768_S_AT,38269_AT,41445_AT,2005_S_AT,34542_AT,32383_AT,39438_AT,1999_S_AT,36404_AT,33017_AT,1574_S_AT,31918_AT,35675_AT,36716_AT,34108_G_AT,35485_AT,3…
1	!	0.00103	1027	702	69	0.098	0.067	GO:0042327	BP	2	positive regulation of phosphorylation	7	31616_R_AT,1622_AT,31699_AT,38980_AT,1008_F_AT,31925_S_AT,34846_AT,37769_AT,36168_AT,2030_AT,37766_S_AT,1346_AT,33697_AT,1636_G_AT,41817_G_AT,1039_S_AT,35150_AT,35471_G_AT,40473_AT,1768_S_AT,38269_AT,41445_AT,2005_S_AT,34542_AT,39438_AT,1999_S_AT,1574_S_AT,31918_AT,35675_AT,36716_AT,34108_G_AT,35485_AT,38371_AT,1988_AT,36992_AT,41123_S_AT,38110_AT,40594_R_AT,37839_AT,32029_AT,36754_AT,36953_AT,39…
1	!	7.33e-11	1702	702	123	0.175	0.072	GO:0045935	BP	2	positive regulation of nucleobase-containing compound metabolic process	5	31669_S_AT,1419_G_AT,39668_AT,32474_AT,32261_AT,35590_S_AT,38050_AT,1784_S_AT,1622_AT,39746_AT,1254_AT,38980_AT,1008_F_AT,35777_AT,40986_S_AT,37685_AT,38184_AT,37433_AT,35568_AT,32922_AT,37711_AT,2030_AT,37766_S_AT,1346_AT,37448_S_AT,615_S_AT,33697_AT,33558_AT,32681_AT,33670_AT,1039_S_AT,35150_AT,33178_AT,1322_AT,35471_G_AT,720_AT,35319_AT,35986_AT,32396_F_AT,38269_AT,41445_AT,34542_AT,35684_AT,3…
1	!	3.53e-07	1507	702	103	0.147	0.068	GO:0051254	BP	2	positive regulation of RNA metabolic process	6	31669_S_AT,39668_AT,32474_AT,32261_AT,38050_AT,1784_S_AT,1622_AT,39746_AT,38980_AT,1008_F_AT,35777_AT,40986_S_AT,37685_AT,38184_AT,37433_AT,37711_AT,2030_AT,37766_S_AT,1346_AT,33558_AT,32681_AT,33670_AT,1039_S_AT,35150_AT,33178_AT,1322_AT,720_AT,35319_AT,35986_AT,32396_F_AT,38269_AT,41445_AT,35684_AT,40849_S_AT,35848_AT,35473_AT,39438_AT,40754_AT,1409_AT,36171_AT,1574_S_AT,38422_S_AT,853_AT,31918…
1	!	0.000215	123	702	19	0.027	0.154	GO:0045981	BP	2	positive regulation of nucleotide metabolic process	6	1419_G_AT,35590_S_AT,1254_AT,35568_AT,37448_S_AT,615_S_AT,33697_AT,1039_S_AT,35471_G_AT,34542_AT,32383_AT,36404_AT,36754_AT,40299_AT,37853_AT,420_AT,41143_AT,34609_G_AT,701_S_AT
1	!	0.00819	101	702	15	0.021	0.149	GO:0030801	BP	2	positive regulation of cyclic nucleotide metabolic process	7	1419_G_AT,35590_S_AT,1254_AT,35568_AT,37448_S_AT,615_S_AT,32383_AT,36404_AT,36754_AT,40299_AT,37853_AT,420_AT,41143_AT,34609_G_AT,701_S_AT
1	!	1e-10	1770	702	126	0.179	0.071	GO:0031328	BP	2	positive regulation of cellular biosynthetic process	5	31669_S_AT,1419_G_AT,39668_AT,32474_AT,32261_AT,35590_S_AT,38050_AT,1784_S_AT,1622_AT,39746_AT,1254_AT,38980_AT,1008_F_AT,35777_AT,40986_S_AT,41200_AT,37685_AT,38184_AT,37433_AT,35568_AT,37711_AT,2030_AT,37766_S_AT,1346_AT,37448_S_AT,615_S_AT,33558_AT,32681_AT,33670_AT,1039_S_AT,35150_AT,33178_AT,1322_AT,35471_G_AT,720_AT,35319_AT,35986_AT,32396_F_AT,38269_AT,41445_AT,35684_AT,32383_AT,40849_S_AT…
1	!	0.0244	97	702	14	0.02	0.144	GO:0030810	BP	2	positive regulation of nucleotide biosynthetic process	6	1419_G_AT,35590_S_AT,1254_AT,35568_AT,37448_S_AT,615_S_AT,32383_AT,36404_AT,36754_AT,40299_AT,37853_AT,420_AT,41143_AT,701_S_AT
1	!	0.000347	1456	702	91	0.13	0.062	GO:0032270	BP	2	positive regulation of cellular protein metabolic process	5	32474_AT,31616_R_AT,1622_AT,31699_AT,38980_AT,1008_F_AT,31925_S_AT,34846_AT,37769_AT,39601_AT,37685_AT,36168_AT,37711_AT,2030_AT,37766_S_AT,1346_AT,952_AT,33697_AT,1636_G_AT,41817_G_AT,35150_AT,35471_G_AT,40473_AT,1768_S_AT,32816_AT,38269_AT,41445_AT,2005_S_AT,39438_AT,33847_S_AT,1999_S_AT,33017_AT,36199_AT,1574_S_AT,39845_AT,853_AT,31918_AT,1471_AT,35675_AT,36716_AT,35485_AT,33131_AT,38371_AT,33…
1	!	0.00211	1194	702	76	0.108	0.064	GO:0031401	BP	2	positive regulation of protein modification process	6	32474_AT,31616_R_AT,1622_AT,31699_AT,38980_AT,1008_F_AT,31925_S_AT,34846_AT,37769_AT,39601_AT,36168_AT,37711_AT,2030_AT,37766_S_AT,1346_AT,952_AT,33697_AT,1636_G_AT,41817_G_AT,35150_AT,35471_G_AT,40473_AT,1768_S_AT,38269_AT,41445_AT,2005_S_AT,39438_AT,1999_S_AT,33017_AT,1574_S_AT,31918_AT,1471_AT,35675_AT,36716_AT,35485_AT,33131_AT,38371_AT,33438_AT,35269_AT,1988_AT,36992_AT,41123_S_AT,38110_AT,4…
1	!	0.00501	990	702	65	0.093	0.066	GO:0001934	BP	2	positive regulation of protein phosphorylation	7	31616_R_AT,1622_AT,31699_AT,38980_AT,1008_F_AT,31925_S_AT,34846_AT,37769_AT,36168_AT,2030_AT,37766_S_AT,1346_AT,33697_AT,1636_G_AT,41817_G_AT,35150_AT,35471_G_AT,40473_AT,1768_S_AT,38269_AT,41445_AT,2005_S_AT,39438_AT,1999_S_AT,1574_S_AT,31918_AT,35675_AT,36716_AT,35485_AT,38371_AT,1988_AT,36992_AT,41123_S_AT,38110_AT,40594_R_AT,37839_AT,32029_AT,36754_AT,36953_AT,39800_S_AT,32104_I_AT,1148_S_AT,…
1	!	0.00731	939	702	62	0.088	0.066	GO:0002684	BP	2	positive regulation of immune system process	3	40643_AT,1419_G_AT,1622_AT,31699_AT,38980_AT,33520_AT,36172_S_AT,37711_AT,39351_AT,37766_S_AT,37448_S_AT,33697_AT,1636_G_AT,679_AT,1039_S_AT,35150_AT,33178_AT,1768_S_AT,38269_AT,41445_AT,38017_AT,2005_S_AT,40849_S_AT,1999_S_AT,33017_AT,39068_AT,1574_S_AT,31835_AT,35271_AT,1741_S_AT,1471_AT,33839_AT,39101_AT,38371_AT,35013_AT,35734_AT,281_S_AT,32029_AT,37687_I_AT,39800_S_AT,37976_AT,31443_AT,1311_…
1	!	0.0247	50	702	10	0.014	0.2	GO:0019320	BP	2	hexose catabolic process	1	32378_AT,2035_S_AT,32210_AT,34542_AT,40107_AT,39068_AT,34108_G_AT,33980_AT,36026_AT,36322_AT
1	!	0.00848	27	702	8	0.011	0.296	GO:0006735	BP	2	NADH regeneration	1	32378_AT,2035_S_AT,34542_AT,40107_AT,39068_AT,34108_G_AT,33980_AT,36026_AT
1	!	0.0498	3933	702	186	0.265	0.047	GO:2000112	BP	2	regulation of cellular macromolecule biosynthetic process	1	31669_S_AT,884_AT,39668_AT,32474_AT,32261_AT,34402_AT,39797_AT,38050_AT,1784_S_AT,1622_AT,38980_AT,1008_F_AT,35777_AT,40986_S_AT,36647_AT,40089_AT,37685_AT,2035_S_AT,38184_AT,36168_AT,37433_AT,585_AT,37711_AT,2030_AT,37766_S_AT,1346_AT,615_S_AT,38828_S_AT,33558_AT,32681_AT,33670_AT,1636_G_AT,1039_S_AT,35150_AT,33178_AT,1322_AT,35227_AT,720_AT,35319_AT,41113_AT,32597_AT,32553_AT,35986_AT,32396_F_A…
1	!	8.94e-06	1368	702	92	0.131	0.067	GO:2000113	BP	2	negative regulation of cellular macromolecule biosynthetic process	2	39668_AT,34402_AT,39797_AT,38050_AT,1784_S_AT,1008_F_AT,2035_S_AT,38184_AT,36168_AT,37433_AT,585_AT,37711_AT,2030_AT,37766_S_AT,1346_AT,615_S_AT,33670_AT,1322_AT,35227_AT,720_AT,35319_AT,35986_AT,41445_AT,2005_S_AT,37304_AT,33847_S_AT,1409_AT,36199_AT,1574_S_AT,36576_AT,32659_AT,1396_AT,38422_S_AT,36224_G_AT,1908_AT,31918_AT,1471_AT,40189_AT,1406_AT,35675_AT,36654_S_AT,40861_AT,32572_AT,1714_AT,1…
1	!	0.000215	123	702	19	0.027	0.154	GO:1900544	BP	2	positive regulation of purine nucleotide metabolic process	1	1419_G_AT,35590_S_AT,1254_AT,35568_AT,37448_S_AT,615_S_AT,33697_AT,1039_S_AT,35471_G_AT,34542_AT,32383_AT,36404_AT,36754_AT,40299_AT,37853_AT,420_AT,41143_AT,34609_G_AT,701_S_AT
1	!	0.0154	81	702	13	0.019	0.16	GO:0030816	BP	2	positive regulation of cAMP metabolic process	2	35590_S_AT,35568_AT,37448_S_AT,615_S_AT,32383_AT,36404_AT,36754_AT,40299_AT,37853_AT,420_AT,41143_AT,34609_G_AT,701_S_AT
1	!	0.013	92	702	14	0.02	0.152	GO:0030804	BP	2	positive regulation of cyclic nucleotide biosynthetic process	1	1419_G_AT,35590_S_AT,1254_AT,35568_AT,37448_S_AT,615_S_AT,32383_AT,36404_AT,36754_AT,40299_AT,37853_AT,420_AT,41143_AT,701_S_AT
1	!	0.00163	1292	702	81	0.115	0.063	GO:0051253	BP	2	negative regulation of RNA metabolic process	1	39668_AT,34402_AT,39797_AT,38050_AT,1784_S_AT,2035_S_AT,38184_AT,36168_AT,37433_AT,585_AT,37711_AT,2030_AT,37766_S_AT,1346_AT,615_S_AT,33670_AT,1322_AT,35227_AT,720_AT,35319_AT,35986_AT,41445_AT,37304_AT,33847_S_AT,1409_AT,36199_AT,1574_S_AT,36576_AT,38422_S_AT,32165_AT,36224_G_AT,1908_AT,31918_AT,1471_AT,40189_AT,1406_AT,35675_AT,36654_S_AT,40861_AT,32572_AT,1714_AT,1316_AT,34652_AT,31510_S_AT,3…
1	!	0.00177	1252	702	79	0.113	0.063	GO:1902679	BP	2	negative regulation of RNA biosynthetic process	2	39668_AT,34402_AT,39797_AT,38050_AT,1784_S_AT,2035_S_AT,38184_AT,36168_AT,37433_AT,585_AT,37711_AT,2030_AT,37766_S_AT,1346_AT,615_S_AT,33670_AT,1322_AT,35227_AT,720_AT,35319_AT,35986_AT,41445_AT,37304_AT,33847_S_AT,1409_AT,36199_AT,1574_S_AT,36576_AT,38422_S_AT,36224_G_AT,1908_AT,31918_AT,1471_AT,40189_AT,1406_AT,35675_AT,36654_S_AT,40861_AT,32572_AT,1714_AT,1316_AT,34652_AT,31510_S_AT,32530_AT,3…
1	!	0.0244	97	702	14	0.02	0.144	GO:1900373	BP	2	positive regulation of purine nucleotide biosynthetic process	1	1419_G_AT,35590_S_AT,1254_AT,35568_AT,37448_S_AT,615_S_AT,32383_AT,36404_AT,36754_AT,40299_AT,37853_AT,420_AT,41143_AT,701_S_AT
1	!	0.0315	74	702	12	0.017	0.162	GO:0030819	BP	2	positive regulation of cAMP biosynthetic process	2	35590_S_AT,35568_AT,37448_S_AT,615_S_AT,32383_AT,36404_AT,36754_AT,40299_AT,37853_AT,420_AT,41143_AT,701_S_AT
1	!	1.87e-07	1470	702	102	0.145	0.069	GO:1902680	BP	2	positive regulation of RNA biosynthetic process	1	31669_S_AT,39668_AT,32474_AT,32261_AT,38050_AT,1784_S_AT,1622_AT,39746_AT,38980_AT,1008_F_AT,35777_AT,40986_S_AT,37685_AT,38184_AT,37433_AT,37711_AT,2030_AT,37766_S_AT,1346_AT,33558_AT,32681_AT,33670_AT,1039_S_AT,35150_AT,33178_AT,1322_AT,720_AT,35319_AT,35986_AT,32396_F_AT,38269_AT,41445_AT,35684_AT,40849_S_AT,35848_AT,35473_AT,39438_AT,40754_AT,1409_AT,36171_AT,1574_S_AT,38422_S_AT,853_AT,31918…
1	!	3.19e-07	1443	702	100	0.142	0.069	GO:1903508	BP	2	positive regulation of nucleic acid-templated transcription	2	31669_S_AT,39668_AT,32474_AT,32261_AT,38050_AT,1784_S_AT,1622_AT,38980_AT,1008_F_AT,35777_AT,40986_S_AT,37685_AT,38184_AT,37433_AT,37711_AT,2030_AT,37766_S_AT,1346_AT,33558_AT,32681_AT,33670_AT,1039_S_AT,35150_AT,33178_AT,1322_AT,720_AT,35319_AT,35986_AT,32396_F_AT,38269_AT,41445_AT,35684_AT,40849_S_AT,35848_AT,35473_AT,39438_AT,1409_AT,36171_AT,1574_S_AT,38422_S_AT,853_AT,31918_AT,1471_AT,32265_…
1	!	3.19e-07	1443	702	100	0.142	0.069	GO:0045893	BP	2	positive regulation of transcription, DNA-templated	3	31669_S_AT,39668_AT,32474_AT,32261_AT,38050_AT,1784_S_AT,1622_AT,38980_AT,1008_F_AT,35777_AT,40986_S_AT,37685_AT,38184_AT,37433_AT,37711_AT,2030_AT,37766_S_AT,1346_AT,33558_AT,32681_AT,33670_AT,1039_S_AT,35150_AT,33178_AT,1322_AT,720_AT,35319_AT,35986_AT,32396_F_AT,38269_AT,41445_AT,35684_AT,40849_S_AT,35848_AT,35473_AT,39438_AT,1409_AT,36171_AT,1574_S_AT,38422_S_AT,853_AT,31918_AT,1471_AT,32265_…
1	!	0.0126	319	702	29	0.041	0.091	GO:0002237	BP	2	response to molecule of bacterial origin	1	1419_G_AT,32691_S_AT,31727_AT,41200_AT,37711_AT,33697_AT,679_AT,35150_AT,41445_AT,38909_AT,1999_S_AT,477_AT,35013_AT,33754_AT,37195_AT,33877_S_AT,32998_AT,35025_AT,39729_AT,494_AT,1271_G_AT,34493_AT,344_S_AT,37334_AT,33705_AT,32439_AT,37024_AT,1331_S_AT,258_AT
1	!	0.0162	306	702	28	0.04	0.092	GO:0032496	BP	2	response to lipopolysaccharide	2	1419_G_AT,32691_S_AT,31727_AT,41200_AT,37711_AT,33697_AT,679_AT,35150_AT,41445_AT,38909_AT,1999_S_AT,35013_AT,33754_AT,37195_AT,33877_S_AT,32998_AT,35025_AT,39729_AT,494_AT,1271_G_AT,34493_AT,344_S_AT,37334_AT,33705_AT,32439_AT,37024_AT,1331_S_AT,258_AT
1	!	0.0172	359	702	31	0.044	0.086	GO:0042692	BP	2	muscle cell differentiation	1	2069_S_AT,37012_AT,37711_AT,33558_AT,32681_AT,1636_G_AT,33178_AT,41445_AT,1999_S_AT,1409_AT,1574_S_AT,1396_AT,38422_S_AT,37532_AT,31918_AT,40861_AT,35782_AT,1316_AT,35038_AT,1988_AT,281_S_AT,33440_AT,1148_S_AT,37292_AT,37366_AT,214_AT,34966_AT,40818_AT,1019_G_AT,32284_AT,1327_S_AT
1	!	0.0333	250	702	24	0.034	0.096	GO:0051146	BP	2	striated muscle cell differentiation	2	37012_AT,37711_AT,33558_AT,32681_AT,1999_S_AT,1409_AT,1574_S_AT,1396_AT,38422_S_AT,37532_AT,31918_AT,40861_AT,35782_AT,1316_AT,35038_AT,1988_AT,281_S_AT,1148_S_AT,37292_AT,37366_AT,214_AT,40818_AT,1019_G_AT,32284_AT
1	!	0.0438	33	702	8	0.011	0.242	GO:0006007	BP	2	glucose catabolic process	1	32378_AT,2035_S_AT,34542_AT,40107_AT,39068_AT,34108_G_AT,33980_AT,36026_AT
1	!	0.00848	27	702	8	0.011	0.296	GO:0061718	BP	2	glucose catabolic process to pyruvate	2	32378_AT,2035_S_AT,34542_AT,40107_AT,39068_AT,34108_G_AT,33980_AT,36026_AT
1	!	0.0057	86	702	14	0.02	0.163	GO:0051149	BP	2	positive regulation of muscle cell differentiation	1	2069_S_AT,37711_AT,1636_G_AT,41445_AT,1999_S_AT,1574_S_AT,31918_AT,40861_AT,1316_AT,1148_S_AT,37292_AT,40818_AT,32284_AT,1327_S_AT
1	!	0.0356	52	702	10	0.014	0.192	GO:0051155	BP	2	positive regulation of striated muscle cell differentiation	1	37711_AT,1999_S_AT,1574_S_AT,31918_AT,40861_AT,1316_AT,1148_S_AT,37292_AT,40818_AT,32284_AT
1	!	0.00901	45	702	10	0.014	0.222	GO:0008631	BP	2	intrinsic apoptotic signaling pathway in response to oxidative stress	1	1039_S_AT,40473_AT,39845_AT,853_AT,36224_G_AT,1468_AT,277_AT,38527_AT,38847_AT,1327_S_AT
1	!	0.0328	636	702	45	0.064	0.071	GO:0033674	BP	2	positive regulation of kinase activity	1	31616_R_AT,1622_AT,31699_AT,38980_AT,1008_F_AT,31925_S_AT,34846_AT,37769_AT,36168_AT,2030_AT,37766_S_AT,1346_AT,33697_AT,41817_G_AT,35150_AT,35471_G_AT,40473_AT,1768_S_AT,41445_AT,2005_S_AT,1999_S_AT,31918_AT,34108_G_AT,35485_AT,38371_AT,1988_AT,36992_AT,37839_AT,32029_AT,36754_AT,32104_I_AT,1148_S_AT,33980_AT,1311_AT,37853_AT,39729_AT,1314_AT,799_AT,38236_AT,1170_AT,1855_AT,1327_S_AT,41143_AT,39…
1	!	2.26e-07	2021	702	128	0.182	0.063	GO:0006366	BP	2	transcription from RNA polymerase II promoter	1	884_AT,39668_AT,32474_AT,34402_AT,1784_S_AT,39746_AT,35777_AT,40986_S_AT,2035_S_AT,38184_AT,36168_AT,37433_AT,37711_AT,37766_S_AT,1346_AT,33558_AT,32681_AT,33670_AT,1039_S_AT,40453_S_AT,35150_AT,33178_AT,1322_AT,35227_AT,720_AT,35319_AT,32597_AT,32553_AT,32396_F_AT,38269_AT,41445_AT,35684_AT,32952_AT,40849_S_AT,35848_AT,34695_AT,40754_AT,1999_S_AT,1409_AT,36171_AT,1574_S_AT,36576_AT,38422_S_AT,32…
1	!	0.0374	219	702	22	0.031	0.1	GO:0090276	BP	2	regulation of peptide hormone secretion	1	1419_G_AT,39668_AT,35590_S_AT,37448_S_AT,1039_S_AT,38860_AT,32383_AT,36404_AT,33017_AT,33839_AT,34108_G_AT,33131_AT,121_AT,34981_AT,33942_S_AT,281_S_AT,41247_AT,32998_AT,37853_AT,40436_G_AT,40649_AT,35317_AT
1	!	7.73e-07	1801	702	116	0.165	0.064	GO:0006357	BP	2	regulation of transcription from RNA polymerase II promoter	1	884_AT,39668_AT,32474_AT,34402_AT,1784_S_AT,35777_AT,40986_S_AT,2035_S_AT,38184_AT,36168_AT,37433_AT,37711_AT,37766_S_AT,1346_AT,33558_AT,32681_AT,33670_AT,1039_S_AT,35150_AT,33178_AT,1322_AT,35227_AT,720_AT,35319_AT,32597_AT,32553_AT,32396_F_AT,38269_AT,41445_AT,35684_AT,40849_S_AT,35848_AT,34695_AT,40754_AT,1999_S_AT,1409_AT,36171_AT,1574_S_AT,36576_AT,38422_S_AT,853_AT,36224_G_AT,1908_AT,31918…
1	!	1.68e-06	1026	702	77	0.11	0.075	GO:0045944	BP	2	positive regulation of transcription from RNA polymerase II promoter	2	39668_AT,32474_AT,1784_S_AT,35777_AT,40986_S_AT,38184_AT,37433_AT,37711_AT,37766_S_AT,1346_AT,33558_AT,32681_AT,33670_AT,1039_S_AT,35150_AT,33178_AT,1322_AT,720_AT,35319_AT,32396_F_AT,38269_AT,41445_AT,35684_AT,40849_S_AT,35848_AT,1409_AT,36171_AT,1574_S_AT,853_AT,31918_AT,1471_AT,32265_AT,31734_AT,40861_AT,33131_AT,121_AT,1316_AT,477_AT,230_S_AT,33438_AT,33754_AT,38939_R_AT,32447_AT,1827_S_AT,28…
1	!	0.00106	1236	702	79	0.113	0.064	GO:1903507	BP	2	negative regulation of nucleic acid-templated transcription	1	39668_AT,34402_AT,39797_AT,38050_AT,1784_S_AT,2035_S_AT,38184_AT,36168_AT,37433_AT,585_AT,37711_AT,2030_AT,37766_S_AT,1346_AT,615_S_AT,33670_AT,1322_AT,35227_AT,720_AT,35319_AT,35986_AT,41445_AT,37304_AT,33847_S_AT,1409_AT,36199_AT,1574_S_AT,36576_AT,38422_S_AT,36224_G_AT,1908_AT,31918_AT,1471_AT,40189_AT,1406_AT,35675_AT,36654_S_AT,40861_AT,32572_AT,1714_AT,1316_AT,34652_AT,31510_S_AT,32530_AT,3…
1	!	0.000494	1192	702	78	0.111	0.065	GO:0045892	BP	2	negative regulation of transcription, DNA-templated	2	39668_AT,34402_AT,39797_AT,38050_AT,1784_S_AT,2035_S_AT,38184_AT,36168_AT,37433_AT,585_AT,37711_AT,2030_AT,37766_S_AT,1346_AT,615_S_AT,33670_AT,1322_AT,35227_AT,720_AT,35319_AT,35986_AT,41445_AT,37304_AT,33847_S_AT,1409_AT,36199_AT,1574_S_AT,36576_AT,38422_S_AT,36224_G_AT,1908_AT,31918_AT,1471_AT,40189_AT,1406_AT,35675_AT,36654_S_AT,40861_AT,32572_AT,1714_AT,1316_AT,34652_AT,31510_S_AT,32530_AT,3…
1	!	0.0351	738	702	50	0.071	0.068	GO:0000122	BP	2	negative regulation of transcription from RNA polymerase II promoter	3	39668_AT,34402_AT,2035_S_AT,36168_AT,37711_AT,1322_AT,35227_AT,720_AT,35319_AT,41445_AT,1409_AT,36576_AT,38422_S_AT,36224_G_AT,1908_AT,31918_AT,1471_AT,1406_AT,35675_AT,36654_S_AT,32572_AT,1714_AT,1316_AT,34652_AT,33754_AT,36992_AT,1827_S_AT,36953_AT,38779_R_AT,32443_AT,33877_S_AT,33440_AT,35939_S_AT,31895_AT,39609_AT,41309_G_AT,214_AT,34966_AT,170_AT,40818_AT,1220_G_AT,1019_G_AT,37910_AT,1271_G_…
1	!	0.0424	603	702	43	0.061	0.071	GO:0043410	BP	2	positive regulation of MAPK cascade	1	31616_R_AT,1622_AT,31699_AT,38980_AT,1008_F_AT,31925_S_AT,34846_AT,37769_AT,36168_AT,37766_S_AT,1346_AT,33697_AT,35150_AT,35471_G_AT,1768_S_AT,38269_AT,41445_AT,2005_S_AT,1999_S_AT,35675_AT,36716_AT,35485_AT,38371_AT,1988_AT,38110_AT,37839_AT,36754_AT,32104_I_AT,1148_S_AT,33463_AT,1311_AT,539_AT,37746_R_AT,39729_AT,1314_AT,38236_AT,32284_AT,1855_AT,1327_S_AT,41143_AT,1331_S_AT,34434_AT,1309_AT
1	!	0.0174	70	702	12	0.017	0.171	GO:0006096	BP	2	glycolytic process	1	32378_AT,2035_S_AT,32210_AT,33697_AT,1039_S_AT,35471_G_AT,34542_AT,40107_AT,39068_AT,34108_G_AT,33980_AT,36026_AT
1	!	0.00848	27	702	8	0.011	0.296	GO:0061615	BP	2	glycolytic process through fructose-6-phosphate	2	32378_AT,2035_S_AT,34542_AT,40107_AT,39068_AT,34108_G_AT,33980_AT,36026_AT
1	!	0.00848	27	702	8	0.011	0.296	GO:0061620	BP	2	glycolytic process through glucose-6-phosphate	3	32378_AT,2035_S_AT,34542_AT,40107_AT,39068_AT,34108_G_AT,33980_AT,36026_AT
1	!	0.00848	27	702	8	0.011	0.296	GO:0061621	BP	2	canonical glycolysis	4	32378_AT,2035_S_AT,34542_AT,40107_AT,39068_AT,34108_G_AT,33980_AT,36026_AT
1	!	0.0168	94	702	14	0.02	0.149	GO:0010517	BP	9	regulation of phospholipase activity	1	37769_AT,36168_AT,35568_AT,33670_AT,1636_G_AT,35471_G_AT,36716_AT,33839_AT,1988_AT,32029_AT,36585_AT,38447_AT,627_G_AT,41143_AT
1	!	0.0174	70	702	12	0.017	0.171	GO:1900274	BP	9	regulation of phospholipase C activity	2	37769_AT,36168_AT,35568_AT,33670_AT,1636_G_AT,35471_G_AT,36716_AT,33839_AT,1988_AT,38447_AT,627_G_AT,41143_AT
1	!	0.0233	84	702	13	0.019	0.155	GO:0010518	BP	9	positive regulation of phospholipase activity	1	37769_AT,36168_AT,35568_AT,33670_AT,35471_G_AT,36716_AT,33839_AT,1988_AT,32029_AT,36585_AT,38447_AT,627_G_AT,41143_AT
1	!	0.0443	806	702	53	0.075	0.066	GO:0030001	BP	17	metal ion transport	1	40527_AT,34846_AT,36557_AT,37324_AT,37685_AT,38538_AT,35568_AT,1346_AT,952_AT,33697_AT,32681_AT,35471_G_AT,41445_AT,2005_S_AT,33521_AT,40849_S_AT,40317_AT,38909_AT,33847_S_AT,34457_AT,1471_AT,36716_AT,33839_AT,1792_G_AT,38624_AT,39849_AT,37097_AT,34981_AT,281_S_AT,38035_AT,41305_AT,32029_AT,40568_AT,32104_I_AT,41358_AT,36965_AT,41247_AT,31417_AT,32998_AT,37853_AT,34508_R_AT,36285_AT,34727_AT,494_…
1	!	0.00469	515	702	41	0.058	0.08	GO:0034109	BP	15	homotypic cell-cell adhesion	1	40643_AT,31616_R_AT,31699_AT,36172_S_AT,39351_AT,37448_S_AT,952_AT,33697_AT,33447_AT,1768_S_AT,41445_AT,2005_S_AT,1409_AT,1574_S_AT,1741_S_AT,1471_AT,36334_AT,33131_AT,1988_AT,33942_S_AT,40723_AT,281_S_AT,32029_AT,32612_AT,33440_AT,34131_AT,32587_AT,37976_AT,833_AT,33862_AT,34618_AT,39729_AT,771_S_AT,2047_S_AT,36322_AT,834_AT,32133_AT,36798_G_AT,33640_AT,40370_F_AT,41609_AT
1	!	0.00759	35	702	9	0.013	0.257	GO:0010092	BP	14	specification of organ identity	1	31669_S_AT,38184_AT,36168_AT,37711_AT,31734_AT,121_AT,38939_R_AT,40818_AT,1855_AT
1	!	0.00728	379	702	33	0.047	0.087	GO:0003012	BP	4	muscle system process	1	1622_AT,40527_AT,34846_AT,37711_AT,37941_AT,32681_AT,37969_AT,33447_AT,35471_G_AT,1409_AT,1396_AT,35675_AT,36716_AT,39101_AT,34981_AT,35038_AT,36469_AT,281_S_AT,32754_AT,32612_AT,32104_I_AT,34634_S_AT,37366_AT,37853_AT,36026_AT,39789_AT,38447_AT,2047_S_AT,40919_AT,33705_AT,35317_AT,41143_AT,33640_AT
1	!	0.0156	18158	702	675	0.962	0.037	GO:0005575	CC	10	cellular_component	1	35666_AT,41138_AT,32804_AT,40869_AT,31669_S_AT,36727_AT,34854_AT,884_AT,40643_AT,31594_AT,39045_AT,1419_G_AT,36443_AT,1813_AT,39668_AT,950_AT,32044_AT,32474_AT,32261_AT,35590_S_AT,39450_S_AT,34166_AT,35289_AT,38521_AT,32833_AT,37413_AT,38307_AT,36323_AT,36187_AT,34402_AT,39797_AT,37049_G_AT,31616_R_AT,38050_AT,32152_AT,1784_S_AT,1622_AT,31481_S_AT,35481_AT,32818_AT,2069_S_AT,39746_AT,1254_AT,3406…
1	!	1.73e-10	16173	702	644	0.917	0.04	GO:0005623	CC	10	cell	2	41138_AT,32804_AT,40869_AT,31669_S_AT,36727_AT,34854_AT,884_AT,40643_AT,31594_AT,39045_AT,1419_G_AT,36443_AT,1813_AT,39668_AT,950_AT,32044_AT,32474_AT,32261_AT,35590_S_AT,39450_S_AT,34166_AT,35289_AT,38521_AT,32833_AT,37413_AT,38307_AT,36323_AT,36187_AT,34402_AT,39797_AT,37049_G_AT,31616_R_AT,38050_AT,32152_AT,1784_S_AT,1622_AT,31481_S_AT,35481_AT,2069_S_AT,39746_AT,1254_AT,34066_AT,32691_S_AT,31…
1	!	6.81e-08	12822	702	538	0.766	0.042	GO:0043226	CC	10	organelle	2	32804_AT,40869_AT,31669_S_AT,36727_AT,34854_AT,884_AT,40643_AT,31594_AT,1419_G_AT,36443_AT,1813_AT,39668_AT,950_AT,32044_AT,32474_AT,32261_AT,39450_S_AT,35289_AT,38521_AT,32833_AT,37413_AT,36187_AT,34402_AT,39797_AT,37049_G_AT,31616_R_AT,38050_AT,32152_AT,1784_S_AT,1622_AT,31481_S_AT,35481_AT,2069_S_AT,39746_AT,1254_AT,34066_AT,32691_S_AT,31699_AT,40527_AT,31727_AT,38980_AT,1008_F_AT,33520_AT,353…
1	!	0.0251	3665	702	177	0.252	0.048	GO:0043228	CC	10	non-membrane-bounded organelle	3	34854_AT,31594_AT,1419_G_AT,36443_AT,950_AT,32261_AT,35289_AT,38050_AT,32152_AT,31481_S_AT,35481_AT,2069_S_AT,31699_AT,1008_F_AT,34846_AT,40986_S_AT,39601_AT,40596_AT,40089_AT,35630_AT,1529_AT,2035_S_AT,36051_S_AT,37675_AT,37475_AT,38184_AT,33219_AT,37012_AT,585_AT,32210_AT,32922_AT,37941_AT,1346_AT,38828_S_AT,952_AT,33670_AT,1636_G_AT,40539_AT,37717_AT,37232_AT,40453_S_AT,32758_G_AT,33456_AT,132…
1	!	3.55e-09	3664	702	207	0.295	0.056	GO:0031982	CC	10	vesicle	3	884_AT,40643_AT,38521_AT,37413_AT,36187_AT,31616_R_AT,2069_S_AT,40527_AT,31727_AT,33520_AT,35307_AT,34846_AT,41117_S_AT,32378_AT,37324_AT,41200_AT,37685_AT,2035_S_AT,36051_S_AT,37675_AT,37012_AT,36168_AT,33341_AT,41450_AT,32210_AT,41182_AT,33944_AT,32031_AT,39351_AT,38849_AT,276_AT,37766_S_AT,1346_AT,37448_S_AT,952_AT,32681_AT,37969_AT,37717_AT,679_AT,40979_AT,32106_AT,40295_AT,35150_AT,33447_AT,…
1	!	4.91e-08	11913	702	509	0.725	0.043	GO:0043227	CC	10	membrane-bounded organelle	3	32804_AT,40869_AT,31669_S_AT,36727_AT,34854_AT,884_AT,40643_AT,1419_G_AT,1813_AT,39668_AT,950_AT,32044_AT,32474_AT,32261_AT,39450_S_AT,38521_AT,32833_AT,37413_AT,36187_AT,34402_AT,39797_AT,37049_G_AT,31616_R_AT,38050_AT,32152_AT,1784_S_AT,1622_AT,35481_AT,2069_S_AT,39746_AT,1254_AT,34066_AT,32691_S_AT,31699_AT,40527_AT,31727_AT,38980_AT,1008_F_AT,33520_AT,35307_AT,36635_AT,34846_AT,35777_AT,36172…
1	!	5.14e-09	3537	702	201	0.286	0.057	GO:0031988	CC	10	membrane-bounded vesicle	4	884_AT,40643_AT,38521_AT,37413_AT,36187_AT,31616_R_AT,2069_S_AT,40527_AT,31727_AT,35307_AT,34846_AT,41117_S_AT,32378_AT,37324_AT,41200_AT,37685_AT,2035_S_AT,36051_S_AT,37675_AT,37012_AT,36168_AT,33341_AT,41450_AT,32210_AT,41182_AT,33944_AT,32031_AT,39351_AT,38849_AT,276_AT,37766_S_AT,1346_AT,37448_S_AT,952_AT,32681_AT,37969_AT,37717_AT,679_AT,40979_AT,32106_AT,40295_AT,35150_AT,33447_AT,38802_AT,…
1	!	0.0011	4207	702	206	0.293	0.049	GO:0031974	CC	10	membrane-enclosed lumen	2	32804_AT,36727_AT,34854_AT,32261_AT,39450_S_AT,36187_AT,39797_AT,37049_G_AT,38050_AT,1784_S_AT,1622_AT,35481_AT,39746_AT,34066_AT,31699_AT,33520_AT,34846_AT,35777_AT,36172_S_AT,40986_S_AT,36647_AT,40596_AT,40089_AT,35630_AT,37675_AT,38184_AT,33219_AT,37433_AT,585_AT,32922_AT,37711_AT,32031_AT,38849_AT,34209_AT,37766_S_AT,615_S_AT,38828_S_AT,33558_AT,32681_AT,37977_AT,33670_AT,1636_G_AT,37717_AT,1…
1	!	7.27e-10	4854	702	259	0.369	0.053	GO:0032991	CC	10	macromolecular complex	2	32804_AT,31669_S_AT,884_AT,40643_AT,31594_AT,36443_AT,32044_AT,32261_AT,35289_AT,36323_AT,36187_AT,34402_AT,39797_AT,31616_R_AT,1784_S_AT,35481_AT,2069_S_AT,39746_AT,31699_AT,40527_AT,1008_F_AT,35777_AT,36172_S_AT,41117_S_AT,36557_AT,40986_S_AT,39601_AT,37324_AT,2035_S_AT,36051_S_AT,38184_AT,33219_AT,37012_AT,36168_AT,33341_AT,35568_AT,585_AT,37711_AT,32031_AT,37941_AT,37766_S_AT,1346_AT,37448_S_…
1	!	3.63e-08	4160	702	224	0.319	0.054	GO:0043234	CC	10	protein complex	3	31669_S_AT,884_AT,40643_AT,31594_AT,36443_AT,32044_AT,35289_AT,36323_AT,36187_AT,34402_AT,39797_AT,31616_R_AT,1784_S_AT,35481_AT,2069_S_AT,39746_AT,31699_AT,40527_AT,35777_AT,36172_S_AT,41117_S_AT,36557_AT,40986_S_AT,39601_AT,37324_AT,2035_S_AT,36051_S_AT,38184_AT,33219_AT,37012_AT,36168_AT,33341_AT,35568_AT,585_AT,37711_AT,32031_AT,37941_AT,37766_S_AT,1346_AT,37448_S_AT,32681_AT,40539_AT,41817_G…
1	!	0.00061	4525	702	220	0.313	0.049	GO:0005576	CC	10	extracellular region	2	35666_AT,884_AT,40643_AT,31594_AT,38521_AT,37413_AT,36187_AT,31616_R_AT,32818_AT,31699_AT,31727_AT,33520_AT,35307_AT,41117_S_AT,32378_AT,37324_AT,41200_AT,2035_S_AT,37675_AT,37012_AT,36168_AT,33341_AT,41450_AT,32210_AT,33944_AT,32031_AT,39351_AT,2030_AT,276_AT,37766_S_AT,1346_AT,37448_S_AT,615_S_AT,952_AT,32681_AT,37969_AT,33089_S_AT,37717_AT,679_AT,40979_AT,32106_AT,40295_AT,35150_AT,33178_AT,33…
1	!	9.29e-07	3790	702	203	0.289	0.054	GO:0044421	CC	10	extracellular region part	2	35666_AT,884_AT,40643_AT,31594_AT,38521_AT,37413_AT,36187_AT,31616_R_AT,32818_AT,31699_AT,31727_AT,33520_AT,35307_AT,41117_S_AT,32378_AT,37324_AT,41200_AT,2035_S_AT,37675_AT,37012_AT,33341_AT,41450_AT,32210_AT,33944_AT,32031_AT,39351_AT,2030_AT,276_AT,37766_S_AT,1346_AT,37448_S_AT,615_S_AT,952_AT,32681_AT,37969_AT,37717_AT,679_AT,40979_AT,32106_AT,40295_AT,35150_AT,33447_AT,38802_AT,1693_S_AT,404…
1	!	1.87e-07	2791	702	163	0.232	0.058	GO:0043230	CC	10	extracellular organelle	3	884_AT,40643_AT,38521_AT,37413_AT,36187_AT,31616_R_AT,31727_AT,35307_AT,41117_S_AT,32378_AT,37324_AT,41200_AT,2035_S_AT,37675_AT,37012_AT,33341_AT,41450_AT,32210_AT,33944_AT,32031_AT,39351_AT,276_AT,37766_S_AT,37448_S_AT,952_AT,32681_AT,37969_AT,37717_AT,679_AT,40979_AT,32106_AT,40295_AT,35150_AT,33447_AT,38802_AT,1693_S_AT,40473_AT,32597_AT,1768_S_AT,32756_AT,35201_AT,32843_S_AT,36802_AT,505_AT,…
1	!	1.87e-07	2791	702	163	0.232	0.058	GO:1903561	CC	10	extracellular vesicle	4	884_AT,40643_AT,38521_AT,37413_AT,36187_AT,31616_R_AT,31727_AT,35307_AT,41117_S_AT,32378_AT,37324_AT,41200_AT,2035_S_AT,37675_AT,37012_AT,33341_AT,41450_AT,32210_AT,33944_AT,32031_AT,39351_AT,276_AT,37766_S_AT,37448_S_AT,952_AT,32681_AT,37969_AT,37717_AT,679_AT,40979_AT,32106_AT,40295_AT,35150_AT,33447_AT,38802_AT,1693_S_AT,40473_AT,32597_AT,1768_S_AT,32756_AT,35201_AT,32843_S_AT,36802_AT,505_AT,…
1	!	1.3e-07	2778	702	163	0.232	0.059	GO:0065010	CC	10	extracellular membrane-bounded organelle	4	884_AT,40643_AT,38521_AT,37413_AT,36187_AT,31616_R_AT,31727_AT,35307_AT,41117_S_AT,32378_AT,37324_AT,41200_AT,2035_S_AT,37675_AT,37012_AT,33341_AT,41450_AT,32210_AT,33944_AT,32031_AT,39351_AT,276_AT,37766_S_AT,37448_S_AT,952_AT,32681_AT,37969_AT,37717_AT,679_AT,40979_AT,32106_AT,40295_AT,35150_AT,33447_AT,38802_AT,1693_S_AT,40473_AT,32597_AT,1768_S_AT,32756_AT,35201_AT,32843_S_AT,36802_AT,505_AT,…
1	!	1.3e-07	2778	702	163	0.232	0.059	GO:0070062	CC	10	extracellular exosome	5	884_AT,40643_AT,38521_AT,37413_AT,36187_AT,31616_R_AT,31727_AT,35307_AT,41117_S_AT,32378_AT,37324_AT,41200_AT,2035_S_AT,37675_AT,37012_AT,33341_AT,41450_AT,32210_AT,33944_AT,32031_AT,39351_AT,276_AT,37766_S_AT,37448_S_AT,952_AT,32681_AT,37969_AT,37717_AT,679_AT,40979_AT,32106_AT,40295_AT,35150_AT,33447_AT,38802_AT,1693_S_AT,40473_AT,32597_AT,1768_S_AT,32756_AT,35201_AT,32843_S_AT,36802_AT,505_AT,…
1	!	7.45e-09	8052	702	378	0.538	0.047	GO:0044422	CC	10	organelle part	2	32804_AT,36727_AT,34854_AT,40643_AT,31594_AT,36443_AT,1813_AT,950_AT,32261_AT,39450_S_AT,35289_AT,36187_AT,39797_AT,37049_G_AT,38050_AT,32152_AT,1784_S_AT,1622_AT,35481_AT,39746_AT,1254_AT,34066_AT,32691_S_AT,31699_AT,40527_AT,31727_AT,38980_AT,33520_AT,36635_AT,34846_AT,35777_AT,36172_S_AT,40986_S_AT,36647_AT,39601_AT,41491_S_AT,314_AT,34182_AT,40596_AT,40089_AT,37324_AT,41200_AT,35630_AT,1529_A…
1	!	0.000984	4151	702	204	0.291	0.049	GO:0043233	CC	10	organelle lumen	3	32804_AT,36727_AT,34854_AT,32261_AT,39450_S_AT,36187_AT,39797_AT,37049_G_AT,38050_AT,1784_S_AT,1622_AT,35481_AT,39746_AT,34066_AT,31699_AT,33520_AT,34846_AT,35777_AT,36172_S_AT,40986_S_AT,36647_AT,40596_AT,40089_AT,35630_AT,37675_AT,38184_AT,33219_AT,37433_AT,585_AT,32922_AT,37711_AT,32031_AT,38849_AT,34209_AT,37766_S_AT,615_S_AT,38828_S_AT,33558_AT,32681_AT,37977_AT,33670_AT,1636_G_AT,37717_AT,1…
1	!	6.25e-11	16134	702	644	0.917	0.04	GO:0044464	CC	10	cell part	2	41138_AT,32804_AT,40869_AT,31669_S_AT,36727_AT,34854_AT,884_AT,40643_AT,31594_AT,39045_AT,1419_G_AT,36443_AT,1813_AT,39668_AT,950_AT,32044_AT,32474_AT,32261_AT,35590_S_AT,39450_S_AT,34166_AT,35289_AT,38521_AT,32833_AT,37413_AT,38307_AT,36323_AT,36187_AT,34402_AT,39797_AT,37049_G_AT,31616_R_AT,38050_AT,32152_AT,1784_S_AT,1622_AT,31481_S_AT,35481_AT,2069_S_AT,39746_AT,1254_AT,34066_AT,32691_S_AT,31…
1	!	5.14e-05	1190	702	81	0.115	0.068	GO:0097458	CC	10	neuron part	3	884_AT,38307_AT,32152_AT,1254_AT,31925_S_AT,34846_AT,36172_S_AT,37685_AT,33341_AT,35568_AT,31606_AT,32031_AT,38849_AT,1346_AT,37448_S_AT,33697_AT,37969_AT,33089_S_AT,40295_AT,35471_G_AT,40402_AT,41445_AT,40849_S_AT,31385_AT,37878_AT,34457_AT,31536_AT,37532_AT,1782_S_AT,31826_AT,34169_S_AT,41823_AT,32572_AT,35485_AT,35656_AT,32990_AT,37517_AT,31861_AT,41678_AT,36469_AT,32279_AT,33942_S_AT,282_AT,3…
1	!	0.0296	3675	702	177	0.252	0.048	GO:0012505	CC	10	endomembrane system	3	40643_AT,1813_AT,950_AT,31616_R_AT,32152_AT,2069_S_AT,34066_AT,32691_S_AT,40527_AT,31727_AT,38980_AT,33520_AT,35307_AT,36635_AT,34846_AT,36172_S_AT,41117_S_AT,36557_AT,41491_S_AT,314_AT,34182_AT,37324_AT,37685_AT,38184_AT,33219_AT,37012_AT,35568_AT,41450_AT,39351_AT,38849_AT,276_AT,1346_AT,37448_S_AT,615_S_AT,952_AT,33697_AT,32681_AT,37977_AT,33670_AT,37969_AT,1636_G_AT,41036_AT,679_AT,40979_AT,4…
1	!	2.84e-10	14007	702	583	0.83	0.042	GO:0005622	CC	10	intracellular	3	41138_AT,32804_AT,40869_AT,31669_S_AT,36727_AT,34854_AT,884_AT,40643_AT,31594_AT,1419_G_AT,36443_AT,1813_AT,39668_AT,950_AT,32044_AT,32474_AT,32261_AT,35590_S_AT,39450_S_AT,35289_AT,32833_AT,38307_AT,36187_AT,34402_AT,39797_AT,37049_G_AT,31616_R_AT,38050_AT,32152_AT,1784_S_AT,1622_AT,31481_S_AT,35481_AT,2069_S_AT,39746_AT,34066_AT,32691_S_AT,31699_AT,40527_AT,31727_AT,38980_AT,1008_F_AT,33520_AT,…
1	!	3.7e-11	13616	702	574	0.818	0.042	GO:0044424	CC	10	intracellular part	4	41138_AT,32804_AT,40869_AT,31669_S_AT,36727_AT,34854_AT,884_AT,40643_AT,31594_AT,1419_G_AT,36443_AT,1813_AT,39668_AT,950_AT,32044_AT,32474_AT,32261_AT,35590_S_AT,39450_S_AT,35289_AT,32833_AT,38307_AT,36187_AT,34402_AT,39797_AT,37049_G_AT,31616_R_AT,38050_AT,32152_AT,1784_S_AT,1622_AT,31481_S_AT,35481_AT,2069_S_AT,39746_AT,34066_AT,32691_S_AT,31699_AT,40527_AT,31727_AT,38980_AT,1008_F_AT,33520_AT,…
1	!	1.57e-14	10550	702	487	0.694	0.046	GO:0005737	CC	10	cytoplasm	5	41138_AT,36727_AT,34854_AT,884_AT,40643_AT,1419_G_AT,36443_AT,1813_AT,950_AT,35590_S_AT,39450_S_AT,35289_AT,32833_AT,38307_AT,36187_AT,34402_AT,39797_AT,37049_G_AT,31616_R_AT,38050_AT,32152_AT,1622_AT,31481_S_AT,35481_AT,2069_S_AT,34066_AT,32691_S_AT,31699_AT,40527_AT,31727_AT,38980_AT,1008_F_AT,33520_AT,35307_AT,36635_AT,31925_S_AT,34846_AT,35777_AT,37769_AT,36172_S_AT,41117_S_AT,32716_AT,666_AT…
1	!	2.48e-08	7922	702	371	0.528	0.047	GO:0044444	CC	10	cytoplasmic part	6	36727_AT,34854_AT,884_AT,40643_AT,1419_G_AT,36443_AT,1813_AT,950_AT,35590_S_AT,39450_S_AT,35289_AT,38307_AT,34402_AT,37049_G_AT,31616_R_AT,32152_AT,1622_AT,35481_AT,2069_S_AT,34066_AT,32691_S_AT,31699_AT,40527_AT,31727_AT,38980_AT,1008_F_AT,33520_AT,35307_AT,36635_AT,31925_S_AT,34846_AT,37769_AT,36172_S_AT,32716_AT,666_AT,32679_AT,36557_AT,32378_AT,36647_AT,41491_S_AT,314_AT,34182_AT,37324_AT,412…
1	!	5.47e-10	3227	702	191	0.272	0.059	GO:0005829	CC	10	cytosol	7	1419_G_AT,950_AT,35590_S_AT,35289_AT,38307_AT,34402_AT,32152_AT,1622_AT,35481_AT,2069_S_AT,32691_S_AT,31699_AT,38980_AT,1008_F_AT,35307_AT,31925_S_AT,34846_AT,37769_AT,32716_AT,666_AT,32378_AT,2035_S_AT,36051_S_AT,37012_AT,36168_AT,33341_AT,585_AT,32210_AT,31606_AT,41182_AT,32031_AT,276_AT,34209_AT,37941_AT,37766_S_AT,37448_S_AT,38828_S_AT,952_AT,33670_AT,1636_G_AT,40539_AT,35739_AT,40979_AT,1039…
1	!	7.49e-07	11760	702	499	0.711	0.042	GO:0043229	CC	10	intracellular organelle	5	32804_AT,40869_AT,31669_S_AT,36727_AT,34854_AT,40643_AT,31594_AT,1419_G_AT,36443_AT,1813_AT,39668_AT,950_AT,32044_AT,32474_AT,32261_AT,39450_S_AT,35289_AT,32833_AT,36187_AT,34402_AT,39797_AT,37049_G_AT,31616_R_AT,38050_AT,32152_AT,1784_S_AT,1622_AT,31481_S_AT,35481_AT,2069_S_AT,39746_AT,34066_AT,32691_S_AT,31699_AT,40527_AT,31727_AT,38980_AT,1008_F_AT,33520_AT,35307_AT,36635_AT,34846_AT,35777_AT,…
1	!	0.0251	3665	702	177	0.252	0.048	GO:0043232	CC	10	intracellular non-membrane-bounded organelle	6	34854_AT,31594_AT,1419_G_AT,36443_AT,950_AT,32261_AT,35289_AT,38050_AT,32152_AT,31481_S_AT,35481_AT,2069_S_AT,31699_AT,1008_F_AT,34846_AT,40986_S_AT,39601_AT,40596_AT,40089_AT,35630_AT,1529_AT,2035_S_AT,36051_S_AT,37675_AT,37475_AT,38184_AT,33219_AT,37012_AT,585_AT,32210_AT,32922_AT,37941_AT,1346_AT,38828_S_AT,952_AT,33670_AT,1636_G_AT,40539_AT,37717_AT,37232_AT,40453_S_AT,32758_G_AT,33456_AT,132…
1	!	0.023	1927	702	105	0.15	0.054	GO:0005856	CC	10	cytoskeleton	7	31594_AT,1419_G_AT,36443_AT,950_AT,35289_AT,32152_AT,31481_S_AT,35481_AT,2069_S_AT,34846_AT,39601_AT,35630_AT,1529_AT,36051_S_AT,37475_AT,38184_AT,33219_AT,37012_AT,32210_AT,32922_AT,37941_AT,1346_AT,1636_G_AT,40539_AT,37232_AT,33456_AT,33447_AT,34781_AT,32396_F_AT,2005_S_AT,37304_AT,40107_AT,35271_AT,39845_AT,38422_S_AT,853_AT,1782_S_AT,36890_AT,31826_AT,34791_AT,35675_AT,1792_G_AT,35782_AT,4182…
1	!	6.4e-08	7835	702	366	0.521	0.047	GO:0044446	CC	10	intracellular organelle part	6	32804_AT,36727_AT,34854_AT,40643_AT,31594_AT,36443_AT,1813_AT,950_AT,32261_AT,39450_S_AT,35289_AT,36187_AT,39797_AT,37049_G_AT,38050_AT,1784_S_AT,1622_AT,35481_AT,39746_AT,34066_AT,32691_S_AT,31699_AT,40527_AT,31727_AT,38980_AT,33520_AT,36635_AT,34846_AT,35777_AT,36172_S_AT,40986_S_AT,36647_AT,39601_AT,41491_S_AT,314_AT,34182_AT,40596_AT,40089_AT,37324_AT,41200_AT,35630_AT,1529_AT,36051_S_AT,3767…
1	!	0.00146	4098	702	201	0.286	0.049	GO:0070013	CC	10	intracellular organelle lumen	7	32804_AT,36727_AT,34854_AT,32261_AT,39450_S_AT,36187_AT,39797_AT,37049_G_AT,38050_AT,1784_S_AT,1622_AT,35481_AT,39746_AT,34066_AT,31699_AT,33520_AT,34846_AT,35777_AT,36172_S_AT,40986_S_AT,36647_AT,40596_AT,40089_AT,35630_AT,37675_AT,38184_AT,33219_AT,37433_AT,585_AT,32922_AT,37711_AT,32031_AT,38849_AT,34209_AT,37766_S_AT,615_S_AT,38828_S_AT,33558_AT,32681_AT,37977_AT,33670_AT,1636_G_AT,37717_AT,1…
1	!	8.44e-06	10751	702	460	0.655	0.043	GO:0043231	CC	10	intracellular membrane-bounded organelle	6	32804_AT,40869_AT,31669_S_AT,36727_AT,34854_AT,40643_AT,1419_G_AT,1813_AT,39668_AT,950_AT,32044_AT,32474_AT,32261_AT,39450_S_AT,32833_AT,36187_AT,34402_AT,39797_AT,37049_G_AT,31616_R_AT,38050_AT,32152_AT,1784_S_AT,1622_AT,35481_AT,2069_S_AT,39746_AT,34066_AT,32691_S_AT,31699_AT,40527_AT,31727_AT,38980_AT,1008_F_AT,33520_AT,35307_AT,36635_AT,34846_AT,35777_AT,36172_S_AT,41117_S_AT,32679_AT,36557_A…
1	!	0.000724	6816	702	308	0.439	0.045	GO:0005634	CC	10	nucleus	7	32804_AT,40869_AT,31669_S_AT,34854_AT,1419_G_AT,39668_AT,32044_AT,32474_AT,32261_AT,32833_AT,36187_AT,34402_AT,39797_AT,37049_G_AT,38050_AT,32152_AT,1784_S_AT,1622_AT,35481_AT,39746_AT,32691_S_AT,31699_AT,1008_F_AT,36635_AT,34846_AT,35777_AT,36172_S_AT,41117_S_AT,32378_AT,40986_S_AT,39601_AT,40596_AT,40089_AT,35630_AT,37685_AT,2035_S_AT,37675_AT,37475_AT,38184_AT,33219_AT,36168_AT,37433_AT,585_AT…
1	!	6.5e-08	3752	702	206	0.293	0.055	GO:0044428	CC	10	nuclear part	8	32804_AT,34854_AT,32261_AT,36187_AT,39797_AT,37049_G_AT,38050_AT,1784_S_AT,1622_AT,35481_AT,39746_AT,32691_S_AT,31699_AT,36635_AT,34846_AT,35777_AT,36172_S_AT,40986_S_AT,40596_AT,40089_AT,35630_AT,37675_AT,38184_AT,33219_AT,37433_AT,585_AT,32922_AT,37711_AT,32031_AT,38849_AT,34209_AT,37766_S_AT,615_S_AT,38828_S_AT,33697_AT,33558_AT,32681_AT,37977_AT,33670_AT,37969_AT,1636_G_AT,37717_AT,1274_S_AT,…
1	!	9.1e-07	3408	702	187	0.266	0.055	GO:0031981	CC	10	nuclear lumen	9	32804_AT,34854_AT,32261_AT,36187_AT,39797_AT,37049_G_AT,38050_AT,1784_S_AT,1622_AT,35481_AT,39746_AT,31699_AT,34846_AT,35777_AT,36172_S_AT,40986_S_AT,40596_AT,40089_AT,35630_AT,37675_AT,38184_AT,33219_AT,37433_AT,585_AT,32922_AT,37711_AT,32031_AT,38849_AT,34209_AT,37766_S_AT,615_S_AT,38828_S_AT,33558_AT,32681_AT,37977_AT,33670_AT,1636_G_AT,37717_AT,1274_S_AT,35739_AT,1039_S_AT,40453_S_AT,32758_G_…
1	!	1.59e-06	2778	702	159	0.226	0.057	GO:0005654	CC	10	nucleoplasm	9	32804_AT,34854_AT,32261_AT,36187_AT,39797_AT,37049_G_AT,38050_AT,1784_S_AT,1622_AT,35481_AT,39746_AT,34846_AT,35777_AT,36172_S_AT,40986_S_AT,35630_AT,33219_AT,37433_AT,585_AT,32922_AT,37711_AT,32031_AT,38849_AT,34209_AT,37766_S_AT,615_S_AT,38828_S_AT,33558_AT,32681_AT,37977_AT,33670_AT,1636_G_AT,37717_AT,1274_S_AT,35739_AT,1039_S_AT,40453_S_AT,1322_AT,35227_AT,40473_AT,720_AT,35319_AT,41113_AT,32…
1	!	2.14e-05	1732	702	108	0.154	0.062	GO:0042995	CC	10	cell projection	3	884_AT,36443_AT,37413_AT,38307_AT,32152_AT,2069_S_AT,1254_AT,31727_AT,31925_S_AT,34846_AT,36172_S_AT,666_AT,37012_AT,33341_AT,35568_AT,32031_AT,1346_AT,37448_S_AT,33697_AT,32681_AT,37969_AT,40539_AT,37232_AT,1039_S_AT,40295_AT,33456_AT,35471_G_AT,40402_AT,41445_AT,505_AT,38860_AT,34542_AT,31385_AT,37878_AT,35271_AT,34457_AT,31536_AT,37532_AT,1782_S_AT,31826_AT,34169_S_AT,41823_AT,32572_AT,35656_A…
1	!	0.0124	872	702	58	0.083	0.067	GO:0043005	CC	10	neuron projection	4	884_AT,38307_AT,32152_AT,31925_S_AT,36172_S_AT,33341_AT,35568_AT,32031_AT,1346_AT,37448_S_AT,40295_AT,35471_G_AT,40402_AT,41445_AT,31385_AT,37878_AT,34457_AT,37532_AT,1782_S_AT,31826_AT,41823_AT,32572_AT,35656_AT,32990_AT,37517_AT,31861_AT,41678_AT,36469_AT,32279_AT,33942_S_AT,282_AT,36965_AT,41529_G_AT,35939_S_AT,1148_S_AT,41247_AT,37366_AT,32998_AT,34198_AT,37853_AT,35340_AT,36285_AT,36585_AT,3…
1	!	2.89e-06	5024	702	251	0.358	0.05	GO:0071944	CC	10	cell periphery	3	41138_AT,884_AT,40643_AT,39045_AT,1419_G_AT,35590_S_AT,34166_AT,35289_AT,38521_AT,37413_AT,36323_AT,39797_AT,31616_R_AT,32152_AT,35481_AT,2069_S_AT,1254_AT,32691_S_AT,31699_AT,40527_AT,31727_AT,38980_AT,33520_AT,36635_AT,31925_S_AT,34846_AT,32888_AT,37769_AT,41117_S_AT,32716_AT,666_AT,32679_AT,36557_AT,32378_AT,39601_AT,41491_S_AT,37324_AT,41200_AT,35630_AT,1529_AT,37685_AT,35275_AT,38538_AT,2035…
1	!	7.57e-06	4921	702	245	0.349	0.05	GO:0005886	CC	10	plasma membrane	3	41138_AT,884_AT,40643_AT,39045_AT,35590_S_AT,34166_AT,35289_AT,38521_AT,37413_AT,36323_AT,39797_AT,31616_R_AT,32152_AT,35481_AT,2069_S_AT,1254_AT,32691_S_AT,31699_AT,40527_AT,31727_AT,38980_AT,33520_AT,36635_AT,31925_S_AT,34846_AT,32888_AT,37769_AT,41117_S_AT,32716_AT,666_AT,32679_AT,36557_AT,32378_AT,39601_AT,41491_S_AT,37324_AT,41200_AT,35630_AT,37685_AT,35275_AT,38538_AT,2035_S_AT,36051_S_AT,3…
1	!	5.63e-07	2491	702	148	0.211	0.059	GO:0044459	CC	10	plasma membrane part	1	41138_AT,884_AT,40643_AT,39045_AT,34166_AT,35289_AT,38521_AT,37413_AT,36323_AT,31616_R_AT,32152_AT,2069_S_AT,1254_AT,32691_S_AT,40527_AT,31727_AT,32888_AT,37769_AT,41117_S_AT,666_AT,36557_AT,37324_AT,41200_AT,37685_AT,38538_AT,37675_AT,36168_AT,33341_AT,35568_AT,31606_AT,39351_AT,37448_S_AT,31628_AT,33697_AT,32681_AT,1636_G_AT,37717_AT,38237_AT,35150_AT,33456_AT,33178_AT,35471_G_AT,33034_AT,40402…
1	!	5.39e-05	1568	702	99	0.141	0.063	GO:0031226	CC	10	intrinsic component of plasma membrane	2	41138_AT,884_AT,40643_AT,39045_AT,34166_AT,35289_AT,38521_AT,36323_AT,31616_R_AT,32691_S_AT,40527_AT,32888_AT,37769_AT,37324_AT,38538_AT,37675_AT,36168_AT,35568_AT,39351_AT,31628_AT,33697_AT,32681_AT,37717_AT,38237_AT,35150_AT,33178_AT,35471_G_AT,33034_AT,40402_AT,35096_AT,32490_AT,36802_AT,33521_AT,39899_AT,35684_AT,40317_AT,34457_AT,39845_AT,35928_AT,1051_G_AT,36716_AT,38624_AT,39849_AT,35485_A…
1	!	0.000114	1506	702	95	0.135	0.063	GO:0005887	CC	10	integral component of plasma membrane	3	41138_AT,884_AT,40643_AT,34166_AT,35289_AT,38521_AT,36323_AT,31616_R_AT,32691_S_AT,40527_AT,32888_AT,37769_AT,37324_AT,38538_AT,37675_AT,36168_AT,35568_AT,31628_AT,33697_AT,32681_AT,37717_AT,35150_AT,33178_AT,35471_G_AT,33034_AT,40402_AT,35096_AT,32490_AT,36802_AT,33521_AT,39899_AT,35684_AT,40317_AT,34457_AT,39845_AT,35928_AT,1051_G_AT,36716_AT,38624_AT,39849_AT,35485_AT,37097_AT,32846_S_AT,34981…
1	!	0.0356	52	702	10	0.014	0.192	GO:0000979	MF	3	RNA polymerase II core promoter sequence-specific DNA binding	1	39668_AT,32553_AT,36576_AT,1714_AT,121_AT,33438_AT,31510_S_AT,38939_R_AT,39337_AT,40818_AT
1	!	0.0366	142	702	17	0.024	0.12	GO:0004713	MF	19	protein tyrosine kinase activity	1	32261_AT,32833_AT,1622_AT,1008_F_AT,32888_AT,36168_AT,1636_G_AT,1768_S_AT,2005_S_AT,35684_AT,41678_AT,1988_AT,37839_AT,539_AT,38847_AT,34907_AT,1843_AT
1	!	0.0391	1539	702	87	0.124	0.057	GO:0030554	MF	12	adenyl nucleotide binding	1	36727_AT,36443_AT,32261_AT,32833_AT,1622_AT,35481_AT,31699_AT,31727_AT,1008_F_AT,36635_AT,34846_AT,32888_AT,32716_AT,666_AT,32378_AT,36647_AT,41491_S_AT,36168_AT,585_AT,1524_AT,32031_AT,276_AT,34209_AT,37766_S_AT,33697_AT,1636_G_AT,40539_AT,1274_S_AT,40473_AT,1768_S_AT,32396_F_AT,38269_AT,2005_S_AT,33521_AT,35684_AT,36907_AT,1999_S_AT,549_AT,35271_AT,37415_AT,34791_AT,1792_G_AT,34108_G_AT,36731_G…
1	!	0.0329	1532	702	87	0.124	0.057	GO:0032559	MF	12	adenyl ribonucleotide binding	2	36727_AT,36443_AT,32261_AT,32833_AT,1622_AT,35481_AT,31699_AT,31727_AT,1008_F_AT,36635_AT,34846_AT,32888_AT,32716_AT,666_AT,32378_AT,36647_AT,41491_S_AT,36168_AT,585_AT,1524_AT,32031_AT,276_AT,34209_AT,37766_S_AT,33697_AT,1636_G_AT,40539_AT,1274_S_AT,40473_AT,1768_S_AT,32396_F_AT,38269_AT,2005_S_AT,33521_AT,35684_AT,36907_AT,1999_S_AT,549_AT,35271_AT,37415_AT,34791_AT,1792_G_AT,34108_G_AT,36731_G…
1	!	0.0401	1495	702	85	0.121	0.057	GO:0005524	MF	12	ATP binding	3	36727_AT,36443_AT,32261_AT,32833_AT,1622_AT,35481_AT,31699_AT,31727_AT,1008_F_AT,36635_AT,34846_AT,32888_AT,32716_AT,32378_AT,36647_AT,41491_S_AT,36168_AT,585_AT,1524_AT,32031_AT,276_AT,34209_AT,37766_S_AT,33697_AT,1636_G_AT,40539_AT,1274_S_AT,40473_AT,1768_S_AT,32396_F_AT,38269_AT,2005_S_AT,33521_AT,35684_AT,36907_AT,1999_S_AT,549_AT,35271_AT,37415_AT,34791_AT,1792_G_AT,34108_G_AT,36731_G_AT,391…
1	!	0.0127	791	702	54	0.077	0.068	GO:0001067	MF	11	regulatory region nucleic acid binding	1	39668_AT,1784_S_AT,38184_AT,585_AT,37711_AT,2030_AT,33558_AT,33670_AT,1322_AT,35319_AT,32553_AT,35201_AT,40849_S_AT,1409_AT,36576_AT,853_AT,36224_G_AT,1908_AT,31918_AT,1471_AT,1406_AT,31734_AT,33131_AT,1714_AT,121_AT,1316_AT,477_AT,33438_AT,31510_S_AT,33754_AT,38939_R_AT,32447_AT,1827_S_AT,36953_AT,36702_AT,38527_AT,33440_AT,35939_S_AT,31895_AT,31443_AT,214_AT,39337_AT,34966_AT,170_AT,40818_AT,12…
1	!	0.0127	791	702	54	0.077	0.068	GO:0000975	MF	11	regulatory region DNA binding	1	39668_AT,1784_S_AT,38184_AT,585_AT,37711_AT,2030_AT,33558_AT,33670_AT,1322_AT,35319_AT,32553_AT,35201_AT,40849_S_AT,1409_AT,36576_AT,853_AT,36224_G_AT,1908_AT,31918_AT,1471_AT,1406_AT,31734_AT,33131_AT,1714_AT,121_AT,1316_AT,477_AT,33438_AT,31510_S_AT,33754_AT,38939_R_AT,32447_AT,1827_S_AT,36953_AT,36702_AT,38527_AT,33440_AT,35939_S_AT,31895_AT,31443_AT,214_AT,39337_AT,34966_AT,170_AT,40818_AT,12…
1	!	0.0228	787	702	53	0.075	0.067	GO:0044212	MF	11	transcription regulatory region DNA binding	2	39668_AT,1784_S_AT,38184_AT,585_AT,37711_AT,2030_AT,33558_AT,33670_AT,1322_AT,35319_AT,32553_AT,35201_AT,40849_S_AT,1409_AT,36576_AT,853_AT,36224_G_AT,1908_AT,31918_AT,1471_AT,1406_AT,31734_AT,33131_AT,1714_AT,121_AT,1316_AT,33438_AT,31510_S_AT,33754_AT,38939_R_AT,32447_AT,1827_S_AT,36953_AT,36702_AT,38527_AT,33440_AT,35939_S_AT,31895_AT,31443_AT,214_AT,39337_AT,34966_AT,170_AT,40818_AT,1220_G_AT…
1	!	0.0134	80	702	13	0.019	0.163	GO:0035326	MF	11	enhancer binding	3	39668_AT,853_AT,36224_G_AT,31510_S_AT,32447_AT,36702_AT,38527_AT,35939_S_AT,31895_AT,39337_AT,34966_AT,170_AT,1271_G_AT
1	!	0.00138	66	702	13	0.019	0.197	GO:0001158	MF	11	enhancer sequence-specific DNA binding	4	39668_AT,853_AT,36224_G_AT,31510_S_AT,32447_AT,36702_AT,38527_AT,35939_S_AT,31895_AT,39337_AT,34966_AT,170_AT,1271_G_AT
1	!	0.00325	50	702	11	0.016	0.22	GO:0000980	MF	11	RNA polymerase II distal enhancer sequence-specific DNA binding	5	853_AT,36224_G_AT,31510_S_AT,32447_AT,38527_AT,35939_S_AT,31895_AT,39337_AT,34966_AT,170_AT,1271_G_AT
1	!	0.015	147	702	18	0.026	0.122	GO:0001047	MF	11	core promoter binding	3	39668_AT,33670_AT,1322_AT,32553_AT,36576_AT,36224_G_AT,31918_AT,33131_AT,1714_AT,121_AT,33438_AT,31510_S_AT,33754_AT,38939_R_AT,38527_AT,31443_AT,39337_AT,40818_AT
1	!	0.0217	1014	702	64	0.091	0.063	GO:0043565	MF	18	sequence-specific DNA binding	1	31669_S_AT,39668_AT,32474_AT,40986_S_AT,38184_AT,585_AT,37711_AT,33558_AT,33670_AT,39079_AT,1322_AT,720_AT,35319_AT,41113_AT,32553_AT,40849_S_AT,39438_AT,1409_AT,36576_AT,39455_R_AT,853_AT,36224_G_AT,1908_AT,31918_AT,1471_AT,1406_AT,36654_S_AT,32265_AT,31734_AT,33131_AT,1714_AT,121_AT,1316_AT,33438_AT,31510_S_AT,34987_S_AT,33754_AT,38939_R_AT,32447_AT,1827_S_AT,36953_AT,36702_AT,38527_AT,35939_S_…
1	!	0.00929	102	702	15	0.021	0.147	GO:0005200	MF	7	structural constituent of cytoskeleton	1	32152_AT,35271_AT,36890_AT,35675_AT,296_AT,39332_AT,40984_AT,35734_AT,33102_AT,37210_AT,36965_AT,33094_S_AT,34621_AT,38851_AT,34692_R_AT
1	!	8.08e-11	17021	702	665	0.947	0.039	GO:0003674	MF	5	molecular_function	1	35666_AT,32804_AT,40869_AT,31669_S_AT,36727_AT,34854_AT,884_AT,40643_AT,31594_AT,39045_AT,1419_G_AT,36443_AT,1813_AT,39668_AT,950_AT,32044_AT,32474_AT,32261_AT,35590_S_AT,39450_S_AT,34166_AT,35289_AT,38521_AT,32833_AT,37413_AT,38307_AT,36323_AT,36187_AT,34402_AT,39797_AT,37049_G_AT,31616_R_AT,38050_AT,32152_AT,1784_S_AT,1622_AT,31481_S_AT,35481_AT,32818_AT,2069_S_AT,39746_AT,1254_AT,34066_AT,3269…
1	!	0.0328	1178	702	71	0.101	0.06	GO:0001071	MF	5	nucleic acid binding transcription factor activity	2	39668_AT,32474_AT,1784_S_AT,32691_S_AT,35777_AT,2035_S_AT,37711_AT,33558_AT,33670_AT,1039_S_AT,1322_AT,720_AT,35319_AT,41113_AT,32553_AT,32952_AT,40849_S_AT,39438_AT,40754_AT,40811_AT,1409_AT,36171_AT,853_AT,1908_AT,31918_AT,1471_AT,1406_AT,32265_AT,31734_AT,33131_AT,1714_AT,121_AT,1316_AT,477_AT,34652_AT,41808_AT,33754_AT,34231_AT,38939_R_AT,32447_AT,1827_S_AT,36953_AT,36702_AT,32443_AT,33440_AT…
1	!	0.0328	1178	702	71	0.101	0.06	GO:0003700	MF	5	transcription factor activity, sequence-specific DNA binding	3	39668_AT,32474_AT,1784_S_AT,32691_S_AT,35777_AT,2035_S_AT,37711_AT,33558_AT,33670_AT,1039_S_AT,1322_AT,720_AT,35319_AT,41113_AT,32553_AT,32952_AT,40849_S_AT,39438_AT,40754_AT,40811_AT,1409_AT,36171_AT,853_AT,1908_AT,31918_AT,1471_AT,1406_AT,32265_AT,31734_AT,33131_AT,1714_AT,121_AT,1316_AT,477_AT,34652_AT,41808_AT,33754_AT,34231_AT,38939_R_AT,32447_AT,1827_S_AT,36953_AT,36702_AT,32443_AT,33440_AT…
1	!	0.00299	618	702	47	0.067	0.076	GO:0000981	MF	5	RNA polymerase II transcription factor activity, sequence-specific DNA binding	4	39668_AT,32474_AT,32691_S_AT,37711_AT,33558_AT,33670_AT,1039_S_AT,35319_AT,32553_AT,40849_S_AT,1409_AT,36171_AT,853_AT,1908_AT,31918_AT,1471_AT,1406_AT,32265_AT,31734_AT,33131_AT,121_AT,1316_AT,34652_AT,33754_AT,32447_AT,1827_S_AT,36953_AT,33440_AT,35939_S_AT,31895_AT,31443_AT,39609_AT,214_AT,34966_AT,38114_AT,170_AT,40818_AT,1220_G_AT,37910_AT,1271_G_AT,39605_AT,39692_AT,32364_AT,35221_AT,32063_…
1	!	0.00104	98	702	16	0.023	0.163	GO:0003705	MF	5	transcription factor activity, RNA polymerase II distal enhancer sequence-specific binding	5	37711_AT,1039_S_AT,1409_AT,36171_AT,853_AT,31918_AT,1316_AT,33754_AT,32447_AT,35939_S_AT,31895_AT,34966_AT,37910_AT,1271_G_AT,32364_AT,35221_AT
1	!	0.0143	321	702	29	0.041	0.09	GO:0001228	MF	5	transcriptional activator activity, RNA polymerase II transcription regulatory region sequence-specific binding	5	39668_AT,37711_AT,33558_AT,33670_AT,1039_S_AT,35319_AT,40849_S_AT,1409_AT,36171_AT,853_AT,1471_AT,32265_AT,31734_AT,33131_AT,121_AT,1827_S_AT,36953_AT,35939_S_AT,31895_AT,31443_AT,214_AT,38114_AT,40818_AT,1220_G_AT,37910_AT,1271_G_AT,39692_AT,32364_AT,32063_AT
1	!	1.05e-12	14243	702	597	0.85	0.042	GO:0005488	MF	5	binding	2	35666_AT,32804_AT,40869_AT,31669_S_AT,36727_AT,34854_AT,884_AT,40643_AT,39045_AT,1419_G_AT,36443_AT,1813_AT,39668_AT,32044_AT,32474_AT,32261_AT,35590_S_AT,39450_S_AT,35289_AT,38521_AT,32833_AT,37413_AT,38307_AT,36323_AT,36187_AT,34402_AT,39797_AT,37049_G_AT,31616_R_AT,38050_AT,32152_AT,1784_S_AT,1622_AT,31481_S_AT,35481_AT,32818_AT,2069_S_AT,39746_AT,1254_AT,34066_AT,31699_AT,40527_AT,31727_AT,38…
1	!	9.13e-07	5935	702	289	0.412	0.049	GO:1901363	MF	5	heterocyclic compound binding	3	32804_AT,40869_AT,31669_S_AT,36727_AT,1419_G_AT,36443_AT,39668_AT,32474_AT,32261_AT,35289_AT,32833_AT,34402_AT,38050_AT,1784_S_AT,1622_AT,35481_AT,2069_S_AT,39746_AT,34066_AT,31699_AT,31727_AT,1008_F_AT,35307_AT,36635_AT,34846_AT,32888_AT,35777_AT,32716_AT,666_AT,32378_AT,40986_S_AT,36647_AT,41491_S_AT,40596_AT,40089_AT,37324_AT,2035_S_AT,38184_AT,36168_AT,37433_AT,585_AT,41450_AT,31606_AT,1524_A…
1	!	1.61e-06	6016	702	291	0.415	0.048	GO:0097159	MF	5	organic cyclic compound binding	3	32804_AT,40869_AT,31669_S_AT,36727_AT,1419_G_AT,36443_AT,39668_AT,32474_AT,32261_AT,35289_AT,32833_AT,34402_AT,38050_AT,1784_S_AT,1622_AT,35481_AT,2069_S_AT,39746_AT,34066_AT,31699_AT,31727_AT,1008_F_AT,35307_AT,36635_AT,34846_AT,32888_AT,35777_AT,32716_AT,666_AT,32378_AT,40986_S_AT,36647_AT,41491_S_AT,40596_AT,40089_AT,37324_AT,2035_S_AT,38184_AT,36168_AT,37433_AT,585_AT,41450_AT,31606_AT,1524_A…
1	!	0.000205	2371	702	133	0.189	0.056	GO:1901265	MF	5	nucleoside phosphate binding	4	32804_AT,40869_AT,36727_AT,1419_G_AT,36443_AT,32261_AT,32833_AT,1622_AT,35481_AT,34066_AT,31699_AT,31727_AT,1008_F_AT,36635_AT,34846_AT,32888_AT,32716_AT,666_AT,32378_AT,36647_AT,41491_S_AT,36168_AT,585_AT,41450_AT,1524_AT,32031_AT,276_AT,34209_AT,37766_S_AT,37448_S_AT,33697_AT,1636_G_AT,40539_AT,37717_AT,1274_S_AT,39079_AT,40453_S_AT,40473_AT,1768_S_AT,35201_AT,32396_F_AT,38269_AT,2005_S_AT,3352…
1	!	1.13e-19	10688	702	507	0.722	0.047	GO:0005515	MF	5	protein binding	3	35666_AT,32804_AT,40869_AT,34854_AT,884_AT,40643_AT,39045_AT,1419_G_AT,1813_AT,39668_AT,32044_AT,32261_AT,35289_AT,38521_AT,32833_AT,37413_AT,38307_AT,36187_AT,34402_AT,39797_AT,37049_G_AT,31616_R_AT,38050_AT,32152_AT,1622_AT,31481_S_AT,35481_AT,32818_AT,2069_S_AT,39746_AT,31699_AT,40527_AT,31727_AT,38980_AT,1008_F_AT,33520_AT,35307_AT,36635_AT,31925_S_AT,34846_AT,35777_AT,37769_AT,41117_S_AT,666…
1	!	0.000221	1679	702	102	0.145	0.061	GO:0019899	MF	5	enzyme binding	4	884_AT,35289_AT,32152_AT,1622_AT,35481_AT,40527_AT,35307_AT,41117_S_AT,35630_AT,2035_S_AT,33219_AT,37433_AT,33341_AT,35568_AT,585_AT,31606_AT,32031_AT,276_AT,32681_AT,33670_AT,1636_G_AT,1274_S_AT,1039_S_AT,100_G_AT,35150_AT,1322_AT,1693_S_AT,40473_AT,720_AT,35986_AT,1768_S_AT,32843_S_AT,41445_AT,505_AT,2005_S_AT,35684_AT,37304_AT,33847_S_AT,1999_S_AT,37878_AT,1409_AT,36576_AT,34864_AT,36224_G_AT,…
1	!	0.0421	525	702	39	0.056	0.074	GO:0008134	MF	5	transcription factor binding	4	35777_AT,40986_S_AT,38184_AT,37433_AT,37711_AT,37766_S_AT,33558_AT,33670_AT,1039_S_AT,1322_AT,35227_AT,35986_AT,32843_S_AT,40849_S_AT,1999_S_AT,1409_AT,38422_S_AT,853_AT,35675_AT,1316_AT,31861_AT,36153_AT,41123_S_AT,1827_S_AT,869_AT,36953_AT,38779_R_AT,33877_S_AT,33440_AT,31443_AT,41309_G_AT,34966_AT,40818_AT,1271_G_AT,38747_AT,35616_AT,35221_AT,32063_AT,39358_AT
1	!	0.0392	101	702	14	0.02	0.139	GO:0047485	MF	5	protein N-terminus binding	4	39601_AT,32396_F_AT,41445_AT,40754_AT,32530_AT,33942_S_AT,38110_AT,39800_S_AT,41247_AT,37366_AT,40818_AT,1271_G_AT,39358_AT,41143_AT
1	!	0.0003	2665	702	145	0.207	0.054	GO:0036094	MF	5	small molecule binding	3	32804_AT,40869_AT,36727_AT,1419_G_AT,36443_AT,32261_AT,32833_AT,39797_AT,1622_AT,35481_AT,39746_AT,34066_AT,31699_AT,31727_AT,1008_F_AT,36635_AT,34846_AT,32888_AT,32716_AT,666_AT,32378_AT,36647_AT,41491_S_AT,41200_AT,36168_AT,585_AT,41450_AT,1524_AT,32031_AT,276_AT,34209_AT,37766_S_AT,37448_S_AT,33697_AT,1636_G_AT,40539_AT,37717_AT,1274_S_AT,39079_AT,40453_S_AT,40295_AT,40473_AT,1768_S_AT,35201_A…
1	!	0.0002	2370	702	133	0.189	0.056	GO:0000166	MF	5	nucleotide binding	4	32804_AT,40869_AT,36727_AT,1419_G_AT,36443_AT,32261_AT,32833_AT,1622_AT,35481_AT,34066_AT,31699_AT,31727_AT,1008_F_AT,36635_AT,34846_AT,32888_AT,32716_AT,666_AT,32378_AT,36647_AT,41491_S_AT,36168_AT,585_AT,41450_AT,1524_AT,32031_AT,276_AT,34209_AT,37766_S_AT,37448_S_AT,33697_AT,1636_G_AT,40539_AT,37717_AT,1274_S_AT,39079_AT,40453_S_AT,40473_AT,1768_S_AT,35201_AT,32396_F_AT,38269_AT,2005_S_AT,3352…
1	!	0.000208	1590	702	98	0.14	0.062	GO:0003723	MF	6	RNA binding	1	32804_AT,40869_AT,34402_AT,38050_AT,2069_S_AT,39746_AT,1008_F_AT,35307_AT,32378_AT,40596_AT,40089_AT,37324_AT,2035_S_AT,585_AT,31606_AT,37711_AT,38828_S_AT,37717_AT,32592_AT,39079_AT,40453_S_AT,32758_G_AT,33456_AT,32553_AT,35201_AT,32843_S_AT,35323_AT,41212_R_AT,31385_AT,34397_AT,38105_AT,40754_AT,1409_AT,36171_AT,549_AT,32659_AT,31536_AT,32165_AT,36224_G_AT,35295_G_AT,32183_AT,36135_AT,32508_AT,…
1	!	0.000137	1176	702	79	0.113	0.067	GO:0044822	MF	6	poly(A) RNA binding	2	32804_AT,40869_AT,34402_AT,38050_AT,2069_S_AT,39746_AT,1008_F_AT,35307_AT,32378_AT,40596_AT,40089_AT,37324_AT,2035_S_AT,585_AT,31606_AT,38828_S_AT,37717_AT,39079_AT,40453_S_AT,33456_AT,32553_AT,35201_AT,32843_S_AT,41212_R_AT,31385_AT,34397_AT,38105_AT,36171_AT,31536_AT,32165_AT,36224_G_AT,32183_AT,36135_AT,32508_AT,34791_AT,36654_S_AT,41823_AT,38992_AT,38455_AT,39792_AT,1468_AT,32846_S_AT,38368_A…
1	!	0.0172	81	702	13	0.019	0.16	KEGG:04925	ke	1	Aldosterone synthesis and secretion	1	34846_AT,41200_AT,37448_S_AT,38269_AT,40849_S_AT,33839_AT,32265_AT,32855_AT,37195_AT,32104_I_AT,39692_AT,420_AT,41143_AT
1	!	0.0496	133	702	17	0.024	0.128	REAC:72172	re	8	mRNA Splicing	1	32804_AT,39746_AT,37717_AT,40453_S_AT,35201_AT,32165_AT,32183_AT,36654_S_AT,38455_AT,39792_AT,34987_S_AT,36153_AT,36111_S_AT,33817_AT,37334_AT,35745_F_AT,40819_AT
1	!	0.025	126	702	17	0.024	0.135	REAC:72163	re	8	mRNA Splicing - Major Pathway	2	32804_AT,39746_AT,37717_AT,40453_S_AT,35201_AT,32165_AT,32183_AT,36654_S_AT,38455_AT,39792_AT,34987_S_AT,36153_AT,36111_S_AT,33817_AT,37334_AT,35745_F_AT,40819_AT
1	!	0.0305	32	702	8	0.011	0.25	REAC:70171	re	16	Glycolysis	1	32378_AT,2035_S_AT,34542_AT,40107_AT,39068_AT,34108_G_AT,33980_AT,36026_AT
1	!	0.0178	5733	702	279	0.397	0.049	TF:M00189_4	tf	13	Factor: AP-2; motif: MKCCCSCNGGCG; match class: 4	1	35666_AT,41138_AT,36727_AT,884_AT,1419_G_AT,1813_AT,950_AT,32474_AT,32261_AT,39450_S_AT,32833_AT,37413_AT,36187_AT,31616_R_AT,38050_AT,32152_AT,1784_S_AT,1622_AT,31481_S_AT,2069_S_AT,32691_S_AT,40527_AT,31727_AT,38980_AT,35307_AT,36635_AT,31925_S_AT,37769_AT,36557_AT,32378_AT,36647_AT,39601_AT,41491_S_AT,40089_AT,37324_AT,41200_AT,35630_AT,37685_AT,36051_S_AT,37012_AT,36168_AT,33341_AT,35568_AT,3…
1	!	0.0165	4338	702	220	0.313	0.051	TF:M00189_3	tf	13	Factor: AP-2; motif: MKCCCSCNGGCG; match class: 3	2	35666_AT,41138_AT,36727_AT,884_AT,1419_G_AT,1813_AT,950_AT,32474_AT,32261_AT,39450_S_AT,32833_AT,37413_AT,36187_AT,31616_R_AT,38050_AT,32152_AT,31481_S_AT,2069_S_AT,32691_S_AT,40527_AT,31727_AT,38980_AT,35307_AT,36635_AT,31925_S_AT,32378_AT,36647_AT,39601_AT,41491_S_AT,40089_AT,37324_AT,41200_AT,35630_AT,36051_S_AT,37012_AT,36168_AT,33341_AT,35568_AT,33944_AT,38849_AT,34209_AT,37766_S_AT,37448_S_…
#INFO:	PARAMETERS: organism = hsapiens
#INFO:	PARAMETERS: sort_by_structure = 1
#INFO:	PARAMETERS: analytical = 1
#INFO:	PARAMETERS: significant = 1
#INFO:	PARAMETERS: user_thr = 1.00
#INFO:	User: http
#INFO:	Host: arak-prod
#INFO:	Time: 2016-1-27 14:47:5
#INFO:	Version: r1488_e83_eg30
#WARNING:	Gene 31324_AT in query [1/1] is not recognized, skipping!
#WARNING:	Gene 31526_F_AT in query [1/2] is ambiguous (5 gene matches in Ensembl), skipping!
#WARNING:	Gene 31590_G_AT in query [1/4] is ambiguous (3 gene matches in Ensembl), skipping!
#WARNING:	Gene 31596_F_AT in query [1/5] is ambiguous (3 gene matches in Ensembl), skipping!
#WARNING:	Gene 34677_F_AT in query [1/6] is ambiguous (5 gene matches in Ensembl), skipping!
#WARNING:	Gene 35916_S_AT in query [1/9] is ambiguous (4 gene matches in Ensembl), skipping!
#WARNING:	Gene 37794_AT in query [1/12] is ambiguous (2 gene matches in Ensembl), skipping!
#WARNING:	Gene 40160_AT in query [1/13] is ambiguous (2 gene matches in Ensembl), skipping!
#WARNING:	Gene 40429_R_AT in query [1/14] is not recognized, skipping!
#WARNING:	Gene 40553_AT in query [1/15] is ambiguous (6 gene matches in Ensembl), skipping!
#WARNING:	Gene 41723_S_AT in query [1/18] is not recognized, skipping!
#WARNING:	Gene 34963_AT in query [1/19] is not recognized, skipping!
#WARNING:	Gene 35864_AT in query [1/25] is ambiguous (2 gene matches in Ensembl), skipping!
#WARNING:	Gene 33376_AT in query [1/38] is not recognized, skipping!
#WARNING:	Gene 31961_R_AT in query [1/39] is ambiguous (2 gene matches in Ensembl), skipping!
#WARNING:	Gene 33586_AT in query [1/40] is not recognized, skipping!
#WARNING:	Gene 34728_G_AT in query [1/44] is already seen with same internal ID GOSH:12426, skipping!
#WARNING:	Gene 31923_F_AT in query [1/48] is not recognized, skipping!
#WARNING:	Gene 34112_R_AT in query [1/50] is not recognized, skipping!
#WARNING:	Gene 33349_AT in query [1/52] is not recognized, skipping!
#WARNING:	Gene 32162_R_AT in query [1/55] is not recognized, skipping!
#WARNING:	Gene 41496_AT in query [1/56] is not recognized, skipping!
#WARNING:	Gene 41706_AT in query [1/63] is ambiguous (2 gene matches in Ensembl), skipping!
#WARNING:	Gene 39568_G_AT in query [1/78] is ambiguous (8 gene matches in Ensembl), skipping!
#WARNING:	Gene 36250_AT in query [1/85] is not recognized, skipping!
#WARNING:	Gene 41235_AT in query [1/86] is ambiguous (2 gene matches in Ensembl), skipping!
#WARNING:	Gene 34606_S_AT in query [1/87] is ambiguous (2 gene matches in Ensembl), skipping!
#WARNING:	Gene 35292_AT in query [1/99] is ambiguous (2 gene matches in Ensembl), skipping!
#WARNING:	Gene 1796_S_AT in query [1/105] is not recognized, skipping!
#WARNING:	Gene 38159_AT in query [1/111] is not recognized, skipping!
#WARNING:	Gene 37817_AT in query [1/115] is not recognized, skipping!
#WARNING:	Gene 37668_AT in query [1/118] is ambiguous (2 gene matches in Ensembl), skipping!
#WARNING:	Gene 37885_AT in query [1/120] is ambiguous (7 gene matches in Ensembl), skipping!
#WARNING:	Gene 31379_AT in query [1/122] is not recognized, skipping!
#WARNING:	Gene 538_AT in query [1/144] is already seen with same internal ID GOSH:13646, skipping!
#WARNING:	Gene 32469_AT in query [1/158] is not recognized, skipping!
#WARNING:	Gene 36016_AT in query [1/174] is ambiguous (2 gene matches in Ensembl), skipping!
#WARNING:	Gene 36000_AT in query [1/180] is ambiguous (2 gene matches in Ensembl), skipping!
#WARNING:	Gene 882_AT in query [1/184] is already seen with same internal ID GOSH:15744, skipping!
#WARNING:	Gene 725_I_AT in query [1/185] is not recognized, skipping!
#WARNING:	Gene 40184_AT in query [1/187] is ambiguous (2 gene matches in Ensembl), skipping!
#WARNING:	Gene 410_S_AT in query [1/188] is ambiguous (2 gene matches in Ensembl), skipping!
#WARNING:	Gene 40780_AT in query [1/190] is ambiguous (3 gene matches in Ensembl), skipping!
#WARNING:	Gene 41155_AT in query [1/194] is already seen with same internal ID GOSH:602, skipping!
#WARNING:	Gene 35818_AT in query [1/197] is ambiguous (3 gene matches in Ensembl), skipping!
#WARNING:	Gene 1492_F_AT in query [1/200] is ambiguous (2 gene matches in Ensembl), skipping!
#WARNING:	Gene 31935_S_AT in query [1/207] is ambiguous (3 gene matches in Ensembl), skipping!
#WARNING:	Gene 36803_AT in query [1/210] is ambiguous (2 gene matches in Ensembl), skipping!
#WARNING:	Gene 736_F_AT in query [1/214] is ambiguous (7 gene matches in Ensembl), skipping!
#WARNING:	Gene 41569_AT in query [1/220] is ambiguous (2 gene matches in Ensembl), skipping!
#WARNING:	Gene 38058_AT in query [1/223] is not recognized, skipping!
#WARNING:	Gene 2028_S_AT in query [1/231] is already seen with same internal ID GOSH:2520, skipping!
#WARNING:	Gene 40887_G_AT in query [1/235] is ambiguous (4 gene matches in Ensembl), skipping!
#WARNING:	Gene 34573_AT in query [1/237] is ambiguous (2 gene matches in Ensembl), skipping!
#WARNING:	Gene 34278_AT in query [1/239] is ambiguous (2 gene matches in Ensembl), skipping!
#WARNING:	Gene 31668_F_AT in query [1/254] is not recognized, skipping!
#WARNING:	Gene 32303_AT in query [1/261] is already seen with same internal ID GOSH:4662, skipping!
#WARNING:	Gene 32209_AT in query [1/265] is ambiguous (2 gene matches in Ensembl), skipping!
#WARNING:	Gene 31955_AT in query [1/266] is ambiguous (2 gene matches in Ensembl), skipping!
#WARNING:	Gene 37488_AT in query [1/274] is ambiguous (2 gene matches in Ensembl), skipping!
#WARNING:	Gene 31353_F_AT in query [1/275] is not recognized, skipping!
#WARNING:	Gene 33943_AT in query [1/278] is ambiguous (2 gene matches in Ensembl), skipping!
#WARNING:	Gene 33680_F_AT in query [1/282] is not recognized, skipping!
#WARNING:	Gene 31497_AT in query [1/283] is ambiguous (2 gene matches in Ensembl), skipping!
#WARNING:	Gene 37905_R_AT in query [1/299] is not recognized, skipping!
#WARNING:	Gene 35436_AT in query [1/300] is ambiguous (2 gene matches in Ensembl), skipping!
#WARNING:	Gene 35534_AT in query [1/307] is not recognized, skipping!
#WARNING:	Gene 35450_S_AT in query [1/314] is ambiguous (3 gene matches in Ensembl), skipping!
#WARNING:	Gene 39872_AT in query [1/315] is ambiguous (2 gene matches in Ensembl), skipping!
#WARNING:	Gene 32407_F_AT in query [1/327] is not recognized, skipping!
#WARNING:	Gene 34703_F_AT in query [1/328] is not recognized, skipping!
#WARNING:	Gene 34704_R_AT in query [1/329] is not recognized, skipping!
#WARNING:	Gene 38570_AT in query [1/331] is ambiguous (2 gene matches in Ensembl), skipping!
#WARNING:	Gene 37323_R_AT in query [1/342] is not recognized, skipping!
#WARNING:	Gene 39499_S_AT in query [1/343] is not recognized, skipping!
#WARNING:	Gene 39448_R_AT in query [1/344] is not recognized, skipping!
#WARNING:	Gene 32651_AT in query [1/345] is not recognized, skipping!
#WARNING:	Gene 40930_AT in query [1/346] is not recognized, skipping!
#WARNING:	Gene 41340_AT in query [1/347] is not recognized, skipping!
#WARNING:	Gene 39198_S_AT in query [1/348] is not recognized, skipping!
#WARNING:	Gene 36226_R_AT in query [1/350] is not recognized, skipping!
#WARNING:	Gene 36337_AT in query [1/351] is not recognized, skipping!
#WARNING:	Gene 38530_AT in query [1/352] is not recognized, skipping!
#WARNING:	Gene 39199_AT in query [1/353] is not recognized, skipping!
#WARNING:	Gene 40534_AT in query [1/354] is not recognized, skipping!
#WARNING:	Gene 41576_AT in query [1/355] is not recognized, skipping!
#WARNING:	Gene 39484_AT in query [1/357] is not recognized, skipping!
#WARNING:	Gene 33986_R_AT in query [1/358] is not recognized, skipping!
#WARNING:	Gene 33492_AT in query [1/359] is not recognized, skipping!
#WARNING:	Gene 34074_S_AT in query [1/360] is not recognized, skipping!
#WARNING:	Gene 40595_AT in query [1/361] is not recognized, skipping!
#WARNING:	Gene 39508_AT in query [1/362] is not recognized, skipping!
#WARNING:	Gene 32557_AT in query [1/363] is not recognized, skipping!
#WARNING:	Gene 34453_AT in query [1/364] is not recognized, skipping!
#WARNING:	Gene 33027_AT in query [1/365] is not recognized, skipping!
#WARNING:	Gene 35040_AT in query [1/366] is not recognized, skipping!
#WARNING:	Gene 35514_AT in query [1/367] is not recognized, skipping!
#WARNING:	Gene 41571_AT in query [1/368] is not recognized, skipping!
#WARNING:	Gene 41598_AT in query [1/369] is not recognized, skipping!
#WARNING:	Gene 41647_AT in query [1/370] is not recognized, skipping!
#WARNING:	Gene 40934_AT in query [1/372] is not recognized, skipping!
#WARNING:	Gene 39489_G_AT in query [1/373] is not recognized, skipping!
#WARNING:	Gene 34475_AT in query [1/374] is not recognized, skipping!
#WARNING:	Gene 39200_S_AT in query [1/376] is not recognized, skipping!
#WARNING:	Gene 33539_AT in query [1/378] is not recognized, skipping!
#WARNING:	Gene 32231_AT in query [1/379] is not recognized, skipping!
#WARNING:	Gene 33845_AT in query [1/380] is not recognized, skipping!
#WARNING:	Gene 40611_S_AT in query [1/381] is not recognized, skipping!
#WARNING:	Gene 39290_F_AT in query [1/383] is not recognized, skipping!
#WARNING:	Gene 40442_F_AT in query [1/384] is not recognized, skipping!
#WARNING:	Gene 39917_AT in query [1/385] is not recognized, skipping!
#WARNING:	Gene 40363_R_AT in query [1/386] is not recognized, skipping!
#WARNING:	Gene 37898_R_AT in query [1/387] is not recognized, skipping!
#WARNING:	Gene 31692_AT in query [1/389] is ambiguous (2 gene matches in Ensembl), skipping!
#WARNING:	Gene 34089_AT in query [1/399] is not recognized, skipping!
#WARNING:	Gene 36004_AT in query [1/401] is ambiguous (2 gene matches in Ensembl), skipping!
#WARNING:	Gene 38829_R_AT in query [1/423] is already seen with same internal ID GOSH:1764, skipping!
#WARNING:	Gene 34902_AT in query [1/427] is not recognized, skipping!
#WARNING:	Gene 31780_F_AT in query [1/433] is ambiguous (4 gene matches in Ensembl), skipping!
#WARNING:	Gene 32297_S_AT in query [1/435] is ambiguous (2 gene matches in Ensembl), skipping!
#WARNING:	Gene 38091_AT in query [1/445] is ambiguous (2 gene matches in Ensembl), skipping!
#WARNING:	Gene 37025_AT in query [1/448] is already seen with same internal ID GOSH:16912, skipping!
#WARNING:	Gene 37796_AT in query [1/452] is ambiguous (3 gene matches in Ensembl), skipping!
#WARNING:	Gene 36986_AT in query [1/460] is ambiguous (2 gene matches in Ensembl), skipping!
#WARNING:	Gene 34575_F_AT in query [1/463] is ambiguous (2 gene matches in Ensembl), skipping!
#WARNING:	Gene 41280_R_AT in query [1/469] is ambiguous (3 gene matches in Ensembl), skipping!
#WARNING:	Gene 37681_I_AT in query [1/471] is ambiguous (2 gene matches in Ensembl), skipping!
#WARNING:	Gene 38442_AT in query [1/480] is ambiguous (2 gene matches in Ensembl), skipping!
#WARNING:	Gene 38785_AT in query [1/501] is not recognized, skipping!
#WARNING:	Gene 731_F_AT in query [1/502] is not recognized, skipping!
#WARNING:	Gene 732_F_AT in query [1/503] is not recognized, skipping!
#WARNING:	Gene 37250_AT in query [1/509] is ambiguous (2 gene matches in Ensembl), skipping!
#WARNING:	Gene 33643_AT in query [1/510] is not recognized, skipping!
#WARNING:	Gene 38562_G_AT in query [1/517] is not recognized, skipping!
#WARNING:	Gene 38308_G_AT in query [1/520] is already seen with same internal ID GOSH:396, skipping!
#WARNING:	Gene 250_AT in query [1/524] is ambiguous (2 gene matches in Ensembl), skipping!
#WARNING:	Gene 32520_AT in query [1/531] is not recognized, skipping!
#WARNING:	Gene 1059_AT in query [1/536] is not recognized, skipping!
#WARNING:	Gene 35836_AT in query [1/539] is ambiguous (2 gene matches in Ensembl), skipping!
#WARNING:	Gene 41584_AT in query [1/540] is ambiguous (2 gene matches in Ensembl), skipping!
#WARNING:	Gene 35302_AT in query [1/541] is ambiguous (2 gene matches in Ensembl), skipping!
#WARNING:	Gene 39527_AT in query [1/546] is not recognized, skipping!
#WARNING:	Gene 37317_AT in query [1/550] is not recognized, skipping!
#WARNING:	Gene 33849_AT in query [1/554] is ambiguous (2 gene matches in Ensembl), skipping!
#WARNING:	Gene 388_AT in query [1/577] is ambiguous (2 gene matches in Ensembl), skipping!
#WARNING:	Gene 526_S_AT in query [1/582] is ambiguous (2 gene matches in Ensembl), skipping!
#WARNING:	Gene 31634_AT in query [1/596] is ambiguous (2 gene matches in Ensembl), skipping!
#WARNING:	Gene 32825_AT in query [1/598] is ambiguous (2 gene matches in Ensembl), skipping!
#WARNING:	Gene 40858_AT in query [1/603] is ambiguous (2 gene matches in Ensembl), skipping!
#WARNING:	Gene 35956_S_AT in query [1/604] is ambiguous (2 gene matches in Ensembl), skipping!
#WARNING:	Gene 34702_F_AT in query [1/605] is not recognized, skipping!
#WARNING:	Gene 33154_AT in query [1/609] is already seen with same internal ID GOSH:10350, skipping!
#WARNING:	Gene 34060_G_AT in query [1/620] is ambiguous (2 gene matches in Ensembl), skipping!
#WARNING:	Gene 1840_G_AT in query [1/632] is ambiguous (3 gene matches in Ensembl), skipping!
#WARNING:	Gene 33080_S_AT in query [1/633] is not recognized, skipping!
#WARNING:	Gene 39725_AT in query [1/639] is ambiguous (2 gene matches in Ensembl), skipping!
#WARNING:	Gene 32664_AT in query [1/652] is ambiguous (2 gene matches in Ensembl), skipping!
#WARNING:	Gene AFFY_HUGENE_2_0_ST_V1:1 in query [1/656] is not recognized, skipping!
#WARNING:	Gene 34645_AT in query [1/658] is ambiguous (2 gene matches in Ensembl), skipping!
#WARNING:	Gene 39187_AT in query [1/663] is not recognized, skipping!
#WARNING:	Gene 40467_AT in query [1/675] is ambiguous (3 gene matches in Ensembl), skipping!
#WARNING:	Gene 36546_R_AT in query [1/684] is not recognized, skipping!
#WARNING:	Gene 33828_AT in query [1/719] is ambiguous (2 gene matches in Ensembl), skipping!
#WARNING:	Gene 35950_AT in query [1/731] is ambiguous (6 gene matches in Ensembl), skipping!
#WARNING:	Gene 33737_F_AT in query [1/732] is ambiguous (2 gene matches in Ensembl), skipping!
#WARNING:	Gene 32386_AT in query [1/737] is not recognized, skipping!
#WARNING:	Gene 39399_AT in query [1/750] is already seen with same internal ID GOSH:8139, skipping!
#WARNING:	Gene 32286_AT in query [1/753] is already seen with same internal ID GOSH:15667, skipping!
#WARNING:	Gene 1399_AT in query [1/757] is ambiguous (3 gene matches in Ensembl), skipping!
#WARNING:	Gene 1177_AT in query [1/762] is not recognized, skipping!
#WARNING:	Gene 866_AT in query [1/767] is not recognized, skipping!
#WARNING:	Gene 151_S_AT in query [1/796] is ambiguous (2 gene matches in Ensembl), skipping!
#WARNING:	Gene 39331_AT in query [1/798] is already seen with same internal ID GOSH:7446, skipping!
#WARNING:	Gene 33678_I_AT in query [1/799] is ambiguous (8 gene matches in Ensembl), skipping!
#WARNING:	Gene 471_F_AT in query [1/801] is ambiguous (4 gene matches in Ensembl), skipping!
#WARNING:	Gene 38928_R_AT in query [1/804] is ambiguous (2 gene matches in Ensembl), skipping!
#WARNING:	Gene 36517_AT in query [1/805] is ambiguous (3 gene matches in Ensembl), skipping!
#WARNING:	Gene 34944_AT in query [1/806] is not recognized, skipping!
#WARNING:	Gene 31629_AT in query [1/807] is not recognized, skipping!
#WARNING:	Gene 33860_AT in query [1/812] is ambiguous (2 gene matches in Ensembl), skipping!
#WARNING:	Gene 39131_AT in query [1/817] is ambiguous (3 gene matches in Ensembl), skipping!
#WARNING:	Gene 34401_AT in query [1/818] is ambiguous (2 gene matches in Ensembl), skipping!
#WARNING:	Gene 37683_AT in query [1/819] is ambiguous (4 gene matches in Ensembl), skipping!
#WARNING:	Gene 970_R_AT in query [1/825] is already seen with same internal ID GOSH:5532, skipping!
#WARNING:	Gene 32628_AT in query [1/827] is ambiguous (2 gene matches in Ensembl), skipping!
#WARNING:	Gene 39490_F_AT in query [1/829] is not recognized, skipping!
#WARNING:	Gene 39468_R_AT in query [1/830] is not recognized, skipping!
#WARNING:	Gene 31363_AT in query [1/831] is not recognized, skipping!
#WARNING:	Gene 32007_AT in query [1/832] is not recognized, skipping!
#WARNING:	Gene 409_AT in query [1/843] is already seen with same internal ID GOSH:6882, skipping!
#WARNING:	Gene 1627_AT in query [1/844] is not recognized, skipping!
#WARNING:	Gene 32010_AT in query [1/845] is not recognized, skipping!
#WARNING:	Gene 37114_AT in query [1/849] is ambiguous (2 gene matches in Ensembl), skipping!
#WARNING:	Gene 37551_AT in query [1/858] is ambiguous (2 gene matches in Ensembl), skipping!
#WARNING:	Gene 35997_G_AT in query [1/860] is not recognized, skipping!
#WARNING:	Gene 34907_AT in query [1/862] is already seen with same internal ID GOSH:15062, skipping!
#WARNING:	Gene 41302_AT in query [1/864] is already seen with same internal ID GOSH:12426, skipping!
#WARNING:	Gene 552_AT in query [1/865] is already seen with same internal ID GOSH:13861, skipping!
#WARNING:	Gene 35292_AT in query [1/868] is ambiguous (2 gene matches in Ensembl), skipping!
#WARNING:	Gene 32508_AT in query [1/869] is already seen with same internal ID GOSH:4724, skipping!
#WARNING:	Gene 31616_R_AT in query [1/870] is already seen with same internal ID GOSH:456, skipping!
#WARNING:	Gene 34630_S_AT in query [1/873] is already seen with same internal ID GOSH:170, skipping!
#WARNING:	Gene 37281_AT in query [1/876] is ambiguous (2 gene matches in Ensembl), skipping!
#WARNING:	Gene 32209_AT in query [1/877] is ambiguous (2 gene matches in Ensembl), skipping!
#WARNING:	Gene 31960_F_AT in query [1/881] is not recognized, skipping!
#WARNING:	Gene 35505_AT in query [1/883] is not recognized, skipping!
#WARNING:	Gene 35514_AT in query [1/884] is not recognized, skipping!
#WARNING:	Gene 39229_AT in query [1/885] is not recognized, skipping!
#WARNING:	Gene 36230_AT in query [1/886] is not recognized, skipping!
#WARNING:	Gene 32287_S_AT in query [1/890] is ambiguous (4 gene matches in Ensembl), skipping!
#WARNING:	Gene 32297_S_AT in query [1/891] is ambiguous (2 gene matches in Ensembl), skipping!
#WARNING:	Gene 33146_AT in query [1/896] is already seen with same internal ID GOSH:8385, skipping!
#WARNING:	Gene 32590_AT in query [1/898] is ambiguous (2 gene matches in Ensembl), skipping!
#WARNING:	Gene 32378_AT in query [1/904] is already seen with same internal ID GOSH:1005, skipping!
#WARNING:	Gene 31925_S_AT in query [1/906] is already seen with same internal ID GOSH:785, skipping!
#WARNING:	Gene 32804_AT in query [1/907] is already seen with same internal ID GOSH:42, skipping!
#WARNING:	Gene 36328_AT in query [1/911] is already seen with same internal ID GOSH:6119, skipping!
#WARNING:	Gene 32990_AT in query [1/913] is already seen with same internal ID GOSH:6546, skipping!
#WARNING:	Gene 40473_AT in query [1/916] is already seen with same internal ID GOSH:2685, skipping!
#WARNING:	Gene 32284_AT in query [1/917] is already seen with same internal ID GOSH:15667, skipping!
#WARNING:	Gene 31311_AT in query [1/920] is not recognized, skipping!
#WARNING:	Gene 35126_AT in query [1/923] is ambiguous (2 gene matches in Ensembl), skipping!
#INFO:	Effective domain size for BIOGRID: 15275
#INFO:	Effective domain size for GO: 19152
#INFO:	Effective domain size for KEGG: 6876
#INFO:	Effective domain size for REAC: 8629
#INFO:	Effective domain size for TF: 16358
#INFO:
#INFO:	--- Gene names and descriptions
#INFO:
#INFO:	QUERY:	31324_at	N/A	N/A
#INFO:	QUERY:	31526_f_at	RP11-219A15.1/USP6/CTD-2303H24.2/USP32P2/USP32P1	ubiquitin specific peptidase 6 [Source:HGNC Symbol;Acc:HGNC:12629]/ubiquitin specific peptidase 32 pseudogene 1 [Source:HGNC Symbol;Acc:HGNC:43570]/ubiquitin specific peptidase 32 pseudogene 2 [Source:HGNC Symbol;Acc:HGNC:30751]
#INFO:	QUERY:	31588_at	HMGB3P30	high mobility group box 3 pseudogene 30 [Source:HGNC Symbol;Acc:HGNC:39333]
#INFO:	QUERY:	31590_g_at	OR2H1/OR2H2/OR2H5P	olfactory receptor, family 2, subfamily H, member 5 pseudogene [Source:HGNC Symbol;Acc:HGNC:8256]/olfactory receptor, family 2, subfamily H, member 1 [Source:HGNC Symbol;Acc:HGNC:8252]/olfactory receptor, family 2, subfamily H, member 2 [Source:HGNC Symbol;Acc:HGNC:8253]
#INFO:	QUERY:	31596_f_at	KB-1572G7.3/GUSBP11/AP000347.4	glucuronidase, beta pseudogene 11 [Source:HGNC Symbol;Acc:HGNC:42325]
#INFO:	QUERY:	34677_f_at	RP11-219A15.1/CTD-2303H24.2/USP6/USP32P1/USP32P2	ubiquitin specific peptidase 32 pseudogene 1 [Source:HGNC Symbol;Acc:HGNC:43570]/ubiquitin specific peptidase 6 [Source:HGNC Symbol;Acc:HGNC:12629]/ubiquitin specific peptidase 32 pseudogene 2 [Source:HGNC Symbol;Acc:HGNC:30751]
#INFO:	QUERY:	34987_s_at	HNRNPA1	heterogeneous nuclear ribonucleoprotein A1 [Source:HGNC Symbol;Acc:HGNC:5031]
#INFO:	QUERY:	35283_at	EXD2	exonuclease 3'-5' domain containing 2 [Source:HGNC Symbol;Acc:HGNC:20217]
#INFO:	QUERY:	35916_s_at	HNRNPA3P3/HNRNPA3/HNRNPA3P10/HNRNPA3P4	heterogeneous nuclear ribonucleoprotein A3 pseudogene 4 [Source:HGNC Symbol;Acc:HGNC:39773]/heterogeneous nuclear ribonucleoprotein A3 pseudogene 3 [Source:HGNC Symbol;Acc:HGNC:39772]/heterogeneous nuclear ribonucleoprotein A3 [Source:HGNC Symbol;Acc:HGNC:24941]/heterogeneous nuclear ribonucleoprotein A3 pseudogene 10 [Source:HGNC Symbol;Acc:HGNC:48756]
#INFO:	QUERY:	37425_g_at	CCHCR1	coiled-coil alpha-helical rod protein 1 [Source:HGNC Symbol;Acc:HGNC:13930]
#INFO:	QUERY:	37448_s_at	GNAS	GNAS complex locus [Source:HGNC Symbol;Acc:HGNC:4392]
#INFO:	QUERY:	37794_at	ZNF783/RP4-800G7.2	zinc finger family member 783 [Source:HGNC Symbol;Acc:HGNC:27222]
#INFO:	QUERY:	40160_at	POM121C/POM121	POM121 transmembrane nucleoporin [Source:HGNC Symbol;Acc:HGNC:19702]/POM121 transmembrane nucleoporin C [Source:HGNC Symbol;Acc:HGNC:34005]
#INFO:	QUERY:	40429_r_at	N/A	N/A
#INFO:	QUERY:	40553_at	RP11-1023L17.2/RP11-98J23.1/RP11-848G14.5/POM121L14P/RP11-823P9.3/RP11-974F13.5	POM121 transmembrane nucleoporin-like 14, pseudogene [Source:HGNC Symbol;Acc:HGNC:44414]
#INFO:	QUERY:	41324_g_at	ITFG2	integrin alpha FG-GAP repeat containing 2 [Source:HGNC Symbol;Acc:HGNC:30879]
#INFO:	QUERY:	41609_at	HLA-DMB	major histocompatibility complex, class II, DM beta [Source:HGNC Symbol;Acc:HGNC:4935]
#INFO:	QUERY:	41723_s_at	N/A	N/A
#INFO:	QUERY:	34963_at	N/A	N/A
#INFO:	QUERY:	36332_at	AANAT	aralkylamine N-acetyltransferase [Source:HGNC Symbol;Acc:HGNC:19]
#INFO:	QUERY:	34907_at	AATK	apoptosis-associated tyrosine kinase [Source:HGNC Symbol;Acc:HGNC:21]
#INFO:	QUERY:	1636_g_at	ABL1	ABL proto-oncogene 1, non-receptor tyrosine kinase [Source:HGNC Symbol;Acc:HGNC:76]
#INFO:	QUERY:	37532_at	ACADM	acyl-CoA dehydrogenase, C-4 to C-12 straight chain [Source:HGNC Symbol;Acc:HGNC:89]
#INFO:	QUERY:	40317_at	ASIC2	acid sensing (proton gated) ion channel 2 [Source:HGNC Symbol;Acc:HGNC:99]
#INFO:	QUERY:	35864_at	ACR/RP11-395L14.13	acrosin [Source:HGNC Symbol;Acc:HGNC:126]
#INFO:	QUERY:	35734_at	ACTR2	ARP2 actin-related protein 2 homolog (yeast) [Source:HGNC Symbol;Acc:HGNC:169]
#INFO:	QUERY:	35271_at	ACTR3	ARP3 actin-related protein 3 homolog (yeast) [Source:HGNC Symbol;Acc:HGNC:170]
#INFO:	QUERY:	40594_r_at	ACVRL1	activin A receptor type II-like 1 [Source:HGNC Symbol;Acc:HGNC:175]
#INFO:	QUERY:	38282_at	ADAM15	ADAM metallopeptidase domain 15 [Source:HGNC Symbol;Acc:HGNC:193]
#INFO:	QUERY:	38014_at	ADAR	adenosine deaminase, RNA-specific [Source:HGNC Symbol;Acc:HGNC:225]
#INFO:	QUERY:	36754_at	ADCYAP1	adenylate cyclase activating polypeptide 1 (pituitary) [Source:HGNC Symbol;Acc:HGNC:241]
#INFO:	QUERY:	35568_at	ADCYAP1R1	adenylate cyclase activating polypeptide 1 (pituitary) receptor type I [Source:HGNC Symbol;Acc:HGNC:242]
#INFO:	QUERY:	36051_s_at	ADD2	adducin 2 (beta) [Source:HGNC Symbol;Acc:HGNC:244]
#INFO:	QUERY:	33102_at	ADD3	adducin 3 (gamma) [Source:HGNC Symbol;Acc:HGNC:245]
#INFO:	QUERY:	39045_at	ADIPOR2	adiponectin receptor 2 [Source:HGNC Symbol;Acc:HGNC:24041]
#INFO:	QUERY:	36716_at	ADRA1A	adrenoceptor alpha 1A [Source:HGNC Symbol;Acc:HGNC:277]
#INFO:	QUERY:	38447_at	ADRBK1	adrenergic, beta, receptor kinase 1 [Source:HGNC Symbol;Acc:HGNC:289]
#INFO:	QUERY:	33376_at	N/A	N/A
#INFO:	QUERY:	31961_r_at	RP11-255C15.3/ZNF639	zinc finger protein 639 [Source:HGNC Symbol;Acc:HGNC:30950]
#INFO:	QUERY:	33586_at	N/A	N/A
#INFO:	QUERY:	37578_at	AFAP1	actin filament associated protein 1 [Source:HGNC Symbol;Acc:HGNC:24017]
#INFO:	QUERY:	32836_at	AGPAT1	1-acylglycerol-3-phosphate O-acyltransferase 1 [Source:HGNC Symbol;Acc:HGNC:324]
#INFO:	QUERY:	34727_at	AHCYL1	adenosylhomocysteinase-like 1 [Source:HGNC Symbol;Acc:HGNC:344]
#INFO:	QUERY:	34728_g_at	AHCYL1	adenosylhomocysteinase-like 1 [Source:HGNC Symbol;Acc:HGNC:344]
#INFO:	QUERY:	40979_at	AHSA1	AHA1, activator of heat shock 90kDa protein ATPase homolog 1 (yeast) [Source:HGNC Symbol;Acc:HGNC:1189]
#INFO:	QUERY:	33640_at	AIF1	allograft inflammatory factor 1 [Source:HGNC Symbol;Acc:HGNC:352]
#INFO:	QUERY:	37803_at	FAM63B	family with sequence similarity 63, member B [Source:HGNC Symbol;Acc:HGNC:26954]
#INFO:	QUERY:	31923_f_at	N/A	N/A
#INFO:	QUERY:	41247_at	KCNB1	potassium channel, voltage gated Shab related subfamily B, member 1 [Source:HGNC Symbol;Acc:HGNC:6231]
#INFO:	QUERY:	34112_r_at	N/A	N/A
#INFO:	QUERY:	36224_g_at	SFPQ	splicing factor proline/glutamine-rich [Source:HGNC Symbol;Acc:HGNC:10774]
#INFO:	QUERY:	33349_at	N/A	N/A
#INFO:	QUERY:	32048_at	TCEB3-AS1	TCEB3 antisense RNA 1 [Source:HGNC Symbol;Acc:HGNC:50582]
#INFO:	QUERY:	40986_s_at	TP53BP1	tumor protein p53 binding protein 1 [Source:HGNC Symbol;Acc:HGNC:11999]
#INFO:	QUERY:	32162_r_at	N/A	N/A
#INFO:	QUERY:	41496_at	N/A	N/A
#INFO:	QUERY:	37285_at	ALAS2	5'-aminolevulinate synthase 2 [Source:HGNC Symbol;Acc:HGNC:397]
#INFO:	QUERY:	36686_at	ALDH1A3	aldehyde dehydrogenase 1 family, member A3 [Source:HGNC Symbol;Acc:HGNC:409]
#INFO:	QUERY:	32747_at	ALDH2	aldehyde dehydrogenase 2 family (mitochondrial) [Source:HGNC Symbol;Acc:HGNC:404]
#INFO:	QUERY:	37330_at	ALDH4A1	aldehyde dehydrogenase 4 family, member A1 [Source:HGNC Symbol;Acc:HGNC:406]
#INFO:	QUERY:	40107_at	ALDOC	aldolase C, fructose-bisphosphate [Source:HGNC Symbol;Acc:HGNC:418]
#INFO:	QUERY:	34505_at	ALPK3	alpha-kinase 3 [Source:HGNC Symbol;Acc:HGNC:17574]
#INFO:	QUERY:	41706_at	AMACR/C1QTNF3-AMACR	alpha-methylacyl-CoA racemase [Source:HGNC Symbol;Acc:HGNC:451]/C1QTNF3-AMACR readthrough (NMD candidate) [Source:HGNC Symbol;Acc:HGNC:49198]
#INFO:	QUERY:	34588_i_at	AMELX	amelogenin, X-linked [Source:HGNC Symbol;Acc:HGNC:461]
#INFO:	QUERY:	32919_at	AMIGO2	adhesion molecule with Ig-like domain 2 [Source:HGNC Symbol;Acc:HGNC:24073]
#INFO:	QUERY:	32940_at	AMMECR1	Alport syndrome, mental retardation, midface hypoplasia and elliptocytosis chromosomal region gene 1 [Source:HGNC Symbol;Acc:HGNC:467]
#INFO:	QUERY:	32152_at	ANK1	ankyrin 1, erythrocytic [Source:HGNC Symbol;Acc:HGNC:492]
#INFO:	QUERY:	36965_at	ANK3	ankyrin 3, node of Ranvier (ankyrin G) [Source:HGNC Symbol;Acc:HGNC:494]
#INFO:	QUERY:	41604_at	ANKRD46	ankyrin repeat domain 46 [Source:HGNC Symbol;Acc:HGNC:27229]
#INFO:	QUERY:	38479_at	ANP32B	acidic (leucine-rich) nuclear phosphoprotein 32 family, member B [Source:HGNC Symbol;Acc:HGNC:16677]
#INFO:	QUERY:	37747_at	ANXA5	annexin A5 [Source:HGNC Symbol;Acc:HGNC:543]
#INFO:	QUERY:	37670_at	ANXA7	annexin A7 [Source:HGNC Symbol;Acc:HGNC:545]
#INFO:	QUERY:	32228_at	AP2A2	adaptor-related protein complex 2, alpha 2 subunit [Source:HGNC Symbol;Acc:HGNC:562]
#INFO:	QUERY:	36172_s_at	AP3D1	adaptor-related protein complex 3, delta 1 subunit [Source:HGNC Symbol;Acc:HGNC:568]
#INFO:	QUERY:	33944_at	APLP2	amyloid beta (A4) precursor-like protein 2 [Source:HGNC Symbol;Acc:HGNC:598]
#INFO:	QUERY:	37939_at	APOBEC3C	apolipoprotein B mRNA editing enzyme, catalytic polypeptide-like 3C [Source:HGNC Symbol;Acc:HGNC:17353]
#INFO:	QUERY:	32909_at	AQP5	aquaporin 5 [Source:HGNC Symbol;Acc:HGNC:638]
#INFO:	QUERY:	39568_g_at	AQP7P5/AQP7/FP325317.1/AQP7P4/ABC12-47964100C23.1/AQP7P2/AQP7P3/AQP7P1	aquaporin 7 pseudogene 3 [Source:HGNC Symbol;Acc:HGNC:31976]/aquaporin 7 pseudogene 5 [Source:HGNC Symbol;Acc:HGNC:51836]/aquaporin 7 pseudogene 1 [Source:HGNC Symbol;Acc:HGNC:32048]/aquaporin 7 [Source:HGNC Symbol;Acc:HGNC:640]/aquaporin 7 pseudogene 2 [Source:HGNC Symbol;Acc:HGNC:32049]/aquaporin 7 pseudogene 4 [Source:HGNC Symbol;Acc:HGNC:32056]
#INFO:	QUERY:	36585_at	ARF4	ADP-ribosylation factor 4 [Source:HGNC Symbol;Acc:HGNC:655]
#INFO:	QUERY:	552_at	ARHGAP1	Rho GTPase activating protein 1 [Source:HGNC Symbol;Acc:HGNC:673]
#INFO:	QUERY:	1784_s_at	ARID4A	AT rich interactive domain 4A (RBP1-like) [Source:HGNC Symbol;Acc:HGNC:9885]
#INFO:	QUERY:	34692_r_at	ARPC4	actin related protein 2/3 complex, subunit 4, 20kDa [Source:HGNC Symbol;Acc:HGNC:707]
#INFO:	QUERY:	37519_at	ASGR1	asialoglycoprotein receptor 1 [Source:HGNC Symbol;Acc:HGNC:742]
#INFO:	QUERY:	36553_at	ASMTL	acetylserotonin O-methyltransferase-like [Source:HGNC Symbol;Acc:HGNC:751]
#INFO:	QUERY:	36250_at	N/A	N/A
#INFO:	QUERY:	41235_at	ATF4/ATF4P3	activating transcription factor 4 [Source:HGNC Symbol;Acc:HGNC:786]/activating transcription factor 4 pseudogene 3 [Source:HGNC Symbol;Acc:HGNC:788]
#INFO:	QUERY:	34606_s_at	ATF7/RP11-793H13.10	activating transcription factor 7 [Source:HGNC Symbol;Acc:HGNC:792]
#INFO:	QUERY:	38811_at	ATIC	5-aminoimidazole-4-carboxamide ribonucleotide formyltransferase/IMP cyclohydrolase [Source:HGNC Symbol;Acc:HGNC:794]
#INFO:	QUERY:	37415_at	ATP10B	ATPase, class V, type 10B [Source:HGNC Symbol;Acc:HGNC:13543]
#INFO:	QUERY:	41491_s_at	ATP11A	ATPase, class VI, type 11A [Source:HGNC Symbol;Acc:HGNC:13552]
#INFO:	QUERY:	36635_at	ATP11B	ATPase, class VI, type 11B [Source:HGNC Symbol;Acc:HGNC:13553]
#INFO:	QUERY:	34811_at	ATP5G3	ATP synthase, H+ transporting, mitochondrial Fo complex, subunit C3 (subunit 9) [Source:HGNC Symbol;Acc:HGNC:843]
#INFO:	QUERY:	37029_at	ATP5O	ATP synthase, H+ transporting, mitochondrial F1 complex, O subunit [Source:HGNC Symbol;Acc:HGNC:850]
#INFO:	QUERY:	40568_at	ATP6V1B2	ATPase, H+ transporting, lysosomal 56/58kDa, V1 subunit B2 [Source:HGNC Symbol;Acc:HGNC:854]
#INFO:	QUERY:	33685_at	ATP8B3	ATPase, aminophospholipid transporter, class I, type 8B, member 3 [Source:HGNC Symbol;Acc:HGNC:13535]
#INFO:	QUERY:	627_g_at	AVPR1B	arginine vasopressin receptor 1B [Source:HGNC Symbol;Acc:HGNC:896]
#INFO:	QUERY:	39445_at	B4GALT3	UDP-Gal:betaGlcNAc beta 1,4- galactosyltransferase, polypeptide 3 [Source:HGNC Symbol;Acc:HGNC:926]
#INFO:	QUERY:	31895_at	BACH1	BTB and CNC homology 1, basic leucine zipper transcription factor 1 [Source:HGNC Symbol;Acc:HGNC:935]
#INFO:	QUERY:	35292_at	ATP6V1G2-DDX39B/DDX39B	DEAD (Asp-Glu-Ala-Asp) box polypeptide 39B [Source:HGNC Symbol;Acc:HGNC:13917]/ATP6V1G2-DDX39B readthrough (NMD candidate) [Source:HGNC Symbol;Acc:HGNC:41999]
#INFO:	QUERY:	32508_at	PRRC2C	proline-rich coiled-coil 2C [Source:HGNC Symbol;Acc:HGNC:24903]
#INFO:	QUERY:	32261_at	BAZ1B	bromodomain adjacent to zinc finger domain, 1B [Source:HGNC Symbol;Acc:HGNC:961]
#INFO:	QUERY:	32195_at	MSL1	male-specific lethal 1 homolog (Drosophila) [Source:HGNC Symbol;Acc:HGNC:27905]
#INFO:	QUERY:	40094_r_at	BCAM	basal cell adhesion molecule (Lutheran blood group) [Source:HGNC Symbol;Acc:HGNC:6722]
#INFO:	QUERY:	33047_at	BCL2L11	BCL2-like 11 (apoptosis facilitator) [Source:HGNC Symbol;Acc:HGNC:994]
#INFO:	QUERY:	1796_s_at	N/A	N/A
#INFO:	QUERY:	38050_at	BCLAF1	BCL2-associated transcription factor 1 [Source:HGNC Symbol;Acc:HGNC:16863]
#INFO:	QUERY:	40916_at	BEX4	brain expressed, X-linked 4 [Source:HGNC Symbol;Acc:HGNC:25475]
#INFO:	QUERY:	33094_s_at	BFSP2	beaded filament structural protein 2, phakinin [Source:HGNC Symbol;Acc:HGNC:1041]
#INFO:	QUERY:	40879_at	BICD2	bicaudal D homolog 2 (Drosophila) [Source:HGNC Symbol;Acc:HGNC:17208]
#INFO:	QUERY:	37226_at	BNIP1	BCL2/adenovirus E1B 19kDa interacting protein 1 [Source:HGNC Symbol;Acc:HGNC:1082]
#INFO:	QUERY:	38159_at	N/A	N/A
#INFO:	QUERY:	33016_at	TSPO2	translocator protein 2 [Source:HGNC Symbol;Acc:HGNC:21256]
#INFO:	QUERY:	36093_at	HECTD4	HECT domain containing E3 ubiquitin protein ligase 4 [Source:HGNC Symbol;Acc:HGNC:26611]
#INFO:	QUERY:	38093_at	MAPK1IP1L	mitogen-activated protein kinase 1 interacting protein 1-like [Source:HGNC Symbol;Acc:HGNC:19840]
#INFO:	QUERY:	37817_at	N/A	N/A
#INFO:	QUERY:	39811_at	KXD1	KxDL motif containing 1 [Source:HGNC Symbol;Acc:HGNC:28420]
#INFO:	QUERY:	38072_at	RSRP1	arginine/serine-rich protein 1 [Source:HGNC Symbol;Acc:HGNC:25234]
#INFO:	QUERY:	37668_at	C1QBP/CTC-524C5.2	complement component 1, q subcomponent binding protein [Source:HGNC Symbol;Acc:HGNC:1243]
#INFO:	QUERY:	34864_at	CNPPD1	cyclin Pas1/PHO80 domain containing 1 [Source:HGNC Symbol;Acc:HGNC:25220]
#INFO:	QUERY:	37885_at	RP11-149F8.3/CH507-216K13.1/RP11-496I2.4/C2ORF27AP3/C2ORF27A/C2ORF27B/NBEAP3	neurobeachin pseudogene 3 [Source:HGNC Symbol;Acc:HGNC:40004]/chromosome 2 open reading frame 27B [Source:HGNC Symbol;Acc:HGNC:33824]/chromosome 2 open reading frame 27A pseudogene 3 [Source:HGNC Symbol;Acc:HGNC:50418]/chromosome 2 open reading frame 27A [Source:HGNC Symbol;Acc:HGNC:25077]
#INFO:	QUERY:	33466_at	C5ORF30	chromosome 5 open reading frame 30 [Source:HGNC Symbol;Acc:HGNC:25052]
#INFO:	QUERY:	31379_at	N/A	N/A
#INFO:	QUERY:	32971_at	FAM189A2	family with sequence similarity 189, member A2 [Source:HGNC Symbol;Acc:HGNC:24820]
#INFO:	QUERY:	35275_at	CA12	carbonic anhydrase XII [Source:HGNC Symbol;Acc:HGNC:1371]
#INFO:	QUERY:	36557_at	CACNB1	calcium channel, voltage-dependent, beta 1 subunit [Source:HGNC Symbol;Acc:HGNC:1401]
#INFO:	QUERY:	32031_at	CAD	carbamoyl-phosphate synthetase 2, aspartate transcarbamylase, and dihydroorotase [Source:HGNC Symbol;Acc:HGNC:1424]
#INFO:	QUERY:	39899_at	CADM4	cell adhesion molecule 4 [Source:HGNC Symbol;Acc:HGNC:30825]
#INFO:	QUERY:	41143_at	CALM1	calmodulin 1 (phosphorylase kinase, delta) [Source:HGNC Symbol;Acc:HGNC:1442]
#INFO:	QUERY:	34846_at	CAMK2B	calcium/calmodulin-dependent protein kinase II beta [Source:HGNC Symbol;Acc:HGNC:1461]
#INFO:	QUERY:	32104_i_at	CAMK2G	calcium/calmodulin-dependent protein kinase II gamma [Source:HGNC Symbol;Acc:HGNC:1463]
#INFO:	QUERY:	39570_at	CAMSAP1	calmodulin regulated spectrin-associated protein 1 [Source:HGNC Symbol;Acc:HGNC:19946]
#INFO:	QUERY:	37012_at	CAPZB	capping protein (actin filament) muscle Z-line, beta [Source:HGNC Symbol;Acc:HGNC:1491]
#INFO:	QUERY:	41817_g_at	CARD10	caspase recruitment domain family, member 10 [Source:HGNC Symbol;Acc:HGNC:16422]
#INFO:	QUERY:	37304_at	CBX1	chromobox homolog 1 [Source:HGNC Symbol;Acc:HGNC:1551]
#INFO:	QUERY:	32484_at	ACKR2	atypical chemokine receptor 2 [Source:HGNC Symbol;Acc:HGNC:1565]
#INFO:	QUERY:	32998_at	CCKAR	cholecystokinin A receptor [Source:HGNC Symbol;Acc:HGNC:1570]
#INFO:	QUERY:	34434_at	CCL16	chemokine (C-C motif) ligand 16 [Source:HGNC Symbol;Acc:HGNC:10614]
#INFO:	QUERY:	1925_at	CCNF	cyclin F [Source:HGNC Symbol;Acc:HGNC:1591]
#INFO:	QUERY:	40774_at	CCT3	chaperonin containing TCP1, subunit 3 (gamma) [Source:HGNC Symbol;Acc:HGNC:1616]
#INFO:	QUERY:	34819_at	CD164	CD164 molecule, sialomucin [Source:HGNC Symbol;Acc:HGNC:1632]
#INFO:	QUERY:	38521_at	CD22	CD22 molecule [Source:HGNC Symbol;Acc:HGNC:1643]
#INFO:	QUERY:	36802_at	CD33	CD33 molecule [Source:HGNC Symbol;Acc:HGNC:1659]
#INFO:	QUERY:	38747_at	CD34	CD34 molecule [Source:HGNC Symbol;Acc:HGNC:1662]
#INFO:	QUERY:	538_at	CD34	CD34 molecule [Source:HGNC Symbol;Acc:HGNC:1662]
#INFO:	QUERY:	35150_at	CD40	CD40 molecule, TNF receptor superfamily member 5 [Source:HGNC Symbol;Acc:HGNC:11919]
#INFO:	QUERY:	31616_r_at	CD44	CD44 molecule (Indian blood group) [Source:HGNC Symbol;Acc:HGNC:1681]
#INFO:	QUERY:	39351_at	CD59	CD59 molecule, complement regulatory protein [Source:HGNC Symbol;Acc:HGNC:1689]
#INFO:	QUERY:	771_s_at	CD7	CD7 molecule [Source:HGNC Symbol;Acc:HGNC:1695]
#INFO:	QUERY:	38017_at	CD79A	CD79a molecule, immunoglobulin-associated alpha [Source:HGNC Symbol;Acc:HGNC:1698]
#INFO:	QUERY:	41138_at	CD99	CD99 molecule [Source:HGNC Symbol;Acc:HGNC:7082]
#INFO:	QUERY:	505_at	CDC37	cell division cycle 37 [Source:HGNC Symbol;Acc:HGNC:1735]
#INFO:	QUERY:	1483_at	CDH4	cadherin 4, type 1, R-cadherin (retinal) [Source:HGNC Symbol;Acc:HGNC:1763]
#INFO:	QUERY:	1792_g_at	CDK2	cyclin-dependent kinase 2 [Source:HGNC Symbol;Acc:HGNC:1771]
#INFO:	QUERY:	799_at	CDK5R1	cyclin-dependent kinase 5, regulatory subunit 1 (p35) [Source:HGNC Symbol;Acc:HGNC:1775]
#INFO:	QUERY:	33847_s_at	CDKN1B	cyclin-dependent kinase inhibitor 1B (p27, Kip1) [Source:HGNC Symbol;Acc:HGNC:1785]
#INFO:	QUERY:	689_at	CDR2L	cerebellar degeneration-related protein 2-like [Source:HGNC Symbol;Acc:HGNC:29999]
#INFO:	QUERY:	170_at	CDX2	caudal type homeobox 2 [Source:HGNC Symbol;Acc:HGNC:1806]
#INFO:	QUERY:	32469_at	N/A	N/A
#INFO:	QUERY:	32490_at	CEACAM4	carcinoembryonic antigen-related cell adhesion molecule 4 [Source:HGNC Symbol;Acc:HGNC:1816]
#INFO:	QUERY:	38854_at	CEP135	centrosomal protein 135kDa [Source:HGNC Symbol;Acc:HGNC:29086]
#INFO:	QUERY:	34240_s_at	N4BP2L1	NEDD4 binding protein 2-like 1 [Source:HGNC Symbol;Acc:HGNC:25037]
#INFO:	QUERY:	37061_at	CHIT1	chitinase 1 (chitotriosidase) [Source:HGNC Symbol;Acc:HGNC:1936]
#INFO:	QUERY:	39363_at	CHMP2A	charged multivesicular body protein 2A [Source:HGNC Symbol;Acc:HGNC:30216]
#INFO:	QUERY:	41395_at	CHST1	carbohydrate (keratan sulfate Gal-6) sulfotransferase 1 [Source:HGNC Symbol;Acc:HGNC:1969]
#INFO:	QUERY:	34854_at	CIAPIN1	cytokine induced apoptosis inhibitor 1 [Source:HGNC Symbol;Acc:HGNC:28050]
#INFO:	QUERY:	35616_at	CIITA	class II, major histocompatibility complex, transactivator [Source:HGNC Symbol;Acc:HGNC:7067]
#INFO:	QUERY:	37147_at	CLEC11A	C-type lectin domain family 11, member A [Source:HGNC Symbol;Acc:HGNC:10576]
#INFO:	QUERY:	32833_at	CLK1	CDC-like kinase 1 [Source:HGNC Symbol;Acc:HGNC:2068]
#INFO:	QUERY:	41358_at	CNNM2	cyclin and CBS domain divalent metal cation transport mediator 2 [Source:HGNC Symbol;Acc:HGNC:103]
#INFO:	QUERY:	344_s_at	CNP	2',3'-cyclic nucleotide 3' phosphodiesterase [Source:HGNC Symbol;Acc:HGNC:2158]
#INFO:	QUERY:	35473_at	COL1A1	collagen, type I, alpha 1 [Source:HGNC Symbol;Acc:HGNC:2197]
#INFO:	QUERY:	32488_at	COL3A1	collagen, type III, alpha 1 [Source:HGNC Symbol;Acc:HGNC:2201]
#INFO:	QUERY:	40138_at	COPS6	COP9 signalosome subunit 6 [Source:HGNC Symbol;Acc:HGNC:21749]
#INFO:	QUERY:	36016_at	APITD1-CORT/CORT	APITD1-CORT readthrough [Source:HGNC Symbol;Acc:HGNC:38843]/cortistatin [Source:HGNC Symbol;Acc:HGNC:2257]
#INFO:	QUERY:	39443_s_at	COX5B	cytochrome c oxidase subunit Vb [Source:HGNC Symbol;Acc:HGNC:2269]
#INFO:	QUERY:	36687_at	COX7B	cytochrome c oxidase subunit VIIb [Source:HGNC Symbol;Acc:HGNC:2291]
#INFO:	QUERY:	40295_at	CPNE6	copine VI (neuronal) [Source:HGNC Symbol;Acc:HGNC:2319]
#INFO:	QUERY:	40849_s_at	CREB3	cAMP responsive element binding protein 3 [Source:HGNC Symbol;Acc:HGNC:2347]
#INFO:	QUERY:	39692_at	CREB3L2	cAMP responsive element binding protein 3-like 2 [Source:HGNC Symbol;Acc:HGNC:23720]
#INFO:	QUERY:	36000_at	TNXB/ATF6B	activating transcription factor 6 beta [Source:HGNC Symbol;Acc:HGNC:2349]/tenascin XB [Source:HGNC Symbol;Acc:HGNC:11976]
#INFO:	QUERY:	34397_at	LUC7L3	LUC7-like 3 pre-mRNA splicing factor [Source:HGNC Symbol;Acc:HGNC:24309]
#INFO:	QUERY:	36737_at	CRYBA4	crystallin, beta A4 [Source:HGNC Symbol;Acc:HGNC:2396]
#INFO:	QUERY:	1170_at	CSF1	colony stimulating factor 1 (macrophage) [Source:HGNC Symbol;Acc:HGNC:2432]
#INFO:	QUERY:	882_at	CSF1	colony stimulating factor 1 (macrophage) [Source:HGNC Symbol;Acc:HGNC:2432]
#INFO:	QUERY:	725_i_at	N/A	N/A
#INFO:	QUERY:	1768_s_at	CSK	c-src tyrosine kinase [Source:HGNC Symbol;Acc:HGNC:2444]
#INFO:	QUERY:	40184_at	CSNK1A1/CTB-89H12.4	casein kinase 1, alpha 1 [Source:HGNC Symbol;Acc:HGNC:2451]
#INFO:	QUERY:	410_s_at	CSNK2B/XXBAC-BPG32J3.22	casein kinase 2, beta polypeptide [Source:HGNC Symbol;Acc:HGNC:2460]
#INFO:	QUERY:	41309_g_at	CTBP1	C-terminal binding protein 1 [Source:HGNC Symbol;Acc:HGNC:2494]
#INFO:	QUERY:	40780_at	CTBP2/CTBP2P4/CTBP2P8	C-terminal binding protein 2 pseudogene 4 [Source:HGNC Symbol;Acc:HGNC:45196]/C-terminal binding protein 2 [Source:HGNC Symbol;Acc:HGNC:2495]/C-terminal binding protein 2 pseudogene 8 [Source:HGNC Symbol;Acc:HGNC:45200]
#INFO:	QUERY:	35319_at	CTCF	CCCTC-binding factor (zinc finger protein) [Source:HGNC Symbol;Acc:HGNC:13723]
#INFO:	QUERY:	41202_s_at	CTDSP2	CTD (carboxy-terminal domain, RNA polymerase II, polypeptide A) small phosphatase 2 [Source:HGNC Symbol;Acc:HGNC:17077]
#INFO:	QUERY:	2069_s_at	CTNNA1	catenin (cadherin-associated protein), alpha 1, 102kDa [Source:HGNC Symbol;Acc:HGNC:2509]
#INFO:	QUERY:	41155_at	CTNNA1	catenin (cadherin-associated protein), alpha 1, 102kDa [Source:HGNC Symbol;Acc:HGNC:2509]
#INFO:	QUERY:	679_at	CTSG	cathepsin G [Source:HGNC Symbol;Acc:HGNC:2532]
#INFO:	QUERY:	35025_at	CXCL5	chemokine (C-X-C motif) ligand 5 [Source:HGNC Symbol;Acc:HGNC:10642]
#INFO:	QUERY:	35818_at	CYCSP46/CYCSP55/CYCS	cytochrome c, somatic pseudogene 46 [Source:HGNC Symbol;Acc:HGNC:23941]/cytochrome c, somatic pseudogene 55 [Source:HGNC Symbol;Acc:HGNC:21252]/cytochrome c, somatic [Source:HGNC Symbol;Acc:HGNC:19986]
#INFO:	QUERY:	37195_at	CYP11A1	cytochrome P450, family 11, subfamily A, polypeptide 1 [Source:HGNC Symbol;Acc:HGNC:2590]
#INFO:	QUERY:	38909_at	CYP27B1	cytochrome P450, family 27, subfamily B, polypeptide 1 [Source:HGNC Symbol;Acc:HGNC:2606]
#INFO:	QUERY:	1492_f_at	CYP2A7/CYP2A6	cytochrome P450, family 2, subfamily A, polypeptide 7 [Source:HGNC Symbol;Acc:HGNC:2611]/cytochrome P450, family 2, subfamily A, polypeptide 6 [Source:HGNC Symbol;Acc:HGNC:2610]
#INFO:	QUERY:	38229_at	CYP3A5	cytochrome P450, family 3, subfamily A, polypeptide 5 [Source:HGNC Symbol;Acc:HGNC:2638]
#INFO:	QUERY:	1667_s_at	CYP4B1	cytochrome P450, family 4, subfamily B, polypeptide 1 [Source:HGNC Symbol;Acc:HGNC:2644]
#INFO:	QUERY:	36199_at	DAP	death-associated protein [Source:HGNC Symbol;Acc:HGNC:2672]
#INFO:	QUERY:	41182_at	DCT	dopachrome tautomerase [Source:HGNC Symbol;Acc:HGNC:2709]
#INFO:	QUERY:	34781_at	DCTN6	dynactin 6 [Source:HGNC Symbol;Acc:HGNC:16964]
#INFO:	QUERY:	41825_at	PINK1-AS	PINK1 antisense RNA [Source:HGNC Symbol;Acc:HGNC:38872]
#INFO:	QUERY:	31935_s_at	DDX11/DDX12P/RP11-22B23.1	DEAD/H (Asp-Glu-Ala-Asp/His) box helicase 11 [Source:HGNC Symbol;Acc:HGNC:2736]/DEAD/H (Asp-Glu-Ala-Asp/His) box polypeptide 12, pseudogene [Source:HGNC Symbol;Acc:HGNC:2737]
#INFO:	QUERY:	33394_at	DDX19A	DEAD (Asp-Glu-Ala-Asp) box polypeptide 19A [Source:HGNC Symbol;Acc:HGNC:25628]
#INFO:	QUERY:	38992_at	DEK	DEK proto-oncogene [Source:HGNC Symbol;Acc:HGNC:2768]
#INFO:	QUERY:	36803_at	DGCR2/DGCR11	DiGeorge syndrome critical region gene 2 [Source:HGNC Symbol;Acc:HGNC:2845]/DiGeorge syndrome critical region gene 11 (non-protein coding) [Source:HGNC Symbol;Acc:HGNC:17226]
#INFO:	QUERY:	32716_at	DGKA	diacylglycerol kinase, alpha 80kDa [Source:HGNC Symbol;Acc:HGNC:2849]
#INFO:	QUERY:	39059_at	DHCR7	7-dehydrocholesterol reductase [Source:HGNC Symbol;Acc:HGNC:2860]
#INFO:	QUERY:	36153_at	DHX9	DEAH (Asp-Glu-Ala-His) box helicase 9 [Source:HGNC Symbol;Acc:HGNC:2750]
#INFO:	QUERY:	736_f_at	POM121L4P/POM121L3P/POM121L1P/AC008132.13/POM121L10P/POM121L9P/POM121L8P	POM121 transmembrane nucleoporin-like 8 pseudogene [Source:HGNC Symbol;Acc:HGNC:35446]/POM121 transmembrane nucleoporin-like 3, pseudogene [Source:HGNC Symbol;Acc:HGNC:16440]/POM121 transmembrane nucleoporin-like 10, pseudogene [Source:HGNC Symbol;Acc:HGNC:35448]/POM121 transmembrane nucleoporin-like 1, pseudogene [Source:HGNC Symbol;Acc:HGNC:16439]/POM121 transmembrane nucleoporin-like 9, pseudo…
#INFO:	QUERY:	40575_at	DLG5	discs, large homolog 5 (Drosophila) [Source:HGNC Symbol;Acc:HGNC:2904]
#INFO:	QUERY:	41808_at	DMTF1	cyclin D binding myb-like transcription factor 1 [Source:HGNC Symbol;Acc:HGNC:14603]
#INFO:	QUERY:	34972_s_at	DNAH17	dynein, axonemal, heavy chain 17 [Source:HGNC Symbol;Acc:HGNC:2946]
#INFO:	QUERY:	36443_at	DNAH9	dynein, axonemal, heavy chain 9 [Source:HGNC Symbol;Acc:HGNC:2953]
#INFO:	QUERY:	276_at	DNAJA1	DnaJ (Hsp40) homolog, subfamily A, member 1 [Source:HGNC Symbol;Acc:HGNC:5229]
#INFO:	QUERY:	41569_at	RP5-1099D15.1/DNAJC9	DnaJ (Hsp40) homolog, subfamily C, member 9 [Source:HGNC Symbol;Acc:HGNC:19123]
#INFO:	QUERY:	37413_at	DPEP1	dipeptidase 1 (renal) [Source:HGNC Symbol;Acc:HGNC:3002]
#INFO:	QUERY:	41380_at	DPH2	DPH2 homolog [Source:HGNC Symbol;Acc:HGNC:3004]
#INFO:	QUERY:	38058_at	N/A	N/A
#INFO:	QUERY:	36469_at	DTNA	dystrobrevin, alpha [Source:HGNC Symbol;Acc:HGNC:3057]
#INFO:	QUERY:	35369_at	DTX4	deltex 4, E3 ubiquitin ligase [Source:HGNC Symbol;Acc:HGNC:29151]
#INFO:	QUERY:	38346_at	DUS4L	dihydrouridine synthase 4-like [Source:HGNC Symbol;Acc:HGNC:21517]
#INFO:	QUERY:	38368_at	DUT	deoxyuridine triphosphatase [Source:HGNC Symbol;Acc:HGNC:3078]
#INFO:	QUERY:	37300_at	DYNC1H1	dynein, cytoplasmic 1, heavy chain 1 [Source:HGNC Symbol;Acc:HGNC:2961]
#INFO:	QUERY:	40319_at	DYNC1I1	dynein, cytoplasmic 1, intermediate chain 1 [Source:HGNC Symbol;Acc:HGNC:2963]
#INFO:	QUERY:	1322_at	E2F1	E2F transcription factor 1 [Source:HGNC Symbol;Acc:HGNC:3113]
#INFO:	QUERY:	2028_s_at	E2F1	E2F transcription factor 1 [Source:HGNC Symbol;Acc:HGNC:3113]
#INFO:	QUERY:	36135_at	EBNA1BP2	EBNA1 binding protein 2 [Source:HGNC Symbol;Acc:HGNC:15531]
#INFO:	QUERY:	32756_at	ECH1	enoyl CoA hydratase 1, peroxisomal [Source:HGNC Symbol;Acc:HGNC:3149]
#INFO:	QUERY:	37769_at	LPAR2	lysophosphatidic acid receptor 2 [Source:HGNC Symbol;Acc:HGNC:3168]
#INFO:	QUERY:	40887_g_at	EEF1A1P5/EEF1A1P6/EEF1A1/EEF1A1P9	eukaryotic translation elongation factor 1 alpha 1 pseudogene 6 [Source:HGNC Symbol;Acc:HGNC:3201]/eukaryotic translation elongation factor 1 alpha 1 pseudogene 5 [Source:HGNC Symbol;Acc:HGNC:3200]/eukaryotic translation elongation factor 1 alpha 1 [Source:HGNC Symbol;Acc:HGNC:3189]/eukaryotic translation elongation factor 1 alpha 1 pseudogene 9 [Source:HGNC Symbol;Acc:HGNC:3204]
#INFO:	QUERY:	33089_s_at	EFNA2	ephrin-A2 [Source:HGNC Symbol;Acc:HGNC:3222]
#INFO:	QUERY:	34573_at	RP11-540D14.8/EFNA3	ephrin-A3 [Source:HGNC Symbol;Acc:HGNC:3223]
#INFO:	QUERY:	32939_g_at	EFR3B	EFR3 homolog B [Source:HGNC Symbol;Acc:HGNC:29155]
#INFO:	QUERY:	34278_at	EIF1AX/EIF1AXP1	eukaryotic translation initiation factor 1A, X-linked [Source:HGNC Symbol;Acc:HGNC:3250]/eukaryotic translation initiation factor 1A, X-linked pseudogene 1 [Source:HGNC Symbol;Acc:HGNC:19900]
#INFO:	QUERY:	1008_f_at	EIF2AK2	eukaryotic translation initiation factor 2-alpha kinase 2 [Source:HGNC Symbol;Acc:HGNC:9437]
#INFO:	QUERY:	32659_at	EIF2B4	eukaryotic translation initiation factor 2B, subunit 4 delta, 67kDa [Source:HGNC Symbol;Acc:HGNC:3260]
#INFO:	QUERY:	35323_at	EIF3B	eukaryotic translation initiation factor 3, subunit B [Source:HGNC Symbol;Acc:HGNC:3280]
#INFO:	QUERY:	31492_at	EIF3K	eukaryotic translation initiation factor 3, subunit K [Source:HGNC Symbol;Acc:HGNC:24656]
#INFO:	QUERY:	38031_at	EIF4A3	eukaryotic translation initiation factor 4A3 [Source:HGNC Symbol;Acc:HGNC:18683]
#INFO:	QUERY:	41212_r_at	EIF4H	eukaryotic translation initiation factor 4H [Source:HGNC Symbol;Acc:HGNC:12741]
#INFO:	QUERY:	38512_r_at	ELAVL3	ELAV like neuron-specific RNA binding protein 3 [Source:HGNC Symbol;Acc:HGNC:3314]
#INFO:	QUERY:	40836_s_at	EML3	echinoderm microtubule associated protein like 3 [Source:HGNC Symbol;Acc:HGNC:26666]
#INFO:	QUERY:	39631_at	EMP2	epithelial membrane protein 2 [Source:HGNC Symbol;Acc:HGNC:3334]
#INFO:	QUERY:	39182_at	EMP3	epithelial membrane protein 3 [Source:HGNC Symbol;Acc:HGNC:3335]
#INFO:	QUERY:	39542_at	ENC1	ectodermal-neural cortex 1 (with BTB domain) [Source:HGNC Symbol;Acc:HGNC:3345]
#INFO:	QUERY:	2035_s_at	ENO1	enolase 1, (alpha) [Source:HGNC Symbol;Acc:HGNC:3350]
#INFO:	QUERY:	41123_s_at	ENPP2	ectonucleotide pyrophosphatase/phosphodiesterase 2 [Source:HGNC Symbol;Acc:HGNC:3357]
#INFO:	QUERY:	31727_at	ENTPD2	ectonucleoside triphosphate diphosphohydrolase 2 [Source:HGNC Symbol;Acc:HGNC:3364]
#INFO:	QUERY:	31668_f_at	N/A	N/A
#INFO:	QUERY:	41678_at	EPHB2	EPH receptor B2 [Source:HGNC Symbol;Acc:HGNC:3393]
#INFO:	QUERY:	32396_f_at	ERCC2	excision repair cross-complementation group 2 [Source:HGNC Symbol;Acc:HGNC:3434]
#INFO:	QUERY:	39079_at	ERH	enhancer of rudimentary homolog (Drosophila) [Source:HGNC Symbol;Acc:HGNC:3447]
#INFO:	QUERY:	38375_at	ESD	esterase D [Source:HGNC Symbol;Acc:HGNC:3465]
#INFO:	QUERY:	33670_at	ESR1	estrogen receptor 1 [Source:HGNC Symbol;Acc:HGNC:3467]
#INFO:	QUERY:	1908_at	ETV3	ets variant 3 [Source:HGNC Symbol;Acc:HGNC:3492]
#INFO:	QUERY:	32303_at	ETV3	ets variant 3 [Source:HGNC Symbol;Acc:HGNC:3492]
#INFO:	QUERY:	32975_g_at	EXOSC2	exosome component 2 [Source:HGNC Symbol;Acc:HGNC:17097]
#INFO:	QUERY:	33520_at	F7	coagulation factor VII (serum prothrombin conversion accelerator) [Source:HGNC Symbol;Acc:HGNC:3544]
#INFO:	QUERY:	41145_at	FAM13A	family with sequence similarity 13, member A [Source:HGNC Symbol;Acc:HGNC:19367]
#INFO:	QUERY:	32209_at	SSSCA1/FAM89B	Sjogren syndrome/scleroderma autoantigen 1 [Source:HGNC Symbol;Acc:HGNC:11328]/family with sequence similarity 89, member B [Source:HGNC Symbol;Acc:HGNC:16708]
#INFO:	QUERY:	31955_at	FAU/SYVN1	Finkel-Biskis-Reilly murine sarcoma virus (FBR-MuSV) ubiquitously expressed [Source:HGNC Symbol;Acc:HGNC:3597]/synovial apoptosis inhibitor 1, synoviolin [Source:HGNC Symbol;Acc:HGNC:20738]
#INFO:	QUERY:	32843_s_at	FBL	fibrillarin [Source:HGNC Symbol;Acc:HGNC:3599]
#INFO:	QUERY:	32169_at	FBXO21	F-box protein 21 [Source:HGNC Symbol;Acc:HGNC:13592]
#INFO:	QUERY:	1855_at	FGF3	fibroblast growth factor 3 [Source:HGNC Symbol;Acc:HGNC:3681]
#INFO:	QUERY:	36168_at	FGFR1	fibroblast growth factor receptor 1 [Source:HGNC Symbol;Acc:HGNC:3688]
#INFO:	QUERY:	38422_s_at	FHL2	four and a half LIM domains 2 [Source:HGNC Symbol;Acc:HGNC:3703]
#INFO:	QUERY:	31826_at	FKBP15	FK506 binding protein 15, 133kDa [Source:HGNC Symbol;Acc:HGNC:23397]
#INFO:	QUERY:	952_at	FKBP1A	FK506 binding protein 1A, 12kDa [Source:HGNC Symbol;Acc:HGNC:3711]
#INFO:	QUERY:	37488_at	FNTB/CHURC1-FNTB	farnesyltransferase, CAAX box, beta [Source:HGNC Symbol;Acc:HGNC:3785]/CHURC1-FNTB readthrough [Source:HGNC Symbol;Acc:HGNC:42960]
#INFO:	QUERY:	31353_f_at	N/A	N/A
#INFO:	QUERY:	35163_at	FOXJ3	forkhead box J3 [Source:HGNC Symbol;Acc:HGNC:29178]
#INFO:	QUERY:	230_s_at	FSHB	follicle stimulating hormone, beta polypeptide [Source:HGNC Symbol;Acc:HGNC:3964]
#INFO:	QUERY:	33943_at	FTH1/FTH1P11	ferritin, heavy polypeptide 1 [Source:HGNC Symbol;Acc:HGNC:3976]/ferritin, heavy polypeptide 1 pseudogene 11 [Source:HGNC Symbol;Acc:HGNC:3981]
#INFO:	QUERY:	36322_at	FUT7	fucosyltransferase 7 (alpha (1,3) fucosyltransferase) [Source:HGNC Symbol;Acc:HGNC:4018]
#INFO:	QUERY:	36323_at	GABRA1	gamma-aminobutyric acid (GABA) A receptor, alpha 1 [Source:HGNC Symbol;Acc:HGNC:4075]
#INFO:	QUERY:	32279_at	GAD2	glutamate decarboxylase 2 (pancreatic islets and brain, 65kDa) [Source:HGNC Symbol;Acc:HGNC:4093]
#INFO:	QUERY:	33680_f_at	N/A	N/A
#INFO:	QUERY:	31497_at	GAGE2A/GAGE13	G antigen 2A [Source:HGNC Symbol;Acc:HGNC:4099]/G antigen 13 [Source:HGNC Symbol;Acc:HGNC:29081]
#INFO:	QUERY:	34542_at	GAPDHS	glyceraldehyde-3-phosphate dehydrogenase, spermatogenic [Source:HGNC Symbol;Acc:HGNC:24864]
#INFO:	QUERY:	37517_at	RAP1GAP2	RAP1 GTPase activating protein 2 [Source:HGNC Symbol;Acc:HGNC:29176]
#INFO:	QUERY:	36152_at	GDI1	GDP dissociation inhibitor 1 [Source:HGNC Symbol;Acc:HGNC:4226]
#INFO:	QUERY:	35307_at	GDI2	GDP dissociation inhibitor 2 [Source:HGNC Symbol;Acc:HGNC:4227]
#INFO:	QUERY:	38237_at	GGT5	gamma-glutamyltransferase 5 [Source:HGNC Symbol;Acc:HGNC:4260]
#INFO:	QUERY:	41752_at	GHITM	growth hormone inducible transmembrane protein [Source:HGNC Symbol;Acc:HGNC:17281]
#INFO:	QUERY:	32383_at	GHRHR	growth hormone releasing hormone receptor [Source:HGNC Symbol;Acc:HGNC:4266]
#INFO:	QUERY:	35590_s_at	GIPR	gastric inhibitory polypeptide receptor [Source:HGNC Symbol;Acc:HGNC:4271]
#INFO:	QUERY:	39598_at	GJB1	gap junction protein, beta 1, 32kDa [Source:HGNC Symbol;Acc:HGNC:4283]
#INFO:	QUERY:	38903_at	GJB5	gap junction protein, beta 5, 31.1kDa [Source:HGNC Symbol;Acc:HGNC:4287]
#INFO:	QUERY:	35441_at	GLE1	GLE1 RNA export mediator [Source:HGNC Symbol;Acc:HGNC:4315]
#INFO:	QUERY:	36404_at	GLP1R	glucagon-like peptide 1 receptor [Source:HGNC Symbol;Acc:HGNC:4324]
#INFO:	QUERY:	919_at	GNA12	guanine nucleotide binding protein (G protein) alpha 12 [Source:HGNC Symbol;Acc:HGNC:4380]
#INFO:	QUERY:	33341_at	GNB1	guanine nucleotide binding protein (G protein), beta polypeptide 1 [Source:HGNC Symbol;Acc:HGNC:4396]
#INFO:	QUERY:	34609_g_at	GNB2L1	guanine nucleotide binding protein (G protein), beta polypeptide 2-like 1 [Source:HGNC Symbol;Acc:HGNC:4399]
#INFO:	QUERY:	37905_r_at	N/A	N/A
#INFO:	QUERY:	35436_at	GOLGA2/AL590708.1	golgin A2 [Source:HGNC Symbol;Acc:HGNC:4425]
#INFO:	QUERY:	40003_at	GP2	glycoprotein 2 (zymogen granule membrane) [Source:HGNC Symbol;Acc:HGNC:4441]
#INFO:	QUERY:	33017_at	GPLD1	glycosylphosphatidylinositol specific phospholipase D1 [Source:HGNC Symbol;Acc:HGNC:4459]
#INFO:	QUERY:	40299_at	GPR161	G protein-coupled receptor 161 [Source:HGNC Symbol;Acc:HGNC:23694]
#INFO:	QUERY:	156_s_at	GPR19	G protein-coupled receptor 19 [Source:HGNC Symbol;Acc:HGNC:4473]
#INFO:	QUERY:	33947_at	GPR3	G protein-coupled receptor 3 [Source:HGNC Symbol;Acc:HGNC:4484]
#INFO:	QUERY:	31700_at	GPR35	G protein-coupled receptor 35 [Source:HGNC Symbol;Acc:HGNC:4492]
#INFO:	QUERY:	35534_at	N/A	N/A
#INFO:	QUERY:	38236_at	GRIN2A	glutamate receptor, ionotropic, N-methyl D-aspartate 2A [Source:HGNC Symbol;Acc:HGNC:4585]
#INFO:	QUERY:	35485_at	GRM4	glutamate receptor, metabotropic 4 [Source:HGNC Symbol;Acc:HGNC:4596]
#INFO:	QUERY:	32612_at	GSN	gelsolin [Source:HGNC Symbol;Acc:HGNC:4620]
#INFO:	QUERY:	1289_at	GSTM5	glutathione S-transferase mu 5 [Source:HGNC Symbol;Acc:HGNC:4637]
#INFO:	QUERY:	869_at	GTF2A2	general transcription factor IIA, 2, 12kDa [Source:HGNC Symbol;Acc:HGNC:4647]
#INFO:	QUERY:	40754_at	GTF2H3	general transcription factor IIH, polypeptide 3, 34kDa [Source:HGNC Symbol;Acc:HGNC:4657]
#INFO:	QUERY:	35450_s_at	GTF2IP1/GTF2I/GTF2IP4	general transcription factor IIi pseudogene 1 [Source:HGNC Symbol;Acc:HGNC:4660]/general transcription factor IIi, pseudogene 4 [Source:HGNC Symbol;Acc:HGNC:51716]/general transcription factor IIi [Source:HGNC Symbol;Acc:HGNC:4659]
#INFO:	QUERY:	39872_at	TRMU/GTSE1	tRNA 5-methylaminomethyl-2-thiouridylate methyltransferase [Source:HGNC Symbol;Acc:HGNC:25481]/G-2 and S-phase expressed 1 [Source:HGNC Symbol;Acc:HGNC:13698]
#INFO:	QUERY:	1254_at	GUCA1A	guanylate cyclase activator 1A (retina) [Source:HGNC Symbol;Acc:HGNC:4678]
#INFO:	QUERY:	38715_at	GYPB	glycophorin B (MNS blood group) [Source:HGNC Symbol;Acc:HGNC:4703]
#INFO:	QUERY:	41025_r_at	GYPE	glycophorin E (MNS blood group) [Source:HGNC Symbol;Acc:HGNC:4705]
#INFO:	QUERY:	36576_at	H2AFY	H2A histone family, member Y [Source:HGNC Symbol;Acc:HGNC:4740]
#INFO:	QUERY:	39337_at	H2AFZ	H2A histone family, member Z [Source:HGNC Symbol;Acc:HGNC:4741]
#INFO:	QUERY:	31510_s_at	H3F3B	H3 histone, family 3B (H3.3B) [Source:HGNC Symbol;Acc:HGNC:4765]
#INFO:	QUERY:	34066_at	H6PD	hexose-6-phosphate dehydrogenase (glucose 1-dehydrogenase) [Source:HGNC Symbol;Acc:HGNC:4795]
#INFO:	QUERY:	39800_s_at	HAX1	HCLS1 associated protein X-1 [Source:HGNC Symbol;Acc:HGNC:16915]
#INFO:	QUERY:	37910_at	HCFC1	host cell factor C1 [Source:HGNC Symbol;Acc:HGNC:4839]
#INFO:	QUERY:	31417_at	HCRT	hypocretin (orexin) neuropeptide precursor [Source:HGNC Symbol;Acc:HGNC:4847]
#INFO:	QUERY:	38779_r_at	HDGF	hepatoma-derived growth factor [Source:HGNC Symbol;Acc:HGNC:4856]
#INFO:	QUERY:	32407_f_at	N/A	N/A
#INFO:	QUERY:	34703_f_at	N/A	N/A
#INFO:	QUERY:	34704_r_at	N/A	N/A
#INFO:	QUERY:	1039_s_at	HIF1A	hypoxia inducible factor 1, alpha subunit (basic helix-loop-helix transcription factor) [Source:HGNC Symbol;Acc:HGNC:4910]
#INFO:	QUERY:	38570_at	HLA-DOB/XXBAC-BPG246D15.9	major histocompatibility complex, class II, DO beta [Source:HGNC Symbol;Acc:HGNC:4937]
#INFO:	QUERY:	40370_f_at	HLA-G	major histocompatibility complex, class I, G [Source:HGNC Symbol;Acc:HGNC:4964]
#INFO:	QUERY:	37334_at	HNRNPA0	heterogeneous nuclear ribonucleoprotein A0 [Source:HGNC Symbol;Acc:HGNC:5030]
#INFO:	QUERY:	36654_s_at	HNRNPA2B1	heterogeneous nuclear ribonucleoprotein A2/B1 [Source:HGNC Symbol;Acc:HGNC:5033]
#INFO:	QUERY:	35201_at	HNRNPL	heterogeneous nuclear ribonucleoprotein L [Source:HGNC Symbol;Acc:HGNC:5045]
#INFO:	QUERY:	39792_at	HNRNPR	heterogeneous nuclear ribonucleoprotein R [Source:HGNC Symbol;Acc:HGNC:5047]
#INFO:	QUERY:	33817_at	HNRNPA3	heterogeneous nuclear ribonucleoprotein A3 [Source:HGNC Symbol;Acc:HGNC:24941]
#INFO:	QUERY:	37717_at	HNRNPM	heterogeneous nuclear ribonucleoprotein M [Source:HGNC Symbol;Acc:HGNC:5046]
#INFO:	QUERY:	31669_s_at	HOXA11	homeobox A11 [Source:HGNC Symbol;Acc:HGNC:5101]
#INFO:	QUERY:	31734_at	HOXC11	homeobox C11 [Source:HGNC Symbol;Acc:HGNC:5123]
#INFO:	QUERY:	35693_at	HPCAL1	hippocalcin-like 1 [Source:HGNC Symbol;Acc:HGNC:5145]
#INFO:	QUERY:	37323_r_at	N/A	N/A
#INFO:	QUERY:	39499_s_at	N/A	N/A
#INFO:	QUERY:	39448_r_at	N/A	N/A
#INFO:	QUERY:	32651_at	N/A	N/A
#INFO:	QUERY:	40930_at	N/A	N/A
#INFO:	QUERY:	41340_at	N/A	N/A
#INFO:	QUERY:	39198_s_at	N/A	N/A
#INFO:	QUERY:	37687_i_at	FCGR2A	Fc fragment of IgG, low affinity IIa, receptor (CD32) [Source:HGNC Symbol;Acc:HGNC:3616]
#INFO:	QUERY:	36226_r_at	N/A	N/A
#INFO:	QUERY:	36337_at	N/A	N/A
#INFO:	QUERY:	38530_at	N/A	N/A
#INFO:	QUERY:	39199_at	N/A	N/A
#INFO:	QUERY:	40534_at	N/A	N/A
#INFO:	QUERY:	41576_at	N/A	N/A
#INFO:	QUERY:	40223_r_at	SBF1	SET binding factor 1 [Source:HGNC Symbol;Acc:HGNC:10542]
#INFO:	QUERY:	39484_at	N/A	N/A
#INFO:	QUERY:	33986_r_at	N/A	N/A
#INFO:	QUERY:	33492_at	N/A	N/A
#INFO:	QUERY:	34074_s_at	N/A	N/A
#INFO:	QUERY:	40595_at	N/A	N/A
#INFO:	QUERY:	39508_at	N/A	N/A
#INFO:	QUERY:	32557_at	N/A	N/A
#INFO:	QUERY:	34453_at	N/A	N/A
#INFO:	QUERY:	33027_at	N/A	N/A
#INFO:	QUERY:	35040_at	N/A	N/A
#INFO:	QUERY:	35514_at	N/A	N/A
#INFO:	QUERY:	41571_at	N/A	N/A
#INFO:	QUERY:	41598_at	N/A	N/A
#INFO:	QUERY:	41647_at	N/A	N/A
#INFO:	QUERY:	33464_at	RP11-429B14.4	N/A
#INFO:	QUERY:	40934_at	N/A	N/A
#INFO:	QUERY:	39489_g_at	N/A	N/A
#INFO:	QUERY:	34475_at	N/A	N/A
#INFO:	QUERY:	32922_at	RIF1	replication timing regulatory factor 1 [Source:HGNC Symbol;Acc:HGNC:23207]
#INFO:	QUERY:	39200_s_at	N/A	N/A
#INFO:	QUERY:	35451_s_at	WDR73	WD repeat domain 73 [Source:HGNC Symbol;Acc:HGNC:25928]
#INFO:	QUERY:	33539_at	N/A	N/A
#INFO:	QUERY:	32231_at	N/A	N/A
#INFO:	QUERY:	33845_at	N/A	N/A
#INFO:	QUERY:	40611_s_at	N/A	N/A
#INFO:	QUERY:	34093_at	IGHV4-31	immunoglobulin heavy variable 4-31 [Source:HGNC Symbol;Acc:HGNC:5649]
#INFO:	QUERY:	39290_f_at	N/A	N/A
#INFO:	QUERY:	40442_f_at	N/A	N/A
#INFO:	QUERY:	39917_at	N/A	N/A
#INFO:	QUERY:	40363_r_at	N/A	N/A
#INFO:	QUERY:	37898_r_at	N/A	N/A
#INFO:	QUERY:	720_at	HSF4	heat shock transcription factor 4 [Source:HGNC Symbol;Acc:HGNC:5227]
#INFO:	QUERY:	31692_at	HSPA1A/HSPA1B	heat shock 70kDa protein 1A [Source:HGNC Symbol;Acc:HGNC:5232]/heat shock 70kDa protein 1B [Source:HGNC Symbol;Acc:HGNC:5233]
#INFO:	QUERY:	35269_at	HSPBP1	HSPA (heat shock 70kDa) binding protein, cytoplasmic cochaperone 1 [Source:HGNC Symbol;Acc:HGNC:24989]
#INFO:	QUERY:	35471_g_at	HTR2A	5-hydroxytryptamine (serotonin) receptor 2A, G protein-coupled [Source:HGNC Symbol;Acc:HGNC:5293]
#INFO:	QUERY:	34634_s_at	HTR7	5-hydroxytryptamine (serotonin) receptor 7, adenylate cyclase-coupled [Source:HGNC Symbol;Acc:HGNC:5302]
#INFO:	QUERY:	39845_at	HTRA2	HtrA serine peptidase 2 [Source:HGNC Symbol;Acc:HGNC:14348]
#INFO:	QUERY:	36647_at	IARS2	isoleucyl-tRNA synthetase 2, mitochondrial [Source:HGNC Symbol;Acc:HGNC:29685]
#INFO:	QUERY:	39450_s_at	IDS	iduronate 2-sulfatase [Source:HGNC Symbol;Acc:HGNC:5389]
#INFO:	QUERY:	37437_at	IFT140	intraflagellar transport 140 [Source:HGNC Symbol;Acc:HGNC:29077]
#INFO:	QUERY:	1396_at	IGFBP5	insulin-like growth factor binding protein 5 [Source:HGNC Symbol;Acc:HGNC:5474]
#INFO:	QUERY:	31861_at	IGHMBP2	immunoglobulin mu binding protein 2 [Source:HGNC Symbol;Acc:HGNC:5542]
#INFO:	QUERY:	34089_at	N/A	N/A
#INFO:	QUERY:	34618_at	IHH	indian hedgehog [Source:HGNC Symbol;Acc:HGNC:5956]
#INFO:	QUERY:	36004_at	IKBKGP1/IKBKG	inhibitor of kappa light polypeptide gene enhancer in B-cells, kinase gamma pseudogene 1 [Source:HGNC Symbol;Acc:HGNC:24455]/inhibitor of kappa light polypeptide gene enhancer in B-cells, kinase gamma [Source:HGNC Symbol;Acc:HGNC:5961]
#INFO:	QUERY:	834_at	IKZF1	IKAROS family zinc finger 1 (Ikaros) [Source:HGNC Symbol;Acc:HGNC:13176]
#INFO:	QUERY:	494_at	IL13	interleukin 13 [Source:HGNC Symbol;Acc:HGNC:5973]
#INFO:	QUERY:	1574_s_at	IL4	interleukin 4 [Source:HGNC Symbol;Acc:HGNC:6014]
#INFO:	QUERY:	1032_at	CXCR2	chemokine (C-X-C motif) receptor 2 [Source:HGNC Symbol;Acc:HGNC:6027]
#INFO:	QUERY:	37210_at	INA	internexin neuronal intermediate filament protein, alpha [Source:HGNC Symbol;Acc:HGNC:6057]
#INFO:	QUERY:	701_s_at	INSL3	insulin-like 3 (Leydig cell) [Source:HGNC Symbol;Acc:HGNC:6086]
#INFO:	QUERY:	1220_g_at	IRF2	interferon regulatory factor 2 [Source:HGNC Symbol;Acc:HGNC:6117]
#INFO:	QUERY:	477_at	IRF5	interferon regulatory factor 5 [Source:HGNC Symbol;Acc:HGNC:6120]
#INFO:	QUERY:	40643_at	ITGA2B	integrin, alpha 2b (platelet glycoprotein IIb of IIb/IIIa complex, antigen CD41) [Source:HGNC Symbol;Acc:HGNC:6138]
#INFO:	QUERY:	884_at	ITGA3	integrin, alpha 3 (antigen CD49C, alpha 3 subunit of VLA-3 receptor) [Source:HGNC Symbol;Acc:HGNC:6139]
#INFO:	QUERY:	833_at	ITGAD	integrin, alpha D [Source:HGNC Symbol;Acc:HGNC:6146]
#INFO:	QUERY:	33839_at	ITPR2	inositol 1,4,5-trisphosphate receptor, type 2 [Source:HGNC Symbol;Acc:HGNC:6181]
#INFO:	QUERY:	33178_at	JAG1	jagged 1 [Source:HGNC Symbol;Acc:HGNC:6188]
#INFO:	QUERY:	2005_s_at	JAK3	Janus kinase 3 [Source:HGNC Symbol;Acc:HGNC:6193]
#INFO:	QUERY:	2047_s_at	JUP	junction plakoglobin [Source:HGNC Symbol;Acc:HGNC:6207]
#INFO:	QUERY:	34981_at	KCNA5	potassium channel, voltage gated shaker related subfamily A, member 5 [Source:HGNC Symbol;Acc:HGNC:6224]
#INFO:	QUERY:	36285_at	KCNJ4	potassium channel, inwardly rectifying subfamily J, member 4 [Source:HGNC Symbol;Acc:HGNC:6265]
#INFO:	QUERY:	40527_at	KCNQ1	potassium channel, voltage gated KQT-like subfamily Q, member 1 [Source:HGNC Symbol;Acc:HGNC:6294]
#INFO:	QUERY:	36306_at	KCNQ3	potassium channel, voltage gated KQT-like subfamily Q, member 3 [Source:HGNC Symbol;Acc:HGNC:6297]
#INFO:	QUERY:	41036_at	KCTD17	potassium channel tetramerization domain containing 17 [Source:HGNC Symbol;Acc:HGNC:25705]
#INFO:	QUERY:	38828_s_at	KHSRP	KH-type splicing regulatory protein [Source:HGNC Symbol;Acc:HGNC:6316]
#INFO:	QUERY:	38829_r_at	KHSRP	KH-type splicing regulatory protein [Source:HGNC Symbol;Acc:HGNC:6316]
#INFO:	QUERY:	37748_at	KIAA0232	KIAA0232 [Source:HGNC Symbol;Acc:HGNC:28992]
#INFO:	QUERY:	38393_at	SUSD6	sushi domain containing 6 [Source:HGNC Symbol;Acc:HGNC:19956]
#INFO:	QUERY:	32592_at	KHNYN	KH and NYN domain containing [Source:HGNC Symbol;Acc:HGNC:20166]
#INFO:	QUERY:	34902_at	N/A	N/A
#INFO:	QUERY:	37232_at	KIAA0586	KIAA0586 [Source:HGNC Symbol;Acc:HGNC:19960]
#INFO:	QUERY:	36888_at	HAUS5	HAUS augmin-like complex, subunit 5 [Source:HGNC Symbol;Acc:HGNC:29130]
#INFO:	QUERY:	34809_at	SIK3	SIK family kinase 3 [Source:HGNC Symbol;Acc:HGNC:29165]
#INFO:	QUERY:	35941_f_at	KIF1C	kinesin family member 1C [Source:HGNC Symbol;Acc:HGNC:6317]
#INFO:	QUERY:	348_at	KIFC1	kinesin family member C1 [Source:HGNC Symbol;Acc:HGNC:6389]
#INFO:	QUERY:	31780_f_at	KIR3DL3/KIR2DP1/KIR2DL3/KIR2DL1	killer cell immunoglobulin-like receptor, two domains, long cytoplasmic tail, 3 [Source:HGNC Symbol;Acc:HGNC:6331]/killer cell immunoglobulin-like receptor, three domains, long cytoplasmic tail, 3 [Source:HGNC Symbol;Acc:HGNC:16312]/killer cell immunoglobulin-like receptor, two domains, long cytoplasmic tail, 1 [Source:HGNC Symbol;Acc:HGNC:6329]/killer cell immunoglobulin-like receptor, two domai…
#INFO:	QUERY:	34285_at	KLHL18	kelch-like family member 18 [Source:HGNC Symbol;Acc:HGNC:29120]
#INFO:	QUERY:	32297_s_at	KLRC2/KLRC1	killer cell lectin-like receptor subfamily C, member 2 [Source:HGNC Symbol;Acc:HGNC:6375]/killer cell lectin-like receptor subfamily C, member 1 [Source:HGNC Symbol;Acc:HGNC:6374]
#INFO:	QUERY:	558_at	KRT1	keratin 1, type II [Source:HGNC Symbol;Acc:HGNC:6412]
#INFO:	QUERY:	38610_s_at	KRT10	keratin 10, type I [Source:HGNC Symbol;Acc:HGNC:6413]
#INFO:	QUERY:	34621_at	KRT2	keratin 2, type II [Source:HGNC Symbol;Acc:HGNC:6439]
#INFO:	QUERY:	31594_at	KRT33A	keratin 33A, type I [Source:HGNC Symbol;Acc:HGNC:6450]
#INFO:	QUERY:	32328_at	KRT85	keratin 85, type II [Source:HGNC Symbol;Acc:HGNC:6462]
#INFO:	QUERY:	32329_at	KRT86	keratin 86, type II [Source:HGNC Symbol;Acc:HGNC:6463]
#INFO:	QUERY:	32846_s_at	KTN1	kinectin 1 (kinesin receptor) [Source:HGNC Symbol;Acc:HGNC:6467]
#INFO:	QUERY:	37470_at	LAIR1	leukocyte-associated immunoglobulin-like receptor 1 [Source:HGNC Symbol;Acc:HGNC:6477]
#INFO:	QUERY:	35013_at	LBP	lipopolysaccharide binding protein [Source:HGNC Symbol;Acc:HGNC:6517]
#INFO:	QUERY:	38091_at	LGALS9/LGALS9C	lectin, galactoside-binding, soluble, 9C [Source:HGNC Symbol;Acc:HGNC:33874]/lectin, galactoside-binding, soluble, 9 [Source:HGNC Symbol;Acc:HGNC:6570]
#INFO:	QUERY:	41074_at	LGR5	leucine-rich repeat containing G protein-coupled receptor 5 [Source:HGNC Symbol;Acc:HGNC:4504]
#INFO:	QUERY:	37024_at	LITAF	lipopolysaccharide-induced TNF factor [Source:HGNC Symbol;Acc:HGNC:16841]
#INFO:	QUERY:	37025_at	LITAF	lipopolysaccharide-induced TNF factor [Source:HGNC Symbol;Acc:HGNC:16841]
#INFO:	QUERY:	35630_at	LLGL2	lethal giant larvae homolog 2 (Drosophila) [Source:HGNC Symbol;Acc:HGNC:6629]
#INFO:	QUERY:	34508_r_at	LMTK2	lemur tyrosine kinase 2 [Source:HGNC Symbol;Acc:HGNC:17880]
#INFO:	QUERY:	38851_at	LOR	loricrin [Source:HGNC Symbol;Acc:HGNC:6663]
#INFO:	QUERY:	37796_at	SAP25/RP11-44M6.7/RP11-486O13.3	Sin3A-associated protein, 25kDa [Source:HGNC Symbol;Acc:HGNC:41908]
#INFO:	QUERY:	34800_at	LRIG1	leucine-rich repeats and immunoglobulin-like domains 1 [Source:HGNC Symbol;Acc:HGNC:17360]
#INFO:	QUERY:	38400_at	LSM14A	LSM14A mRNA processing body assembly factor [Source:HGNC Symbol;Acc:HGNC:24489]
#INFO:	QUERY:	258_at	LTA	lymphotoxin alpha [Source:HGNC Symbol;Acc:HGNC:6709]
#INFO:	QUERY:	32888_at	LTK	leukocyte receptor tyrosine kinase [Source:HGNC Symbol;Acc:HGNC:6721]
#INFO:	QUERY:	36338_at	LUZP1	leucine zipper protein 1 [Source:HGNC Symbol;Acc:HGNC:14985]
#INFO:	QUERY:	36222_at	LY6G6C	lymphocyte antigen 6 complex, locus G6C [Source:HGNC Symbol;Acc:HGNC:13936]
#INFO:	QUERY:	36334_at	LY9	lymphocyte antigen 9 [Source:HGNC Symbol;Acc:HGNC:6730]
#INFO:	QUERY:	36986_at	LYPLA2P1/LYPLA2	lysophospholipase II pseudogene 1 [Source:HGNC Symbol;Acc:HGNC:21069]/lysophospholipase II [Source:HGNC Symbol;Acc:HGNC:6738]
#INFO:	QUERY:	36727_at	ACSM3	acyl-CoA synthetase medium-chain family member 3 [Source:HGNC Symbol;Acc:HGNC:10522]
#INFO:	QUERY:	36302_f_at	MAGEA4	melanoma antigen family A4 [Source:HGNC Symbol;Acc:HGNC:6802]
#INFO:	QUERY:	34575_f_at	RP11-1007I13.4/MAGEA5	melanoma antigen family A5 [Source:HGNC Symbol;Acc:HGNC:6803]
#INFO:	QUERY:	39370_at	MAP1LC3B	microtubule-associated protein 1 light chain 3 beta [Source:HGNC Symbol;Acc:HGNC:13352]
#INFO:	QUERY:	1622_at	MAP2K3	mitogen-activated protein kinase kinase 3 [Source:HGNC Symbol;Acc:HGNC:6843]
#INFO:	QUERY:	1327_s_at	MAP3K5	mitogen-activated protein kinase kinase kinase 5 [Source:HGNC Symbol;Acc:HGNC:6857]
#INFO:	QUERY:	38980_at	TAB2	TGF-beta activated kinase 1/MAP3K7 binding protein 2 [Source:HGNC Symbol;Acc:HGNC:17075]
#INFO:	QUERY:	1999_s_at	MAPK14	mitogen-activated protein kinase 14 [Source:HGNC Symbol;Acc:HGNC:6876]
#INFO:	QUERY:	41280_r_at	RP11-707O23.5/MAPK8IP1/RP11-259G18.2	mitogen-activated protein kinase 8 interacting protein 1 [Source:HGNC Symbol;Acc:HGNC:6882]
#INFO:	QUERY:	33456_at	MAPRE1	microtubule-associated protein, RP/EB family, member 1 [Source:HGNC Symbol;Acc:HGNC:6890]
#INFO:	QUERY:	37681_i_at	MATR3	matrin 3 [Source:HGNC Symbol;Acc:HGNC:6912]/matrin 3 [Source:EntrezGene;Acc:9782]
#INFO:	QUERY:	32553_at	MAZ	MYC-associated zinc finger protein (purine-binding transcription factor) [Source:HGNC Symbol;Acc:HGNC:6914]
#INFO:	QUERY:	420_at	MC2R	melanocortin 2 receptor (adrenocorticotropic hormone) [Source:HGNC Symbol;Acc:HGNC:6930]
#INFO:	QUERY:	33898_at	MCRS1	microspherule protein 1 [Source:HGNC Symbol;Acc:HGNC:6960]
#INFO:	QUERY:	37711_at	MEF2C	myocyte enhancer factor 2C [Source:HGNC Symbol;Acc:HGNC:6996]
#INFO:	QUERY:	36488_at	MEGF9	multiple EGF-like-domains 9 [Source:HGNC Symbol;Acc:HGNC:3234]
#INFO:	QUERY:	38847_at	MELK	maternal embryonic leucine zipper kinase [Source:HGNC Symbol;Acc:HGNC:16870]
#INFO:	QUERY:	35684_at	MET	MET proto-oncogene, receptor tyrosine kinase [Source:HGNC Symbol;Acc:HGNC:7029]
#INFO:	QUERY:	38717_at	METTL7A	methyltransferase like 7A [Source:HGNC Symbol;Acc:HGNC:24550]
#INFO:	QUERY:	38442_at	RP11-397A15.4/MFAP2	microfibrillar-associated protein 2 [Source:HGNC Symbol;Acc:HGNC:7033]
#INFO:	QUERY:	39778_at	MGAT1	mannosyl (alpha-1,3-)-glycoprotein beta-1,2-N-acetylglucosaminyltransferase [Source:HGNC Symbol;Acc:HGNC:7044]
#INFO:	QUERY:	35317_at	MGEA5	meningioma expressed antigen 5 (hyaluronidase) [Source:HGNC Symbol;Acc:HGNC:7056]
#INFO:	QUERY:	32119_at	RP11-553L6.5	N/A
#INFO:	QUERY:	1051_g_at	MLANA	melan-A [Source:HGNC Symbol;Acc:HGNC:7124]
#INFO:	QUERY:	37832_at	MMACHC	methylmalonic aciduria (cobalamin deficiency) cblC type, with homocystinuria [Source:HGNC Symbol;Acc:HGNC:24525]
#INFO:	QUERY:	34767_at	MOAP1	modulator of apoptosis 1 [Source:HGNC Symbol;Acc:HGNC:16658]
#INFO:	QUERY:	40861_at	MORF4L2	mortality factor 4 like 2 [Source:HGNC Symbol;Acc:HGNC:16849]
#INFO:	QUERY:	282_at	KIF20B	kinesin family member 20B [Source:HGNC Symbol;Acc:HGNC:7212]
#INFO:	QUERY:	37181_at	MPV17	MpV17 mitochondrial inner membrane protein [Source:HGNC Symbol;Acc:HGNC:7224]
#INFO:	QUERY:	37070_at	MPZ	myelin protein zero [Source:HGNC Symbol;Acc:HGNC:7225]
#INFO:	QUERY:	34425_at	MR1	major histocompatibility complex, class I-related [Source:HGNC Symbol;Acc:HGNC:4975]
#INFO:	QUERY:	33447_at	MYL12A	myosin, light chain 12A, regulatory, non-sarcomeric [Source:HGNC Symbol;Acc:HGNC:16701]
#INFO:	QUERY:	214_at	MSX1	msh homeobox 1 [Source:HGNC Symbol;Acc:HGNC:7391]
#INFO:	QUERY:	702_f_at	MSX2P1	msh homeobox 2 pseudogene 1 [Source:HGNC Symbol;Acc:HGNC:24976]
#INFO:	QUERY:	1346_at	MT3	metallothionein 3 [Source:HGNC Symbol;Acc:HGNC:7408]
#INFO:	QUERY:	33877_s_at	MTDH	metadherin [Source:HGNC Symbol;Acc:HGNC:29608]
#INFO:	QUERY:	32679_at	MTFR1	mitochondrial fission regulator 1 [Source:HGNC Symbol;Acc:HGNC:29510]
#INFO:	QUERY:	32897_at	MTHFR	methylenetetrahydrofolate reductase (NAD(P)H) [Source:HGNC Symbol;Acc:HGNC:7436]
#INFO:	QUERY:	38035_at	MTMR6	myotubularin related protein 6 [Source:HGNC Symbol;Acc:HGNC:7453]
#INFO:	QUERY:	38013_at	MTUS1	microtubule associated tumor suppressor 1 [Source:HGNC Symbol;Acc:HGNC:29789]
#INFO:	QUERY:	38785_at	N/A	N/A
#INFO:	QUERY:	731_f_at	N/A	N/A
#INFO:	QUERY:	732_f_at	N/A	N/A
#INFO:	QUERY:	36907_at	MVK	mevalonate kinase [Source:HGNC Symbol;Acc:HGNC:7530]
#INFO:	QUERY:	1471_at	MYB	v-myb avian myeloblastosis viral oncogene homolog [Source:HGNC Symbol;Acc:HGNC:7545]
#INFO:	QUERY:	37941_at	MYBPC2	myosin binding protein C, fast type [Source:HGNC Symbol;Acc:HGNC:7550]
#INFO:	QUERY:	35038_at	MYBPC3	myosin binding protein C, cardiac [Source:HGNC Symbol;Acc:HGNC:7551]
#INFO:	QUERY:	1827_s_at	MYC	v-myc avian myelocytomatosis viral oncogene homolog [Source:HGNC Symbol;Acc:HGNC:7553]
#INFO:	QUERY:	37250_at	MYCBP/RP5-864K19.6	MYC binding protein [Source:HGNC Symbol;Acc:HGNC:7554]
#INFO:	QUERY:	33643_at	N/A	N/A
#INFO:	QUERY:	39101_at	MYH2	myosin, heavy chain 2, skeletal muscle, adult [Source:HGNC Symbol;Acc:HGNC:7572]
#INFO:	QUERY:	35481_at	MYO16	myosin XVI [Source:HGNC Symbol;Acc:HGNC:29822]
#INFO:	QUERY:	40539_at	MYO9B	myosin IXB [Source:HGNC Symbol;Acc:HGNC:7609]
#INFO:	QUERY:	41007_at	MYOZ3	myozenin 3 [Source:HGNC Symbol;Acc:HGNC:18565]
#INFO:	QUERY:	35986_at	KAT8	K(lysine) acetyltransferase 8 [Source:HGNC Symbol;Acc:HGNC:17933]
#INFO:	QUERY:	34231_at	KAT7	K(lysine) acetyltransferase 7 [Source:HGNC Symbol;Acc:HGNC:17016]
#INFO:	QUERY:	38562_g_at	N/A	N/A
#INFO:	QUERY:	41241_at	NARS	asparaginyl-tRNA synthetase [Source:HGNC Symbol;Acc:HGNC:7643]
#INFO:	QUERY:	38307_at	NCDN	neurochondrin [Source:HGNC Symbol;Acc:HGNC:17597]
#INFO:	QUERY:	38308_g_at	NCDN	neurochondrin [Source:HGNC Symbol;Acc:HGNC:17597]
#INFO:	QUERY:	39358_at	NCOR2	nuclear receptor corepressor 2 [Source:HGNC Symbol;Acc:HGNC:7673]
#INFO:	QUERY:	34182_at	NDST1	N-deacetylase/N-sulfotransferase (heparan glucosaminyl) 1 [Source:HGNC Symbol;Acc:HGNC:7680]
#INFO:	QUERY:	32738_at	NDUFS2	NADH dehydrogenase (ubiquinone) Fe-S protein 2, 49kDa (NADH-coenzyme Q reductase) [Source:HGNC Symbol;Acc:HGNC:7708]
#INFO:	QUERY:	250_at	NFATC3/RP11-96D1.10	nuclear factor of activated T-cells, cytoplasmic, calcineurin-dependent 3 [Source:HGNC Symbol;Acc:HGNC:7777]
#INFO:	QUERY:	853_at	NFE2L2	nuclear factor, erythroid 2-like 2 [Source:HGNC Symbol;Acc:HGNC:7782]
#INFO:	QUERY:	33754_at	NKX2-1	NK2 homeobox 1 [Source:HGNC Symbol;Acc:HGNC:11825]
#INFO:	QUERY:	36597_at	NOLC1	nucleolar and coiled-body phosphoprotein 1 [Source:HGNC Symbol;Acc:HGNC:15608]
#INFO:	QUERY:	38527_at	NONO	non-POU domain containing, octamer-binding [Source:HGNC Symbol;Acc:HGNC:7871]
#INFO:	QUERY:	1419_g_at	NOS2	nitric oxide synthase 2, inducible [Source:HGNC Symbol;Acc:HGNC:7873]
#INFO:	QUERY:	1967_f_at	NOS2P1	nitric oxide synthase 2 pseudogene 1 [Source:HGNC Symbol;Acc:HGNC:7875]
#INFO:	QUERY:	32520_at	N/A	N/A
#INFO:	QUERY:	1406_at	NR2C1	nuclear receptor subfamily 2, group C, member 1 [Source:HGNC Symbol;Acc:HGNC:7971]
#INFO:	QUERY:	32265_at	NR4A1	nuclear receptor subfamily 4, group A, member 1 [Source:HGNC Symbol;Acc:HGNC:7980]
#INFO:	QUERY:	1148_s_at	NRG1	neuregulin 1 [Source:HGNC Symbol;Acc:HGNC:7997]
#INFO:	QUERY:	37429_g_at	NTNG1	netrin G1 [Source:HGNC Symbol;Acc:HGNC:23319]
#INFO:	QUERY:	1059_at	N/A	N/A
#INFO:	QUERY:	37839_at	NTRK3	neurotrophic tyrosine kinase, receptor, type 3 [Source:HGNC Symbol;Acc:HGNC:8033]
#INFO:	QUERY:	33011_at	NTSR2	neurotensin receptor 2 [Source:HGNC Symbol;Acc:HGNC:8040]
#INFO:	QUERY:	35836_at	NUDC/AC009948.7	nudC nuclear distribution protein [Source:HGNC Symbol;Acc:HGNC:8045]
#INFO:	QUERY:	41584_at	RPS10-NUDT3/NUDT3	RPS10-NUDT3 readthrough [Source:HGNC Symbol;Acc:HGNC:49181]/nudix (nucleoside diphosphate linked moiety X)-type motif 3 [Source:HGNC Symbol;Acc:HGNC:8050]
#INFO:	QUERY:	35302_at	MIR6514/NXF1	microRNA 6514 [Source:HGNC Symbol;Acc:HGNC:50147]/nuclear RNA export factor 1 [Source:HGNC Symbol;Acc:HGNC:8071]
#INFO:	QUERY:	35782_at	OBSL1	obscurin-like 1 [Source:HGNC Symbol;Acc:HGNC:29092]
#INFO:	QUERY:	36375_at	ODF1	outer dense fiber of sperm tails 1 [Source:HGNC Symbol;Acc:HGNC:8113]
#INFO:	QUERY:	34147_g_at	OGG1	8-oxoguanine DNA glycosylase [Source:HGNC Symbol;Acc:HGNC:8125]
#INFO:	QUERY:	33071_at	OR2B6	olfactory receptor, family 2, subfamily B, member 6 [Source:HGNC Symbol;Acc:HGNC:8241]
#INFO:	QUERY:	39527_at	N/A	N/A
#INFO:	QUERY:	38710_at	OTUB1	OTU deubiquitinase, ubiquitin aldehyde binding 1 [Source:HGNC Symbol;Acc:HGNC:23077]
#INFO:	QUERY:	33697_at	P2RX7	purinergic receptor P2X, ligand gated ion channel, 7 [Source:HGNC Symbol;Acc:HGNC:8537]
#INFO:	QUERY:	37878_at	PACRG	PARK2 co-regulated [Source:HGNC Symbol;Acc:HGNC:19152]
#INFO:	QUERY:	37317_at	N/A	N/A
#INFO:	QUERY:	38184_at	PAX2	paired box 2 [Source:HGNC Symbol;Acc:HGNC:8616]
#INFO:	QUERY:	32474_at	PAX7	paired box 7 [Source:HGNC Symbol;Acc:HGNC:8621]
#INFO:	QUERY:	121_at	PAX8	paired box 8 [Source:HGNC Symbol;Acc:HGNC:8622]
#INFO:	QUERY:	33849_at	NAMPT/NAMPTP1	nicotinamide phosphoribosyltransferase pseudogene 1 [Source:HGNC Symbol;Acc:HGNC:17633]/nicotinamide phosphoribosyltransferase [Source:HGNC Symbol;Acc:HGNC:30092]
#INFO:	QUERY:	32063_at	PBX1	pre-B-cell leukemia homeobox 1 [Source:HGNC Symbol;Acc:HGNC:8632]
#INFO:	QUERY:	35745_f_at	PCBP2	poly(rC) binding protein 2 [Source:HGNC Symbol;Acc:HGNC:8648]
#INFO:	QUERY:	39868_at	PCBP3	poly(rC) binding protein 3 [Source:HGNC Symbol;Acc:HGNC:8651]
#INFO:	QUERY:	37569_at	PDCD6	programmed cell death 6 [Source:HGNC Symbol;Acc:HGNC:8765]
#INFO:	QUERY:	666_at	PDE4A	phosphodiesterase 4A, cAMP-specific [Source:HGNC Symbol;Acc:HGNC:8780]
#INFO:	QUERY:	33705_at	PDE4B	phosphodiesterase 4B, cAMP-specific [Source:HGNC Symbol;Acc:HGNC:8781]
#INFO:	QUERY:	38860_at	PDE4C	phosphodiesterase 4C, cAMP-specific [Source:HGNC Symbol;Acc:HGNC:8782]
#INFO:	QUERY:	1988_at	PDGFRA	platelet-derived growth factor receptor, alpha polypeptide [Source:HGNC Symbol;Acc:HGNC:8803]
#INFO:	QUERY:	37366_at	PDLIM5	PDZ and LIM domain 5 [Source:HGNC Symbol;Acc:HGNC:17468]
#INFO:	QUERY:	32029_at	PDPK1	3-phosphoinositide dependent protein kinase 1 [Source:HGNC Symbol;Acc:HGNC:8816]
#INFO:	QUERY:	33980_at	PFKFB1	6-phosphofructo-2-kinase/fructose-2,6-biphosphatase 1 [Source:HGNC Symbol;Acc:HGNC:8872]
#INFO:	QUERY:	34108_g_at	PFKFB2	6-phosphofructo-2-kinase/fructose-2,6-biphosphatase 2 [Source:HGNC Symbol;Acc:HGNC:8873]
#INFO:	QUERY:	36026_at	PGAM2	phosphoglycerate mutase 2 (muscle) [Source:HGNC Symbol;Acc:HGNC:8889]
#INFO:	QUERY:	32210_at	PGM1	phosphoglucomutase 1 [Source:HGNC Symbol;Acc:HGNC:8905]
#INFO:	QUERY:	38802_at	PGRMC1	progesterone receptor membrane component 1 [Source:HGNC Symbol;Acc:HGNC:16090]
#INFO:	QUERY:	38821_at	PGRMC2	progesterone receptor membrane component 2 [Source:HGNC Symbol;Acc:HGNC:16089]
#INFO:	QUERY:	37392_at	PHKB	phosphorylase kinase, beta [Source:HGNC Symbol;Acc:HGNC:8927]
#INFO:	QUERY:	37433_at	PIAS2	protein inhibitor of activated STAT, 2 [Source:HGNC Symbol;Acc:HGNC:17311]
#INFO:	QUERY:	37685_at	PICALM	phosphatidylinositol binding clathrin assembly protein [Source:HGNC Symbol;Acc:HGNC:15514]
#INFO:	QUERY:	314_at	PIGB	phosphatidylinositol glycan anchor biosynthesis, class B [Source:HGNC Symbol;Acc:HGNC:8959]
#INFO:	QUERY:	34005_at	PIGR	polymeric immunoglobulin receptor [Source:HGNC Symbol;Acc:HGNC:8968]
#INFO:	QUERY:	31699_at	PIK3CB	phosphatidylinositol-4,5-bisphosphate 3-kinase, catalytic subunit beta [Source:HGNC Symbol;Acc:HGNC:8976]
#INFO:	QUERY:	388_at	PIK3R2/AC007192.4	phosphoinositide-3-kinase, regulatory subunit 2 (beta) [Source:HGNC Symbol;Acc:HGNC:8980]/Phosphatidylinositol 3-kinase regulatory subunit beta [Source:UniProtKB/Swiss-Prot;Acc:O00459]
#INFO:	QUERY:	37961_at	PIK3R3	phosphoinositide-3-kinase, regulatory subunit 3 (gamma) [Source:HGNC Symbol;Acc:HGNC:8981]
#INFO:	QUERY:	32133_at	PIP5K1C	phosphatidylinositol-4-phosphate 5-kinase, type I, gamma [Source:HGNC Symbol;Acc:HGNC:8996]
#INFO:	QUERY:	32378_at	PKM	pyruvate kinase, muscle [Source:HGNC Symbol;Acc:HGNC:9021]
#INFO:	QUERY:	40959_at	PLEKHG3	pleckstrin homology domain containing, family G (with RhoGef domain) member 3 [Source:HGNC Symbol;Acc:HGNC:20364]
#INFO:	QUERY:	526_s_at	PMS2CL/PMS2	PMS1 homolog 2, mismatch repair system component [Source:HGNC Symbol;Acc:HGNC:9122]/PMS2 C-terminal like pseudogene [Source:HGNC Symbol;Acc:HGNC:30061]
#INFO:	QUERY:	32352_at	PNMT	phenylethanolamine N-methyltransferase [Source:HGNC Symbol;Acc:HGNC:9160]
#INFO:	QUERY:	39746_at	POLR2B	polymerase (RNA) II (DNA directed) polypeptide B, 140kDa [Source:HGNC Symbol;Acc:HGNC:9188]
#INFO:	QUERY:	35939_s_at	POU4F1	POU class 4 homeobox 1 [Source:HGNC Symbol;Acc:HGNC:9218]
#INFO:	QUERY:	32952_at	POU6F2	POU class 6 homeobox 2 [Source:HGNC Symbol;Acc:HGNC:21694]
#INFO:	QUERY:	36890_at	PPL	periplakin [Source:HGNC Symbol;Acc:HGNC:9273]
#INFO:	QUERY:	37107_at	PPM1D	protein phosphatase, Mg2+/Mn2+ dependent, 1D [Source:HGNC Symbol;Acc:HGNC:9277]
#INFO:	QUERY:	32141_at	PPM1E	protein phosphatase, Mg2+/Mn2+ dependent, 1E [Source:HGNC Symbol;Acc:HGNC:19322]
#INFO:	QUERY:	38672_at	PPP1R10	protein phosphatase 1, regulatory subunit 10 [Source:HGNC Symbol;Acc:HGNC:9284]
#INFO:	QUERY:	39068_at	PPP2R5D	protein phosphatase 2, regulatory subunit B', delta [Source:HGNC Symbol;Acc:HGNC:9312]
#INFO:	QUERY:	281_s_at	PPP3CA	protein phosphatase 3, catalytic subunit, alpha isozyme [Source:HGNC Symbol;Acc:HGNC:9314]
#INFO:	QUERY:	41638_at	PPWD1	peptidylprolyl isomerase domain and WD repeat containing 1 [Source:HGNC Symbol;Acc:HGNC:28954]
#INFO:	QUERY:	32458_f_at	PRB4	proline-rich protein BstNI subfamily 4 [Source:HGNC Symbol;Acc:HGNC:9340]
#INFO:	QUERY:	39729_at	PRDX2	peroxiredoxin 2 [Source:HGNC Symbol;Acc:HGNC:9353]
#INFO:	QUERY:	31634_at	PRH1-PRR4/PRH1	proline-rich protein HaeIII subfamily 1 [Source:HGNC Symbol;Acc:HGNC:9366]
#INFO:	QUERY:	38269_at	PRKD2	protein kinase D2 [Source:HGNC Symbol;Acc:HGNC:17293]
#INFO:	QUERY:	32825_at	ADM5/PRMT1	protein arginine methyltransferase 1 [Source:HGNC Symbol;Acc:HGNC:5187]/adrenomedullin 5 (putative) [Source:HGNC Symbol;Acc:HGNC:27293]
#INFO:	QUERY:	31918_at	PROX1	prospero homeobox 1 [Source:HGNC Symbol;Acc:HGNC:9459]
#INFO:	QUERY:	31485_at	PRPS1L1	phosphoribosyl pyrophosphate synthetase 1-like 1 [Source:HGNC Symbol;Acc:HGNC:9463]
#INFO:	QUERY:	39306_at	PRSS16	protease, serine, 16 (thymus) [Source:HGNC Symbol;Acc:HGNC:9480]
#INFO:	QUERY:	41443_at	PSD4	pleckstrin and Sec7 domain containing 4 [Source:HGNC Symbol;Acc:HGNC:19096]
#INFO:	QUERY:	40858_at	PSG1/PSG7	pregnancy specific beta-1-glycoprotein 7 (gene/pseudogene) [Source:HGNC Symbol;Acc:HGNC:9524]/pregnancy specific beta-1-glycoprotein 1 [Source:HGNC Symbol;Acc:HGNC:9514]
#INFO:	QUERY:	35956_s_at	PSG4/PSG7	pregnancy specific beta-1-glycoprotein 7 (gene/pseudogene) [Source:HGNC Symbol;Acc:HGNC:9524]/pregnancy specific beta-1-glycoprotein 4 [Source:HGNC Symbol;Acc:HGNC:9521]
#INFO:	QUERY:	34702_f_at	N/A	N/A
#INFO:	QUERY:	38371_at	PSMA1	proteasome subunit alpha 1 [Source:HGNC Symbol;Acc:HGNC:9530]
#INFO:	QUERY:	1309_at	PSMB3	proteasome subunit beta 3 [Source:HGNC Symbol;Acc:HGNC:9540]
#INFO:	QUERY:	1311_at	PSMB4	proteasome subunit beta 4 [Source:HGNC Symbol;Acc:HGNC:9541]
#INFO:	QUERY:	33154_at	PSMB4	proteasome subunit beta 4 [Source:HGNC Symbol;Acc:HGNC:9541]
#INFO:	QUERY:	37766_s_at	PSMC5	proteasome 26S subunit, ATPase 5 [Source:HGNC Symbol;Acc:HGNC:9552]
#INFO:	QUERY:	1314_at	PSMD1	proteasome 26S subunit, non-ATPase 1 [Source:HGNC Symbol;Acc:HGNC:9554]
#INFO:	QUERY:	32691_s_at	PTGER3	prostaglandin E receptor 3 (subtype EP3) [Source:HGNC Symbol;Acc:HGNC:9595]
#INFO:	QUERY:	37969_at	PTGS1	prostaglandin-endoperoxide synthase 1 (prostaglandin G/H synthase and cyclooxygenase) [Source:HGNC Symbol;Acc:HGNC:9604]
#INFO:	QUERY:	615_s_at	PTHLH	parathyroid hormone-like hormone [Source:HGNC Symbol;Acc:HGNC:9607]
#INFO:	QUERY:	34198_at	PTPN13	protein tyrosine phosphatase, non-receptor type 13 (APO-1/CD95 (Fas)-associated phosphatase) [Source:HGNC Symbol;Acc:HGNC:9646]
#INFO:	QUERY:	1386_at	PTPN9	protein tyrosine phosphatase, non-receptor type 9 [Source:HGNC Symbol;Acc:HGNC:9661]
#INFO:	QUERY:	995_g_at	PTPRM	protein tyrosine phosphatase, receptor type, M [Source:HGNC Symbol;Acc:HGNC:9675]
#INFO:	QUERY:	36145_at	PUF60	poly-U binding splicing factor 60KDa [Source:HGNC Symbol;Acc:HGNC:17042]
#INFO:	QUERY:	35221_at	PURA	purine-rich element binding protein A [Source:HGNC Symbol;Acc:HGNC:9701]
#INFO:	QUERY:	34060_g_at	PVT1_3/PVT1	Pvt1 oncogene (non-protein coding) [Source:HGNC Symbol;Acc:HGNC:9709]/Pvt1 oncogene conserved region 3 [Source:RFAM;Acc:RF02166]
#INFO:	QUERY:	39327_at	PXDN	peroxidasin [Source:HGNC Symbol;Acc:HGNC:14966]
#INFO:	QUERY:	34393_r_at	RAB1A	RAB1A, member RAS oncogene family [Source:HGNC Symbol;Acc:HGNC:9758]
#INFO:	QUERY:	33372_at	RAB31	RAB31, member RAS oncogene family [Source:HGNC Symbol;Acc:HGNC:9771]
#INFO:	QUERY:	33924_at	DENND5A	DENN/MADD domain containing 5A [Source:HGNC Symbol;Acc:HGNC:19344]
#INFO:	QUERY:	35340_at	RAB8A	RAB8A, member RAS oncogene family [Source:HGNC Symbol;Acc:HGNC:7007]
#INFO:	QUERY:	35289_at	RABGAP1	RAB GTPase activating protein 1 [Source:HGNC Symbol;Acc:HGNC:17155]
#INFO:	QUERY:	100_g_at	RABGGTA	Rab geranylgeranyltransferase, alpha subunit [Source:HGNC Symbol;Acc:HGNC:9795]
#INFO:	QUERY:	38114_at	RAD21	RAD21 cohesin complex component [Source:HGNC Symbol;Acc:HGNC:9811]
#INFO:	QUERY:	37793_r_at	RAD51D	RAD51 paralog D [Source:HGNC Symbol;Acc:HGNC:9823]
#INFO:	QUERY:	32758_g_at	RAE1	ribonucleic acid export 1 [Source:HGNC Symbol;Acc:HGNC:9828]
#INFO:	QUERY:	1524_at	MOK	MOK protein kinase [Source:HGNC Symbol;Acc:HGNC:9833]
#INFO:	QUERY:	1840_g_at	RANP6/RANP1/RAN	RAN, member RAS oncogene family pseudogene 1 [Source:HGNC Symbol;Acc:HGNC:21631]/RAN, member RAS oncogene family pseudogene 6 [Source:HGNC Symbol;Acc:HGNC:39861]/RAN, member RAS oncogene family [Source:HGNC Symbol;Acc:HGNC:9846]
#INFO:	QUERY:	33080_s_at	N/A	N/A
#INFO:	QUERY:	549_at	RARS	arginyl-tRNA synthetase [Source:HGNC Symbol;Acc:HGNC:9870]
#INFO:	QUERY:	31925_s_at	RASGRF1	Ras protein-specific guanine nucleotide-releasing factor 1 [Source:HGNC Symbol;Acc:HGNC:9875]
#INFO:	QUERY:	39601_at	RASSF1	Ras association (RalGDS/AF-6) domain family member 1 [Source:HGNC Symbol;Acc:HGNC:9882]
#INFO:	QUERY:	35227_at	RBBP8	retinoblastoma binding protein 8 [Source:HGNC Symbol;Acc:HGNC:9891]
#INFO:	QUERY:	32597_at	RBL2	retinoblastoma-like 2 [Source:HGNC Symbol;Acc:HGNC:9894]
#INFO:	QUERY:	39725_at	RP6-218J18.2/RBM39	RNA binding motif protein 39 [Source:HGNC Symbol;Acc:HGNC:15923]
#INFO:	QUERY:	32804_at	RBM5	RNA binding motif protein 5 [Source:HGNC Symbol;Acc:HGNC:9902]
#INFO:	QUERY:	40819_at	RBM8A	RNA binding motif protein 8A [Source:HGNC Symbol;Acc:HGNC:9905]
#INFO:	QUERY:	40818_at	RBPJ	recombination signal binding protein for immunoglobulin kappa J region [Source:HGNC Symbol;Acc:HGNC:5724]
#INFO:	QUERY:	38646_s_at	REG1A	regenerating islet-derived 1 alpha [Source:HGNC Symbol;Acc:HGNC:9951]
#INFO:	QUERY:	35981_at	REG1B	regenerating islet-derived 1 beta [Source:HGNC Symbol;Acc:HGNC:9952]
#INFO:	QUERY:	1271_g_at	RELA	v-rel avian reticuloendotheliosis viral oncogene homolog A [Source:HGNC Symbol;Acc:HGNC:9955]
#INFO:	QUERY:	40521_at	RGL2	ral guanine nucleotide dissociation stimulator-like 2 [Source:HGNC Symbol;Acc:HGNC:9769]
#INFO:	QUERY:	40653_at	RGS7	regulator of G-protein signaling 7 [Source:HGNC Symbol;Acc:HGNC:10003]
#INFO:	QUERY:	1813_at	RHBDF1	rhomboid 5 homolog 1 (Drosophila) [Source:HGNC Symbol;Acc:HGNC:20561]
#INFO:	QUERY:	33034_at	RHBDL1	rhomboid, veinlet-like 1 (Drosophila) [Source:HGNC Symbol;Acc:HGNC:10007]
#INFO:	QUERY:	31606_at	RIMS1	regulating synaptic membrane exocytosis 1 [Source:HGNC Symbol;Acc:HGNC:17282]
#INFO:	QUERY:	38162_at	RIMS2	regulating synaptic membrane exocytosis 2 [Source:HGNC Symbol;Acc:HGNC:17283]
#INFO:	QUERY:	32664_at	RP11-903H12.5/RNASE4	ribonuclease, RNase A family, 4 [Source:HGNC Symbol;Acc:HGNC:10047]
#INFO:	QUERY:	35777_at	RNF4	ring finger protein 4 [Source:HGNC Symbol;Acc:HGNC:10067]
#INFO:	QUERY:	35656_at	RNF6	ring finger protein (C3H2C3 type) 6 [Source:HGNC Symbol;Acc:HGNC:10069]
#INFO:	QUERY:	36187_at	RNH1	ribonuclease/angiogenin inhibitor 1 [Source:HGNC Symbol;Acc:HGNC:10074]
#INFO:	QUERY:	AFFY_HUGENE_2_0_ST_V1:1	N/A	N/A
#INFO:	QUERY:	37382_at	RPS26	ribosomal protein S26 [Source:HGNC Symbol;Acc:HGNC:10414]
#INFO:	QUERY:	34645_at	RP11-778D9.4/RPS3	ribosomal protein S3 [Source:HGNC Symbol;Acc:HGNC:10420]
#INFO:	QUERY:	1714_at	RREB1	ras responsive element binding protein 1 [Source:HGNC Symbol;Acc:HGNC:10449]
#INFO:	QUERY:	38105_at	RSRC2	arginine/serine-rich coiled-coil 2 [Source:HGNC Symbol;Acc:HGNC:30559]
#INFO:	QUERY:	31536_at	RTN4	reticulon 4 [Source:HGNC Symbol;Acc:HGNC:14085]
#INFO:	QUERY:	31443_at	RUNX1	runt-related transcription factor 1 [Source:HGNC Symbol;Acc:HGNC:10471]
#INFO:	QUERY:	39187_at	N/A	N/A
#INFO:	QUERY:	539_at	RYK	receptor-like tyrosine kinase [Source:HGNC Symbol;Acc:HGNC:10481]
#INFO:	QUERY:	1464_at	MIR483	microRNA 483 [Source:HGNC Symbol;Acc:HGNC:32340]
#INFO:	QUERY:	36511_at	SACM1L	SAC1 suppressor of actin mutations 1-like (yeast) [Source:HGNC Symbol;Acc:HGNC:17059]
#INFO:	QUERY:	32099_at	SAFB2	scaffold attachment factor B2 [Source:HGNC Symbol;Acc:HGNC:21605]
#INFO:	QUERY:	41450_at	SAR1A	secretion associated, Ras related GTPase 1A [Source:HGNC Symbol;Acc:HGNC:10534]
#INFO:	QUERY:	38849_at	SCAMP1	secretory carrier membrane protein 1 [Source:HGNC Symbol;Acc:HGNC:10563]
#INFO:	QUERY:	37545_at	SCAMP5	secretory carrier membrane protein 5 [Source:HGNC Symbol;Acc:HGNC:30386]
#INFO:	QUERY:	41200_at	SCARB1	scavenger receptor class B, member 1 [Source:HGNC Symbol;Acc:HGNC:1664]
#INFO:	QUERY:	35105_at	SCEL	sciellin [Source:HGNC Symbol;Acc:HGNC:10573]
#INFO:	QUERY:	36192_at	SCRN1	secernin 1 [Source:HGNC Symbol;Acc:HGNC:22192]
#INFO:	QUERY:	38110_at	SDCBP	syndecan binding protein (syntenin) [Source:HGNC Symbol;Acc:HGNC:10662]
#INFO:	QUERY:	40467_at	SDHD/SDHDP6/RP3-469D22.1	succinate dehydrogenase complex, subunit D, integral membrane protein [Source:HGNC Symbol;Acc:HGNC:10683]/succinate dehydrogenase complex, subunit D, integral membrane protein pseudogene 6 [Source:HGNC Symbol;Acc:HGNC:10689]
#INFO:	QUERY:	33423_g_at	SEC13	SEC13 homolog, nuclear pore and COPII coat complex component [Source:HGNC Symbol;Acc:HGNC:10697]
#INFO:	QUERY:	35845_at	SEC24B	SEC24 homolog B, COPII coat complex component [Source:HGNC Symbol;Acc:HGNC:10704]
#INFO:	QUERY:	35827_at	SEC31A	SEC31 homolog A, COPII coat complex component [Source:HGNC Symbol;Acc:HGNC:17052]
#INFO:	QUERY:	35666_at	SEMA3F	sema domain, immunoglobulin domain (Ig), short basic domain, secreted, (semaphorin) 3F [Source:HGNC Symbol;Acc:HGNC:10728]
#INFO:	QUERY:	32106_at	SERPINA4	serpin peptidase inhibitor, clade A (alpha-1 antiproteinase, antitrypsin), member 4 [Source:HGNC Symbol;Acc:HGNC:8948]
#INFO:	QUERY:	37185_at	SERPINB2	serpin peptidase inhibitor, clade B (ovalbumin), member 2 [Source:HGNC Symbol;Acc:HGNC:8584]
#INFO:	QUERY:	34789_at	SERPINB6	serpin peptidase inhibitor, clade B (ovalbumin), member 6 [Source:HGNC Symbol;Acc:HGNC:8950]
#INFO:	QUERY:	40189_at	SET	SET nuclear proto-oncogene [Source:HGNC Symbol;Acc:HGNC:10760]
#INFO:	QUERY:	36546_r_at	N/A	N/A
#INFO:	QUERY:	32183_at	SRSF11	serine/arginine-rich splicing factor 11 [Source:HGNC Symbol;Acc:HGNC:10782]
#INFO:	QUERY:	41784_at	PNISR	PNN-interacting serine/arginine-rich protein [Source:HGNC Symbol;Acc:HGNC:21222]
#INFO:	QUERY:	36111_s_at	SRSF2	serine/arginine-rich splicing factor 2 [Source:HGNC Symbol;Acc:HGNC:10783]
#INFO:	QUERY:	40453_s_at	SRSF5	serine/arginine-rich splicing factor 5 [Source:HGNC Symbol;Acc:HGNC:10787]
#INFO:	QUERY:	32165_at	SRSF7	serine/arginine-rich splicing factor 7 [Source:HGNC Symbol;Acc:HGNC:10789]
#INFO:	QUERY:	32816_at	SGTA	small glutamine-rich tetratricopeptide repeat (TPR)-containing, alpha [Source:HGNC Symbol;Acc:HGNC:10819]
#INFO:	QUERY:	36328_at	SHBG	sex hormone-binding globulin [Source:HGNC Symbol;Acc:HGNC:10839]
#INFO:	QUERY:	39609_at	SIM2	single-minded family bHLH transcription factor 2 [Source:HGNC Symbol;Acc:HGNC:10883]
#INFO:	QUERY:	40723_at	SIT1	signaling threshold regulating transmembrane adaptor 1 [Source:HGNC Symbol;Acc:HGNC:17710]
#INFO:	QUERY:	32364_at	SIX6	SIX homeobox 6 [Source:HGNC Symbol;Acc:HGNC:10892]
#INFO:	QUERY:	1426_at	SLA	Src-like-adaptor [Source:HGNC Symbol;Acc:HGNC:10902]
#INFO:	QUERY:	38624_at	SLC12A4	solute carrier family 12 (potassium/chloride transporter), member 4 [Source:HGNC Symbol;Acc:HGNC:10913]
#INFO:	QUERY:	31587_at	SLC14A2	solute carrier family 14 (urea transporter), member 2 [Source:HGNC Symbol;Acc:HGNC:10919]
#INFO:	QUERY:	31628_at	SLC15A1	solute carrier family 15 (oligopeptide transporter), member 1 [Source:HGNC Symbol;Acc:HGNC:10920]
#INFO:	QUERY:	37097_at	SLC17A1	solute carrier family 17 (organic anion transporter), member 1 [Source:HGNC Symbol;Acc:HGNC:10929]
#INFO:	QUERY:	31636_s_at	SLC18A3	solute carrier family 18 (vesicular acetylcholine transporter), member 3 [Source:HGNC Symbol;Acc:HGNC:10936]
#INFO:	QUERY:	35096_at	SLC1A6	solute carrier family 1 (high affinity aspartate/glutamate transporter), member 6 [Source:HGNC Symbol;Acc:HGNC:10944]
#INFO:	QUERY:	37414_at	SLC22A18AS	solute carrier family 22 (organic cation transporter), member 18 antisense [Source:HGNC Symbol;Acc:HGNC:10965]
#INFO:	QUERY:	38538_at	SLC24A1	solute carrier family 24 (sodium/potassium/calcium exchanger), member 1 [Source:HGNC Symbol;Acc:HGNC:10975]
#INFO:	QUERY:	40436_g_at	SLC25A6	solute carrier family 25 (mitochondrial carrier; adenine nucleotide translocator), member 6 [Source:HGNC Symbol;Acc:HGNC:10992]
#INFO:	QUERY:	39661_s_at	SLC29A2	solute carrier family 29 (equilibrative nucleoside transporter), member 2 [Source:HGNC Symbol;Acc:HGNC:11004]
#INFO:	QUERY:	34457_at	SLC30A3	solute carrier family 30 (zinc transporter), member 3 [Source:HGNC Symbol;Acc:HGNC:11014]
#INFO:	QUERY:	41305_at	SLC5A2	solute carrier family 5 (sodium/glucose cotransporter), member 2 [Source:HGNC Symbol;Acc:HGNC:11037]
#INFO:	QUERY:	32990_at	SLC6A11	solute carrier family 6 (neurotransmitter transporter), member 11 [Source:HGNC Symbol;Acc:HGNC:11044]
#INFO:	QUERY:	40402_at	SLC6A2	solute carrier family 6 (neurotransmitter transporter), member 2 [Source:HGNC Symbol;Acc:HGNC:11048]
#INFO:	QUERY:	34166_at	SLC6A7	solute carrier family 6 (neurotransmitter transporter), member 7 [Source:HGNC Symbol;Acc:HGNC:11054]
#INFO:	QUERY:	32497_s_at	SLC6A9	solute carrier family 6 (neurotransmitter transporter, glycine), member 9 [Source:HGNC Symbol;Acc:HGNC:11056]
#INFO:	QUERY:	34131_at	SLC7A11	solute carrier family 7 (anionic amino acid transporter light chain, xc- system), member 11 [Source:HGNC Symbol;Acc:HGNC:11059]
#INFO:	QUERY:	38897_at	SLC7A4	solute carrier family 7, member 4 [Source:HGNC Symbol;Acc:HGNC:11062]
#INFO:	QUERY:	32681_at	SLC9A1	solute carrier family 9, subfamily A (NHE1, cation proton antiporter 1), member 1 [Source:HGNC Symbol;Acc:HGNC:11071]
#INFO:	QUERY:	41117_s_at	SLC9A3R2	solute carrier family 9, subfamily A (NHE3, cation proton antiporter 3), member 3 regulator 2 [Source:HGNC Symbol;Acc:HGNC:11076]
#INFO:	QUERY:	39789_at	SLN	sarcolipin [Source:HGNC Symbol;Acc:HGNC:11089]
#INFO:	QUERY:	36953_at	SMAD4	SMAD family member 4 [Source:HGNC Symbol;Acc:HGNC:6770]
#INFO:	QUERY:	34695_at	SMARCD2	SWI/SNF related, matrix associated, actin dependent regulator of chromatin, subfamily d, member 2 [Source:HGNC Symbol;Acc:HGNC:11107]
#INFO:	QUERY:	33828_at	SMARCE1/RP5-1028K7.3	SWI/SNF related, matrix associated, actin dependent regulator of chromatin, subfamily e, member 1 [Source:HGNC Symbol;Acc:HGNC:11109]
#INFO:	QUERY:	36462_at	SMYD5	SMYD family member 5 [Source:HGNC Symbol;Acc:HGNC:16258]
#INFO:	QUERY:	38455_at	SNRPB	small nuclear ribonucleoprotein polypeptides B and B1 [Source:HGNC Symbol;Acc:HGNC:11153]
#INFO:	QUERY:	40589_at	SNTB2	syntrophin, beta 2 (dystrophin-associated protein A1, 59kDa, basic component 2) [Source:HGNC Symbol;Acc:HGNC:11169]
#INFO:	QUERY:	35675_at	SORBS3	sorbin and SH3 domain containing 3 [Source:HGNC Symbol;Acc:HGNC:30907]
#INFO:	QUERY:	39852_at	SPG20	spastic paraplegia 20 (Troyer syndrome) [Source:HGNC Symbol;Acc:HGNC:18514]
#INFO:	QUERY:	33448_at	SPINT1	serine peptidase inhibitor, Kunitz type 1 [Source:HGNC Symbol;Acc:HGNC:11246]
#INFO:	QUERY:	36798_g_at	SPN	sialophorin [Source:HGNC Symbol;Acc:HGNC:11249]
#INFO:	QUERY:	36242_at	SPRR2C	small proline-rich protein 2C (pseudogene) [Source:HGNC Symbol;Acc:HGNC:11263]
#INFO:	QUERY:	589_at	SRD5A1	steroid-5-alpha-reductase, alpha polypeptide 1 (3-oxo-5 alpha-steroid delta 4-dehydrogenase alpha 1) [Source:HGNC Symbol;Acc:HGNC:11284]
#INFO:	QUERY:	240_at	SRM	spermidine synthase [Source:HGNC Symbol;Acc:HGNC:11296]
#INFO:	QUERY:	40919_at	SSTR2	somatostatin receptor 2 [Source:HGNC Symbol;Acc:HGNC:11331]
#INFO:	QUERY:	35950_at	RP11-552E4.3/SSX4/SSXP3/SSX4B/SSX6/SSX1	synovial sarcoma, X breakpoint 6 (pseudogene) [Source:HGNC Symbol;Acc:HGNC:19652]/synovial sarcoma, X breakpoint 4 [Source:HGNC Symbol;Acc:HGNC:11338]/synovial sarcoma, X breakpoint 4B [Source:HGNC Symbol;Acc:HGNC:16880]/synovial sarcoma, X breakpoint 1 [Source:HGNC Symbol;Acc:HGNC:11335]/SSX family pseudogene 3 [Source:HGNC Symbol;Acc:HGNC:30640]
#INFO:	QUERY:	33737_f_at	ST20/ST20-MTHFS	ST20-MTHFS readthrough [Source:HGNC Symbol;Acc:HGNC:44655]/suppressor of tumorigenicity 20 [Source:HGNC Symbol;Acc:HGNC:33520]
#INFO:	QUERY:	37746_r_at	ST5	suppression of tumorigenicity 5 [Source:HGNC Symbol;Acc:HGNC:11350]
#INFO:	QUERY:	1244_at	STAT2	signal transducer and activator of transcription 2, 113kDa [Source:HGNC Symbol;Acc:HGNC:11363]
#INFO:	QUERY:	39680_at	STATH	statherin [Source:HGNC Symbol;Acc:HGNC:11369]
#INFO:	QUERY:	41823_at	STAU1	staufen double-stranded RNA binding protein 1 [Source:HGNC Symbol;Acc:HGNC:11370]
#INFO:	QUERY:	32386_at	N/A	N/A
#INFO:	QUERY:	40473_at	STK24	serine/threonine kinase 24 [Source:HGNC Symbol;Acc:HGNC:11403]
#INFO:	QUERY:	1782_s_at	STMN1	stathmin 1 [Source:HGNC Symbol;Acc:HGNC:6510]
#INFO:	QUERY:	34402_at	STRAP	serine/threonine kinase receptor associated protein [Source:HGNC Symbol;Acc:HGNC:30796]
#INFO:	QUERY:	38685_at	STX12	syntaxin 12 [Source:HGNC Symbol;Acc:HGNC:11430]
#INFO:	QUERY:	40885_s_at	STX16	syntaxin 16 [Source:HGNC Symbol;Acc:HGNC:11431]
#INFO:	QUERY:	33942_s_at	STXBP1	syntaxin binding protein 1 [Source:HGNC Symbol;Acc:HGNC:11444]
#INFO:	QUERY:	36171_at	SUB1	SUB1 homolog, transcriptional regulator [Source:HGNC Symbol;Acc:HGNC:19985]
#INFO:	QUERY:	33712_at	SULT4A1	sulfotransferase family 4A, member 1 [Source:HGNC Symbol;Acc:HGNC:14903]
#INFO:	QUERY:	33205_at	SUPT3H	SPT3 homolog, SAGA and STAGA complex component [Source:HGNC Symbol;Acc:HGNC:11466]
#INFO:	QUERY:	34966_at	T	T brachyury transcription factor [Source:HGNC Symbol;Acc:HGNC:11515]
#INFO:	QUERY:	36954_at	TATDN2	TatD DNase domain containing 2 [Source:HGNC Symbol;Acc:HGNC:28988]
#INFO:	QUERY:	39398_s_at	TBCD	tubulin folding cofactor D [Source:HGNC Symbol;Acc:HGNC:11581]
#INFO:	QUERY:	39399_at	TBCD	tubulin folding cofactor D [Source:HGNC Symbol;Acc:HGNC:11581]
#INFO:	QUERY:	38939_r_at	TBR1	T-box, brain, 1 [Source:HGNC Symbol;Acc:HGNC:11590]
#INFO:	QUERY:	32284_at	TBX1	T-box 1 [Source:HGNC Symbol;Acc:HGNC:11592]
#INFO:	QUERY:	32286_at	TBX1	T-box 1 [Source:HGNC Symbol;Acc:HGNC:11592]
#INFO:	QUERY:	31620_at	TBX10	T-box 10 [Source:HGNC Symbol;Acc:HGNC:11593]
#INFO:	QUERY:	36702_at	TBX19	T-box 19 [Source:HGNC Symbol;Acc:HGNC:11596]
#INFO:	QUERY:	33558_at	TBX5	T-box 5 [Source:HGNC Symbol;Acc:HGNC:11604]
#INFO:	QUERY:	1399_at	TCEB1P2/TYRO3/TCEB1	transcription elongation factor B (SIII), polypeptide 1 (15kDa, elongin C) [Source:HGNC Symbol;Acc:HGNC:11617]/transcription elongation factor B (SIII), polypeptide 1 pseudogene 2 [Source:HGNC Symbol;Acc:HGNC:17762]/TYRO3 protein tyrosine kinase [Source:HGNC Symbol;Acc:HGNC:12446]
#INFO:	QUERY:	40596_at	TCOF1	Treacher Collins-Franceschetti syndrome 1 [Source:HGNC Symbol;Acc:HGNC:11654]
#INFO:	QUERY:	34791_at	TCP1	t-complex 1 [Source:HGNC Symbol;Acc:HGNC:11655]
#INFO:	QUERY:	38606_at	TDO2	tryptophan 2,3-dioxygenase [Source:HGNC Symbol;Acc:HGNC:11708]
#INFO:	QUERY:	1701_at	TEP1	telomerase-associated protein 1 [Source:HGNC Symbol;Acc:HGNC:11726]
#INFO:	QUERY:	1177_at	N/A	N/A
#INFO:	QUERY:	39668_at	TFAP2B	transcription factor AP-2 beta (activating enhancer binding protein 2 beta) [Source:HGNC Symbol;Acc:HGNC:11743]
#INFO:	QUERY:	37324_at	TFRC	transferrin receptor [Source:HGNC Symbol;Acc:HGNC:11763]
#INFO:	QUERY:	41445_at	TGFB1	transforming growth factor, beta 1 [Source:HGNC Symbol;Acc:HGNC:11766]
#INFO:	QUERY:	31829_r_at	TGOLN2	trans-golgi network protein 2 [Source:HGNC Symbol;Acc:HGNC:15450]
#INFO:	QUERY:	866_at	N/A	N/A
#INFO:	QUERY:	1316_at	THRA	thyroid hormone receptor, alpha [Source:HGNC Symbol;Acc:HGNC:11796]
#INFO:	QUERY:	1693_s_at	TIMP1	TIMP metallopeptidase inhibitor 1 [Source:HGNC Symbol;Acc:HGNC:11820]
#INFO:	QUERY:	32219_at	TLK1	tousled-like kinase 1 [Source:HGNC Symbol;Acc:HGNC:11841]
#INFO:	QUERY:	950_at	SEC62	SEC62 homolog, preprotein translocation factor [Source:HGNC Symbol;Acc:HGNC:11846]
#INFO:	QUERY:	39455_r_at	TLX2	T-cell leukemia homeobox 2 [Source:HGNC Symbol;Acc:HGNC:5057]
#INFO:	QUERY:	38607_at	TM4SF5	transmembrane 4 L six family member 5 [Source:HGNC Symbol;Acc:HGNC:11857]
#INFO:	QUERY:	34067_at	TMPRSS6	transmembrane protease, serine 6 [Source:HGNC Symbol;Acc:HGNC:16517]
#INFO:	QUERY:	31481_s_at	TMSB10	thymosin beta 10 [Source:HGNC Symbol;Acc:HGNC:11879]
#INFO:	QUERY:	32818_at	TNC	tenascin C [Source:HGNC Symbol;Acc:HGNC:5318]
#INFO:	QUERY:	1331_s_at	TNFRSF25	tumor necrosis factor receptor superfamily, member 25 [Source:HGNC Symbol;Acc:HGNC:11910]
#INFO:	QUERY:	38103_at	GIGYF2	GRB10 interacting GYF protein 2 [Source:HGNC Symbol;Acc:HGNC:11960]
#INFO:	QUERY:	37049_g_at	TOMM34	translocase of outer mitochondrial membrane 34 [Source:HGNC Symbol;Acc:HGNC:15746]
#INFO:	QUERY:	32853_at	TOMM70A	translocase of outer mitochondrial membrane 70 homolog A (S. cerevisiae) [Source:HGNC Symbol;Acc:HGNC:11985]
#INFO:	QUERY:	34629_at	TP53I11	tumor protein p53 inducible protein 11 [Source:HGNC Symbol;Acc:HGNC:16842]
#INFO:	QUERY:	32810_at	TPMT	thiopurine S-methyltransferase [Source:HGNC Symbol;Acc:HGNC:12014]
#INFO:	QUERY:	35928_at	TPO	thyroid peroxidase [Source:HGNC Symbol;Acc:HGNC:12015]
#INFO:	QUERY:	39343_at	TRA2A	transformer 2 alpha homolog (Drosophila) [Source:HGNC Symbol;Acc:HGNC:16645]
#INFO:	QUERY:	35254_at	TRAFD1	TRAF-type zinc finger domain containing 1 [Source:HGNC Symbol;Acc:HGNC:24808]
#INFO:	QUERY:	1468_at	TRAP1	TNF receptor-associated protein 1 [Source:HGNC Symbol;Acc:HGNC:16264]
#INFO:	QUERY:	36742_at	TRIM15	tripartite motif containing 15 [Source:HGNC Symbol;Acc:HGNC:16284]
#INFO:	QUERY:	39382_at	TRIM2	tripartite motif containing 2 [Source:HGNC Symbol;Acc:HGNC:15974]
#INFO:	QUERY:	1843_at	TRIM27	tripartite motif containing 27 [Source:HGNC Symbol;Acc:HGNC:9975]
#INFO:	QUERY:	36713_at	TRIM58	tripartite motif containing 58 [Source:HGNC Symbol;Acc:HGNC:24150]
#INFO:	QUERY:	35295_g_at	TROVE2	TROVE domain family, member 2 [Source:HGNC Symbol;Acc:HGNC:11313]
#INFO:	QUERY:	33565_at	TSHB	thyroid stimulating hormone, beta [Source:HGNC Symbol;Acc:HGNC:12372]
#INFO:	QUERY:	33835_at	TSPYL4	TSPY-like 4 [Source:HGNC Symbol;Acc:HGNC:21559]
#INFO:	QUERY:	32671_at	TTLL4	tubulin tyrosine ligase-like family member 4 [Source:HGNC Symbol;Acc:HGNC:28976]
#INFO:	QUERY:	34600_s_at	TUB	tubby bipartite transcription factor [Source:HGNC Symbol;Acc:HGNC:12406]
#INFO:	QUERY:	151_s_at	TUBBP1/TUBB	tubulin, beta pseudogene 1 [Source:HGNC Symbol;Acc:HGNC:12414]/tubulin, beta class I [Source:HGNC Symbol;Acc:HGNC:20778]
#INFO:	QUERY:	296_at	TUBB2A	tubulin, beta 2A class IIa [Source:HGNC Symbol;Acc:HGNC:12412]
#INFO:	QUERY:	39331_at	TUBB2A	tubulin, beta 2A class IIa [Source:HGNC Symbol;Acc:HGNC:12412]
#INFO:	QUERY:	33678_i_at	TUBB2B/TUBB4A/TUBB4BP3/TUBB6/TUBB3/TUBB4B/TUBB2A/RP11-566K11.2	tubulin, beta 2B class IIb [Source:HGNC Symbol;Acc:HGNC:30829]/tubulin, beta 4B class IVb pseudogene 3 [Source:HGNC Symbol;Acc:HGNC:42331]/tubulin, beta 2A class IIa [Source:HGNC Symbol;Acc:HGNC:12412]/tubulin, beta 6 class V [Source:HGNC Symbol;Acc:HGNC:20776]/tubulin, beta 3 class III [Source:HGNC Symbol;Acc:HGNC:20772]/tubulin, beta 4A class IVa [Source:HGNC Symbol;Acc:HGNC:20774]/tubulin, bet…
#INFO:	QUERY:	39332_at	TUBB2B	tubulin, beta 2B class IIb [Source:HGNC Symbol;Acc:HGNC:30829]
#INFO:	QUERY:	471_f_at	TUBB3/TUBB2A/RP11-566K11.2/TUBB2B	tubulin, beta 3 class III [Source:HGNC Symbol;Acc:HGNC:20772]/tubulin, beta 2A class IIa [Source:HGNC Symbol;Acc:HGNC:12412]/tubulin, beta 2B class IIb [Source:HGNC Symbol;Acc:HGNC:30829]
#INFO:	QUERY:	40984_at	TUBGCP4	tubulin, gamma complex associated protein 4 [Source:HGNC Symbol;Acc:HGNC:16691]
#INFO:	QUERY:	36992_at	TXN	thioredoxin [Source:HGNC Symbol;Acc:HGNC:12435]
#INFO:	QUERY:	38928_r_at	TYRL/TYR	tyrosinase [Source:HGNC Symbol;Acc:HGNC:12442]/tyrosinase-like (pseudogene) [Source:HGNC Symbol;Acc:HGNC:12443]
#INFO:	QUERY:	36517_at	U2AF1L5/U2AF1/RP11-323I15.2	U2 small nuclear RNA auxiliary factor 1-like 5 [Source:HGNC Symbol;Acc:HGNC:51830]/U2 small nuclear RNA auxiliary factor 1 [Source:HGNC Symbol;Acc:HGNC:12453]
#INFO:	QUERY:	34944_at	N/A	N/A
#INFO:	QUERY:	31629_at	N/A	N/A
#INFO:	QUERY:	31452_at	RP11-15P13.1	N/A
#INFO:	QUERY:	40622_r_at	UBE3B	ubiquitin protein ligase E3B [Source:HGNC Symbol;Acc:HGNC:13478]
#INFO:	QUERY:	36579_at	UBE4A	ubiquitination factor E4A [Source:HGNC Symbol;Acc:HGNC:12499]
#INFO:	QUERY:	39797_at	UBR2	ubiquitin protein ligase E3 component n-recognin 2 [Source:HGNC Symbol;Acc:HGNC:21289]
#INFO:	QUERY:	33860_at	UBR4/RP5-1126H10.2	ubiquitin protein ligase E3 component n-recognin 4 [Source:HGNC Symbol;Acc:HGNC:30313]
#INFO:	QUERY:	37853_at	UCN	urocortin [Source:HGNC Symbol;Acc:HGNC:12516]
#INFO:	QUERY:	34422_r_at	UCP3	uncoupling protein 3 (mitochondrial, proton carrier) [Source:HGNC Symbol;Acc:HGNC:12519]
#INFO:	QUERY:	37373_at	UGP2	UDP-glucose pyrophosphorylase 2 [Source:HGNC Symbol;Acc:HGNC:12527]
#INFO:	QUERY:	33672_f_at	UGT2B17	UDP glucuronosyltransferase 2 family, polypeptide B17 [Source:HGNC Symbol;Acc:HGNC:12547]
#INFO:	QUERY:	39131_at	UPF3A/UPF3AP1/UPF3AP2	UPF3A pseudogene 1 [Source:HGNC Symbol;Acc:HGNC:30568]/UPF3 regulator of nonsense transcripts homolog A (yeast) [Source:HGNC Symbol;Acc:HGNC:20332]/UPF3A pseudogene 2 [Source:HGNC Symbol;Acc:HGNC:30567]
#INFO:	QUERY:	34401_at	UQCRFS1/UQCRFS1P1	ubiquinol-cytochrome c reductase, Rieske iron-sulfur polypeptide 1 pseudogene 1 [Source:HGNC Symbol;Acc:HGNC:12588]/ubiquinol-cytochrome c reductase, Rieske iron-sulfur polypeptide 1 [Source:HGNC Symbol;Acc:HGNC:12587]
#INFO:	QUERY:	37683_at	LA16C-60G3.8/RP11-536C10.12/USP10/RP11-597A11.4	ubiquitin specific peptidase 10 [Source:HGNC Symbol;Acc:HGNC:12608]
#INFO:	QUERY:	162_at	USP11	ubiquitin specific peptidase 11 [Source:HGNC Symbol;Acc:HGNC:12609]
#INFO:	QUERY:	38901_at	USP19	ubiquitin specific peptidase 19 [Source:HGNC Symbol;Acc:HGNC:12617]
#INFO:	QUERY:	35847_at	USP24	ubiquitin specific peptidase 24 [Source:HGNC Symbol;Acc:HGNC:12623]
#INFO:	QUERY:	33219_at	USP33	ubiquitin specific peptidase 33 [Source:HGNC Symbol;Acc:HGNC:20059]
#INFO:	QUERY:	32572_at	USP9X	ubiquitin specific peptidase 9, X-linked [Source:HGNC Symbol;Acc:HGNC:12632]
#INFO:	QUERY:	970_r_at	USP9X	ubiquitin specific peptidase 9, X-linked [Source:HGNC Symbol;Acc:HGNC:12632]
#INFO:	QUERY:	33150_at	UTP3	UTP3, small subunit (SSU) processome component, homolog (S. cerevisiae) [Source:HGNC Symbol;Acc:HGNC:24477]
#INFO:	QUERY:	32628_at	VEZF1P1/VEZF1	vascular endothelial zinc finger 1 pseudogene 1 [Source:HGNC Symbol;Acc:HGNC:32320]/vascular endothelial zinc finger 1 [Source:HGNC Symbol;Acc:HGNC:12949]
#INFO:	QUERY:	37976_at	VSIG4	V-set and immunoglobulin domain containing 4 [Source:HGNC Symbol;Acc:HGNC:17032]
#INFO:	QUERY:	39490_f_at	N/A	N/A
#INFO:	QUERY:	39468_r_at	N/A	N/A
#INFO:	QUERY:	31363_at	N/A	N/A
#INFO:	QUERY:	32007_at	N/A	N/A
#INFO:	QUERY:	40089_at	WBSCR22	Williams Beuren syndrome chromosome region 22 [Source:HGNC Symbol;Acc:HGNC:16405]
#INFO:	QUERY:	37475_at	WDR62	WD repeat domain 62 [Source:HGNC Symbol;Acc:HGNC:24502]
#INFO:	QUERY:	1019_g_at	WNT10B	wingless-type MMTV integration site family, member 10B [Source:HGNC Symbol;Acc:HGNC:12775]
#INFO:	QUERY:	2030_at	WNT11	wingless-type MMTV integration site family, member 11 [Source:HGNC Symbol;Acc:HGNC:12776]
#INFO:	QUERY:	39995_s_at	WWOX	WW domain containing oxidoreductase [Source:HGNC Symbol;Acc:HGNC:12799]
#INFO:	QUERY:	33463_at	XDH	xanthine dehydrogenase [Source:HGNC Symbol;Acc:HGNC:12805]
#INFO:	QUERY:	35830_at	XPO6	exportin 6 [Source:HGNC Symbol;Acc:HGNC:19733]
#INFO:	QUERY:	585_at	XRCC5	X-ray repair complementing defective repair in Chinese hamster cells 5 (double-strand-break rejoining) [Source:HGNC Symbol;Acc:HGNC:12833]
#INFO:	QUERY:	40988_at	YME1L1	YME1-like 1 ATPase [Source:HGNC Symbol;Acc:HGNC:12843]
#INFO:	QUERY:	32530_at	YWHAQ	tyrosine 3-monooxygenase/tryptophan 5-monooxygenase activation protein, theta [Source:HGNC Symbol;Acc:HGNC:12854]
#INFO:	QUERY:	409_at	YWHAQ	tyrosine 3-monooxygenase/tryptophan 5-monooxygenase activation protein, theta [Source:HGNC Symbol;Acc:HGNC:12854]
#INFO:	QUERY:	1627_at	N/A	N/A
#INFO:	QUERY:	32010_at	N/A	N/A
#INFO:	QUERY:	39168_at	ZBED1	zinc finger, BED-type containing 1 [Source:HGNC Symbol;Acc:HGNC:447]
#INFO:	QUERY:	35990_at	ZBTB40	zinc finger and BTB domain containing 40 [Source:HGNC Symbol;Acc:HGNC:29045]
#INFO:	QUERY:	33440_at	ZEB1	zinc finger E-box binding homeobox 1 [Source:HGNC Symbol;Acc:HGNC:11642]
#INFO:	QUERY:	37114_at	AC004943.1/ZFHX3	zinc finger homeobox 3 [Source:HGNC Symbol;Acc:HGNC:777]
#INFO:	QUERY:	32587_at	ZFP36L2	ZFP36 ring finger protein-like 2 [Source:HGNC Symbol;Acc:HGNC:1108]
#INFO:	QUERY:	33952_at	ZKSCAN3	zinc finger with KRAB and SCAN domains 3 [Source:HGNC Symbol;Acc:HGNC:13853]
#INFO:	QUERY:	35848_at	ZMIZ1	zinc finger, MIZ-type containing 1 [Source:HGNC Symbol;Acc:HGNC:16493]
#INFO:	QUERY:	32443_at	ZNF157	zinc finger protein 157 [Source:HGNC Symbol;Acc:HGNC:12942]
#INFO:	QUERY:	35102_at	ZKSCAN7	zinc finger with KRAB and SCAN domains 7 [Source:HGNC Symbol;Acc:HGNC:12955]
#INFO:	QUERY:	38648_at	ZNF384	zinc finger protein 384 [Source:HGNC Symbol;Acc:HGNC:11955]
#INFO:	QUERY:	40811_at	ZNF451	zinc finger protein 451 [Source:HGNC Symbol;Acc:HGNC:21091]
#INFO:	QUERY:	41113_at	ZNF500	zinc finger protein 500 [Source:HGNC Symbol;Acc:HGNC:23716]
#INFO:	QUERY:	37551_at	ZNF592/RP11-710M11.1	zinc finger protein 592 [Source:HGNC Symbol;Acc:HGNC:28986]
#INFO:	QUERY:	37082_at	ZSCAN12	zinc finger and SCAN domain containing 12 [Source:HGNC Symbol;Acc:HGNC:13172]
#INFO:	QUERY:	35997_g_at	N/A	N/A
#INFO:	QUERY:	41529_g_at	FAM168B	family with sequence similarity 168, member B [Source:HGNC Symbol;Acc:HGNC:27016]
#INFO:	QUERY:	34907_at	AATK	apoptosis-associated tyrosine kinase [Source:HGNC Symbol;Acc:HGNC:21]
#INFO:	QUERY:	36731_g_at	ABCC10	ATP-binding cassette, sub-family C (CFTR/MRP), member 10 [Source:HGNC Symbol;Acc:HGNC:52]
#INFO:	QUERY:	41302_at	AHCYL1	adenosylhomocysteinase-like 1 [Source:HGNC Symbol;Acc:HGNC:344]
#INFO:	QUERY:	552_at	ARHGAP1	Rho GTPase activating protein 1 [Source:HGNC Symbol;Acc:HGNC:673]
#INFO:	QUERY:	33521_at	ATP4A	ATPase, H+/K+ exchanging, alpha polypeptide [Source:HGNC Symbol;Acc:HGNC:819]
#INFO:	QUERY:	32439_at	ATP4B	ATPase, H+/K+ exchanging, beta polypeptide [Source:HGNC Symbol;Acc:HGNC:820]
#INFO:	QUERY:	35292_at	ATP6V1G2-DDX39B/DDX39B	DEAD (Asp-Glu-Ala-Asp) box polypeptide 39B [Source:HGNC Symbol;Acc:HGNC:13917]/ATP6V1G2-DDX39B readthrough (NMD candidate) [Source:HGNC Symbol;Acc:HGNC:41999]
#INFO:	QUERY:	32508_at	PRRC2C	proline-rich coiled-coil 2C [Source:HGNC Symbol;Acc:HGNC:24903]
#INFO:	QUERY:	31616_r_at	CD44	CD44 molecule (Indian blood group) [Source:HGNC Symbol;Acc:HGNC:1681]
#INFO:	QUERY:	1274_s_at	CDC34	cell division cycle 34 [Source:HGNC Symbol;Acc:HGNC:1734]
#INFO:	QUERY:	39438_at	CREBL2	cAMP responsive element binding protein-like 2 [Source:HGNC Symbol;Acc:HGNC:2350]
#INFO:	QUERY:	34630_s_at	DNAH9	dynein, axonemal, heavy chain 9 [Source:HGNC Symbol;Acc:HGNC:2953]
#INFO:	QUERY:	37977_at	DTX2	deltex 2, E3 ubiquitin ligase [Source:HGNC Symbol;Acc:HGNC:15973]
#INFO:	QUERY:	36587_at	EEF2	eukaryotic translation elongation factor 2 [Source:HGNC Symbol;Acc:HGNC:3214]
#INFO:	QUERY:	37281_at	MIR4722/PIEZO1	piezo-type mechanosensitive ion channel component 1 [Source:HGNC Symbol;Acc:HGNC:28993]/microRNA 4722 [Source:HGNC Symbol;Acc:HGNC:41782]
#INFO:	QUERY:	32209_at	FAM89B/SSSCA1	Sjogren syndrome/scleroderma autoantigen 1 [Source:HGNC Symbol;Acc:HGNC:11328]/family with sequence similarity 89, member B [Source:HGNC Symbol;Acc:HGNC:16708]
#INFO:	QUERY:	33360_at	KDM2A	lysine (K)-specific demethylase 2A [Source:HGNC Symbol;Acc:HGNC:13606]
#INFO:	QUERY:	39605_at	FOXG1	forkhead box G1 [Source:HGNC Symbol;Acc:HGNC:3811]
#INFO:	QUERY:	1529_at	FRY	furry homolog (Drosophila) [Source:HGNC Symbol;Acc:HGNC:20367]
#INFO:	QUERY:	31960_f_at	N/A	N/A
#INFO:	QUERY:	31835_at	HRG	histidine-rich glycoprotein [Source:HGNC Symbol;Acc:HGNC:5181]
#INFO:	QUERY:	35505_at	N/A	N/A
#INFO:	QUERY:	35514_at	N/A	N/A
#INFO:	QUERY:	39229_at	N/A	N/A
#INFO:	QUERY:	36230_at	N/A	N/A
#INFO:	QUERY:	1741_s_at	IGFBP2	insulin-like growth factor binding protein 2, 36kDa [Source:HGNC Symbol;Acc:HGNC:5471]
#INFO:	QUERY:	34209_at	ITPKC	inositol-trisphosphate 3-kinase C [Source:HGNC Symbol;Acc:HGNC:14897]
#INFO:	QUERY:	39849_at	KCNS1	potassium voltage-gated channel, modifier subfamily S, member 1 [Source:HGNC Symbol;Acc:HGNC:6300]
#INFO:	QUERY:	32287_s_at	KLRC3/KLRC2/KLRC1/RP11-277P12.6	killer cell lectin-like receptor subfamily C, member 3 [Source:HGNC Symbol;Acc:HGNC:6376]/killer cell lectin-like receptor subfamily C, member 1 [Source:HGNC Symbol;Acc:HGNC:6374]/killer cell lectin-like receptor subfamily C, member 2 [Source:HGNC Symbol;Acc:HGNC:6375]
#INFO:	QUERY:	32297_s_at	KLRC1/KLRC2	killer cell lectin-like receptor subfamily C, member 2 [Source:HGNC Symbol;Acc:HGNC:6375]/killer cell lectin-like receptor subfamily C, member 1 [Source:HGNC Symbol;Acc:HGNC:6374]
#INFO:	QUERY:	32855_at	LDLR	low density lipoprotein receptor [Source:HGNC Symbol;Acc:HGNC:6547]
#INFO:	QUERY:	34932_at	MAGEC1	melanoma antigen family C1 [Source:HGNC Symbol;Acc:HGNC:6812]
#INFO:	QUERY:	37292_at	MAML1	mastermind-like transcriptional coactivator 1 [Source:HGNC Symbol;Acc:HGNC:13632]
#INFO:	QUERY:	277_at	MCL1	myeloid cell leukemia 1 [Source:HGNC Symbol;Acc:HGNC:6943]
#INFO:	QUERY:	33146_at	MCL1	myeloid cell leukemia 1 [Source:HGNC Symbol;Acc:HGNC:6943]
#INFO:	QUERY:	35739_at	MTMR3	myotubularin related protein 3 [Source:HGNC Symbol;Acc:HGNC:7451]
#INFO:	QUERY:	32590_at	NCL/SNORA75	nucleolin [Source:HGNC Symbol;Acc:HGNC:7667]/small nucleolar RNA, H/ACA box 75 [Source:HGNC Symbol;Acc:HGNC:32661]
#INFO:	QUERY:	34652_at	NPAS1	neuronal PAS domain protein 1 [Source:HGNC Symbol;Acc:HGNC:7894]
#INFO:	QUERY:	38066_at	NQO1	NAD(P)H dehydrogenase, quinone 1 [Source:HGNC Symbol;Acc:HGNC:2874]
#INFO:	QUERY:	32447_at	NR5A1	nuclear receptor subfamily 5, group A, member 1 [Source:HGNC Symbol;Acc:HGNC:7983]
#INFO:	QUERY:	34169_s_at	OCRL	oculocerebrorenal syndrome of Lowe [Source:HGNC Symbol;Acc:HGNC:8108]
#INFO:	QUERY:	40649_at	PCSK1	proprotein convertase subtilisin/kexin type 1 [Source:HGNC Symbol;Acc:HGNC:8743]
#INFO:	QUERY:	32378_at	PKM	pyruvate kinase, muscle [Source:HGNC Symbol;Acc:HGNC:9021]
#INFO:	QUERY:	33862_at	PLPP3	phospholipid phosphatase 3 [Source:HGNC Symbol;Acc:HGNC:9229]
#INFO:	QUERY:	31925_s_at	RASGRF1	Ras protein-specific guanine nucleotide-releasing factor 1 [Source:HGNC Symbol;Acc:HGNC:9875]
#INFO:	QUERY:	32804_at	RBM5	RNA binding motif protein 5 [Source:HGNC Symbol;Acc:HGNC:9902]
#INFO:	QUERY:	40869_at	RBM6	RNA binding motif protein 6 [Source:HGNC Symbol;Acc:HGNC:9903]
#INFO:	QUERY:	37695_at	RNF144A	ring finger protein 144A [Source:HGNC Symbol;Acc:HGNC:20457]
#INFO:	QUERY:	31385_at	RPL28	ribosomal protein L28 [Source:HGNC Symbol;Acc:HGNC:10330]
#INFO:	QUERY:	36328_at	SHBG	sex hormone-binding globulin [Source:HGNC Symbol;Acc:HGNC:10839]
#INFO:	QUERY:	37675_at	SLC25A3	solute carrier family 25 (mitochondrial carrier; phosphate carrier), member 3 [Source:HGNC Symbol;Acc:HGNC:10989]
#INFO:	QUERY:	32990_at	SLC6A11	solute carrier family 6 (neurotransmitter transporter), member 11 [Source:HGNC Symbol;Acc:HGNC:11044]
#INFO:	QUERY:	33131_at	SOX4	SRY (sex determining region Y)-box 4 [Source:HGNC Symbol;Acc:HGNC:11200]
#INFO:	QUERY:	1409_at	SRF	serum response factor [Source:HGNC Symbol;Acc:HGNC:11291]
#INFO:	QUERY:	40473_at	STK24	serine/threonine kinase 24 [Source:HGNC Symbol;Acc:HGNC:11403]
#INFO:	QUERY:	32284_at	TBX1	T-box 1 [Source:HGNC Symbol;Acc:HGNC:11592]
#INFO:	QUERY:	34493_at	TNFRSF10C	tumor necrosis factor receptor superfamily, member 10c, decoy without an intracellular domain [Source:HGNC Symbol;Acc:HGNC:11906]
#INFO:	QUERY:	32754_at	TPM3	tropomyosin 3 [Source:HGNC Symbol;Acc:HGNC:12012]
#INFO:	QUERY:	31311_at	N/A	N/A
#INFO:	QUERY:	32044_at	UBE3C	ubiquitin protein ligase E3C [Source:HGNC Symbol;Acc:HGNC:16803]
#INFO:	QUERY:	41339_at	UBE4B	ubiquitination factor E4B [Source:HGNC Symbol;Acc:HGNC:12500]
#INFO:	QUERY:	35126_at	WASF2/WASF4P	WAS protein family, member 4, pseudogene [Source:HGNC Symbol;Acc:HGNC:20801]/WAS protein family, member 2 [Source:HGNC Symbol;Acc:HGNC:12733]
#INFO:	QUERY:	33438_at	WBP2	WW domain binding protein 2 [Source:HGNC Symbol;Acc:HGNC:12738]
#INFO:
#INFO:	--- BIOGRID neighbours
#INFO:
#INFO:	BIOGRID NEIGHBOUR:	AGL	amylo-alpha-1, 6-glucosidase, 4-alpha-glucanotransferase [Source:HGNC Symbol;Acc:HGNC:321]
#INFO:	BIOGRID NEIGHBOUR:	TAB3	TGF-beta activated kinase 1/MAP3K7 binding protein 3 [Source:HGNC Symbol;Acc:HGNC:30681]
#INFO:	BIOGRID NEIGHBOUR:	SLA2	Src-like-adaptor 2 [Source:HGNC Symbol;Acc:HGNC:17329]
#INFO:	BIOGRID NEIGHBOUR:	TPBG	trophoblast glycoprotein [Source:HGNC Symbol;Acc:HGNC:12004]
#INFO:	BIOGRID NEIGHBOUR:	NRD1	nardilysin (N-arginine dibasic convertase) [Source:HGNC Symbol;Acc:HGNC:7995]
#INFO:	BIOGRID NEIGHBOUR:	USP44	ubiquitin specific peptidase 44 [Source:HGNC Symbol;Acc:HGNC:20064]
#INFO:	BIOGRID NEIGHBOUR:	CCDC47	coiled-coil domain containing 47 [Source:HGNC Symbol;Acc:HGNC:24856]
#INFO:	BIOGRID NEIGHBOUR:	GJC1	gap junction protein, gamma 1, 45kDa [Source:HGNC Symbol;Acc:HGNC:4280]
#INFO:	BIOGRID NEIGHBOUR:	HEBP2	heme binding protein 2 [Source:HGNC Symbol;Acc:HGNC:15716]
#INFO:	BIOGRID NEIGHBOUR:	MAGEB16	melanoma antigen family B16 [Source:HGNC Symbol;Acc:HGNC:21188]
#INFO:	BIOGRID NEIGHBOUR:	NDUFAF1	NADH dehydrogenase (ubiquinone) complex I, assembly factor 1 [Source:HGNC Symbol;Acc:HGNC:18828]
#INFO:	BIOGRID NEIGHBOUR:	ZBTB16	zinc finger and BTB domain containing 16 [Source:HGNC Symbol;Acc:HGNC:12930]
#INFO:	BIOGRID NEIGHBOUR:	HIPK4	homeodomain interacting protein kinase 4 [Source:HGNC Symbol;Acc:HGNC:19007]
#INFO:	BIOGRID NEIGHBOUR:	SLC39A7	solute carrier family 39 (zinc transporter), member 7 [Source:HGNC Symbol;Acc:HGNC:4927]
#INFO:	BIOGRID NEIGHBOUR:	TIAL1	TIA1 cytotoxic granule-associated RNA binding protein-like 1 [Source:HGNC Symbol;Acc:HGNC:11804]
#INFO:	BIOGRID NEIGHBOUR:	GPATCH11	G patch domain containing 11 [Source:HGNC Symbol;Acc:HGNC:26768]
#INFO:	BIOGRID NEIGHBOUR:	CDH2	cadherin 2, type 1, N-cadherin (neuronal) [Source:HGNC Symbol;Acc:HGNC:1759]
#INFO:	BIOGRID NEIGHBOUR:	IFIT3	interferon-induced protein with tetratricopeptide repeats 3 [Source:HGNC Symbol;Acc:HGNC:5411]
#INFO:	BIOGRID NEIGHBOUR:	PAF1	PAF1 homolog, Paf1/RNA polymerase II complex component [Source:HGNC Symbol;Acc:HGNC:25459]
#INFO:	BIOGRID NEIGHBOUR:	STAM2	signal transducing adaptor molecule (SH3 domain and ITAM motif) 2 [Source:HGNC Symbol;Acc:HGNC:11358]
#INFO:	BIOGRID NEIGHBOUR:	CENPC	centromere protein C [Source:HGNC Symbol;Acc:HGNC:1854]
#INFO:	BIOGRID NEIGHBOUR:	WDR59	WD repeat domain 59 [Source:HGNC Symbol;Acc:HGNC:25706]
#INFO:	BIOGRID NEIGHBOUR:	PRMT6	protein arginine methyltransferase 6 [Source:HGNC Symbol;Acc:HGNC:18241]
#INFO:	BIOGRID NEIGHBOUR:	SLC39A4	solute carrier family 39 (zinc transporter), member 4 [Source:HGNC Symbol;Acc:HGNC:17129]
#INFO:	BIOGRID NEIGHBOUR:	TADA2B	transcriptional adaptor 2B [Source:HGNC Symbol;Acc:HGNC:30781]
#INFO:	BIOGRID NEIGHBOUR:	LIMS1	LIM and senescent cell antigen-like domains 3-like [Source:HGNC Symbol;Acc:HGNC:39941]
#INFO:	BIOGRID NEIGHBOUR:	MPDU1	mannose-P-dolichol utilization defect 1 [Source:HGNC Symbol;Acc:HGNC:7207]
#INFO:	BIOGRID NEIGHBOUR:	TNFSF12	tumor necrosis factor (ligand) superfamily, member 12 [Source:HGNC Symbol;Acc:HGNC:11927]
#INFO:	BIOGRID NEIGHBOUR:	NFYB	nuclear transcription factor Y, beta [Source:HGNC Symbol;Acc:HGNC:7805]
#INFO:	BIOGRID NEIGHBOUR:	CDK13	cyclin-dependent kinase 13 [Source:HGNC Symbol;Acc:HGNC:1733]
#INFO:	BIOGRID NEIGHBOUR:	MAB21L2	mab-21-like 2 (C. elegans) [Source:HGNC Symbol;Acc:HGNC:6758]
#INFO:	BIOGRID NEIGHBOUR:	SGK1	serum/glucocorticoid regulated kinase 1 [Source:HGNC Symbol;Acc:HGNC:10810]
#INFO:	BIOGRID NEIGHBOUR:	IRAK1	interleukin-1 receptor-associated kinase 1 [Source:HGNC Symbol;Acc:HGNC:6112]
#INFO:	BIOGRID NEIGHBOUR:	SDCCAG3	serologically defined colon cancer antigen 3 [Source:HGNC Symbol;Acc:HGNC:10667]
#INFO:	BIOGRID NEIGHBOUR:	C1D	C1D nuclear receptor corepressor [Source:HGNC Symbol;Acc:HGNC:29911]
#INFO:	BIOGRID NEIGHBOUR:	MREG	melanoregulin [Source:HGNC Symbol;Acc:HGNC:25478]
#INFO:	BIOGRID NEIGHBOUR:	METTL1	methyltransferase like 1 [Source:HGNC Symbol;Acc:HGNC:7030]
#INFO:	BIOGRID NEIGHBOUR:	PRKCG	protein kinase C, gamma [Source:HGNC Symbol;Acc:HGNC:9402]
#INFO:	BIOGRID NEIGHBOUR:	WDR77	WD repeat domain 77 [Source:HGNC Symbol;Acc:HGNC:29652]
#INFO:	BIOGRID NEIGHBOUR:	NOTCH2NL	notch 2 N-terminal like [Source:HGNC Symbol;Acc:HGNC:31862]
#INFO:	BIOGRID NEIGHBOUR:	ILKAP	integrin-linked kinase-associated serine/threonine phosphatase [Source:HGNC Symbol;Acc:HGNC:15566]
#INFO:	BIOGRID NEIGHBOUR:	SIVA1	SIVA1, apoptosis-inducing factor [Source:HGNC Symbol;Acc:HGNC:17712]
#INFO:	BIOGRID NEIGHBOUR:	TRPC5	transient receptor potential cation channel, subfamily C, member 5 [Source:HGNC Symbol;Acc:HGNC:12337]
#INFO:	BIOGRID NEIGHBOUR:	ZNF446	zinc finger protein 446 [Source:HGNC Symbol;Acc:HGNC:21036]
#INFO:	BIOGRID NEIGHBOUR:	MAG	myelin associated glycoprotein [Source:HGNC Symbol;Acc:HGNC:6783]
#INFO:	BIOGRID NEIGHBOUR:	ASB5	ankyrin repeat and SOCS box containing 5 [Source:HGNC Symbol;Acc:HGNC:17180]
#INFO:	BIOGRID NEIGHBOUR:	OTUB2	OTU deubiquitinase, ubiquitin aldehyde binding 2 [Source:HGNC Symbol;Acc:HGNC:20351]
#INFO:	BIOGRID NEIGHBOUR:	HGF	hepatocyte growth factor (hepapoietin A; scatter factor) [Source:HGNC Symbol;Acc:HGNC:4893]
#INFO:	BIOGRID NEIGHBOUR:	SURF4	surfeit 4 [Source:HGNC Symbol;Acc:HGNC:11476]
#INFO:	BIOGRID NEIGHBOUR:	AK1	adenylate kinase 1 [Source:HGNC Symbol;Acc:HGNC:361]
#INFO:	BIOGRID NEIGHBOUR:	SRSF4	serine/arginine-rich splicing factor 4 [Source:HGNC Symbol;Acc:HGNC:10786]
#INFO:	BIOGRID NEIGHBOUR:	RPSA	ribosomal protein SA [Source:HGNC Symbol;Acc:HGNC:6502]
#INFO:	BIOGRID NEIGHBOUR:	NAPRT	nicotinate phosphoribosyltransferase [Source:HGNC Symbol;Acc:HGNC:30450]
#INFO:	BIOGRID NEIGHBOUR:	TRIP6	thyroid hormone receptor interactor 6 [Source:HGNC Symbol;Acc:HGNC:12311]
#INFO:	BIOGRID NEIGHBOUR:	HIST1H3A	histone cluster 1, H3d [Source:HGNC Symbol;Acc:HGNC:4767]
#INFO:	BIOGRID NEIGHBOUR:	TRIM22	tripartite motif containing 22 [Source:HGNC Symbol;Acc:HGNC:16379]
#INFO:	BIOGRID NEIGHBOUR:	PPIF	peptidylprolyl isomerase F [Source:HGNC Symbol;Acc:HGNC:9259]
#INFO:	BIOGRID NEIGHBOUR:	TUBB4B	tubulin, beta 4B class IVb [Source:HGNC Symbol;Acc:HGNC:20771]
#INFO:	BIOGRID NEIGHBOUR:	ERC1	ELKS/RAB6-interacting/CAST family member 1 [Source:HGNC Symbol;Acc:HGNC:17072]
#INFO:	BIOGRID NEIGHBOUR:	PDE4D	phosphodiesterase 4D, cAMP-specific [Source:HGNC Symbol;Acc:HGNC:8783]
#INFO:	BIOGRID NEIGHBOUR:	HIST1H1E	histone cluster 1, H1e [Source:HGNC Symbol;Acc:HGNC:4718]
#INFO:	BIOGRID NEIGHBOUR:	ECHS1	enoyl CoA hydratase, short chain, 1, mitochondrial [Source:HGNC Symbol;Acc:HGNC:3151]
#INFO:	BIOGRID NEIGHBOUR:	ATP2B4	ATPase, Ca++ transporting, plasma membrane 4 [Source:HGNC Symbol;Acc:HGNC:817]
#INFO:	BIOGRID NEIGHBOUR:	TCP11L1	t-complex 11, testis-specific-like 1 [Source:HGNC Symbol;Acc:HGNC:25655]
#INFO:	BIOGRID NEIGHBOUR:	PLS3	plastin 3 [Source:HGNC Symbol;Acc:HGNC:9091]
#INFO:	BIOGRID NEIGHBOUR:	PREP	prolyl endopeptidase [Source:HGNC Symbol;Acc:HGNC:9358]
#INFO:	BIOGRID NEIGHBOUR:	XRCC3	X-ray repair complementing defective repair in Chinese hamster cells 3 [Source:HGNC Symbol;Acc:HGNC:12830]
#INFO:	BIOGRID NEIGHBOUR:	AURKAIP1	aurora kinase A interacting protein 1 [Source:HGNC Symbol;Acc:HGNC:24114]
#INFO:	BIOGRID NEIGHBOUR:	ZAP70	zeta-chain (TCR) associated protein kinase 70kDa [Source:HGNC Symbol;Acc:HGNC:12858]
#INFO:	BIOGRID NEIGHBOUR:	NUCB2	nucleobindin 2 [Source:HGNC Symbol;Acc:HGNC:8044]
#INFO:	BIOGRID NEIGHBOUR:	RANBP2	RAN binding protein 2 [Source:HGNC Symbol;Acc:HGNC:9848]
#INFO:	BIOGRID NEIGHBOUR:	ASNA1	arsA arsenite transporter, ATP-binding, homolog 1 (bacterial) [Source:HGNC Symbol;Acc:HGNC:752]
#INFO:	BIOGRID NEIGHBOUR:	FEZ1	fasciculation and elongation protein zeta 1 (zygin I) [Source:HGNC Symbol;Acc:HGNC:3659]
#INFO:	BIOGRID NEIGHBOUR:	CUL4A	cullin 4A [Source:HGNC Symbol;Acc:HGNC:2554]
#INFO:	BIOGRID NEIGHBOUR:	AGR2	anterior gradient 2, protein disulphide isomerase family member [Source:HGNC Symbol;Acc:HGNC:328]
#INFO:	BIOGRID NEIGHBOUR:	EGLN2	egl-9 family hypoxia-inducible factor 2 [Source:HGNC Symbol;Acc:HGNC:14660]
#INFO:	BIOGRID NEIGHBOUR:	MAL2	mal, T-cell differentiation protein 2 (gene/pseudogene) [Source:HGNC Symbol;Acc:HGNC:13634]
#INFO:	BIOGRID NEIGHBOUR:	PRRC2B	proline-rich coiled-coil 2B [Source:HGNC Symbol;Acc:HGNC:28121]
#INFO:	BIOGRID NEIGHBOUR:	UTY	ubiquitously transcribed tetratricopeptide repeat containing, Y-linked [Source:HGNC Symbol;Acc:HGNC:12638]
#INFO:	BIOGRID NEIGHBOUR:	ZSCAN1	zinc finger and SCAN domain containing 1 [Source:HGNC Symbol;Acc:HGNC:23712]
#INFO:	BIOGRID NEIGHBOUR:	NCKAP1	NCK-associated protein 1 [Source:HGNC Symbol;Acc:HGNC:7666]
#INFO:	BIOGRID NEIGHBOUR:	PSMG4	proteasome (prosome, macropain) assembly chaperone 4 [Source:HGNC Symbol;Acc:HGNC:21108]
#INFO:	BIOGRID NEIGHBOUR:	HSD17B10	hydroxysteroid (17-beta) dehydrogenase 10 [Source:HGNC Symbol;Acc:HGNC:4800]
#INFO:	BIOGRID NEIGHBOUR:	UTP6	UTP6, small subunit (SSU) processome component, homolog (yeast) [Source:HGNC Symbol;Acc:HGNC:18279]
#INFO:	BIOGRID NEIGHBOUR:	CASP6	caspase 6, apoptosis-related cysteine peptidase [Source:HGNC Symbol;Acc:HGNC:1507]
#INFO:	BIOGRID NEIGHBOUR:	ASB12	ankyrin repeat and SOCS box containing 12 [Source:HGNC Symbol;Acc:HGNC:19763]
#INFO:	BIOGRID NEIGHBOUR:	SF3B3	splicing factor 3b, subunit 3, 130kDa [Source:HGNC Symbol;Acc:HGNC:10770]
#INFO:	BIOGRID NEIGHBOUR:	HABP4	hyaluronan binding protein 4 [Source:HGNC Symbol;Acc:HGNC:17062]
#INFO:	BIOGRID NEIGHBOUR:	NLRX1	NLR family member X1 [Source:HGNC Symbol;Acc:HGNC:29890]
#INFO:	BIOGRID NEIGHBOUR:	PARVB	parvin, beta [Source:HGNC Symbol;Acc:HGNC:14653]
#INFO:	BIOGRID NEIGHBOUR:	CCDC86	coiled-coil domain containing 86 [Source:HGNC Symbol;Acc:HGNC:28359]
#INFO:	BIOGRID NEIGHBOUR:	FAM214A	family with sequence similarity 214, member A [Source:HGNC Symbol;Acc:HGNC:25609]
#INFO:	BIOGRID NEIGHBOUR:	CDKN1A	cyclin-dependent kinase inhibitor 1A (p21, Cip1) [Source:HGNC Symbol;Acc:HGNC:1784]
#INFO:	BIOGRID NEIGHBOUR:	FRMD5	FERM domain containing 5 [Source:HGNC Symbol;Acc:HGNC:28214]
#INFO:	BIOGRID NEIGHBOUR:	SERBP1	SERPINE1 mRNA binding protein 1 [Source:HGNC Symbol;Acc:HGNC:17860]
#INFO:	BIOGRID NEIGHBOUR:	MRPS31	mitochondrial ribosomal protein S31 [Source:HGNC Symbol;Acc:HGNC:16632]
#INFO:	BIOGRID NEIGHBOUR:	MSL2	male-specific lethal 2 homolog (Drosophila) [Source:HGNC Symbol;Acc:HGNC:25544]
#INFO:	BIOGRID NEIGHBOUR:	KCTD9	potassium channel tetramerization domain containing 9 [Source:HGNC Symbol;Acc:HGNC:22401]
#INFO:	BIOGRID NEIGHBOUR:	TRIP4	thyroid hormone receptor interactor 4 [Source:HGNC Symbol;Acc:HGNC:12310]
#INFO:	BIOGRID NEIGHBOUR:	DCAF5	DDB1 and CUL4 associated factor 5 [Source:HGNC Symbol;Acc:HGNC:20224]
#INFO:	BIOGRID NEIGHBOUR:	GNB3	guanine nucleotide binding protein (G protein), beta polypeptide 3 [Source:HGNC Symbol;Acc:HGNC:4400]
#INFO:	BIOGRID NEIGHBOUR:	HSPA1A	heat shock 70kDa protein 1A [Source:HGNC Symbol;Acc:HGNC:5232]
#INFO:	BIOGRID NEIGHBOUR:	SCAMP3	secretory carrier membrane protein 3 [Source:HGNC Symbol;Acc:HGNC:10565]
#INFO:	BIOGRID NEIGHBOUR:	JADE3	jade family PHD finger 3 [Source:HGNC Symbol;Acc:HGNC:22982]
#INFO:	BIOGRID NEIGHBOUR:	KMT2A	lysine (K)-specific methyltransferase 2A [Source:HGNC Symbol;Acc:HGNC:7132]
#INFO:	BIOGRID NEIGHBOUR:	ANAPC4	anaphase promoting complex subunit 4 [Source:HGNC Symbol;Acc:HGNC:19990]
#INFO:	BIOGRID NEIGHBOUR:	RPL34	ribosomal protein L34 [Source:HGNC Symbol;Acc:HGNC:10340]
#INFO:	BIOGRID NEIGHBOUR:	MRPL38	mitochondrial ribosomal protein L38 [Source:HGNC Symbol;Acc:HGNC:14033]
#INFO:	BIOGRID NEIGHBOUR:	POC1A	POC1 centriolar protein A [Source:HGNC Symbol;Acc:HGNC:24488]
#INFO:	BIOGRID NEIGHBOUR:	RAB32	RAB32, member RAS oncogene family [Source:HGNC Symbol;Acc:HGNC:9772]
#INFO:	BIOGRID NEIGHBOUR:	MRPL23	mitochondrial ribosomal protein L23 [Source:HGNC Symbol;Acc:HGNC:10322]
#INFO:	BIOGRID NEIGHBOUR:	KDM6A	lysine (K)-specific demethylase 6A [Source:HGNC Symbol;Acc:HGNC:12637]
#INFO:	BIOGRID NEIGHBOUR:	GADD45GIP1	growth arrest and DNA-damage-inducible, gamma interacting protein 1 [Source:HGNC Symbol;Acc:HGNC:29996]
#INFO:	BIOGRID NEIGHBOUR:	EHMT1	euchromatic histone-lysine N-methyltransferase 1 [Source:HGNC Symbol;Acc:HGNC:24650]
#INFO:	BIOGRID NEIGHBOUR:	NSD1	nuclear receptor binding SET domain protein 1 [Source:HGNC Symbol;Acc:HGNC:14234]
#INFO:	BIOGRID NEIGHBOUR:	COMMD10	COMM domain containing 10 [Source:HGNC Symbol;Acc:HGNC:30201]
#INFO:	BIOGRID NEIGHBOUR:	LAP3	leucine aminopeptidase 3 [Source:HGNC Symbol;Acc:HGNC:18449]
#INFO:	BIOGRID NEIGHBOUR:	MTMR9	myotubularin related protein 9 [Source:HGNC Symbol;Acc:HGNC:14596]
#INFO:	BIOGRID NEIGHBOUR:	MAPK8	mitogen-activated protein kinase 8 [Source:HGNC Symbol;Acc:HGNC:6881]
#INFO:	BIOGRID NEIGHBOUR:	MYL12B	myosin, light chain 12B, regulatory [Source:HGNC Symbol;Acc:HGNC:29827]
#INFO:	BIOGRID NEIGHBOUR:	CACNB3	calcium channel, voltage-dependent, beta 3 subunit [Source:HGNC Symbol;Acc:HGNC:1403]
#INFO:	BIOGRID NEIGHBOUR:	YWHAZ	tyrosine 3-monooxygenase/tryptophan 5-monooxygenase activation protein, zeta [Source:HGNC Symbol;Acc:HGNC:12855]
#INFO:	BIOGRID NEIGHBOUR:	SLC26A3	solute carrier family 26 (anion exchanger), member 3 [Source:HGNC Symbol;Acc:HGNC:3018]
#INFO:	BIOGRID NEIGHBOUR:	NDST2	N-deacetylase/N-sulfotransferase (heparan glucosaminyl) 2 [Source:HGNC Symbol;Acc:HGNC:7681]
#INFO:	BIOGRID NEIGHBOUR:	ZDHHC6	zinc finger, DHHC-type containing 6 [Source:HGNC Symbol;Acc:HGNC:19160]
#INFO:	BIOGRID NEIGHBOUR:	ZNF22	zinc finger protein 22 [Source:HGNC Symbol;Acc:HGNC:13012]
#INFO:	BIOGRID NEIGHBOUR:	BLOC1S6	biogenesis of lysosomal organelles complex-1, subunit 6, pallidin [Source:HGNC Symbol;Acc:HGNC:8549]
#INFO:	BIOGRID NEIGHBOUR:	PRSS1	protease, serine, 1 (trypsin 1) [Source:HGNC Symbol;Acc:HGNC:9475]
#INFO:	BIOGRID NEIGHBOUR:	ZSCAN18	zinc finger and SCAN domain containing 18 [Source:HGNC Symbol;Acc:HGNC:21037]
#INFO:	BIOGRID NEIGHBOUR:	CCDC130	coiled-coil domain containing 130 [Source:HGNC Symbol;Acc:HGNC:28118]
#INFO:	BIOGRID NEIGHBOUR:	CRY1	cryptochrome circadian clock 1 [Source:HGNC Symbol;Acc:HGNC:2384]
#INFO:	BIOGRID NEIGHBOUR:	SARS	seryl-tRNA synthetase [Source:HGNC Symbol;Acc:HGNC:10537]
#INFO:	BIOGRID NEIGHBOUR:	MTERF1	mitochondrial transcription termination factor 1 [Source:HGNC Symbol;Acc:HGNC:21463]
#INFO:	BIOGRID NEIGHBOUR:	RARG	retinoic acid receptor, gamma [Source:HGNC Symbol;Acc:HGNC:9866]
#INFO:	BIOGRID NEIGHBOUR:	TXNDC16	thioredoxin domain containing 16 [Source:HGNC Symbol;Acc:HGNC:19965]
#INFO:	BIOGRID NEIGHBOUR:	PLEC	plectin [Source:HGNC Symbol;Acc:HGNC:9069]
#INFO:	BIOGRID NEIGHBOUR:	COPS7A	COP9 signalosome subunit 7A [Source:HGNC Symbol;Acc:HGNC:16758]
#INFO:	BIOGRID NEIGHBOUR:	MYO18B	myosin XVIIIB [Source:HGNC Symbol;Acc:HGNC:18150]
#INFO:	BIOGRID NEIGHBOUR:	SMAD6	SMAD family member 6 [Source:HGNC Symbol;Acc:HGNC:6772]
#INFO:	BIOGRID NEIGHBOUR:	CARD11	caspase recruitment domain family, member 11 [Source:HGNC Symbol;Acc:HGNC:16393]
#INFO:	BIOGRID NEIGHBOUR:	RAB3D	RAB3D, member RAS oncogene family [Source:HGNC Symbol;Acc:HGNC:9779]
#INFO:	BIOGRID NEIGHBOUR:	AHSP	alpha hemoglobin stabilizing protein [Source:HGNC Symbol;Acc:HGNC:18075]
#INFO:	BIOGRID NEIGHBOUR:	NME1	NME/NM23 nucleoside diphosphate kinase 1 [Source:HGNC Symbol;Acc:HGNC:7849]
#INFO:	BIOGRID NEIGHBOUR:	RRBP1	ribosome binding protein 1 [Source:HGNC Symbol;Acc:HGNC:10448]
#INFO:	BIOGRID NEIGHBOUR:	PNRC2	proline-rich nuclear receptor coactivator 2 [Source:HGNC Symbol;Acc:HGNC:23158]
#INFO:	BIOGRID NEIGHBOUR:	HDLBP	high density lipoprotein binding protein [Source:HGNC Symbol;Acc:HGNC:4857]
#INFO:	BIOGRID NEIGHBOUR:	PLD1	phospholipase D1, phosphatidylcholine-specific [Source:HGNC Symbol;Acc:HGNC:9067]
#INFO:	BIOGRID NEIGHBOUR:	BCR	breakpoint cluster region [Source:HGNC Symbol;Acc:HGNC:1014]
#INFO:	BIOGRID NEIGHBOUR:	SLC25A15	solute carrier family 25 (mitochondrial carrier; ornithine transporter) member 15 [Source:HGNC Symbol;Acc:HGNC:10985]
#INFO:	BIOGRID NEIGHBOUR:	RFC2	replication factor C (activator 1) 2, 40kDa [Source:HGNC Symbol;Acc:HGNC:9970]
#INFO:	BIOGRID NEIGHBOUR:	PRPF38A	pre-mRNA processing factor 38A [Source:HGNC Symbol;Acc:HGNC:25930]
#INFO:	BIOGRID NEIGHBOUR:	PRKAA1	protein kinase, AMP-activated, alpha 1 catalytic subunit [Source:HGNC Symbol;Acc:HGNC:9376]
#INFO:	BIOGRID NEIGHBOUR:	ATP1B1	ATPase, Na+/K+ transporting, beta 1 polypeptide [Source:HGNC Symbol;Acc:HGNC:804]
#INFO:	BIOGRID NEIGHBOUR:	SPIN2A	spindlin family, member 2A [Source:HGNC Symbol;Acc:HGNC:20694]
#INFO:	BIOGRID NEIGHBOUR:	BMF	Bcl2 modifying factor [Source:HGNC Symbol;Acc:HGNC:24132]
#INFO:	BIOGRID NEIGHBOUR:	GRHPR	glyoxylate reductase/hydroxypyruvate reductase [Source:HGNC Symbol;Acc:HGNC:4570]
#INFO:	BIOGRID NEIGHBOUR:	L1CAM	L1 cell adhesion molecule [Source:HGNC Symbol;Acc:HGNC:6470]
#INFO:	BIOGRID NEIGHBOUR:	CD81	CD81 molecule [Source:HGNC Symbol;Acc:HGNC:1701]
#INFO:	BIOGRID NEIGHBOUR:	CDC25B	cell division cycle 25B [Source:HGNC Symbol;Acc:HGNC:1726]
#INFO:	BIOGRID NEIGHBOUR:	NUCB1	nucleobindin 1 [Source:HGNC Symbol;Acc:HGNC:8043]
#INFO:	BIOGRID NEIGHBOUR:	GCNT2	glucosaminyl (N-acetyl) transferase 2, I-branching enzyme (I blood group) [Source:HGNC Symbol;Acc:HGNC:4204]
#INFO:	BIOGRID NEIGHBOUR:	BICD1	bicaudal D homolog 1 (Drosophila) [Source:HGNC Symbol;Acc:HGNC:1049]
#INFO:	BIOGRID NEIGHBOUR:	POLE2	polymerase (DNA directed), epsilon 2, accessory subunit [Source:HGNC Symbol;Acc:HGNC:9178]
#INFO:	BIOGRID NEIGHBOUR:	FBXL12	F-box and leucine-rich repeat protein 12 [Source:HGNC Symbol;Acc:HGNC:13611]
#INFO:	BIOGRID NEIGHBOUR:	CPTP	ceramide-1-phosphate transfer protein [Source:HGNC Symbol;Acc:HGNC:28116]
#INFO:	BIOGRID NEIGHBOUR:	CNKSR1	connector enhancer of kinase suppressor of Ras 1 [Source:HGNC Symbol;Acc:HGNC:19700]
#INFO:	BIOGRID NEIGHBOUR:	REEP6	receptor accessory protein 6 [Source:HGNC Symbol;Acc:HGNC:30078]
#INFO:	BIOGRID NEIGHBOUR:	PITRM1	pitrilysin metallopeptidase 1 [Source:HGNC Symbol;Acc:HGNC:17663]
#INFO:	BIOGRID NEIGHBOUR:	MFAP1	microfibrillar-associated protein 1 [Source:HGNC Symbol;Acc:HGNC:7032]
#INFO:	BIOGRID NEIGHBOUR:	TSC2	tuberous sclerosis 2 [Source:HGNC Symbol;Acc:HGNC:12363]
#INFO:	BIOGRID NEIGHBOUR:	C1QTNF6	C1q and tumor necrosis factor related protein 6 [Source:HGNC Symbol;Acc:HGNC:14343]
#INFO:	BIOGRID NEIGHBOUR:	BLMH	bleomycin hydrolase [Source:HGNC Symbol;Acc:HGNC:1059]
#INFO:	BIOGRID NEIGHBOUR:	DLK1	delta-like 1 homolog (Drosophila) [Source:HGNC Symbol;Acc:HGNC:2907]
#INFO:	BIOGRID NEIGHBOUR:	THAP9	THAP domain containing 9 [Source:HGNC Symbol;Acc:HGNC:23192]
#INFO:	BIOGRID NEIGHBOUR:	BTN2A1	butyrophilin, subfamily 2, member A1 [Source:HGNC Symbol;Acc:HGNC:1136]
#INFO:	BIOGRID NEIGHBOUR:	PSCA	prostate stem cell antigen [Source:HGNC Symbol;Acc:HGNC:9500]
#INFO:	BIOGRID NEIGHBOUR:	UBR4	ubiquitin protein ligase E3 component n-recognin 4 [Source:HGNC Symbol;Acc:HGNC:30313]
#INFO:	BIOGRID NEIGHBOUR:	SERPINB9	serpin peptidase inhibitor, clade B (ovalbumin), member 9 [Source:HGNC Symbol;Acc:HGNC:8955]
#INFO:	BIOGRID NEIGHBOUR:	ATG7	autophagy related 7 [Source:HGNC Symbol;Acc:HGNC:16935]
#INFO:	BIOGRID NEIGHBOUR:	OSBPL11	oxysterol binding protein-like 11 [Source:HGNC Symbol;Acc:HGNC:16397]
#INFO:	BIOGRID NEIGHBOUR:	MRM1	mitochondrial rRNA methyltransferase 1 [Source:HGNC Symbol;Acc:HGNC:26202]
#INFO:	BIOGRID NEIGHBOUR:	LONP1	lon peptidase 1, mitochondrial [Source:HGNC Symbol;Acc:HGNC:9479]
#INFO:	BIOGRID NEIGHBOUR:	HSPB1	heat shock 27kDa protein 1 [Source:HGNC Symbol;Acc:HGNC:5246]
#INFO:	BIOGRID NEIGHBOUR:	TMEM185A	transmembrane protein 185A [Source:HGNC Symbol;Acc:HGNC:17125]
#INFO:	BIOGRID NEIGHBOUR:	CELSR2	cadherin, EGF LAG seven-pass G-type receptor 2 [Source:HGNC Symbol;Acc:HGNC:3231]
#INFO:	BIOGRID NEIGHBOUR:	RNF2	ring finger protein 2 [Source:HGNC Symbol;Acc:HGNC:10061]
#INFO:	BIOGRID NEIGHBOUR:	USP31	ubiquitin specific peptidase 31 [Source:HGNC Symbol;Acc:HGNC:20060]
#INFO:	BIOGRID NEIGHBOUR:	HKDC1	hexokinase domain containing 1 [Source:HGNC Symbol;Acc:HGNC:23302]
#INFO:	BIOGRID NEIGHBOUR:	SDHC	succinate dehydrogenase complex, subunit C, integral membrane protein, 15kDa [Source:HGNC Symbol;Acc:HGNC:10682]
#INFO:	BIOGRID NEIGHBOUR:	HDAC2	histone deacetylase 2 [Source:HGNC Symbol;Acc:HGNC:4853]
#INFO:	BIOGRID NEIGHBOUR:	C1QBP	complement component 1, q subcomponent binding protein [Source:HGNC Symbol;Acc:HGNC:1243]
#INFO:	BIOGRID NEIGHBOUR:	TSGA10	testis specific, 10 [Source:HGNC Symbol;Acc:HGNC:14927]
#INFO:	BIOGRID NEIGHBOUR:	PBX3	pre-B-cell leukemia homeobox 3 [Source:HGNC Symbol;Acc:HGNC:8634]
#INFO:	BIOGRID NEIGHBOUR:	TAP1	transporter 1, ATP-binding cassette, sub-family B (MDR/TAP) [Source:HGNC Symbol;Acc:HGNC:43]
#INFO:	BIOGRID NEIGHBOUR:	BCL2L15	BCL2-like 15 [Source:HGNC Symbol;Acc:HGNC:33624]
#INFO:	BIOGRID NEIGHBOUR:	GTF2E2	general transcription factor IIE, polypeptide 2, beta 34kDa [Source:HGNC Symbol;Acc:HGNC:4651]
#INFO:	BIOGRID NEIGHBOUR:	EZH2	enhancer of zeste 2 polycomb repressive complex 2 subunit [Source:HGNC Symbol;Acc:HGNC:3527]
#INFO:	BIOGRID NEIGHBOUR:	ALDOA	aldolase A, fructose-bisphosphate [Source:HGNC Symbol;Acc:HGNC:414]
#INFO:	BIOGRID NEIGHBOUR:	EVX1	even-skipped homeobox 1 [Source:HGNC Symbol;Acc:HGNC:3506]
#INFO:	BIOGRID NEIGHBOUR:	MRPS10	mitochondrial ribosomal protein S10 [Source:HGNC Symbol;Acc:HGNC:14502]
#INFO:	BIOGRID NEIGHBOUR:	KIDINS220	kinase D-interacting substrate, 220kDa [Source:HGNC Symbol;Acc:HGNC:29508]
#INFO:	BIOGRID NEIGHBOUR:	USP39	ubiquitin specific peptidase 39 [Source:HGNC Symbol;Acc:HGNC:20071]
#INFO:	BIOGRID NEIGHBOUR:	ECEL1	endothelin converting enzyme-like 1 [Source:HGNC Symbol;Acc:HGNC:3147]
#INFO:	BIOGRID NEIGHBOUR:	POMT1	protein-O-mannosyltransferase 1 [Source:HGNC Symbol;Acc:HGNC:9202]
#INFO:	BIOGRID NEIGHBOUR:	DPM1	dolichyl-phosphate mannosyltransferase polypeptide 1, catalytic subunit [Source:HGNC Symbol;Acc:HGNC:3005]
#INFO:	BIOGRID NEIGHBOUR:	CYC1	cytochrome c-1 [Source:HGNC Symbol;Acc:HGNC:2579]
#INFO:	BIOGRID NEIGHBOUR:	CD3E	CD3e molecule, epsilon (CD3-TCR complex) [Source:HGNC Symbol;Acc:HGNC:1674]
#INFO:	BIOGRID NEIGHBOUR:	EMILIN1	elastin microfibril interfacer 1 [Source:HGNC Symbol;Acc:HGNC:19880]
#INFO:	BIOGRID NEIGHBOUR:	NUP155	nucleoporin 155kDa [Source:HGNC Symbol;Acc:HGNC:8063]
#INFO:	BIOGRID NEIGHBOUR:	ARRDC1	arrestin domain containing 1 [Source:HGNC Symbol;Acc:HGNC:28633]
#INFO:	BIOGRID NEIGHBOUR:	HOXB9	homeobox B9 [Source:HGNC Symbol;Acc:HGNC:5120]
#INFO:	BIOGRID NEIGHBOUR:	KPNA1	karyopherin alpha 1 (importin alpha 5) [Source:HGNC Symbol;Acc:HGNC:6394]
#INFO:	BIOGRID NEIGHBOUR:	DUSP19	dual specificity phosphatase 19 [Source:HGNC Symbol;Acc:HGNC:18894]
#INFO:	BIOGRID NEIGHBOUR:	NOMO1	NODAL modulator 1 [Source:HGNC Symbol;Acc:HGNC:30060]
#INFO:	BIOGRID NEIGHBOUR:	FSHR	follicle stimulating hormone receptor [Source:HGNC Symbol;Acc:HGNC:3969]
#INFO:	BIOGRID NEIGHBOUR:	ARAP1	ArfGAP with RhoGAP domain, ankyrin repeat and PH domain 1 [Source:HGNC Symbol;Acc:HGNC:16925]
#INFO:	BIOGRID NEIGHBOUR:	TOR2A	torsin family 2, member A [Source:HGNC Symbol;Acc:HGNC:11996]
#INFO:	BIOGRID NEIGHBOUR:	TUBA3C	tubulin, alpha 3d [Source:HGNC Symbol;Acc:HGNC:24071]
#INFO:	BIOGRID NEIGHBOUR:	HCK	HCK proto-oncogene, Src family tyrosine kinase [Source:HGNC Symbol;Acc:HGNC:4840]
#INFO:	BIOGRID NEIGHBOUR:	MRPL16	mitochondrial ribosomal protein L16 [Source:HGNC Symbol;Acc:HGNC:14476]
#INFO:	BIOGRID NEIGHBOUR:	OPN3	opsin 3 [Source:HGNC Symbol;Acc:HGNC:14007]
#INFO:	BIOGRID NEIGHBOUR:	MIA3	melanoma inhibitory activity family, member 3 [Source:HGNC Symbol;Acc:HGNC:24008]
#INFO:	BIOGRID NEIGHBOUR:	ALDH16A1	aldehyde dehydrogenase 16 family, member A1 [Source:HGNC Symbol;Acc:HGNC:28114]
#INFO:	BIOGRID NEIGHBOUR:	PRPF6	pre-mRNA processing factor 6 [Source:HGNC Symbol;Acc:HGNC:15860]
#INFO:	BIOGRID NEIGHBOUR:	NLGN3	neuroligin 3 [Source:HGNC Symbol;Acc:HGNC:14289]
#INFO:	BIOGRID NEIGHBOUR:	ADAMTSL4	ADAMTS-like 4 [Source:HGNC Symbol;Acc:HGNC:19706]
#INFO:	BIOGRID NEIGHBOUR:	DCTN4	dynactin 4 (p62) [Source:HGNC Symbol;Acc:HGNC:15518]
#INFO:	BIOGRID NEIGHBOUR:	FAM65A	family with sequence similarity 65, member A [Source:HGNC Symbol;Acc:HGNC:25836]
#INFO:	BIOGRID NEIGHBOUR:	PPP2R2B	protein phosphatase 2, regulatory subunit B, beta [Source:HGNC Symbol;Acc:HGNC:9305]
#INFO:	BIOGRID NEIGHBOUR:	CBFB	core-binding factor, beta subunit [Source:HGNC Symbol;Acc:HGNC:1539]
#INFO:	BIOGRID NEIGHBOUR:	MFF	mitochondrial fission factor [Source:HGNC Symbol;Acc:HGNC:24858]
#INFO:	BIOGRID NEIGHBOUR:	NENF	neudesin neurotrophic factor [Source:HGNC Symbol;Acc:HGNC:30384]
#INFO:	BIOGRID NEIGHBOUR:	ZC3H4	zinc finger CCCH-type containing 4 [Source:HGNC Symbol;Acc:HGNC:17808]
#INFO:	BIOGRID NEIGHBOUR:	TRMT2A	tRNA methyltransferase 2 homolog A [Source:HGNC Symbol;Acc:HGNC:24974]
#INFO:	BIOGRID NEIGHBOUR:	NFKB2	nuclear factor of kappa light polypeptide gene enhancer in B-cells 2 (p49/p100) [Source:HGNC Symbol;Acc:HGNC:7795]
#INFO:	BIOGRID NEIGHBOUR:	FNDC4	fibronectin type III domain containing 4 [Source:HGNC Symbol;Acc:HGNC:20239]
#INFO:	BIOGRID NEIGHBOUR:	RASSF5	Ras association (RalGDS/AF-6) domain family member 5 [Source:HGNC Symbol;Acc:HGNC:17609]
#INFO:	BIOGRID NEIGHBOUR:	CHRM2	cholinergic receptor, muscarinic 2 [Source:HGNC Symbol;Acc:HGNC:1951]
#INFO:	BIOGRID NEIGHBOUR:	UBC	ubiquitin C [Source:HGNC Symbol;Acc:HGNC:12468]
#INFO:	BIOGRID NEIGHBOUR:	GTF2IRD1	GTF2I repeat domain containing 1 [Source:HGNC Symbol;Acc:HGNC:4661]
#INFO:	BIOGRID NEIGHBOUR:	CBFA2T3	core-binding factor, runt domain, alpha subunit 2; translocated to, 3 [Source:HGNC Symbol;Acc:HGNC:1537]
#INFO:	BIOGRID NEIGHBOUR:	PTGDS	prostaglandin D2 synthase 21kDa (brain) [Source:HGNC Symbol;Acc:HGNC:9592]
#INFO:	BIOGRID NEIGHBOUR:	PDCL3	phosducin-like 3 [Source:HGNC Symbol;Acc:HGNC:28860]
#INFO:	BIOGRID NEIGHBOUR:	VPS37B	vacuolar protein sorting 37 homolog B (S. cerevisiae) [Source:HGNC Symbol;Acc:HGNC:25754]
#INFO:	BIOGRID NEIGHBOUR:	SNX24	sorting nexin 24 [Source:HGNC Symbol;Acc:HGNC:21533]
#INFO:	BIOGRID NEIGHBOUR:	LETMD1	LETM1 domain containing 1 [Source:HGNC Symbol;Acc:HGNC:24241]
#INFO:	BIOGRID NEIGHBOUR:	S100A7	S100 calcium binding protein A7 [Source:HGNC Symbol;Acc:HGNC:10497]
#INFO:	BIOGRID NEIGHBOUR:	HR	hair growth associated [Source:HGNC Symbol;Acc:HGNC:5172]
#INFO:	BIOGRID NEIGHBOUR:	CCDC92	coiled-coil domain containing 92 [Source:HGNC Symbol;Acc:HGNC:29563]
#INFO:	BIOGRID NEIGHBOUR:	RPS15	ribosomal protein S15 [Source:HGNC Symbol;Acc:HGNC:10388]
#INFO:	BIOGRID NEIGHBOUR:	FAF1	Fas (TNFRSF6) associated factor 1 [Source:HGNC Symbol;Acc:HGNC:3578]
#INFO:	BIOGRID NEIGHBOUR:	ANAPC11	anaphase promoting complex subunit 11 [Source:HGNC Symbol;Acc:HGNC:14452]
#INFO:	BIOGRID NEIGHBOUR:	IQCB1	IQ motif containing B1 [Source:HGNC Symbol;Acc:HGNC:28949]
#INFO:	BIOGRID NEIGHBOUR:	ALAS1	5'-aminolevulinate synthase 1 [Source:HGNC Symbol;Acc:HGNC:396]
#INFO:	BIOGRID NEIGHBOUR:	CSDE1	cold shock domain containing E1, RNA-binding [Source:HGNC Symbol;Acc:HGNC:29905]
#INFO:	BIOGRID NEIGHBOUR:	HOXA9	homeobox A9 [Source:HGNC Symbol;Acc:HGNC:5109]
#INFO:	BIOGRID NEIGHBOUR:	FMOD	fibromodulin [Source:HGNC Symbol;Acc:HGNC:3774]
#INFO:	BIOGRID NEIGHBOUR:	DHX36	DEAH (Asp-Glu-Ala-His) box polypeptide 36 [Source:HGNC Symbol;Acc:HGNC:14410]
#INFO:	BIOGRID NEIGHBOUR:	DACT2	dishevelled-binding antagonist of beta-catenin 2 [Source:HGNC Symbol;Acc:HGNC:21231]
#INFO:	BIOGRID NEIGHBOUR:	RNF128	ring finger protein 128, E3 ubiquitin protein ligase [Source:HGNC Symbol;Acc:HGNC:21153]
#INFO:	BIOGRID NEIGHBOUR:	POLD3	polymerase (DNA-directed), delta 3, accessory subunit [Source:HGNC Symbol;Acc:HGNC:20932]
#INFO:	BIOGRID NEIGHBOUR:	GFAP	glial fibrillary acidic protein [Source:HGNC Symbol;Acc:HGNC:4235]
#INFO:	BIOGRID NEIGHBOUR:	MRPL24	mitochondrial ribosomal protein L24 [Source:HGNC Symbol;Acc:HGNC:14037]
#INFO:	BIOGRID NEIGHBOUR:	USP28	ubiquitin specific peptidase 28 [Source:HGNC Symbol;Acc:HGNC:12625]
#INFO:	BIOGRID NEIGHBOUR:	SYVN1	synovial apoptosis inhibitor 1, synoviolin [Source:HGNC Symbol;Acc:HGNC:20738]
#INFO:	BIOGRID NEIGHBOUR:	RAD54B	RAD54 homolog B (S. cerevisiae) [Source:HGNC Symbol;Acc:HGNC:17228]
#INFO:	BIOGRID NEIGHBOUR:	HSD17B14	hydroxysteroid (17-beta) dehydrogenase 14 [Source:HGNC Symbol;Acc:HGNC:23238]
#INFO:	BIOGRID NEIGHBOUR:	SIRPA	signal-regulatory protein alpha [Source:HGNC Symbol;Acc:HGNC:9662]
#INFO:	BIOGRID NEIGHBOUR:	MAP1S	microtubule-associated protein 1S [Source:HGNC Symbol;Acc:HGNC:15715]
#INFO:	BIOGRID NEIGHBOUR:	CTAGE5	CTAGE family, member 5 [Source:HGNC Symbol;Acc:HGNC:7057]
#INFO:	BIOGRID NEIGHBOUR:	SUCLG1	succinate-CoA ligase, alpha subunit [Source:HGNC Symbol;Acc:HGNC:11449]
#INFO:	BIOGRID NEIGHBOUR:	ACTB	actin, beta [Source:HGNC Symbol;Acc:HGNC:132]
#INFO:	BIOGRID NEIGHBOUR:	SMAD9	SMAD family member 9 [Source:HGNC Symbol;Acc:HGNC:6774]
#INFO:	BIOGRID NEIGHBOUR:	SIPA1L1	signal-induced proliferation-associated 1 like 1 [Source:HGNC Symbol;Acc:HGNC:20284]
#INFO:	BIOGRID NEIGHBOUR:	SPRY2	sprouty RTK signaling antagonist 2 [Source:HGNC Symbol;Acc:HGNC:11270]
#INFO:	BIOGRID NEIGHBOUR:	RELB	v-rel avian reticuloendotheliosis viral oncogene homolog B [Source:HGNC Symbol;Acc:HGNC:9956]
#INFO:	BIOGRID NEIGHBOUR:	CPNE3	copine III [Source:HGNC Symbol;Acc:HGNC:2316]
#INFO:	BIOGRID NEIGHBOUR:	EXOSC1	exosome component 1 [Source:HGNC Symbol;Acc:HGNC:17286]
#INFO:	BIOGRID NEIGHBOUR:	FKBP8	FK506 binding protein 8, 38kDa [Source:HGNC Symbol;Acc:HGNC:3724]
#INFO:	BIOGRID NEIGHBOUR:	STXBP4	syntaxin binding protein 4 [Source:HGNC Symbol;Acc:HGNC:19694]
#INFO:	BIOGRID NEIGHBOUR:	CBX2	chromobox homolog 2 [Source:HGNC Symbol;Acc:HGNC:1552]
#INFO:	BIOGRID NEIGHBOUR:	RFWD2	ring finger and WD repeat domain 2, E3 ubiquitin protein ligase [Source:HGNC Symbol;Acc:HGNC:17440]
#INFO:	BIOGRID NEIGHBOUR:	CYSTM1	cysteine-rich transmembrane module containing 1 [Source:HGNC Symbol;Acc:HGNC:30239]
#INFO:	BIOGRID NEIGHBOUR:	PPP2R2D	protein phosphatase 2, regulatory subunit B, delta [Source:HGNC Symbol;Acc:HGNC:23732]
#INFO:	BIOGRID NEIGHBOUR:	AHR	aryl hydrocarbon receptor [Source:HGNC Symbol;Acc:HGNC:348]
#INFO:	BIOGRID NEIGHBOUR:	UCHL3	ubiquitin carboxyl-terminal esterase L3 (ubiquitin thiolesterase) [Source:HGNC Symbol;Acc:HGNC:12515]
#INFO:	BIOGRID NEIGHBOUR:	PGR	progesterone receptor [Source:HGNC Symbol;Acc:HGNC:8910]
#INFO:	BIOGRID NEIGHBOUR:	CIAO1	cytosolic iron-sulfur assembly component 1 [Source:HGNC Symbol;Acc:HGNC:14280]
#INFO:	BIOGRID NEIGHBOUR:	MAGED4	melanoma antigen family D4B [Source:HGNC Symbol;Acc:HGNC:22880]
#INFO:	BIOGRID NEIGHBOUR:	GPX2	glutathione peroxidase 2 [Source:HGNC Symbol;Acc:HGNC:4554]
#INFO:	BIOGRID NEIGHBOUR:	BIK	BCL2-interacting killer (apoptosis-inducing) [Source:HGNC Symbol;Acc:HGNC:1051]
#INFO:	BIOGRID NEIGHBOUR:	FAM74A4	family with sequence similarity 74, member A4 [Source:HGNC Symbol;Acc:HGNC:32032]
#INFO:	BIOGRID NEIGHBOUR:	WFDC5	WAP four-disulfide core domain 5 [Source:HGNC Symbol;Acc:HGNC:20477]
#INFO:	BIOGRID NEIGHBOUR:	THEM6	thioesterase superfamily member 6 [Source:HGNC Symbol;Acc:HGNC:29656]
#INFO:	BIOGRID NEIGHBOUR:	HIST1H4A	histone cluster 1, H4i [Source:HGNC Symbol;Acc:HGNC:4793]
#INFO:	BIOGRID NEIGHBOUR:	MMP7	matrix metallopeptidase 7 [Source:HGNC Symbol;Acc:HGNC:7174]
#INFO:	BIOGRID NEIGHBOUR:	FST	follistatin [Source:HGNC Symbol;Acc:HGNC:3971]
#INFO:	BIOGRID NEIGHBOUR:	EIF4B	eukaryotic translation initiation factor 4B [Source:HGNC Symbol;Acc:HGNC:3285]
#INFO:	BIOGRID NEIGHBOUR:	PMS1	PMS1 homolog 1, mismatch repair system component [Source:HGNC Symbol;Acc:HGNC:9121]
#INFO:	BIOGRID NEIGHBOUR:	SREK1	splicing regulatory glutamine/lysine-rich protein 1 [Source:HGNC Symbol;Acc:HGNC:17882]
#INFO:	BIOGRID NEIGHBOUR:	LTV1	LTV1 ribosome biogenesis factor [Source:HGNC Symbol;Acc:HGNC:21173]
#INFO:	BIOGRID NEIGHBOUR:	RABEP2	rabaptin, RAB GTPase binding effector protein 2 [Source:HGNC Symbol;Acc:HGNC:24817]
#INFO:	BIOGRID NEIGHBOUR:	TUBB6	tubulin, beta 6 class V [Source:HGNC Symbol;Acc:HGNC:20776]
#INFO:	BIOGRID NEIGHBOUR:	RRAGA	Ras-related GTP binding A [Source:HGNC Symbol;Acc:HGNC:16963]
#INFO:	BIOGRID NEIGHBOUR:	CFAP52	cilia and flagella associated protein 52 [Source:HGNC Symbol;Acc:HGNC:16053]
#INFO:	BIOGRID NEIGHBOUR:	SFXN3	sideroflexin 3 [Source:HGNC Symbol;Acc:HGNC:16087]
#INFO:	BIOGRID NEIGHBOUR:	RPL13	ribosomal protein L13 [Source:HGNC Symbol;Acc:HGNC:10303]
#INFO:	BIOGRID NEIGHBOUR:	NSF	N-ethylmaleimide-sensitive factor [Source:HGNC Symbol;Acc:HGNC:8016]
#INFO:	BIOGRID NEIGHBOUR:	GSTM1	glutathione S-transferase mu 1 [Source:HGNC Symbol;Acc:HGNC:4632]
#INFO:	BIOGRID NEIGHBOUR:	HSPA4	heat shock 70kDa protein 4 [Source:HGNC Symbol;Acc:HGNC:5237]
#INFO:	BIOGRID NEIGHBOUR:	MPG	N-methylpurine DNA glycosylase [Source:HGNC Symbol;Acc:HGNC:7211]
#INFO:	BIOGRID NEIGHBOUR:	MRPL10	mitochondrial ribosomal protein L10 [Source:HGNC Symbol;Acc:HGNC:14055]
#INFO:	BIOGRID NEIGHBOUR:	SUPV3L1	SUV3-like helicase [Source:HGNC Symbol;Acc:HGNC:11471]
#INFO:	BIOGRID NEIGHBOUR:	SYT12	synaptotagmin XII [Source:HGNC Symbol;Acc:HGNC:18381]
#INFO:	BIOGRID NEIGHBOUR:	KANK2	KN motif and ankyrin repeat domains 2 [Source:HGNC Symbol;Acc:HGNC:29300]
#INFO:	BIOGRID NEIGHBOUR:	NUP160	nucleoporin 160kDa [Source:HGNC Symbol;Acc:HGNC:18017]
#INFO:	BIOGRID NEIGHBOUR:	TGFBR2	transforming growth factor, beta receptor II (70/80kDa) [Source:HGNC Symbol;Acc:HGNC:11773]
#INFO:	BIOGRID NEIGHBOUR:	TRIM55	tripartite motif containing 55 [Source:HGNC Symbol;Acc:HGNC:14215]
#INFO:	BIOGRID NEIGHBOUR:	PI3	peptidase inhibitor 3, skin-derived [Source:HGNC Symbol;Acc:HGNC:8947]
#INFO:	BIOGRID NEIGHBOUR:	MCFD2	multiple coagulation factor deficiency 2 [Source:HGNC Symbol;Acc:HGNC:18451]
#INFO:	BIOGRID NEIGHBOUR:	KIF5A	kinesin family member 5A [Source:HGNC Symbol;Acc:HGNC:6323]
#INFO:	BIOGRID NEIGHBOUR:	TIMM13	translocase of inner mitochondrial membrane 13 homolog (yeast) [Source:HGNC Symbol;Acc:HGNC:11816]
#INFO:	BIOGRID NEIGHBOUR:	GMDS	GDP-mannose 4,6-dehydratase [Source:HGNC Symbol;Acc:HGNC:4369]
#INFO:	BIOGRID NEIGHBOUR:	IPO9	importin 9 [Source:HGNC Symbol;Acc:HGNC:19425]
#INFO:	BIOGRID NEIGHBOUR:	UNC119B	unc-119 lipid binding chaperone B [Source:HGNC Symbol;Acc:HGNC:16488]
#INFO:	BIOGRID NEIGHBOUR:	BIN3	bridging integrator 3 [Source:HGNC Symbol;Acc:HGNC:1054]
[truncated: 29,763 more rows]

## Sheet: REVIGO M1
term_ID	description	frequency	plot_X	plot_Y	plot_size	uniqueness	dispensability	representative	eliminated
GO:0002376	immune system process	0.00625	2.012	0.776	5.493	0.994	0	2376	0
GO:0032501	multicellular organismal process	0.0079	-0.287	-3.455	5.594	0.994	0	32501	0
GO:0032502	developmental process	0.01387	-0.478	0.743	5.839	0.994	0	32502	0
GO:0040007	growth	0.00083	0.524	1.912	4.615	0.994	0	40007	0
GO:0040011	locomotion	0.01437	0.157	1.094	5.854	0.994	0	40011	0
GO:0051704	multi-organism process	0.02773	3.719	3.153	6.14	0.994	0	51704	0
GO:0006091	generation of precursor metabolites and energy	0.03224	0.133	-2.081	6.205	0.962	0	6091	0
GO:0034109	homotypic cell-cell adhesion	4e-05	0.69	2.637	3.284	0.962	0	34109	0
GO:0051674	localization of cell	0.00402	2.071	-5.558	5.301	0.956	0	51674	0
GO:0043933	macromolecular complex subunit organization	0.01063	-3.153	0.124	5.723	0.934	0	43933	0
GO:0071495	cellular response to endogenous stimulus	0.00091	1.351	6.712	4.656	0.837	0	71495	0
GO:0010517	regulation of phospholipase activity	2e-05	-7.247	-0.348	3.073	0.8	0.005	10517	0
GO:0006735	NADH regeneration	0	-3.498	-2.119	0.477	0.937	0.028	6735	0
GO:0008283	cell proliferation	0.00105	-0.158	-1.992	4.717	0.955	0.033	8283	0
GO:0060322	head development	4e-05	3.186	0.021	3.35	0.732	0.034	60322	0
GO:0001775	cell activation	0.00048	0.255	-1.239	4.377	0.935	0.041	1775	0
GO:0016265	death	0.00279	2.749	4.271	5.142	0.952	0.045	16265	0
GO:0044707	single-multicellular organism process	0.00762	4.148	-2.769	5.578	0.698	0.053	44707	0
GO:0016049	cell growth	0.00035	3.309	-0.219	4.241	0.904	0.065	16049	0
GO:0006366	transcription from RNA polymerase II promoter	0.00236	-4.33	-3.747	5.07	0.926	0.073	6366	0
GO:0061615	glycolytic process through fructose-6-phosphate	0	4.016	-0.818	1.568	0.934	0.077	61615	0
GO:0006928	cellular component movement	0.00492	-0.004	-0.394	5.389	0.924	0.078	6928	0
GO:0007267	cell-cell signaling	0.00058	-4.521	3.292	4.458	0.895	0.079	7267	0
GO:0006915	apoptotic process	0.00247	0.485	0.53	5.089	0.861	0.089	6915	0
GO:0010817	regulation of hormone levels	0.0003	-7.295	0.818	4.176	0.788	0.173	10817	0
GO:0006757	ADP phosphorylation	0	-4.47	-2.5	1.531	0.916	0.175	6757	0
GO:0006464	cellular protein modification process	0.02895	-3.187	-1.071	6.158	0.91	0.186	6464	0
GO:0002790	peptide secretion	0.0001	2.37	-5.09	3.711	0.923	0.193	2790	0
GO:0051239	regulation of multicellular organismal process	0.00256	-8.413	1.391	5.105	0.777	0.23	51239	0
GO:0042127	regulation of cell proliferation	0.0008	-8.061	1.088	4.603	0.76	0.253	42127	0
GO:0048870	cell motility	0.00402	2.577	-5.581	5.301	0.853	0.256	48870	0
GO:0032879	regulation of localization	0.00242	-5.601	-3.634	5.081	0.756	0.276	32879	0
GO:0051641	cellular localization	0.01638	1.954	-5.927	5.911	0.951	0.294	51641	0
GO:1901698	response to nitrogen compound	0.00042	2.159	7.331	4.319	0.814	0.3	1901698	0
GO:0065009	regulation of molecular function	0.00835	-8.027	0.919	5.619	0.76	0.301	65009	0
GO:0046903	secretion	0.00627	2.777	-6.079	5.494	0.912	0.308	46903	0
GO:0009719	response to endogenous stimulus	0.00113	1.455	7.139	4.75	0.86	0.321	9719	0
GO:0009611	response to wounding	0.00111	1.069	7.432	4.744	0.848	0.326	9611	0
GO:0048518	positive regulation of biological process	0.00684	-8.667	1.468	5.532	0.76	0.331	48518	0
GO:0045184	establishment of protein localization	0.0168	2.329	-5.713	5.922	0.943	0.345	45184	0
GO:0051649	establishment of localization in cell	0.01489	2.213	-5.685	5.87	0.933	0.347	51649	0
GO:1902882	regulation of response to oxidative stress	3e-05	-3.693	6.118	3.099	0.722	0.352	1902882	0
GO:0033036	macromolecule localization	0.01969	2.466	-6.26	5.991	0.95	0.353	33036	0
GO:0009628	response to abiotic stimulus	0.00312	1.161	7.617	5.19	0.85	0.353	9628	0
GO:0048519	negative regulation of biological process	0.01243	-8.696	1.171	5.791	0.748	0.353	48519	0
GO:0006357	regulation of transcription from RNA polymerase II promoter	0.00211	-7.752	-0.492	5.022	0.735	0.359	6357	0
GO:0071705	nitrogen compound transport	0.02072	2.372	-6.438	6.013	0.95	0.363	71705	0
GO:0019220	regulation of phosphate metabolic process	0.00391	-8.245	0.171	5.289	0.703	0.364	19220	0
GO:0051174	regulation of phosphorus metabolic process	0.00392	-7.501	0.31	5.29	0.735	0.384	51174	0
GO:0030001	metal ion transport	0.01471	2.349	-6.131	5.864	0.906	0.39	30001	0
GO:0042060	wound healing	0.00025	0.906	7.392	4.087	0.857	0.405	42060	0
GO:0065008	regulation of biological quality	0.02709	-8.05	0.851	6.13	0.736	0.405	65008	0
GO:0007268	synaptic transmission	0.00034	-4.451	3.288	4.234	0.89	0.406	7268	0
GO:0072507	divalent inorganic cation homeostasis	0.00018	-7.148	0.968	3.956	0.781	0.42	72507	0
GO:0009605	response to external stimulus	0.01384	1.301	7.514	5.838	0.831	0.441	9605	0
GO:0051246	regulation of protein metabolic process	0.00876	-8.267	0.104	5.639	0.721	0.443	51246	0
GO:0006007	glucose catabolic process	0.00399	3.971	-0.756	5.297	0.922	0.444	6007	0
GO:0007568	aging	0.00013	3.282	-0.973	3.798	0.721	0.447	7568	0
GO:0006955	immune response	0.0038	1.297	7.032	5.277	0.821	0.449	6955	0
GO:0035690	cellular response to drug	4e-05	1.763	6.675	3.286	0.812	0.454	35690	0
GO:0010646	regulation of cell communication	0.0038	-7.504	1.55	5.276	0.712	0.46	10646	0
GO:0009991	response to extracellular stimulus	0.00516	1.428	7.43	5.409	0.831	0.464	9991	0
GO:0043254	regulation of protein complex assembly	0.0003	-6.758	0.38	4.175	0.766	0.476	43254	0
GO:0048583	regulation of response to stimulus	0.0069	-4.464	5.481	5.535	0.654	0.478	48583	0
GO:0023051	regulation of signaling	0.00379	-7.791	1.943	5.275	0.724	0.481	23051	0
GO:0007167	enzyme linked receptor protein signaling pathway	0.00063	-4.369	5.25	4.494	0.654	0.484	7167	0
GO:0097305	response to alcohol	0.00019	2.265	7.133	3.976	0.797	0.498	97305	0
GO:1902883	negative regulation of response to oxidative stress	1e-05	null	null	2.628	0.692	0.501	1902882	1
GO:0006979	response to oxidative stress	0.00539	null	null	5.428	0.83	0.509	9611	1
GO:0009890	negative regulation of biosynthetic process	0.00514	null	null	5.408	0.687	0.511	1902882	1
GO:0032268	regulation of cellular protein metabolic process	0.00691	null	null	5.536	0.703	0.521	6464	1
GO:0042221	response to chemical	0.01603	null	null	5.902	0.829	0.526	9605	1
GO:0010038	response to metal ion	0.00065	null	null	4.509	0.808	0.538	1901698	1
GO:0061621	canonical glycolysis	0	null	null	1.447	0.93	0.54	6007	1
GO:0009888	tissue development	0.00133	null	null	4.819	0.694	0.541	7568	1
GO:0042592	homeostatic process	0.0097	null	null	5.683	0.731	0.551	10817	1
GO:0007584	response to nutrient	4e-05	null	null	3.349	0.831	0.553	9991	1
GO:0045165	cell fate commitment	0.00021	null	null	4.018	0.674	0.559	7568	1
GO:0061448	connective tissue development	0.00016	null	null	3.889	0.721	0.564	7568	1
GO:0006952	defense response	0.00569	null	null	5.452	0.83	0.588	9611	1
GO:0007166	cell surface receptor signaling pathway	0.00621	null	null	5.49	0.599	0.588	23051	1
GO:0043085	positive regulation of catalytic activity	0.00209	null	null	5.017	0.743	0.595	10517	1
GO:0030030	cell projection organization	0.00378	null	null	5.274	0.878	0.596	43933	1
GO:0035909	aorta morphogenesis	1e-05	null	null	2.854	0.666	0.599	44707	1
GO:0042493	response to drug	0.00207	null	null	5.013	0.794	0.602	1901698	1
GO:0033043	regulation of organelle organization	0.00097	null	null	4.685	0.739	0.603	43254	1
GO:0048858	cell projection morphogenesis	0.00049	null	null	4.383	0.651	0.609	7568	1
GO:0080134	regulation of response to stress	0.0037	null	null	5.266	0.636	0.611	1902882	1
GO:0032990	cell part morphogenesis	0.0005	null	null	4.395	0.658	0.621	7568	1
GO:0051130	positive regulation of cellular component organization	0.00053	null	null	4.422	0.662	0.627	43254	1
GO:0010092	specification of organ identity	3e-05	null	null	3.205	0.659	0.631	44707	1
GO:0018212	peptidyl-tyrosine modification	0.00072	null	null	4.552	0.931	0.638	6464	1
GO:0040012	regulation of locomotion	0.00055	null	null	4.434	0.771	0.642	48870	1
GO:0018108	peptidyl-tyrosine phosphorylation	0.0005	null	null	4.399	0.916	0.65	6464	1
GO:0048646	anatomical structure formation involved in morphogenesis	0.00131	null	null	4.815	0.69	0.655	7568	1
GO:0051128	regulation of cellular component organization	0.0102	null	null	5.705	0.709	0.66	43933	1
GO:0048878	chemical homeostasis	0.00264	null	null	5.118	0.748	0.664	10817	1
GO:0007169	transmembrane receptor protein tyrosine kinase signaling pathway	0.0004	null	null	4.3	0.664	0.665	7167	1
GO:0032496	response to lipopolysaccharide	0.00014	null	null	3.834	0.793	0.668	97305	1
GO:0031667	response to nutrient levels	0.00065	null	null	4.511	0.853	0.67	9991	1
GO:0051093	negative regulation of developmental process	0.00047	null	null	4.369	0.526	0.67	1902882	1
GO:0010035	response to inorganic substance	0.00273	null	null	5.133	0.79	0.673	1901698	1
GO:0030154	cell differentiation	0.00281	null	null	5.146	0.643	0.675	7568	1
GO:0010769	regulation of cell morphogenesis involved in differentiation	0.00015	null	null	3.862	0.534	0.677	7568	1
GO:0070201	regulation of establishment of protein localization	0.00046	null	null	4.363	0.755	0.679	45184	1
GO:0051592	response to calcium ion	5e-05	null	null	3.375	0.835	0.681	1901698	1
GO:0051146	striated muscle cell differentiation	0.00017	null	null	3.925	0.671	0.683	7568	1
GO:0033554	cellular response to stress	0.02335	null	null	6.065	0.785	0.685	9611	1
GO:0010033	response to organic substance	0.00287	null	null	5.155	0.79	0.692	1901698	1
GO:0090130	tissue migration	0.00012	null	null	3.783	0.763	0.692	44707	1
GO:0008631	intrinsic apoptotic signaling pathway in response to oxidative stress	2e-05	null	null	2.936	0.626	0.694	6915	1
GO:0048839	inner ear development	0.00013	null	null	3.823	0.638	0.696	44707	1
GO:0048863	stem cell differentiation	0.00024	null	null	4.072	0.672	0.697	7568	1
GO:1901700	response to oxygen-containing compound	0.00312	null	null	5.191	0.788	0.7	1901698	1
GO:0071363	cellular response to growth factor stimulus	0.0003	null	null	4.18	0.772	0.7	97305	1
GO:0007599	hemostasis	0.00015	null	null	3.877	0.605	0.703	44707	1
GO:0050817	coagulation	0.00016	null	null	3.889	0.759	0.704	44707	1
GO:0036473	cell death in response to oxidative stress	3e-05	null	null	3.125	0.736	0.71	6915	1
GO:0045981	positive regulation of nucleotide metabolic process	5e-05	null	null	3.362	0.672	0.711	19220	1
GO:0003012	muscle system process	0.0002	null	null	4.006	0.756	0.718	44707	1
GO:0001655	urogenital system development	0.00022	null	null	4.031	0.634	0.721	44707	1
GO:0070848	response to growth factor	0.00031	null	null	4.191	0.796	0.722	97305	1
GO:0050878	regulation of body fluid levels	0.00022	null	null	4.04	0.6	0.722	44707	1
GO:0051241	negative regulation of multicellular organismal process	0.00022	null	null	4.04	0.568	0.722	44707	1
GO:0043588	skin development	0.00024	null	null	4.071	0.627	0.726	44707	1
GO:0001503	ossification	0.00025	null	null	4.097	0.753	0.73	44707	1
GO:0035239	tube morphogenesis	0.00026	null	null	4.108	0.634	0.731	44707	1
GO:0070887	cellular response to chemical stimulus	0.00495	null	null	5.392	0.763	0.734	1901698	1
GO:0048732	gland development	0.00028	null	null	4.138	0.624	0.735	44707	1
GO:2000027	regulation of organ morphogenesis	0.00012	null	null	3.764	0.517	0.739	44707	1
GO:0048762	mesenchymal cell differentiation	0.00011	null	null	3.735	0.61	0.74	7568	1
GO:0001501	skeletal system development	0.00031	null	null	4.182	0.627	0.741	44707	1
GO:0030819	positive regulation of cAMP biosynthetic process	3e-05	null	null	3.226	0.668	0.744	19220	1
GO:0009893	positive regulation of metabolic process	0.00326	null	null	5.21	0.655	0.746	43254	1
GO:0051216	cartilage development	0.00013	null	null	3.802	0.631	0.746	7568	1
GO:0051094	positive regulation of developmental process	0.00054	null	null	4.428	0.485	0.747	43254	1
GO:0007165	signal transduction	0.03804	null	null	6.277	0.539	0.751	23051	1
GO:0014070	response to organic cyclic compound	0.00061	null	null	4.48	0.788	0.754	97305	1
GO:0007423	sensory organ development	0.0004	null	null	4.297	0.617	0.756	44707	1
GO:0043009	chordate embryonic development	0.00043	null	null	4.326	0.626	0.76	44707	1
GO:0035295	tube development	0.00044	null	null	4.336	0.626	0.761	44707	1
GO:0023056	positive regulation of signaling	0.00072	null	null	4.552	0.654	0.763	43254	1
GO:0010647	positive regulation of cell communication	0.00072	null	null	4.554	0.637	0.764	43254	1
GO:0009967	positive regulation of signal transduction	0.00069	null	null	4.533	0.542	0.767	1902882	1
GO:0042330	taxis	0.00337	null	null	5.224	0.81	0.77	9991	1
GO:0006935	chemotaxis	0.00336	null	null	5.224	0.755	0.77	9991	1
GO:0034614	cellular response to reactive oxygen species	0.00185	null	null	4.963	0.745	0.774	97305	1
GO:0007420	brain development	0.00041	null	null	4.31	0.606	0.774	44707	1
GO:0044093	positive regulation of molecular function	0.0023	null	null	5.058	0.764	0.775	10517	1
GO:0001667	ameboidal cell migration	0.00018	null	null	3.945	0.876	0.776	48870	1
GO:0048468	cell development	0.00132	null	null	4.818	0.634	0.782	7568	1
GO:0072359	circulatory system development	0.00062	null	null	4.488	0.612	0.783	44707	1
GO:0033993	response to lipid	0.00061	null	null	4.484	0.787	0.788	97305	1
GO:0032880	regulation of protein localization	0.00053	null	null	4.42	0.753	0.79	45184	1
GO:0032270	positive regulation of cellular protein metabolic process	0.00105	null	null	4.718	0.638	0.794	6464	1
GO:0072358	cardiovascular system development	0.00062	null	null	4.488	0.601	0.796	44707	1
GO:0002237	response to molecule of bacterial origin	0.00018	null	null	3.952	0.797	0.797	97305	1
GO:0036211	protein modification process	0.02895	null	null	6.158	0.937	0.798	6464	1
GO:0051270	regulation of cellular component movement	0.00044	null	null	4.343	0.714	0.799	48870	1
[truncated: 191 more rows]

## Sheet: Module 4.txt
N	32879_at
N	35255_at
N	38942_r_at
N	39502_at
N	39547_at
[truncated: 886 more rows]

## Sheet: gProfiler M4
#	signf	p-value	T	Q	Q&T	Q&T/Q	Q&T/T	term ID	t type	t group	t name	t depth	Q&T list
[truncated: 30,417 more rows]

[truncated: 4 more sheets: REVIGO M4, Module 3.txt, gProfiler M3, REVIGO M3]
