# Supplementary material for: A Network Biology Approach Identifies Molecular Cross-Talk between Normal Prostate Epithelial and Prostate Carcinoma Cells
Source: PLoS Comput Biol. 2016 Apr 28;12(4):e1004884. doi: 10.1371/journal.pcbi.1004884 (PMC4849722; doi:10.1371/journal.pcbi.1004884)
Supplement: S2 Table — The table represents the full list of polarized genes with their polarization index (pol), the number of genes connected to each polarized gene in tumour (f) and in normal (b) cells. (XLSX) [file pcbi.1004884.s011.xlsx]

## Sheet: Table.txt
AffyID.Singh	GeneCards.GeneSymbol	Entrez Gene Name (BioConductor 3.2)	Category	Known Gene Function (Gene Cards / UniProt)	Pol	f	b
35749_at	TADA3L		TF	Transcriptional Activator Adaptor	0.997333	374	0
39099_at	SEC23A	Sec23 homolog A (S. cerevisiae)		Component of the COPII coat, that covers ER-derived vesicles	0.997207	357	0
37981_at	DBN1	drebrin 1		Cytoplasmic actin-binding protein thought to play a role in the process of neuronal growth	0.995708	232	0
36621_at	AHSG	alpha-2-HS-glycoprotein	Secreted	A glycoprotein present in the serum	0.995169	206	0
41195_at	LPP	LIM domain containing preferred translocation partner in lipoma	Focal adhesions	Localizes to the cell periphery in focal adhesions and may be involved in cell-cell adhesion and cell motility	0.994898	195	0
37042_at	HYAL2	hyaluronoglucosaminidase 2	ECM	Hyaluronidases degrade hyaluronan, one of the major glycosaminoglycans of the extracellular matrix.	0.994012	166	0
34203_at	CNN1	calponin 1, basic, smooth muscle		Thin filament-associated protein that is implicated in the regulation and modulation of smooth muscle contraction	0.993902	163	0
38506_at	HNF1B	HNF1 homeobox B	TF	a member of the homeodomain-containing superfamily of transcription factors.	0.993902	163	0
39634_at	SLIT2	slit homolog 2 (Drosophila)	Cell Migration	Molecular guidance cue in cellular migration	0.993421	151	0
31440_at	TCF7	transcription factor 7 (T-cell specific, HMG-box)	TF	Transcriptional activator that plays an important role in lymphocyte differentiation.	0.993151	145	0
32464_at	DEFB4	Defensin, Beta 4A	Secreted	Extracellular microbicidal and cytotoxic peptides made by neutrophils	0.992537	133	0
40945_at	Hs.12229				0.992188	127	0
37606_at	KHK	ketohexokinase (fructokinase)		Catalyzes conversion of fructose to fructose-1-phosphate	0.991453	116	0
34539_at	OR7E12P	olfactory receptor, family 7, subfamily E, member 12 pseudogene		Olfactory receptor	0.991379	115	0
32531_at	GJA1	gap junction protein, alpha 1, 43kDa	Cell Communication	A component of gap junctions	0.990826	108	0
888_s_at	LASS1	Ceramide Synthase 1		A member of the bone morphogenetic protein (BMP) family and the TGF-beta superfamily	0.990385	103	0
40474_r_at	KPNA1	karyopherin alpha 1 (importin alpha 5)		Involved in nuclear protein import	0.989899	98	0
35365_at	ILK	integrin-linked kinase	Focal adhesions	Focal adhesion protein part of the complex ILK-PINCH	0.989362	93	0
38725_s_at	DPM2	dolichyl-phosphate mannosyltransferase polypeptide 2, regulatory subunit		Regulates the biosynthesis of dolichol phosphate-mannose	0.989011	90	0
38643_at	FAM114A1	family with sequence similarity 114, member A1			0.989011	90	0
40359_at	RASSF7	Ras association (RalGDS/AF-6) domain family (N-terminal) member 7		Negatively regulates stress-induced JNK activation and apoptosis by promoting MAP2K7 phosphorylation	0.988506	86	0
35263_at	EIF4EBP2	eukaryotic translation initiation factor 4E binding protein 2		Binds eIF4E and inhibit translation initiation	0.988372	85	0
37279_at	GEM	GTP binding protein overexpressed in skeletal muscle	Receptor	Regulatory protein in receptor-mediated signal transduction	0.988235	84	0
37065_f_at	GAGE12C	G antigen 12C			0.988095	83	0
36762_at	GABRG2	gamma-aminobutyric acid (GABA) A receptor, gamma 2	Receptor	Gamma-aminobutyric acid (GABA) receptor	0.987952	82	0
36577_at	PLEKHC1				0.987654	80	0
38230_at	EPAS1	endothelial PAS domain protein 1	TF	Transcription factor involved in the induction of genes regulated by oxygen	0.986486	73	0
40592_at	IDS	iduronate 2-sulfatase		Required for the lysosomal degradation of heparan sulfate and dermatan sulfate	0.986486	73	0
39145_at	MYL9	myosin, light chain 9, regulatory		Myosins are a large family of motor proteins	0.986486	73	0
32026_s_at	RAPGEF2	Rap guanine nucleotide exchange factor (GEF) 2		Serves as a link between cell surface receptors and Rap/Ras GTPases in intracellular signaling cascades	0.986301	72	0
36650_at	CCND2	cyclin D2		Regulatory component of the cyclin D2-CDK4 (DC) complex	0.985714	69	0
37697_s_at	VDAC2	voltage-dependent anion channel 2		Forms a channel through the mitochondrial outer membrane that allows diffusion of small hydrophilic molecules	0.985714	69	0
41856_at	Hs.522997				0.985075	66	0
37732_at	RYBP	RING1 and YY1 binding protein		Inhibits ubiquitination and subsequent degradation of TP53	0.984848	65	0
32000_g_at	ABCA1	ATP-binding cassette, sub-family A (ABC1), member 1		Key gatekeeper influencing intracellular cholesterol transport	0.984615	64	0
36159_s_at	PRNP	prion protein		Membrane glycosylphosphatidylinositol-anchored glycoprotein	0.984375	63	0
2057_g_at	FGFR1	fibroblast growth factor receptor 1	Receptor	FGFRs are transmembrane catalytic receptors that have intracellular tyrosine kinase activity	0.984127	62	0
36613_at	IFRD2	interferon-related developmental regulator 2			0.983871	61	0
32582_at	MYH11	myosin, heavy chain 11, smooth muscle		Myosins are a large family of motor proteins	0.983333	59	0
40352_at	YPEL1	yippee-like 1 (Drosophila)		May play a role in the regulation of cell division.	0.983333	59	0
37318_at	ETF1	eukaryotic translation termination factor 1		This gene encodes a class-1 polypeptide chain release factor	0.983051	58	0
33091_at	HOXD13	homeobox D13	TF	Sequence-specific transcription factor which is part of a developmental regulatory system	0.983051	58	0
1495_at	LTBP1	latent transforming growth factor beta binding protein 1	ECM	May be involved in the assembly, secretion and targeting of TGFB1 to sites at which it is stored and/or activated	0.983051	58	0
38863_at	RFC5	replication factor C (activator 1) 5, 36.5kDa		This gene encodes the 36 kD subunit of replication factor C (RFC)	0.982759	57	0
38559_at	hCG_40738				0.982143	55	0
37628_at	MAOB	monoamine oxidase B		Monoamine Oxidases (MAO) catalyze the oxidation of monoamines such as dopamine, serotonin and adrenalin	0.982143	55	0
1469_at	MAPKAPK2	mitogen-activated protein kinase-activated protein kinase 2			0.982143	55	0
39511_at	MLLT4	myeloid/lymphoid or mixed-lineage leukemia (trithorax homolog, Drosophila); translocated to, 4	Cell Adhesion	Belongs to an adhesion system, probably together with the E-cadherin-catenin system	0.982143	55	0
38644_at	Hs.446336				0.981818	54	0
34355_at	MECP2	methyl CpG binding protein 2		Chromosomal protein that binds to methylated DNA	0.981818	54	0
32367_at	SIRPB1	signal-regulatory protein beta 1	Receptor	Immunoglobulin-like cell surface receptor involved in the negative regulation of receptor tyrosine kinase-coupled signaling processes	0.981818	54	0
41402_at	DKFZP564O0823				0.981481	53	0
527_at	CENPA	centromere protein A		Histone H3-like variant which exclusively replaces conventional H3 in the nucleosome core of centromeric chromatin	0.981132	52	0
33092_at	FPRL2	Formyl Peptide Receptor-Like 2		Gi protein-coupled receptors that are expressed mainly by mammalian phagocytic leukocytes	0.981132	52	0
33017_at	GPLD1	glycosylphosphatidylinositol specific phospholipase D1		A GPI (glycosylphosphatidylinositol (GPI) anchor) degrading enzyme	0.981132	52	0
32420_at	GPR6	G protein-coupled receptor 6	Receptor	Orphan receptor with constitutive G(s) signaling activity that activate cyclic AMP	0.981132	52	0
41191_at	PALLD	palladin, cytoskeletal associated protein		Cytoskeletal protein required for organization of normal actin cytoskeleton	0.980769	51	0
31793_at	DEFA3	defensin, alpha 3, neutrophil-specific	Secreted	Defensins are thought to kill microbes by permeabilizing their plasma membrane	0.98	49	0
37875_at	GPA33	glycoprotein A33 (transmembrane)	Cell Communication	The glycoprotein encoded by this gene is a cell surface antigen	0.98	49	0
1922_g_at	RASGRF1	Ras protein-specific guanine nucleotide-releasing factor 1		Promotes the exchange of Ras-bound GDP by GTP	0.98	49	0
31321_at	U41737				0.98	49	0
1859_s_at	MDM2	MDM2 proto-oncogene, E3 ubiquitin protein ligase		This gene encodes a nuclear-localized E3 ubiquitin ligase	0.979592	48	0
34677_f_at	34677_f_at				0.979167	47	0
33876_at	WWTR1	WW domain containing transcription regulator 1	TF	Transcriptional coactivator which acts as a downstream regulatory target in the Hippo signaling pathway	0.979167	47	0
39225_at	AGPS	alkylglycerone phosphate synthase		A protein that catalyzes the second step of ether lipid biosynthesis	0.978873	140	1
33891_at	CLIC4	chloride intracellular channel 4		Can insert into membranes and form poorly selective ion channels that may also transport chloride ions	0.978723	46	0
41137_at	PPP1R12B	protein phosphatase 1, regulatory subunit 12B		Regulates myosin phosphatase activity. Augments Ca(2+) sensitivity of the contractile apparatus.	0.978723	46	0
32457_f_at	PRB4	proline-rich protein BstNI subfamily 4	Secreted	A proline-rich salivary protein	0.978723	46	0
41738_at	CALD1	caldesmon 1		Actin- and myosin-binding protein implicated in the regulation of actomyosin interactions	0.978261	45	0
41161_at	DAXX	death-domain associated protein		Transcription corepressor known to repress transcriptional potential of several sumoylated transcription factors	0.978261	45	0
760_at	DYRK2	dual-specificity tyrosine-(Y)-phosphorylation regulated kinase 2		Serine/threonine-protein kinase involved in the regulation of multiple processes	0.978261	45	0
654_at	MXI1	MAX interactor 1, dimerization protein		Transcriptional repressor. MXI1 binds with MAX to form a sequence-specific DNA-binding protein complex	0.978261	45	0
40468_at	FNBP1	formin binding protein 1		May act as a link between RND2 signaling and regulation of the actin cytoskeleton	0.977778	44	0
41207_at	C9orf3	chromosome 9 open reading frame 3			0.977273	43	0
755_at	ITPR1	inositol 1,4,5-trisphosphate receptor, type 1		Intracellular channel that mediates calcium release from the endoplasmic reticulum	0.977273	43	0
37360_at	LY6E	lymphocyte antigen 6 complex, locus E			0.977273	43	0
448_s_at	MEN1	multiple endocrine neoplasia I		Essential component of a MLL/SET1 histone methyltransferase (HMT) complex	0.977273	43	0
35168_f_at	COL16A1	collagen, type XVI, alpha 1	ECM	Involved in mediating cell attachment and inducing integrin-mediated cellular reactions	0.976744	42	0
36149_at	DPYSL3	dihydropyrimidinase-like 3		Necessary for signaling by class 3 semaphorins and subsequent remodeling of the cytoskeleton	0.97619	41	0
31618_at	TP53	tumor protein p53	TF	Acts as a tumor suppressor in many tumor types	0.97619	41	0
40841_at	TACC1	transforming, acidic coiled-coil containing protein 1		Likely involved in the processes that promote cell division prior to the formation of differentiated tissues	0.97561	40	0
40146_at	RAP1B	RAP1B, member of RAS oncogene family	Cell Communication	This protein localizes to cellular membranes and has been shown to regulate integrin-mediated cell signaling	0.975	39	0
41382_at	DMBT1	deleted in malignant brain tumors 1	ECM	The DMBT1 protein is a glycoprotein containing multiple scavenger receptor cysteine-rich (SRCR) domains	0.974359	38	0
37972_at	DNASE1L3	deoxyribonuclease I-like 3		Has DNA hydrolytic activity. Does not bind to actin. Cleaves chromatin DNA to nucleosomal units	0.974359	38	0
40927_at	Hs.540696				0.974359	38	0
41566_at	Hs.437				0.973684	37	0
34097_at	Hs.669946				0.973684	37	0
39700_at	ARHGAP1	Rho GTPase activating protein 1		GTPase activator for the Rho, Rac and Cdc42 proteins, converting them to the putatively inactive GDP-bound state	0.972973	36	0
31775_at	SFTPD	surfactant protein D	ECM	Contributes to the lungs defense against inhaled microorganisms, organic antigens and toxins	0.972973	109	1
648_at	AVPR1B	arginine vasopressin receptor 1B	Receptor	Vasopressin receptors are a group of G-protein-coupled receptors that mediate vasoconstriction, antidiuresis and ACTH release	0.971429	34	0
32542_at	FHL1	four and a half LIM domains 1		This gene encodes a member of the four-and-a-half-LIM-only protein family	0.971429	34	0
35330_at	FLNC	filamin C, gamma		Plays a central role in muscle cells, probably by functioning as a large actin-cross-linking protein	0.971429	34	0
38991_at	38991_at				0.971429	103	1
34849_at	SARS	seryl-tRNA synthetase		Catalyzes the attachment of serine to tRNA(Ser)	0.971429	34	0
38607_at	TM4SF5	transmembrane 4 L six family member 5	Other	This encoded protein is a cell surface glycoprotein	0.971429	34	0
938_at	IL9R	interleukin 9 receptor	Receptor	A cytokine receptor that specifically mediates the biological effects of interleukin 9 (IL9)	0.970588	33	0
716_at	716_at				0.970588	33	0
35595_at	RCP9	Calcitonin Gene-Related Peptide-Receptor Component Protein	Receptor	A membrane protein that functions as part of a receptor complex for a small neuropeptide that increases intracellular cAMP levels	0.970588	33	0
34063_at	RECQL5	RecQ protein-like 5		A helicase that is important for genome stability	0.970588	33	0
32045_at	DIDO1	death inducer-obliterator 1		A cytoplasmic protein that translocates to the nucleus upon apoptotic signal activation	0.969697	32	0
41488_at	LYRM1	LYR motif containing 1		May promote cell proliferation and inhibition of apoptosis of preadipocytes	0.969697	32	0
36956_at	SLC20A2	solute carrier family 20 (phosphate transporter), member 2		The encoded protein is a type 3 sodium-dependent phosphate symporter	0.969697	32	0
38282_at	ADAM15	ADAM metallopeptidase domain 15	ECM, Cell Adhesion	Active metalloproteinase with gelatinolytic and collagenolytic activity	0.96875	31	0
36785_at	HSPB1	heat shock 27kDa protein 1		Involved in stress resistance and actin organization and translocates from the cytoplasm to the nucleus upon stress induction	0.96875	31	0
38526_at	PDE4D	phosphodiesterase 4D, cAMP-specific		Has 3',5'-cyclic-AMP phosphodiesterase activity and degrades cAMP	0.96875	31	0
34164_at	R42599				0.96875	31	0
35112_at	RGS9	regulator of G-protein signaling 9		A member of the RGS family of GTPase activating proteins that function in various signaling pathways	0.96875	31	0
33007_at	CHP2	calcineurin-like EF-hand protein 2		A small calcium-binding protein that regulates cell pH by controlling plasma membrane-type Na+/H+ exchange activity	0.967742	30	0
2066_at	BAX	BCL2-associated X protein		Bcl-2 family proteins regulate and contribute to programmed cell death or apoptosis	0.966667	29	0
1305_s_at	CYP4F3	cytochrome P450, family 4, subfamily F, polypeptide 3		Enzyme which starts the process of inactivating and degrading leukotriene B4, a potent mediator of inflammation	0.966667	29	0
35177_at	DDHD2	DDHD domain containing 2		Phospholipase that hydrolyzes preferentially phosphatidic acid, including 1,2-dioleoyl-sn-phosphatidic acid	0.966667	29	0
35756_at	GIPC1	GIPC PDZ domain containing family, member 1		GIPC1 is a scaffolding protein that regulates cell surface receptor expression and trafficking	0.966667	29	0
348_at	KIFC1	kinesin family member C1		Minus end-directed microtubule-dependent motor required for bipolar spindle formation	0.966667	29	0
36805_s_at	NTRK1	neurotrophic tyrosine kinase, receptor, type 1		Trk (neurotrophin) receptors are single transmembrane catalytic receptors with intracellular tyrosine kinase activity	0.966667	29	0
40817_at	NUCB1	nucleobindin 1		Major calcium-binding protein of the Golgi	0.966667	29	0
40448_at	ZFP36	ZFP36 ring finger protein		mRNA-binding protein involved in post-transcriptional regulation of AU-rich element (ARE)-containing mRNAs	0.966667	29	0
1915_s_at	FOS	FBJ murine osteosarcoma viral oncogene homolog		Nuclear phosphoprotein which forms a tight but non-covalently linked complex with the JUN/AP-1 transcription factor	0.965517	28	0
39046_at	H2AFV	H2A histone family, member V		Variant histone H2A which replaces conventional H2A in a subset of nucleosomes	0.965517	28	0
40074_at	MTHFD2	methylenetetrahydrofolate dehydrogenase (NADP+ dependent) 2, methenyltetrahydrofolate cyclohydrolase		A nuclear-encoded mitochondrial bifunctional enzyme	0.965517	28	0
33756_at	AOC3	amine oxidase, copper containing 3	Cell Adhesion	Cell adhesion protein that participates in lymphocyte extravasation and recirculation	0.964286	27	0
34647_at	DDX5	DEAD (Asp-Glu-Ala-Asp) box helicase 5		Involved in the alternative regulation of pre-mRNA splicing	0.964286	27	0
38026_at	FBLN1	fibulin 1	ECM	Fibulin 1 is a secreted glycoprotein that becomes incorporated into a fibrillar extracellular matrix	0.964286	27	0
41331_at	Hs.448972				0.964286	27	0
35255_at	Hs.699345				0.964286	27	0
40527_at	KCNQ1	potassium channel, voltage gated KQT-like subfamily Q, member 1		A voltage-gated potassium channel required for repolarization phase of the cardiac action potential	0.964286	27	0
484_at	NCOA1	nuclear receptor coactivator 1		Nuclear receptor coactivator that directly binds nuclear receptors	0.964286	27	0
37418_at	POU2F2	POU class 2 homeobox 2	TF	A homeobox-containing transcription factor of the POU domain family	0.964286	27	0
37049_g_at	TOMM34	translocase of outer mitochondrial membrane 34		Plays a role in the import of cytosolically synthesized preproteins into mitochondria	0.964286	27	0
35324_at	BC062365				0.962963	26	0
32469_at	CEACAM3	carcinoembryonic antigen-related cell adhesion molecule 3	Cell Adhesion	A member of the family of carcinoembryonic antigen-related cell adhesion molecules (CEACAMs)	0.962963	26	0
32242_at	CRYAB	crystallin, alpha B		Has chaperone-like activity, preventing aggregation of various proteins under a wide range of stress conditions	0.962963	26	0
33442_at	33442_at				0.962963	26	0
31897_at	FILIP1L	filamin A interacting protein 1-like		Acts as a regulator of the antiangiogenic activity on endothelial cells	0.962963	26	0
1071_at	GATA2	GATA binding protein 2	TF	Transcriptional activator which regulates endothelin-1 gene expression in endothelial cells	0.962963	26	0
41598_at	Hs.632438				0.962963	26	0
32313_at	TPM2	tropomyosin 2 (beta)		Plays a central role, in association with the troponin complex, in the calcium dependent regulation of vertebrate striated muscle contraction	0.962963	26	0
37664_at	DRG2	developmentally regulated GTP binding protein 2		a GTP-binding protein known to function in the regulation of cell growth and differentiation	0.961538	25	0
32749_s_at	FLNA	filamin A, alpha		Promotes orthogonal branching of actin filaments and links actin filaments to membrane glycoproteins	0.961538	25	0
39175_at	PFKP	phosphofructokinase, platelet		The platelet isoform of phosphofructokinase (PFK)	0.961538	25	0
1276_g_at	RBPMS	RNA binding protein with multiple splicing		Acts as a coactivator of transcriptional activity. Required to increase TGFB1/Smad-mediated transactivation	0.961538	25	0
38786_at	SVEP1	sushi, von Willebrand factor type A, EGF and pentraxin domain containing 1	Secreted	May play a role in the cell attachment process.	0.961538	25	0
36283_at	DDX6	DEAD (Asp-Glu-Ala-Asp) box helicase 6		In the process of mRNA degradation, may play a role in mRNA decapping	0.96	24	0
36443_at	DNAH9	dynein, axonemal, heavy chain 9		Force generating protein of respiratory cilia	0.96	24	0
38714_at	GYPA	glycophorin A (MNS blood group)		Glycophorin A is the major intrinsic membrane protein of the erythrocyte	0.96	24	0
35438_at	PLXNA3	plexin A3	Receptor	The encoded protein is a class 3 semaphorin receptor, and may be involved in cytoskeletal remodeling and as well as apoptosis	0.96	24	0
39797_at	UBR2	ubiquitin protein ligase E3 component n-recognin 2		E3 ubiquitin-protein ligase which is a component of the N-end rule pathway	0.96	24	0
33418_at	RAB3GAP1	RAB3 GTPase activating protein subunit 1 (catalytic)		This gene encodes the catalytic subunit of a Rab GTPase activating protein	0.958904	71	1
33907_at	EIF4G3	eukaryotic translation initiation factor 4 gamma, 3		Probable component of the protein complex eIF4F, which is involved in the recognition of the mRNA cap	0.958333	23	0
37230_at	KLHL21	kelch-like family member 21		Substrate-specific adapter of a BCR (BTB-CUL3-RBX1) E3 ubiquitin-protein ligase complex	0.958333	23	0
38736_at	WDR1	WD repeat domain 1		Induces disassembly of actin filaments in conjunction with ADF/cofilin family proteins	0.958333	23	0
AFFX-MurFAS_at					0.958333	23	0
32971_at	C9orf61				0.956522	22	0
33388_at	TEX261	testis expressed 261			0.956522	22	0
40776_at	DES	desmin		This gene encodes a muscle-specific class III intermediate filament	0.954545	21	0
720_at	HSF4	heat shock transcription factor 4	TF	DNA-binding protein that specifically binds heat shock promoter elements (HSE)	0.954545	21	0
32410_at	MYOG	myogenin (myogenic factor 4)	TF	Myogenin is a muscle-specific transcription factor that can induce myogenesis	0.954545	21	0
32458_f_at	PRB4	proline-rich protein BstNI subfamily 4	Secreted	The protein encoded by this gene is a proline-rich salivary protein	0.954545	21	0
39661_s_at	SLC29A2	solute carrier family 29 (equilibrative nucleoside transporter), member 2		Nucleoside transporter	0.954545	21	0
32314_g_at	TPM2	tropomyosin 2 (beta)		This gene encodes beta-tropomyosin, a member of the actin filament binding protein family	0.954545	21	0
39544_at	DMN	Synemin, Intermediate Filament Protein		Type-VI intermediate filament (IF) which plays an important cytoskeletal role within the muscle cell cytoskeleton	0.952381	20	0
32662_at	32662_at				0.952381	20	0
33472_at	FMO4	flavin containing monooxygenase 4		This protein is involved in the oxidative metabolism of a variety of xenobiotics	0.952381	20	0
32624_at	GARNL1	Ral GTPase Activating Protein, Alpha Subunit 1 (Catalytic)		Catalytic subunit of the heterodimeric RalGAP1 complex which acts as a GTPase activator	0.952381	20	0
39370_at	MAP1LC3B	microtubule-associated protein 1 light chain 3 beta		Ubiquitin-like modifier involved in formation of autophagosomal vacuoles (autophagosomes)	0.952381	20	0
32239_at	MATN2	matrilin 2	ECM	Involved in matrix assembly	0.952381	20	0
33643_at	MYCL1	Myc-Related Gene From Lung Cancer			0.952381	20	0
37968_at	NCR3	natural cytotoxicity triggering receptor 3	Receptor	Cytotoxicity-activating receptor that contributes to the increased efficiency of activated natural killer (NK) cells	0.952381	20	0
1652_at	PIM2	Pim-2 proto-oncogene, serine/threonine kinase		Proto-oncogene with serine/threonine kinase activity involved in cell survival and cell proliferation	0.952381	20	0
35413_s_at	ZNF22	zinc finger protein 22		Binds DNA through the consensus sequence 5-CAATG-3	0.952381	20	0
41546_at	Hs.119882				0.95082	59	1
41153_f_at	CTNNA1	catenin (cadherin-associated protein), alpha 1, 102kDa	Cell Adhesion	Seems to be of primary importance for cadherins cell-adhesion properties	0.949153	57	1
34906_g_at	GRIK5	glutamate receptor, ionotropic, kainate 5	Receptor	Kainate receptors are members of the ionotropic class of glutamate receptors	0.948454	94	2
36423_at	NUPR1	nuclear protein, transcriptional regulator, 1		Chromatin-binding protein that converts stress signals into a program of gene expression	0.948454	94	2
32255_i_at	Hs.442707				0.947368	55	1
38355_at	DDX3Y	DEAD (Asp-Glu-Ala-Asp) box helicase 3, Y-linked		Probable ATP-dependent RNA helicase	0.945652	89	2
34788_at	FAM102A	family with sequence similarity 102, member A		May play a role in estrogen action.	0.945455	53	1
34933_at	PAX9	paired box 9	TF	Transcription factor required for normal development of multiple organs	0.945455	53	1
34306_at	MBNL1	muscleblind-like splicing regulator 1		Mediates pre-mRNA alternative splicing regulation	0.943396	51	1
38205_at	NEUROD2	neuronal differentiation 2	TF	Transcriptional regulator implicated in neuronal determination	0.938776	47	1
1992_at	FHIT	fragile histidine triad		A member of the histidine triad gene family, encodes a diadenosine 5',5'''-P1,P3-triphosphate hydrolase	0.936364	106	3
37790_at	VENTX	VENT homeobox		The encoded protein may function as a transcriptional repressor and be involved in mesodermal patterning	0.934783	44	1
31535_i_at	W27858				0.933333	43	1
1419_g_at	NOS2A	Nitric Oxide Synthase 2, Inducible		Produces nitric oxide (NO) which is a messenger molecule with diverse functions throughout the body	0.931818	42	1
31317_r_at	IGHJ3	immunoglobulin heavy joining 3			0.930693	97	3
1775_at	POLA2	polymerase (DNA directed), alpha 2, accessory subunit		May play an essential role at the early stage of chromosomal DNA replication	0.924658	140	5
37680_at	AKAP12	A kinase (PRKA) anchor protein 12		Anchoring protein that mediates the subcellular compartmentation of protein kinase A (PKA)	0.921875	61	2
34507_s_at	LMTK2	lemur tyrosine kinase 2		Phosphorylates PPP1C, phosphorylase b and CFTR	0.921488	232	9
38443_at	PTPN11	protein tyrosine phosphatase, non-receptor type 11		This PTP is widely expressed in most tissues and plays a regulatory role in various cell signaling events	0.921053	36	1
36952_at	HADHA	hydroxyacyl-CoA dehydrogenase/3-ketoacyl-CoA thiolase/enoyl-CoA hydratase (trifunctional protein), alpha subunit		This gene encodes the alpha subunit of the mitochondrial trifunctional protein	0.919355	59	2
100_g_at	RABGGTA	Rab geranylgeranyltransferase, alpha subunit		Catalyzes the transfer of a geranylgeranyl moiety from geranylgeranyl diphosphate to both cysteines of Rab proteins	0.918919	35	1
39744_at	DDX3X	DEAD (Asp-Glu-Ala-Asp) box helicase 3, X-linked		Multifunctional ATP-dependent RNA helicase	0.914286	33	1
38711_at	CLASP2	cytoplasmic linker associated protein 2		Microtubule plus-end tracking protein that promotes the stabilization of dynamic microtubules	0.910714	53	2
36946_at	DYRK1A	dual-specificity tyrosine-(Y)-phosphorylation regulated kinase 1A		Dual-specificity tyrosine phosphorylation-regulated kinases (DYRKs)are conserved serine/threonine kinases	0.909091	31	1
33520_at	F7	coagulation factor VII (serum prothrombin conversion accelerator)			0.909091	31	1
41097_at	TERF2	telomeric repeat binding factor 2		This gene encodes a telomere specific protein, TERF2, which is a component of the telomere nucleoprotein complex	0.907407	51	2
39639_s_at	TNP1	transition protein 1 (during histone to protamine replacement)		Transition protein-1 is a spermatid-specific product of the haploid genome	0.893617	44	2
935_at	CAP1	CAP, adenylate cyclase-associated protein 1 (yeast)		Directly regulates filament dynamics	0.892857	26	1
41001_at	RPH3A	rabphilin 3A	Other	Probably involved with Ras-related protein Rab-3A in synaptic vesicle traffic and/or synaptic vesicle fusion	0.892308	61	3
37939_at	APOBEC3C	apolipoprotein B mRNA editing enzyme, catalytic polypeptide-like 3C		DNA deaminase (cytidine deaminase) which acts as an inhibitor of retrovirus replication	0.888889	25	1
38221_at	CNKSR1	connector enhancer of kinase suppressor of Ras 1		May function as an adapter protein or regulator of Ras signaling pathways	0.888889	42	2
36659_at	COL4A2	collagen, type IV, alpha 2	ECM	This gene encodes one of the six subunits of type IV collagen, the major structural component of basement membranes	0.888889	25	1
37814_g_at	DDX51	DEAD (Asp-Glu-Ala-Asp) box polypeptide 51		ATP-binding RNA helicase involved in the biogenesis of 60S ribosomal subunits	0.886598	91	5
40326_at	CBLN1	cerebellin 1 precursor	ECM	This gene encodes a cerebellum-specific precursor protein, precerebellin	0.884615	24	1
34702_f_at	psiTPTE22				0.884615	24	1
39110_at	EIF4B	eukaryotic translation initiation factor 4B		Required for the binding of mRNA to ribosomes	0.883721	40	2
34559_at	KRTAP26-1	keratin associated protein 26-1		Hair keratin-associated proteins (KRTAP), which are essential for the formation of a rigid and resistant hair shaft	0.883721	40	2
32897_at	MTHFR	methylenetetrahydrofolate reductase (NAD(P)H)		Catalyzes the conversion of 5,10-methylenetetrahydrofolate to 5-methyltetrahydrofolate	0.883721	40	2
32340_s_at	YBX1	Y box binding protein 1		Mediates pre-mRNA alternative splicing regulation	0.875	22	1
39539_at	ZBTB7A	zinc finger and BTB domain containing 7A		Plays a key role in the instruction of early lymphoid progenitors to develop into B lineage	0.875	112	7
37517_at	GARNL4	RAP1 GTPase Activating Protein 2		GTPase activator for the nuclear Ras-related regulatory protein	0.869565	21	1
39346_at	KHDRBS1	KH domain containing, RNA binding, signal transduction associated 1		A member of the K homology domain-containing, RNA-binding, signal transduction-associated protein family	0.869565	21	1
33565_at	TSHB	thyroid stimulating hormone, beta	Secreted	The protein encoded by this gene is the beta subunit of thyroid stimulating hormone	0.864865	34	2
32007_at	W29045				0.864865	34	2
32569_at	PAFAH1B1	platelet-activating factor acetylhydrolase 1b, regulatory subunit 1 (45kDa)		Required for proper activation of Rho GTPases and actin polymerization at the leading edge of locomoting cerebellar neurons	0.862745	47	3
35536_at	ECE2	endothelin converting enzyme 2		This gene encodes a member of the M13 family, which includes type 2 integral membrane metallopeptidases	0.848485	30	2
41445_at	TGFB1	transforming growth factor, beta 1	Secreted	Multifunctional protein that controls proliferation, differentiation and other functions in many cell types	0.847826	42	3
36517_at	U2AF1	U2 small nuclear RNA auxiliary factor 1		Plays a critical role in both constitutive and enhancer-dependent splicing by mediating protein-protein interactions	0.84375	29	2
37082_at	ZSCAN12	zinc finger and SCAN domain containing 12		May be involved in transcriptional regulation	0.84375	29	2
1793_at	CDC2L5	Cyclin-Dependent Kinase 13		Cyclin-dependent kinase which displays CTD kinase activity and is required for RNA splicing	0.840909	40	3
41703_r_at	AKAP7	A kinase (PRKA) anchor protein 7		This gene encodes a member of the A-kinase anchoring protein (AKAP) family	0.83871	28	2
37284_at	C9orf164				0.833333	60	5
1709_g_at	MAPK10	mitogen-activated protein kinase 10		MAPKs (mitogen-activated protein kinases) are serine-threonine kinases that regulate a wide variety of cellular functions	0.829268	37	3
40636_at	Hs.179986				0.827586	79	7
34457_at	SLC30A3	solute carrier family 30 (zinc transporter), member 3		Involved in accumulation of zinc in synaptic vesicles	0.821429	25	2
336_at	TBXA2R	thromboxane A2 receptor	Receptor	Receptor for thromboxane A2 (TXA2), a potent stimulator of platelet aggregation	0.821429	25	2
39263_at	OAS2	2'-5'-oligoadenylate synthetase 2, 69/71kDa		Interferon-induced, dsRNA-activated antiviral enzyme which plays a critical role in cellular innate antiviral response	0.816667	54	5
34018_at	COL19A1	collagen, type XIX, alpha 1	ECM	May act as a cross-bridge between fibrils and other extracellular matrix molecules	0.815789	34	3
41190_at	TNFRSF25	tumor necrosis factor receptor superfamily, member 25	Receptor	The protein encoded by this gene is a member of the TNF-receptor superfamily	0.804598	78	8
32119_at	MIRN568				0.8	31	3
774_g_at	MYH11	myosin, heavy chain 11, smooth muscle		Myosins are a large family of motor proteins that share the common features of ATP hydrolysis	0.8	22	2
33080_s_at	RAP1GAP	RAP1 GTPase activating protein		GTPase activator for the nuclear Ras-related regulatory protein RAP-1A (KREV-1)	0.8	22	2
39423_f_at	SPOP	speckle-type POZ protein		Component of a cullin-RING-based BCR (BTB-CUL3-RBX1) E3 ubiquitin-protein ligase complex	0.8	22	2
35339_at	RAB8A	RAB8A, member RAS oncogene family		The small GTPases Rab are key regulators of intracellular membrane trafficking	0.794521	65	7
40089_at	WBSCR22	Williams Beuren syndrome chromosome region 22		S-adenosyl-L-methionine-dependent methyltransferase	0.794118	30	3
35598_at	HIST1H3E	histone cluster 1, H3e		Core component of nucleosome	0.792453	47	5
37620_at	TAF12	TAF12 RNA polymerase II, TATA box binding protein (TBP)-associated factor, 20kDa		TAFs are components of the transcription factor IID (TFIID) complex	0.785714	37	4
38062_at	RAPGEF5	Rap guanine nucleotide exchange factor (GEF) 5		Guanine nucleotide exchange factor (GEF) for RAP1A, RAP2A and MRAS/M-Ras-GTP	0.78481	70	8
32263_at	CCNB2	cyclin B2		Essential for the control of the cell cycle at the G2/M (mitosis) transition	0.780488	36	4
1742_at	ERBB3	erb-b2 receptor tyrosine kinase 3		The epidermal growth factor receptor (EGFR) is a receptor tyrosine kinase of the ErbB family	0.77551	43	5
34467_g_at	HTR4	5-hydroxytryptamine (serotonin) receptor 4, G protein-coupled	Receptor	This is one of the several different receptors for 5-hydroxytryptamine (serotonin)	0.770833	42	5
33865_at	ZMYND11	zinc finger, MYND-type containing 11		Chromatin reader that specifically recognizes and binds histone H3.3 trimethylated at Lys-36	0.770833	42	5
37294_at	BTG1	B-cell translocation gene 1, anti-proliferative		a member of an anti-proliferative gene family that regulates cell growth and differentiation	0.766667	26	3
31889_at	MLANA	melan-A		Involved in melanosome biogenesis by ensuring the stability of GPR143	0.758621	25	3
1782_s_at	STMN1	stathmin 1		Involved in the regulation of the microtubule (MT) filament system by destabilizing microtubules	0.758621	25	3
40890_at	MTX1	metaxin 1		Involved in transport of proteins into the mitochondrion	0.75	24	3
32303_at	ETV3	ets variant 3	TF	Transcriptional repressor that contribute to growth arrest during terminal macrophage differentiation	-0.75	4	31
40790_at	BHLHB2	Basic Helix-Loop-Helix Family, Member E40	TF	Transcriptional repressor involved in the regulation of the circadian rhythm	-0.766667	3	26
36026_at	PGAM2	phosphoglycerate mutase 2 (muscle)		Interconversion of 3- and 2-phosphoglycerate with 2,3-bisphosphoglycerate	-0.769231	4	34
31463_s_at	31463_s_at				-0.776119	22	178
526_s_at	PMS2	PMS2 postmeiotic segregation increased 2 (S. cerevisiae)		Component of the post-replicative DNA mismatch repair system (MMR)	-0.78125	3	28
37675_at	SLC25A3	solute carrier family 25 (mitochondrial carrier; phosphate carrier), member 3		The protein encoded by this gene catalyzes the transport of phosphate into the mitochondrial matrix	-0.795953	60	532
39295_s_at	SORBS2	sorbin and SH3 domain containing 2		Adapter protein that plays a role in the assembling of signaling complexes	-0.8	2	22
37226_at	BNIP1	BCL2/adenovirus E1B 19kDa interacting protein 1		Implicated in the suppression of cell death	-0.80597	6	60
1396_at	IGFBP5	insulin-like growth factor binding protein 5	Secreted	IGF-binding proteins prolong the half-life of the IGFs	-0.814815	2	24
37425_g_at	37425_g_at				-0.820513	3	35
38527_at	NONO	non-POU domain containing, octamer-binding		DNA- and RNA binding protein, involved in several nuclear processes	-0.828125	5	58
240_at	SRM	spermidine synthase		Catalyzes the production of spermidine from putrescine and decarboxylated S-adenosylmethionine (dcSAM)	-0.83871	2	28
31923_f_at	AK024334				-0.84375	2	29
38854_at	CEP135	centrosomal protein 135kDa		Centrosomal protein involved in centriole biogenesis	-0.844828	4	53
38860_at	PDE4C	phosphodiesterase 4C, cAMP-specific		This gene belongs to the cyclic nucleotide phosphodiesterase (PDE) family	-0.848485	2	30
32284_at	TBX1	T-box 1	TF	Probable transcriptional regulator involved in developmental processes	-0.857143	3	45
33543_s_at	PNN	pinin, desmosome associated protein	TF	Transcriptional activator binding to the E-box 1 core sequence of the E-cadherin promoter gene	-0.861111	2	33
31961_r_at	AF070579				-0.864865	2	34
41366_at	R3HDM2	R3H domain containing 2			-0.868421	2	35
1643_g_at	MTA1	metastasis associated 1	TF	Transcriptional coregulator which can act as both a transcriptional corepressor and coactivator	-0.869565	1	21
39097_at	SON	SON DNA binding protein		The encoded protein binds RNA and promotes pre-mRNA splicing	-0.869565	7	107
36702_at	TBX19	T-box 19	TF	Transcriptional regulator involved in developmental processes	-0.869565	1	21
41529_g_at	41529_g_at				-0.869612	60	867
1008_f_at	EIF2AK2	eukaryotic translation initiation factor 2-alpha kinase 2		IFN-induced dsRNA-dependent serine/threonine-protein kinase	-0.87037	3	50
37415_at	ATP10B	ATPase, class V, type 10B		Catalytic component of a P4-ATPase flippase complex	-0.872727	3	51
40322_at	IL1RL1	interleukin 1 receptor-like 1	Receptor	Receptor for interleukin-33 (IL-33)	-0.875	2	37
31452_at	U91640				-0.88	1	23
2030_at	WNT11	wingless-type MMTV integration site family, member 11	Secreted	The WNT gene family consists of structurally related genes which encode secreted signaling proteins	-0.885246	3	57
33027_at	Hs.533659				-0.888889	1	25
38393_at	KIAA0247				-0.892857	1	26
33683_at	TUG1	taurine up-regulated 1 (non-protein coding)			-0.896552	1	27
36209_at	BRD2	bromodomain containing 2	TF	This gene encodes a transcriptional regulator that belongs to the BET (bromodomains and extra terminal domain) family of proteins	-0.9	1	28
34026_at	U79295				-0.901515	6	125
36388_at	PTH2R	parathyroid hormone 2 receptor	Receptor	This is a specific receptor for parathyroid hormone	-0.901961	2	48
39330_s_at	ACTN1	actinin, alpha 1		F-actin cross-linking protein which is thought to anchor actin to a variety of intracellular structures	-0.904348	5	109
39229_at	Hs.655964				-0.90566	2	50
32474_at	PAX7	paired box 7	TF	Transcription factor playing a role in myogenesis through regulation of muscle precursor cells proliferation	-0.90566	2	50
2056_at	FGFR1	fibroblast growth factor receptor 1	Receptor	A member of the fibroblast growth factor receptor (FGFR) family	-0.90625	1	30
40553_at	40553_at				-0.907216	4	92
41358_at	CNNM2	cyclin and CBS domain divalent metal cation transport mediator 2		Divalent metal cation transporter	-0.914286	1	33
31536_at	RTN4	reticulon 4		Developmental neurite growth regulatory factor with a role as a negative regulator of axon-axon adhesion and growth	-0.918033	2	58
35292_at	BAT1	DEAD (Asp-Glu-Ala-Asp) Box Polypeptide 39B		Involved in nuclear export of spliced and unspliced mRNA	-0.918768	14	342
36226_r_at	Hs.355934				-0.918919	1	35
33539_at	Hs.6638				-0.923077	2	62
41316_s_at	SAFB	scaffold attachment factor B		Binds to scaffold/matrix attachment region (S/MAR) DNA and forms a molecular assembly point	-0.925	1	38
37448_s_at	37448_s_at				-0.927835	3	93
35514_at	Hs.602320				-0.927861	14	387
156_s_at	GPR19	G protein-coupled receptor 19			-0.928571	7	202
34493_at	TNFRSF10C	tumor necrosis factor receptor superfamily, member 10c, decoy without an intracellular domain	Receptor	Receptor for the cytotoxic ligand TRAIL	-0.930412	13	374
35450_s_at	GTF2I	general transcription factor IIi		Interacts with the basal transcription machinery by coordinating the formation of a multiprotein complex at the C-FOS promoter	-0.933333	1	43
36592_at	PHB	prohibitin		Prohibitin inhibits DNA synthesis	-0.94	1	48
919_at	GNA12	guanine nucleotide binding protein (G protein) alpha 12		Heterotrimeric G proteins are membrane bound GTPases	-0.943396	1	51
1161_at	HSP90AB1	heat shock protein 90kDa alpha (cytosolic), class B member 1		Hsp90 (90 kDa heat shock protein) is a molecular chaperone that aids protein folding and quality control	-0.943396	1	51
33325_at	RPS6KA2	ribosomal protein S6 kinase, 90kDa, polypeptide 2		This gene encodes a member of the RSK (ribosomal S6 kinase) family of serine/threonine kinases	-0.944444	1	52
40780_at	CTBP2	C-terminal binding protein 2	TF	Corepressor targeting diverse transcription regulators	-0.945455	1	53
34634_s_at	HTR7	5-hydroxytryptamine (serotonin) receptor 7, adenylate cyclase-coupled		This is one of the several different receptors for 5-hydroxytryptamine (serotonin)	-0.946565	3	127
35746_r_at	PCBP2	poly(rC) binding protein 2		Single-stranded nucleic acid binding protein that binds preferentially to oligo dC	-0.952381	0	20
40928_at	WSB1	WD repeat and SOCS box containing 1		Probable substrate-recognition component of a SCF-like ECS	-0.952381	1	61
40946_at	AK127588				-0.954545	0	21
31594_at	KRT33A	keratin 33A, type I		A member of the keratin gene family	-0.954545	1	64
34778_at	LRRC15	leucine rich repeat containing 15			-0.954545	0	21
AFFX-DapX-M_at					-0.954545	0	21
36962_at	COPA	coatomer protein complex, subunit alpha		Protein transport between the endoplasmic reticulum and Golgi compartments	-0.95614	2	111
35618_at	HELZ	helicase with zinc finger		May act as a helicase that plays a role in RNA metabolism	-0.958333	0	23
40845_at	ILF3	interleukin enhancer binding factor 3, 90kDa		May facilitate double-stranded RNA-regulated gene expression at the level of post-transcription	-0.958333	0	23
32171_at	EIF5	eukaryotic translation initiation factor 5		Catalyzes the hydrolysis of GTP bound to the 40S ribosomal initiation complex	-0.96	0	24
32164_at	EXT1	exostosin glycosyltransferase 1		Glycosyltransferase required for the biosynthesis of heparan-sulfate	-0.96	0	24
33120_at	RGS10	regulator of G-protein signaling 10		Inhibits signal transduction by increasing the GTPase activity of G protein alpha subunits	-0.96	0	24
1728_at	BMI1	BMI1 proto-oncogene, polycomb ring finger		Component of a Polycomb group (PcG) multiprotein PRC1-like complex	-0.961538	0	25
37597_s_at	EXOC3	exocyst complex component 3		Component of the exocyst complex involved in the docking of exocytic vesicles	-0.961538	0	25
1908_at	ETV3	ets variant 3	TF	Transcriptional repressor that contribute to growth arrest during terminal macrophage differentiation	-0.962406	2	130
1644_at	EIF3I	eukaryotic translation initiation factor 3, subunit I		Component of the eukaryotic translation initiation factor 3 (eIF-3) complex	-0.962963	0	26
35030_i_at	FRMPD4	FERM and PDZ domain containing 4		Positive regulator of dendritic spine morphogenesis and density	-0.962963	0	26
37744_r_at	FEZ1	fasciculation and elongation protein zeta 1 (zygin I)		May be involved in axonal outgrowth	-0.964286	0	27
39520_at	Hs.654628				-0.964286	0	27
1741_s_at	IGFBP2	insulin-like growth factor binding protein 2, 36kDa	Secreted	IGF-binding proteins prolong the half-life of the IGFs	-0.964286	0	27
38650_at	IGFBP5	insulin-like growth factor binding protein 5	Secreted	IGF-binding proteins prolong the half-life of the IGFs	-0.965517	0	28
33360_at	FBXL11	Lysine (K)-Specific Demethylase 2A		Histone demethylase that specifically demethylates Lys-36 of histone H3	-0.966667	0	29
35436_at	GOLGA2	golgin A2		Golgi auto-antigen; probably involved in maintaining cis-Golgi structure	-0.969565	3	226
319_g_at	H1FX	H1 histone family, member X		Histones H1 are necessary for the condensation of nucleosome chains into higher-order structures	-0.969697	0	32
41553_at	Hs.436445				-0.969697	0	32
39240_at	NRXN1	neurexin 1	Cell Communication	Cell surface protein involved in cell-cell-interactions	-0.969697	0	32
33885_at	KIAA0907	KIAA0907			-0.970588	0	33
34148_at	SIX3	SIX homeobox 3	TF	Transcriptional regulator which can act as both a transcriptional repressor and activator	-0.970588	0	33
40988_at	YME1L1	YME1-like 1 ATPase		Putative ATP-dependent protease which plays a role in mitochondrial protein metabolism	-0.971787	4	314
32439_at	ATP4B	ATPase, H+/K+ exchanging, beta polypeptide		This gene belongs to a family of P-type cation-transporting ATPases	-0.972222	0	35
38402_at	LAMP2	lysosomal-associated membrane protein 2	Cell Communication	The protein encoded by this gene is a member of a family of membrane glycoproteins	-0.972222	0	35
40506_s_at	PABPC4	poly(A) binding protein, cytoplasmic 4 (inducible form)		Binds the poly(A) tail of mRNA. May be involved in cytoplasmic regulatory processes of mRNA metabolism	-0.972222	0	35
1616_at	FGF9	fibroblast growth factor 9	Secreted	GF family members possess broad mitogenic and cell survival activities	-0.972973	0	36
41528_at	41528_at				-0.974359	0	38
39866_at	USP22	ubiquitin specific peptidase 22		Histone deubiquitinating component of the transcription regulatory histone acetylation (HAT) complex	-0.97449	2	193
35745_f_at	PCBP2	poly(rC) binding protein 2		Single-stranded nucleic acid binding protein that binds preferentially to oligo dC	-0.974576	1	116
1863_s_at	ATM	ATM serine/threonine kinase		This protein is an important cell cycle checkpoint kinase	-0.975	0	39
32209_at	FAM89B	family with sequence similarity 89, member B		Negatively regulates TGF-beta-induced signaling	-0.975369	7	601
36784_at	CSHL1	chorionic somatomammotropin hormone-like 1		The protein encoded by this gene is a member of the somatotropin/prolactin family of hormones	-0.97561	0	40
40835_at	MTA2	metastasis associated 1 family, member 2		A component of NuRD, a nucleosome remodeling deacetylase complex	-0.97561	0	40
329_s_at	NUMA1	nuclear mitotic apparatus protein 1		Highly abundant component of the nuclear matrix where it may serve a non-mitotic structural role	-0.97619	0	41
34192_at	VPS13B	vacuolar protein sorting 13 homolog B (yeast)		May be involved in protein sorting in post Golgi membrane traffic.	-0.977273	0	43
35477_at	ZNF79	zinc finger protein 79		May be involved in transcriptional regulation	-0.977273	0	43
37449_i_at	37449_i_at				-0.977778	0	44
41836_at	CHERP	calcium homeostasis endoplasmic reticulum protein		Involved in calcium homeostasis, growth and proliferation.	-0.978261	0	45
40869_at	RBM6	RNA binding motif protein 6		Specifically binds poly(G) RNA homopolymers in vitro	-0.978261	0	45
32654_g_at	BRD8	bromodomain containing 8		May act as a coactivator during transcriptional activation by hormone-activated nuclear receptors (NR)	-0.978723	0	46
41841_at	BRD3	bromodomain containing 3		Binds hyperacetylated chromatin and plays a role in the regulation of transcription	-0.979592	0	48
36971_at	TMEM131	transmembrane protein 131		May play a role in the immune response to viral infection.	-0.979592	0	48
39112_at	USF2	upstream transcription factor 2, c-fos interacting	TF	Transcription factor that binds to a symmetrical DNA sequence (E-boxes)	-0.979592	0	48
33931_at	GPX4	glutathione peroxidase 4		Protects cells against membrane lipid peroxidation and cell death	-0.98	0	49
41258_at	NSUN5B	NOP2/Sun Domain Family, Member 5 Pseudogene 1			-0.98	0	49
35242_at	PCTK3			May play a role in signal transduction cascades in terminally differentiated cells	-0.98	0	49
34767_at	MOAP1	modulator of apoptosis 1		Required for death receptor-dependent apoptosis	-0.980315	2	251
33218_at	ERBB2	erb-b2 receptor tyrosine kinase 2		This gene encodes a member of the epidermal growth factor (EGF) receptor family of receptor tyrosine kinases	-0.980392	0	50
41399_at	41399_at				-0.980392	0	50
36153_at	DHX9	DEAH (Asp-Glu-Ala-His) box helicase 9		Unwinds double-stranded DNA and RNA in a 3 to 5 direction	-0.980769	1	154
40826_at	MARK3	MAP/microtubule affinity-regulating kinase 3		Involved in the specific phosphorylation of microtubule-associated proteins for tau, MAP2 and MAP4	-0.980769	0	51
41183_at	CSTF3	cleavage stimulation factor, 3' pre-RNA, subunit 3, 77kDa		One of the multiple factors required for polyadenylation and 3-end cleavage of mammalian pre-mRNAs	-0.981366	1	159
37450_r_at	37450_r_at				-0.981481	0	53
36576_at	H2AFY	H2A histone family, member Y		Variant histone H2A which replaces conventional H2A in a subset of nucleosomes where it represses transcription	-0.98324	1	177
40870_g_at	RBM6	RNA binding motif protein 6		Specifically binds poly(G) RNA homopolymers in vitro	-0.983871	0	61
31447_at	U63542				-0.983871	0	61
39405_at	UTP14C	UTP14, U3 small nucleolar ribonucleoprotein, homolog C (yeast)		Essential for spermatogenesis. May be required specifically for ribosome biogenesis and hence protein synthesis during male meiosis (By similarity).	-0.984127	0	62
37676_at	PDE8A	phosphodiesterase 8A		Hydrolyzes the second messenger cAMP, which is a key regulator of many important physiological processes	-0.985714	0	69
34754_at	Hs.435560				-0.986842	0	75
34305_at	PCBP1	poly(rC) binding protein 1		Single-stranded nucleic acid binding protein that binds preferentially to oligo dC	-0.988372	0	85
32508_at	BAT2D1				-0.988764	1	265
242_at	MAP4	microtubule-associated protein 4		Non-neuronal microtubule-associated protein. Promotes microtubule assembly.	-0.989796	0	97
40998_at	MED12	mediator complex subunit 12		Component of the Mediator complex, a coactivator involved in the regulated transcription of nearly all RNA polymerase II-dependent genes	-0.989796	0	97
1556_at	RBM5	RNA binding motif protein 5		Component of the spliceosome A complex	-0.99	0	99
32804_at	RBM5	RNA binding motif protein 5		Component of the spliceosome A complex	-0.990826	2	542
40491_at	Hs.575782				-0.991453	0	116
39435_at	PFDN1	prefoldin subunit 1		Binds specifically to cytosolic chaperonin (c-CPN) and transfers target proteins to it	-0.992481	0	132
34169_s_at	OCRL	oculocerebrorenal syndrome of Lowe		A phosphatase enzyme that is involved in actin polymerization and is found in the trans-Golgi network	-0.992754	0	137
36186_at	RNPS1	RNA binding protein S1, serine-rich domain		Part of pre- and post-splicing multiprotein mRNP complexes	-0.993007	0	142
38122_at	SLC23A2	solute carrier family 23 (ascorbic acid transporter), member 2		Sodium/ascorbate cotransporter	-0.993151	0	145
39117_at	PHF2	PHD finger protein 2		Lysine demethylase that demethylates both histones and non-histone proteins	-0.993631	0	156
39024_at	NUP98	nucleoporin 98kDa		Plays a role in the nuclear pore complex (NPC) assembly and/or maintenance	-0.993711	0	158
32230_at	EIF3I	eukaryotic translation initiation factor 3, subunit I		Component of the eukaryotic translation initiation factor 3 (eIF-3) complex	-0.99435	0	176
32085_at	PIP5K3	Phosphoinositide Kinase, FYVE Finger Containing		The PI(3,5)P2 regulatory complex regulates both the synthesis and turnover of phosphatidylinositol 3,5-bisphosphate	-0.994652	0	186
39180_at	FUS	FUS RNA binding protein		Binds both single-stranded and double-stranded DNA and promotes ATP-independent annealing	-0.994737	0	189
1602_at	PRKCI	protein kinase C, iota		This gene encodes a member of the protein kinase C (PKC) family of serine/threonine protein kinases.	-0.994737	0	189
41292_at	HNRPH1	Heterogeneous Nuclear Ribonucleoprotein H1 (H)		This protein is a component of the heterogeneous nuclear ribonucleoprotein (hnRNP) complexes	-0.995575	0	225
37292_at	MAML1	mastermind-like 1 (Drosophila)	TF	Acts as a transcriptional coactivator for NOTCH proteins	-0.995763	0	235
41766_at	MAN2A2	mannosidase, alpha, class 2A, member 2		Catalyzes the first committed step in the biosynthesis of complex N-glycans	-0.995868	0	241
34652_at	NPAS1	neuronal PAS domain protein 1		May play a role in late central nervous system development by modulating EPO expression	-0.996795	0	311
41302_at	AHCYL1	adenosylhomocysteinase-like 1		The protein encoded by this gene interacts with inositol 1,4,5-trisphosphate receptor, type 1	-0.99711	0	345
37281_at	FAM38A	Piezo-Type Mechanosensitive Ion Channel Component 1		Pore-forming subunit of a mechanosensitive non-specific cation channel	-0.997863	0	467
31311_at	TRAV36DV7	T cell receptor alpha variable 36/delta variable 7			-0.998168	0	545
