# Supplementary material for: A Network Biology Approach Identifies Molecular Cross-Talk between Normal Prostate Epithelial and Prostate Carcinoma Cells
Source: PLoS Comput Biol. 2016 Apr 28;12(4):e1004884. doi: 10.1371/journal.pcbi.1004884 (PMC4849722; doi:10.1371/journal.pcbi.1004884)
Supplement: S4 Table — The excel spreadsheet shows the list of genes connected to positively or negatively polarized genes. (XLSX) [file pcbi.1004884.s013.xlsx]

## Sheet: Targets of pol>0 genes
SEPT2
SEPT3
31324_a31324_at
32282_a32282_at
32661_s_a32661_s_at
32832_a32832_at
33836_a33836_at
33946_a33946_at
35916_s_a35916_s_at
38991_a38991_at
39664_a39664_at
40160_a40160_at
40951_a40951_at
ABCB9
ABI1
ABL1
ABL1
ABR
ABTB2
ACR
ACTB
ACTG1
ACTL6B
ACTR2
ACVR1B
ADAR
ADARB1
ADCYAP1
ADD2
ADRA1A
ADRBK1
AES
AF023203
AF038185
AF052172
AFF1
AGPAT1
AGPS
AGX37880_at
AHCYL1
AHCYL1
AHCYL1
AJ003147
AK055950
AK124839
AKAP12
AKAP3
AKAP7
ALAS2
ALDOB
ALDOC
ALOX12
ANAPC5
ANGEL1
ANK1
ANKRD47
ANP32B
AP2A2
APOBEC3C
AQP5
AQP7
AQP8
ARCN1
ARFIP1
ARHGAP1
ARHGEF6
ARSE
ARTN
ASCIZ
ASGR1
ASPHD1
ATF7
ATP13A3
ATP1B2
ATP2A2
ATP2B2
ATP4A
ATP6V1B1
ATXN2
ATXN3
BAX
BCAM
BCAT1
BCR
BFSP2
BRD3
BTG1
C10orf12
C12orf51
C16orf7
C19orf57
C1orf2
C1orf63
C3orf51
C7orf44
C8orf71
C9orf164
CADM4
CALCOCO2
CAMSAP1
CAP1
CAPZB
CASP2
CBLN1
CBX6
CBX7
CCBP2
CCKBR
CCL16
CCNA2
CCNB2
CCNI
CD22
CD33
CD4
CD7
CD79A
CD82
CD99
CDC123
CDC2L5
CDC34
CDH4
CDK2
CDK5R1
CDR2L
CDX2
CEACAM4
CEBPB
CHRNE
CHST3
CIAPIN1
CLASP2
CLEC11A
CLINT1
CLK1
CLK1
CMA1
CNKSR1
CNP
CNP
COL19A1
COL1A1
COL1A2
COL21A1
COL3A1
COL6A3
COPE
COPS6
COR36016_at
COX6A2
CPNE6
CPSF4
CREB3
CREB3L2
CREBL1
CRHR1
CRIM1
CROP
CRYBA4
CSDA
CSF1
CSNK1A1
CSNK1D
CSNK2B
CSRP3
CTBP1
CTDSP2
CTNNA1
CTNNA1
CTNNA1
CTNNA1
CTNNA1
CUGBP1
CXADR
CYP11A1
CYP19A1
CYP2A13
CYP2A6
CYP2A7
D26561
D4S234E
DAG1
DAP
DAPK2
DAXX
DCHS1
DCTD
DDOS38791_at
DDOS41825_at
DDX11
DDX17
DDX21
DDX3X
DDX3Y
DDX51
DEFA1
DGKA
DHRS1
DHX15
DICER1
DLS33258_g_at
DNAH9
DNAJC7
DOK1
DOPEY2
DTNA
DTX2
DTX4
DUS4L
DUSP1
DUSP3
DYNC1H1
DYRK1A
E2F1
E2F4
E2F4
EAPP
ECE2
EDIL3
EEF2
EFNA3
EFNA5
EFNB1
EIF1
EIF3B
EIF3CL
EIF3F
EIF3G
EIF4A1
EIF4A3
EIF4B
EIF5B
ELAVL2
ELN
EMID1
ENTPD2
EPB41L2
EPHB2
EPOR
EPS15
ERBB3
ESR1
ESR2
F7
FAM102A
FAM120A
FAM127A
FAM20B
FCGR31432_g_at
FDXR
FGF3
FGF7
FGF7
FHI1992_at
FIG4
FKBP2
FLNB
FLRT2
FLT1
FLT1
FN1
FNTB
FOSL1
FOXA1
FOXE1
FOXG1
FOXO1
FSHB
FSTL3
FTH1
FZR1
GABPB2
GAD2
GAGE12C
GAGE12C
GARNL4
GARS
GHITM
GHRHR
GJB5
GLRA3
GLT25D2
GNB2L1
GNB2L1
GNL1
GNL1
GOLGA3
GOLGA4
GORASP1
GOSR1
GPR161
GPR3
GPRIN2
GRIK5
GRIP2
GRM4
GTF2I
GUCA1A
GUCY1A3
GYPB
H2AFB1
HADHA
HCFC1
HCRTR2
HDGF
HES1
HHLA1
HIPK1
HIST1H3E
HLA-DOB
HMGA2
HMOX2
HNF4G
HNRPA3
HNRPH3
HNRPM
HOXD10
HOXD4
HRG
HRK
HSP90AB1
HSPA1B
HSPBP1
HTR1B
HTR2A
HTR4
HTRA2
HUWE1
HYAL1
IARS
IDS
IFI6
IFIT1
IGF2
IGF2BP3
IGFBP2
IGHJ3
IGHMBP2
IGHV3-23
IGSF9B
IKBKG
IKZF1
IKZF1
IL3
IL4
IL6S37621_at
IL8RB
ILF3
INHBB
IQCB1
ISLR
ITGA10
ITGA2B
ITGA3
ITGAD
ITIH1
ITIH3
IVL
KCNAB1
KCND3
KCNJ4
KCNMA1
KCNS1
KCTD17
KHDRBS1
KHSRP
KIAA0232
KIAA0256
KIAA0430
KIAA0492
KIAA0649
KIAA0841
KIAA0999
KIAA1012
KIAA1109
KIAA1279
KIAA1539
KIDINS220
KIF3C
KLF10
KLRC2
KLRC2
KLRC4
KRT1
KRT12
KRT16
KRT2
KRT6A
KRT85
KRT86
KRTAP26-1
KYNU
LAIR1
LAMA1
LAMC1
LBP
LDLR
LECT2
LEFTY1
LGALS9
LGMN
LHCGR
LILRA4
LITAF
LLGL2
LMO1
LMTK2
LPXN
LRCH4
LRIG1
LSM14A
LSM4
LTA
LUZP1
LY6G6C
LY9
LYPLA2
M64936
MAG
MAGEA1
MAGEA4
MAGEA5
MAGEA9
MAGEC1
MAP1B
MAP2K2
MAPK10
MAPK8IP1
MAPRE1
MBL2
MC2R
MCL1
MCL1
ME35684_at
MEF2C
MEGF9
MELK
METTL1
MFAP2
MGAT1
MGC34821
MGEA5
MGP
MIRN568
MLANA
MMACHC
MMP11
MPHOSPH1
MR1
MRPL33
MRPS12
MSX1
MSX2P1
MTA1
MTFR1
MTHFR
MTMR15
MTMR3
MTX1
MUC1
MUC3A
MVK
MYB
MYBPC3
MYCBP2
MYST2
NAP1L1
NAP1L1
NCDN
NCKIPSD
NCL
NCOR2
NDST1
NDUFV1
NEK9
NEUROD2
NF2
NFKB1
NFRKB
NMB
NOL5A
NOLC1
NOS2A
NOS2C
NOTCH3
NOX1
NPM3
NPPA
NQO1
NR1I2
NR4A1
NR4A1
NR4A2
NR4A2
NRD1
NRTN
NTRK1
NTRK2
NTRK3
NUDC
NUMA1
NUP50
NUPR1
OAS2
OAZ1
ODZ4
OGG1
OGG1
OPRL1
OR2B6
OR7E62P
PABPC1
PABPC1
PAFAH1B1
PAFAH1B1
PAPPA2
PAX3
PAX8
PAX9
PAXIP1
PCBP3
PCGF1
PDGFA
PDGFRA
PDGFRB
PFKFB2
PFKFB3
PHKB
PHOX2B
PI4KB
PIK3CB
PITRM1
PKM2
PKP4
PLIN
PLK1
PLLP
POGZ
POLA2
POLDIP3
POLS
POU4F1
POU6F2
PPM1E
PPP2R1A
PPP2R1A
PPP2R5C
PPP2R5D
PPP3CA
PPWD1
PREPL
PRF1
PRKAB2
PRNPIP
PRPF40A
PRPH
PRPS1
PRPS1L1
PSD
PSG1
PSG7
psiTPTE22
PSMD1
PTGER3
PTGS1
PTHR1
PTOV1
PTP4A2
PTPN13
PTPRF
PTPRN
PUM1
PUM2
PVT1
RAB14
RAB3GAP1
RAB8A
RABGGTA
RAC1
RAD23A
RAD51L3
RAGE
RALYL
RAP1GAP
RAPGEF5
RBBP8
RBL2
RBM16
RBM39
REEP1
REG1A
RER1
RGPD8
RGS7
RIBC2
RIMS2
RING1
RNF187
RNF44
RNH1
RNPEP
RPA2
RPH3A
RPL28
RPLP1
RPS6KA3
RRBP1
RREB1
RSC1A1
RUNX1
RUNX2
S73149
S82075
SACM1L
SAFB2
SAP18
SAR1A
SCAMP5
SDC3
SEC24B
SEC24C
SEMA5A
SERPINA4
SEZ6L
SF1
SF1
SF3A1
SFRS1
SFRS2
SFRS4
SFRS7
SFTPD
SGTA
SHBG
SIM2
SIM2
SIT1
SLC12A4
SLC15A1
SLC17A1
SLC17A3
SLC18A1
SLC1A4
SLC22A18AS
SLC22A5
SLC24A1
SLC25A11
SLC30A3
SLC5A2
SLC6A7
SLC6A9
SLC7A4
SLC9A1
SLC9A3R2
SLMO1
SLN
SMARCA4
SMARCD1
SMARCD2
SMPDL3B
SMYD5
SORBS3
SORL1
SOX4
SPECC1L
SPG11
SPG20
SPINK2
SPINT3
SPOP
SPRR2C
SREBF1
SRF
SRRM1
SSTR5
ST20
ST6GALNAC4
STARD7
STAT2
STAT3
STATH
STK17A
STK24
STK25
STMN1
STX16
STXBP1
SULT4A1
TAF12
TAF5
TANC2
TBC1D8
TBCD
TBCD
TBX10
TBX5
TBXA2R
TCF20
TEG33988_at
TEG33989_f_at
TERF2
TFDP2
TGFB1
TGIF1
TGOLN2
THRA
THUMPD1
TIMP2
TIMP3
TLX2
TMEM87A
TMPRSS6
TNFRSF25
TNK1
TNP1
TNPO3
TOP2B
TOR1AIP1
TRAP1
TRAV10
TRD@
TRIB2
TRIM16
TRIM28
TRIM58
TSC2
TSNAX
TTC3
TTLL4
TUBB2B
TUBGCP4
TYMS
TYR
U08191
U2AF1
U2AF2
UBC
UBE2S
UBE3B
UBE3C
UBE4A
UBE4B
UBR4
UBXD8
UGCG
UGT2B15
UQCRC1
USP10
USP11
USP19
USP24
USP4
USP9X
VASH1
VCY
VENTX
VEZF1
VEZF1
W26381
W27081
W27858
W29045
WBSCR22
WDR42A
WIPF2
WNT10B
WNT2B
WNT8B
WWOX
XDH
XPO1
XRCC2
YBX1
YTHDC1
Z25437
Z82180
ZBED4
ZBTB40
ZBTB7A
ZFHX3
ZFP36L2
ZFP36L2
ZFYVE26
ZKSCAN3
ZMYND11
ZNF157
ZNF289
ZNF384
ZNF428
ZNF451
ZNF592
ZNF91
ZSCAN12

## Sheet: Targets of pol<0 genes
SEPT2
MAR7
SEPT9
SEPT10
31324_at
31433_at
31463_s_at
31526_f_at
31588_at
31590_g_at
31596_f_at
32282_at
33836_at
34987_s_at
35283_at
35896_at
35916_s_at
37425_g_at
37448_s_at
37794_at
38589_i_at
40160_at
40429_r_at
40553_at
41324_g_at
41529_g_at
41609_at
41723_s_at
AA557228
AA962207
AANAT
AATK
ABCA1
ABCB11
ABCC10
ABL1
ABL1
ACACA
ACADM
ACADVL
ACCN1
ACOT2
ACP1
ACR
ACTB
ACTG1
ACTG2
ACTN1
ACTN1
ACTR2
ACTR2
ACTR3
ACVRL1
ADAM23
ADAR
ADCYAP1
ADCYAP1R1
ADD1
ADD2
ADD3
ADIPOR2
ADRA1A
ADRBK1
AEBP1
AF035318
AF044579
AF056433
AF070579
AF086032
AF090947
AFAP1
AFF2
AGPAT1
AHCYL1
AHCYL1
AHCYL1
AHNAK
AHSA1
AIF1
AJ003147
AK021710
AK024334
AK055386
AK055950
AK095702
AK096534
AK124839
AK125173
AK125711
AKAP11
AL022151
AL050189
ALAS2
ALDH1A3
ALDH2
ALDH4A1
ALDOA
ALDOC
ALPK3
ALPPL2
AMACR
AMELX
AMIGO2
AMMECR1
ANGEL1
ANK1
ANKRD15
ANKRD46
ANKRD47
ANP32B
ANXA5
ANXA7
AP2A2
AP3D1
APLP2
AQP5
AQP7
AQP8
AR
ARF4
ARFIP1
ARHGAP1
ARID4A
ARPC4
ASCC3L1
ASGR1
ASMTL
ASPHD1
ATF4
ATF7
ATIC
ATP10B
ATP11A
ATP11B
ATP13A3
ATP1B2
ATP2A2
ATP2A2
ATP2B2
ATP5G3
ATP5O
ATP6V1B2
ATP8B3
ATXN3
AVPR1B
AYTL2
B4GALT3
BAHD1
BAIAP2
BAT1
BAT2D1
BAX
BC019821
BCAM
BCL2L11
BCL3
BCLAF1
BCR
BEX4
BFSP2
BHLHB2
BICD2
BIN1
BMP10
BNIP1
BRCA2
BTBD2
BX537613
BZRPL1
C10orf56
C12orf51
C14orf32
C19orf26
C19orf29
C19orf50
C19orf57
C1orf63
C1QBP
C2
C2orf24
C2orf27
C5orf21
C6orf120
C7
C8orf71
C9orf33
CA12
CACNA1C
CACNB1
CAD
CADM4
CALCOCO2
CALM1
CALM1
CAMK2B
CAMK4
CAMSAP1
CAP2
CAPN3
CAPZB
CARD10
CASC3
CASP10
CAV1
CBL
CBX1
CBX6
CBX7
CCBP2
CCKAR
CCKBR
CCL16
CCNA1
CCND1
CCND1
CCNF
CCNI
CCR7
CCT3
CD164
CD1C
CD200
CD22
CD33
CD34
CD34
CD4
CD40
CD44
CD59
CD7
CD72
CD79A
CD82
CD8A
CD99
CDC2L5
CDC37
CDH4
CDK2
CDK5R1
CDK5R1
CDKN1B
CDR2L
CDV3
CDX2
CEACAM4
CEBPB
CEBPD
CEP135
CFHR2
CG018
CHD8
CHIT1
CHMP2A
CHRDL1
CHST1
CIAPIN1
CIITA
CLCN7
CLEC11A
CLK1
CLTB
CNNM2
CNP
CNP
COL15A1
COL1A1
COL1A2
COL3A1
COL4A1
COL6A1
COL6A2
COL6A3
COPA
COPS6
COX7B
CPA1
CPNE6
CPOX
CREB3
CREB3L2
CREBL1
CREM
CRHR1
CRKL
CRYBA4
CSDA
CSF1
CSF1
CSHL1
CSK
CSNK1A1
CSNK1D
CSNK2A1
CSNK2B
CSRP3
CTBP1
CTBP2
CTCF
CTDSP2
CTNNA1
CTNNA1
CTNNA1
CTSG
CUX1
CXCL5
CYCS
CYHR1
CYP11A1
CYP27B1
CYP2A7
CYP2D6
CYP3A5
CYP4B1
CYR61
D26561
DAG1
DAP
DAPK2
DAZAP2
DCHS1
DCT
DCTN6
DDOST
DDX11
DDX17
DDX19A
DDX21
DDX42
DEK
DGCR11
DGKA
DHCR7
DHRS1
DHX9
DKC1
DKFZP434P211
DLG5
DNAH17
DNAJA1
DNAJC7
DNASE1
DNPEP
DOK1
DOK1
DPH2
DPT
DPYSL2
DRD1
DSG1
DTNA
DTX4
DUS4L
DUSP1
DUSP3
DUT
DYNC1H1
DYNC1I1
DYRK1A
E2F1
E2F1
EBNA1BP2
EDG4
EDNRA
EEF1A1
EEF1D
EEF2
EFNA2
EFNA3
EFR3B
EFS
EIF1
EIF1AP1
EIF2AK2
EIF2B4
EIF3B
EIF3CL
EIF3F
EIF3G
EIF3K
EIF4A2
EIF4A3
EIF4H
ELAVL2
ELAVL3
EML3
EMP2
EMP3
ENC1
ENO1
ENPP2
ENTPD2
EPB41L2
EPHB2
EPOR
EPS15
ERCC2
ERH
ESPL1
ESR1
ETV3
ETV3
EXOSC2
EXOSC7
F3
FAIM2
FAM120A
FAM127A
FAM13A1
FAM89B
FAM98A
FAU
FBL
FBN1
FBXO21
FDXR
FER1L3
FEV
FGF3
FGFR1
FHL2
FKBP15
FKBP1A
FLT1
FLT1
FLT1
FN1
FNTB
FOS
FOSB
FOSL1
FOXD1
FOXJ3
FOXN3
FOXO1
FSHB
FSTL3
FTH1
FUBP3
FUT7
FUT9
FZR1
GABRB3
GAD2
GADD45B
GAGE12C
GAGE12C
GAGE2A
GBAS
GCNT1
GDI1
GDI2
GGTLA1
GHITM
GHRHR
GIP
GIPR
GJB1
GJB5
GLE1
GLP1R
GNB1
GNB2L1
GNG4
GNL1
GOLGA2
GOSR1
GP2
GPR161
GPR18
GPR182
GPR19
GPR3
GPR35
GPRIN2
GREM1
GRIN2A
GRM4
GRP
GS32612_at
GSTM5
GSTO1
GTF2A2
GTF2H1
GTF2H3
GTF2I
GTSE1
GUCA1A
GYPB
GYPB
GYPE
H2AFY
H2AFZ
H3F3B
H6PD
HCFC1
HCRT
HDGF
HESRG
HEXIM1
HHLA1
HHLA1
HIF1A
HIST1H2BK
HLA-DOB
HLA-G
HNRNPA0
HNRNPA2B1
HNRNPL
HNRNPR
HNRPA3
HNRPH3
HNRPM
HOXA11
HOXB1
HOXC11
HOXD10
HOXD4
HPCAL1
HPGD
HRG
HSP90AB1
HSPA1A
HSPA1B
HSPBP1
HSPG2
HTR2A
HTR2C
HTR4
HTR6
HTR7
HTRA2
IARS2
ID2B
ID3
IDS
IER2
IER3
IFIT1
IFT140
IGFBP1
IGFBP3
IGFBP4
IGFBP5
IGHMBP2
IGHV3-23
IGSF9B
IHH
IKBKG
IKZF1
IL1RL1
IL4
IL8RB
INA
INSL3
IRF2
IRF5
ITGA2B
ITGA3
ITGAD
ITGB1
ITIH1
ITPR1
ITPR2
IVL
JAG1
JAK3
JU1895_at
JU32583_at
JUP
KCNA5
KCNAB1
KCNJ4
KCNQ3
KCTD17
KHSRP
KHSRP
KIAA0082
KIAA0182
KIAA0194
KIAA0232
KIAA0323
KIAA0430
KIAA0467
KIAA0492
KIAA0586
KIAA0841
KIAA0999
KIAA1539
KIDINS220
KIF3A
KIF3C
KIFAP3
KIR3DL3
KLF10
KLF9
KLHL18
KLHL4
KLRC2
KLRC2
KLRC3
KLRC4
KRT1
KRT10
KRT12
KRT2
KRT85
KRT86
KTN1
LAIR1
LAMA1
LAMA2
LAMA5
LAMC1
LAPTM4A
LBP
LDHA
LDLR
LDLR
LECT2
LGALS9
LGR5
LHCGR
LILRA4
LITAF
LITAF
LLGL2
LMNA
LMOD1
LMTK2
LOR
LRCH4
LRIG1
LSM14A
LSM2
LSM4
LTA
LTK
LUZP1
LY6G6C
LY9
LYPLA2
M64936
MACF1
MAG
MAGEA1
MAGEA11
MAGEA4
MAGEA5
MAGEA9
MAP1B
MAP2K3
MAP3K5
MAP3K7IP2
MAP4
MAPK3
MAPK8IP1
MAPKAPK2
MAPRE1
MARCKSL1
MATR3
MAZ
MC2R
MCL1
MCL1
MCM6
MCRS1
MED13
MED13L
MEF2A
MEF2C
MEGF9
MELK
MET
METTL7A
MFAP2
MGAT1
MGC34821
MKI67
MLANA
MMACHC
MMP10
MMP25
MOAP1
MON2
MORF4L2
MPHOSPH1
MPV17
MPZ
MPZL1
MPZL2
MR1
MRCL3
MRPS12
MS40771_at
MSX1
MSX2P1
MT3
MTA1
MTDH
MTFR1
MTMR9
MTUS1
MUC1
MUC3A
MUC3A
MVK
MYB
MYB
MYBPC3
MYC
MYCBP
MYCBP2
MYH11
MYH2
MYLK
MYO16
MYO9B
MYOZ3
MYST1
MYST2
N58318
NAP1L1
NAP1L1
NAP1L1
NARS
NBR1
NCD38307_at
NCD38308_g_at
NCKAP1
NCKIPSD
NCL
NCOA6
NCOR2
NDST1
NDUFS2
NF2
NFATC3
NFE2L2
NFKBIA
NKX2-1
NNAT
NOLC1
NONO
NOS2C
NQO1
NR0B2
NR2C1
NR2F2
NR4A1
NR4A1
NR4A1
NR4A2
NRG1
NTNG1
NTRK3
NTRK3
NTSR2
NUDC
NUDT1
NUDT3
NXF1
OAS2
OAT
OBSL1
ODF1
OGG1
OPRL1
OR2B6
OR7E62P
OTUB1
OTUD4
P2RX7
PABPC1
PACRG
PAFAH1B1
PAK4
PAM
PAX2
PAX7
PAX8
PAXIP1
PBEF1
PBX1
PCBP2
PCBP3
PCDHA9
PDCD1
PDCD6
PDE4A
PDE4B
PDGFRA
PDGFRB
PDLIM1
PDLIM3
PDLIM5
PDPK1
PFKFB1
PFKFB2
PGAM2
PGM1
PGRMC1
PGRMC2
PHKB
PIAS2
PICALM
PIGB
PIGR
PIK3CB
PIK3IP1
PIK3R2
PIK3R3
PIP4K2B
PIP5K1C
PITRM1
PJA2
PKM2
PLEKHG3
PLI37122_at
PLP2
PMF1
PMP22
PMS2
PN33543_s_at
PNMT
POGZ
POL3S
POLR2B
POU4F1
POU6F2
PPIF
PPL
PPM1D
PPM1E
PPP1R10
PPP2R5C
PPP2R5D
PPP3CA
PPWD1
PRDX2
PREPL
PRH1
PRKAB2
PRKACG
PRKD2
PRMT1
PRMT2
PROX1
PRPF40A
PRPH
PRPS1L1
PRSS16
PSD4
PSG1
PSG7
PSIP1
PSMA1
PSMB3
PSMB4
PSMB4
PSMC5
PSMD1
PSMD11
PSMD4
PTGER3
PTGS1
PTH2R
PTHLH
PTOV1
PTP4A2
PTPN13
PTPN9
PUF60
PURA
PVT1
R3HDM2
RAB11FIP5
RAB1A
RAB21
RAB31
RAB8A
RABGAP1
RAC1
RAC2
RAD21
RAD51L3
RAE1
RAGE
RARS
RASSF1
RB1
RBBP8
RBL2
RBM39
RBM5
RBM8A
RBMX
RBPJ
RBPMS
RBPMS
RCE1
REG1B
RELA
REPS2
RGL2
RGPD8
RGS2
RGS7
RHBDF1
RHBDL1
RHEB
RIMS1
RIMS2
RIN2
RNASE4
RND2
RNF11
RNF4
RNF6
RNH1
RP1-21O18
RP13-122B23
RPL8
RPS26
RPS3
RPS6KB2
RRAGA
RRAS
RREB1
RSRC2
RTEL1
RTN4
RUNX1
RUNX1
RUNX2
RYK
S100A4
S73149
SACM1L
SAFB
SAP18
SAR1A
SC4MOL
SCAMP5
SCARB1
SCEL
SCRN1
SDCBP
SDHD
SDS
SEC13
SEC24B
SEC31A
SEMA3F
SERINC1
SERPINA4
SERPINB2
SERPINB6
SERTAD2
SET
SEZ6L
SF1
SFI1
SFRS1
SFRS11
SFRS18
SFRS2
SFRS2B
SFRS4
SFRS5
SFRS7
SGTA
SH3BGRL
SHBG
SHC1
SHOC2
SIM2
SIT1
SIVA1
SIX6
SL39789_at
SLA
SLC10A2
SLC12A4
SLC14A2
SLC15A1
SLC17A1
SLC18A1
SLC18A3
SLC1A6
SLC22A14
SLC22A18AS
SLC22A6
SLC24A1
SLC25A11
SLC25A3
SLC25A36
SLC25A6
SLC35E2
SLC5A2
SLC6A11
SLC6A2
SLC6A4
SLC6A7
SLC6A7
SLC6A9
SLC7A4
SLC9A1
SLC9A3R2
SMAD4
SMARCD2
SMARCE1
SMCP
SMPDL3B
SMT31830_s_at
SMYD5
SNRPA
SNRPB
SNTB2
SNX2
SO39097_at
SORBS2
SORBS3
SOX11
SOX2
SP36798_g_at
SPARC
SPECC1L
SPG20
SPINT1
SPINT3
SPRR2C
SRD5A1
SREBF1
SRF
SRM
SRPX
SSTR2
SSTR5
SSX1
ST13
ST14
ST20
ST5
STAT2
STAT3
STATH
STAU1
STAU2
STK24
STRAP
STX12
STX16
STX16
STXBP1
SUB1
SULF1
SULT4A1
SUPT3H
SVIL
SYNGR4
T
TACSTD2
TAF1
TAGLN3
TARDBP
TBCB
TBCD
TBCD
TBR1
TBX1
TBX1
TBX10
TBX19
TBX5
TCEB1
TCF25
TCOF1
TCP1
TEGT
TEP1
TES
TFAP2A
TFAP2B
TFRC
TGDS
TGFBR2
TGM2
TGM3
TGOLN2
THBS1
THRA
THUMPD1
TIMP1
TLK1
TLOC1
TLX2
TMEM47
TMPRSS6
TMSB10
TNC
TNFRSF10C
TNFRSF25
TNK1
TNPO3
TNRC15
TOMM70A
TOP2A
TOP2A
TOR1AIP1
TP53I11
TPM1
TPMT
TPO
TPX2
TRA2A
TRAFD1
TRAP1
TRAV10
TRAV16
TRIM15
TRIM2
TRIM28
TRIM38
TRIM58
TROVE2
TROVE2
TSPYL4
TSSK2
TTC3
TTLL4
TUB
TUBB
TUBB2A
TUBB2A
TUBB2B
TUBB2B
TUBB3
TUBGCP4
TUG1
TULP3
TX36992_at
TYR
U00956
U51704
U51713
U79295
U91640
UBC
UBC
UBC
UBE2D1
UBE3B
UBE4A
UBR4
UC37853_at
UCKL1
UCP3
UGP2
UGT2B15
UGT2B15
UGT2B17
UPF3A
UQCRFS1
USP10
USP11
USP19
USP22
USP24
USP33
USP9X
USP9X
UTP3
VAMP3
VCY
VEZF1
VIM
VNN1
VPS11
VSIG4
W26381
W27081
W27607
WDR42A
WDR62
WEE1
WFS1
WHDC1
WNT10B
WNT11
WWOX
XDH
XPO1
XPO6
XRCC5
XRCC5
YAF2
YME1L1
YWHAQ
YWHAQ
Z25437
Z49995
Z82180
Z82180
ZBED1
ZBED4
ZBTB24
ZBTB40
ZC3H11A
ZEB1
ZFHX3
ZFP36L2
ZFP36L2
ZKSCAN3
ZMIZ1
ZNF157
ZNF337
ZNF384
ZNF451
ZNF500
ZNF592
ZWINTAS
