# Supplementary material for: A Network Biology Approach Identifies Molecular Cross-Talk between Normal Prostate Epithelial and Prostate Carcinoma Cells
Source: PLoS Comput Biol. 2016 Apr 28;12(4):e1004884. doi: 10.1371/journal.pcbi.1004884 (PMC4849722; doi:10.1371/journal.pcbi.1004884)
Supplement: S5 Table — The excel file is the output of the web based tool DAVID for the targets of positively and negatively polarized genes. (XLSX) [file pcbi.1004884.s014.xlsx]

## Sheet: p>0 specific gene list
2003-09-01
31324_a31324_at
32282_a32282_at
32661_s_a32661_s_at
32832_a32832_at
33836_a33836_at
33946_a33946_at
35916_s_a35916_s_at
38991_a38991_at
39664_a39664_at
40160_a40160_at
40951_a40951_at
ABCB9
ABI1
ABR
ABTB2
ACTL6B
ACVR1B
ADARB1
AES
AF023203
AF038185
AF052172
AFF1
AGPS
AGX37880_at
AKAP12
AKAP3
AKAP7
ALDOB
ALOX12
ANAPC5
APOBEC3C
ARCN1
ARHGEF6
ARSE
ARTN
ASCIZ
ATP4A
ATP6V1B1
ATXN2
BCAT1
BRD3
BTG1
C10orf12
C16orf7
C1orf2
C3orf51
C7orf44
C9orf164
CAP1
CASP2
CBLN1
CCNA2
CCNB2
CDC123
CDC34
CHRNE
CHST3
CLASP2
CLINT1
CMA1
CNKSR1
COL19A1
COL21A1
COPE
COR36016_at
COX6A2
CPSF4
CRIM1
CROP
CUGBP1
CXADR
CYP19A1
CYP2A13
CYP2A6
D4S234E
DAXX
DCTD
DDOS38791_at
DDOS41825_at
DDX3X
DDX3Y
DDX51
DEFA1
DHX15
DICER1
DLS33258_g_at
DNAH9
DOPEY2
DTX2
E2F4
EAPP
ECE2
EDIL3
EFNA5
EFNB1
EIF4A1
EIF4B
EIF5B
ELN
EMID1
ERBB3
ESR2
F7
FAM102A
FAM20B
FCGR31432_g_at
FGF7
FHI1992_at
FIG4
FKBP2
FLNB
FLRT2
FOXA1
FOXE1
FOXG1
GABPB2
GARNL4
GARS
GLRA3
GLT25D2
GOLGA3
GOLGA4
GORASP1
GRIK5
GRIP2
GUCY1A3
H2AFB1
HADHA
HCRTR2
HES1
HIPK1
HIST1H3E
HMGA2
HMOX2
HNF4G
HRK
HTR1B
HUWE1
HYAL1
IARS
IFI6
IGF2
IGF2BP3
IGFBP2
IGHJ3
IL3
IL6S37621_at
ILF3
INHBB
IQCB1
ISLR
ITGA10
ITIH3
KCND3
KCNMA1
KCNS1
KHDRBS1
KIAA0256
KIAA0649
KIAA1012
KIAA1109
KIAA1279
KRT16
KRT6A
KRTAP26-1
KYNU
LEFTY1
LGMN
LMO1
LPXN
MAGEC1
MAP2K2
MAPK10
MBL2
ME35684_at
METTL1
MGEA5
MGP
MIRN568
MMP11
MRPL33
MTHFR
MTMR15
MTMR3
MTX1
NCDN
NDUFV1
NEK9
NEUROD2
NFKB1
NFRKB
NMB
NOL5A
NOS2A
NOTCH3
NOX1
NPM3
NPPA
NR1I2
NRD1
NRTN
NTRK1
NTRK2
NUMA1
NUP50
NUPR1
OAZ1
ODZ4
PAPPA2
PAX3
PAX9
PCGF1
PDGFA
PFKFB3
PHOX2B
PI4KB
PKP4
PLIN
PLK1
PLLP
POLA2
POLDIP3
POLS
PPP2R1A
PRF1
PRNPIP
PRPS1
PSD
psiTPTE22
PTHR1
PTPRF
PTPRN
PUM1
PUM2
RAB14
RAB3GAP1
RABGGTA
RAD23A
RALYL
RAP1GAP
RAPGEF5
RBM16
REEP1
REG1A
RER1
RIBC2
RING1
RNF187
RNF44
RNPEP
RPA2
RPH3A
RPL28
RPLP1
RPS6KA3
RRBP1
RSC1A1
S82075
SAFB2
SDC3
SEC24C
SEMA5A
SF3A1
SFTPD
SLC17A3
SLC1A4
SLC22A5
SLC30A3
SLMO1
SLN
SMARCA4
SMARCD1
SORL1
SOX4
SPG11
SPINK2
SPOP
SRRM1
ST6GALNAC4
STARD7
STK17A
STK25
STMN1
TAF12
TAF5
TANC2
TBC1D8
TBXA2R
TCF20
TEG33988_at
TEG33989_f_at
TERF2
TFDP2
TGFB1
TGIF1
TIMP2
TIMP3
TMEM87A
TNP1
TOP2B
TRD@
TRIB2
TRIM16
TSC2
TSNAX
TYMS
U08191
U2AF1
U2AF2
UBE2S
UBE3C
UBE4B
UBXD8
UGCG
UQCRC1
USP4
VASH1
VENTX
W27858
W29045
WBSCR22
WIPF2
WNT2B
WNT8B
XRCC2
YBX1
YTHDC1
ZBTB7A
ZFYVE26
ZMYND11
ZNF289
ZNF428
ZNF91
ZSCAN12

## Sheet: p>0 specific gprofiler
#	signf	p-value	T	Q	Q&T	Q&T/Q	Q&T/T	term ID	t type	t group	t name	t depth	Q&T list
#
1	!	0.00673	1252	281	40	0.142	0.032	GO:0007167	BP	6	enzyme linked receptor protein signaling pathway	1	F7,EIF4B,ERBB3,EFNB1,LGMN,TSC2,TGFB1,PPP2R1A,CASP2,NFKB1,AKAP3,TFDP2,HES1,IGFBP2,ATP6V1B1,RAB14,MAP2K2,ARHGEF6,ACVR1B,ABI1,FGF7,CNKSR1,PTPRF,NTRK2,CRIM1,ABR,INHBB,CLASP2,IL3,IGF2,NRTN,NPPA,RPS6KA3,TGIF1,EFNA5,FLRT2,PDGFA,NTRK1,E2F4,LEFTY1
1	!	0.0328	97	281	9	0.032	0.093	GO:1903214	BP	5	regulation of protein targeting to mitochondrion	1	U2AF2,STARD7,HUWE1,RPL28,HES1,FAM20B,SLMO1,UGCG,U2AF1
1	!	0.0121	86	281	9	0.032	0.105	GO:1903955	BP	5	positive regulation of protein targeting to mitochondrion	1	U2AF2,STARD7,HUWE1,RPL28,HES1,FAM20B,SLMO1,UGCG,U2AF1
1	!	0.0392	578	281	23	0.082	0.04	GO:0043068	BP	1	positive regulation of programmed cell death	1	NOX1,CDC34,AES,TGFB1,PPP2R1A,GRIK5,CASP2,ALOX12,SPOP,SOX4,SPINK2,ARHGEF6,BTG1,HRK,HMGA2,KCNMA1,ABR,INHBB,STK17A,NUPR1,NTRK1,DAXX,DDX3X
1	!	0.0184	16973	281	269	0.957	0.016	GO:0008150	BP	8	biological_process	1	TBXA2R,DNAH9,NOX1,UBE3C,UQCRC1,POLA2,ZMYND11,AGPS,NCDN,TIMP2,METTL1,ELN,PTPRN,PUM2,F7,PSD,BCAT1,EIF4B,U2AF2,ERBB3,YBX1,SMARCD1,DDX3Y,REEP1,VASH1,WBSCR22,TRIB2,ZFYVE26,NOTCH3,WNT8B,RAP1GAP,ACTL6B,TOP2B,NRD1,COL19A1,YTHDC1,STARD7,HADHA,HUWE1,ANAPC5,RPH3A,GOLGA3,EFNB1,DTX2,CMA1,NUP50,ARCN1,CDC34,MMP11,SF3A1,TCF20,POLDIP3,TIMP3,MTMR3,LGMN,DICER1,RABGGTA,CBLN1,PLLP,TSC2,HMOX2,SPG11,OAZ1,AES,TGFB1,PPP2…
1	!	0.000607	11990	281	215	0.765	0.018	GO:0008152	BP	8	metabolic process	2	TBXA2R,DNAH9,NOX1,UBE3C,UQCRC1,POLA2,ZMYND11,AGPS,TIMP2,METTL1,PTPRN,PUM2,F7,PSD,BCAT1,EIF4B,U2AF2,ERBB3,YBX1,SMARCD1,DDX3Y,WBSCR22,TRIB2,ZFYVE26,NOTCH3,RAP1GAP,ACTL6B,TOP2B,NRD1,COL19A1,YTHDC1,HADHA,HUWE1,ANAPC5,DTX2,CMA1,NUP50,CDC34,MMP11,SF3A1,TCF20,POLDIP3,TIMP3,MTMR3,LGMN,DICER1,RABGGTA,TSC2,HMOX2,OAZ1,AES,TGFB1,PPP2R1A,ATP4A,GARS,CASP2,NPM3,UBE2S,RPL28,ALOX12,PHOX2B,NFKB1,MAPK10,DHX15,LPXN,…
1	!	0.00165	10395	281	192	0.683	0.018	GO:0044238	BP	8	primary metabolic process	3	NOX1,UBE3C,UQCRC1,POLA2,ZMYND11,AGPS,TIMP2,METTL1,PTPRN,PUM2,F7,BCAT1,EIF4B,U2AF2,ERBB3,YBX1,SMARCD1,DDX3Y,WBSCR22,TRIB2,ZFYVE26,NOTCH3,ACTL6B,TOP2B,NRD1,YTHDC1,HADHA,HUWE1,ANAPC5,DTX2,CMA1,NUP50,CDC34,MMP11,SF3A1,TCF20,POLDIP3,TIMP3,MTMR3,LGMN,DICER1,RABGGTA,TSC2,OAZ1,AES,TGFB1,PPP2R1A,GARS,CASP2,NPM3,UBE2S,RPL28,ALOX12,PHOX2B,NFKB1,MAPK10,DHX15,LPXN,FIG4,TFDP2,HES1,USP4,HYAL1,GORASP1,PCGF1,IGFB…
1	!	0.000662	10728	281	198	0.705	0.018	GO:0071704	BP	8	organic substance metabolic process	3	NOX1,UBE3C,UQCRC1,POLA2,ZMYND11,AGPS,TIMP2,METTL1,PTPRN,PUM2,F7,BCAT1,EIF4B,U2AF2,ERBB3,YBX1,SMARCD1,DDX3Y,WBSCR22,TRIB2,ZFYVE26,NOTCH3,ACTL6B,TOP2B,NRD1,COL19A1,YTHDC1,HADHA,HUWE1,ANAPC5,DTX2,CMA1,NUP50,CDC34,MMP11,SF3A1,TCF20,POLDIP3,TIMP3,MTMR3,LGMN,DICER1,RABGGTA,TSC2,HMOX2,OAZ1,AES,TGFB1,PPP2R1A,GARS,CASP2,NPM3,UBE2S,RPL28,ALOX12,PHOX2B,NFKB1,MAPK10,DHX15,LPXN,FIG4,TFDP2,HES1,USP4,HYAL1,GORA…
1	!	0.00323	9200	281	174	0.619	0.019	GO:0043170	BP	8	macromolecule metabolic process	4	NOX1,UBE3C,UQCRC1,POLA2,ZMYND11,TIMP2,METTL1,PTPRN,PUM2,F7,EIF4B,U2AF2,ERBB3,YBX1,SMARCD1,DDX3Y,WBSCR22,TRIB2,ZFYVE26,NOTCH3,ACTL6B,TOP2B,NRD1,COL19A1,YTHDC1,HUWE1,ANAPC5,DTX2,CMA1,NUP50,CDC34,MMP11,SF3A1,TCF20,POLDIP3,TIMP3,MTMR3,LGMN,DICER1,RABGGTA,TSC2,OAZ1,AES,TGFB1,PPP2R1A,GARS,CASP2,NPM3,UBE2S,RPL28,ALOX12,PHOX2B,NFKB1,MAPK10,DHX15,LPXN,TFDP2,HES1,USP4,HYAL1,GORASP1,PCGF1,IGFBP2,STK25,RAB3G…
1	!	0.0106	5404	281	114	0.406	0.021	GO:0010467	BP	8	gene expression	5	UQCRC1,ZMYND11,METTL1,PUM2,EIF4B,U2AF2,YBX1,SMARCD1,DDX3Y,WBSCR22,NOTCH3,ACTL6B,NRD1,YTHDC1,CMA1,NUP50,SF3A1,TCF20,POLDIP3,LGMN,DICER1,TSC2,AES,TGFB1,PPP2R1A,GARS,CASP2,NPM3,RPL28,ALOX12,PHOX2B,NFKB1,MAPK10,DHX15,LPXN,TFDP2,HES1,USP4,PCGF1,RAB3GAP1,TSNAX,TNP1,TAF12,SPOP,KHDRBS1,SOX4,RRBP1,MAP2K2,SMARCA4,ILF3,FOXA1,EAPP,SAFB2,TERF2,SRRM1,BTG1,PUM1,ACVR1B,PAX3,IGF2BP3,SORL1,RPLP1,ESR2,FGF7,NR1I2,EC…
1	!	0.0115	5661	281	118	0.42	0.021	GO:0019538	BP	8	protein metabolic process	5	NOX1,UBE3C,UQCRC1,ZMYND11,TIMP2,PTPRN,PUM2,F7,EIF4B,ERBB3,DDX3Y,TRIB2,NOTCH3,NRD1,HUWE1,ANAPC5,DTX2,CMA1,NUP50,CDC34,MMP11,POLDIP3,TIMP3,MTMR3,LGMN,DICER1,RABGGTA,TSC2,OAZ1,TGFB1,PPP2R1A,GARS,CASP2,UBE2S,RPL28,ALOX12,NFKB1,MAPK10,HES1,USP4,HYAL1,GORASP1,PCGF1,IGFBP2,STK25,RAB3GAP1,PAPPA2,NEK9,TAF12,SPOP,KHDRBS1,CHST3,SOX4,RRBP1,IFI6,MAP2K2,SPINK2,ILF3,ARHGEF6,UBE4B,BTG1,SFTPD,PUM1,ACVR1B,IGF2BP3,…
1	!	0.00218	6113	281	128	0.456	0.021	GO:1901360	BP	8	organic cyclic compound metabolic process	4	NOX1,UQCRC1,POLA2,ZMYND11,TIMP2,METTL1,EIF4B,U2AF2,YBX1,SMARCD1,DDX3Y,WBSCR22,ZFYVE26,NOTCH3,ACTL6B,TOP2B,YTHDC1,HUWE1,NUP50,CDC34,SF3A1,TCF20,LGMN,DICER1,TSC2,HMOX2,AES,TGFB1,PPP2R1A,GARS,NPM3,RPL28,PHOX2B,NFKB1,MAPK10,DHX15,LPXN,TFDP2,HES1,USP4,PCGF1,KYNU,ATP6V1B1,RPA2,TNP1,TAF12,SPOP,KHDRBS1,SLC17A3,SOX4,SMARCA4,DCTD,ILF3,FOXA1,EAPP,SAFB2,AKAP12,CAP1,TERF2,SRRM1,BTG1,HTR1B,ACVR1B,PAX3,ALDOB,SO…
1	!	0.000323	6301	281	134	0.477	0.021	GO:0009058	BP	8	biosynthetic process	3	NOX1,POLA2,ZMYND11,AGPS,TIMP2,PUM2,BCAT1,EIF4B,U2AF2,YBX1,SMARCD1,DDX3Y,WBSCR22,TRIB2,NOTCH3,ACTL6B,HADHA,CMA1,NUP50,CDC34,TCF20,POLDIP3,MTMR3,DICER1,TSC2,OAZ1,AES,TGFB1,PPP2R1A,GARS,NPM3,RPL28,ALOX12,PHOX2B,NFKB1,MAPK10,LPXN,FIG4,TFDP2,HES1,HYAL1,GORASP1,PCGF1,RAB3GAP1,KYNU,RPA2,TNP1,TAF12,SPOP,KHDRBS1,CHST3,SOX4,RRBP1,SMARCA4,DCTD,ILF3,FOXA1,EAPP,SAFB2,AKAP12,CAP1,TERF2,SRRM1,BTG1,SFTPD,PUM1,HT…
1	!	0.000258	6216	281	133	0.473	0.021	GO:1901576	BP	8	organic substance biosynthetic process	4	NOX1,POLA2,ZMYND11,AGPS,TIMP2,PUM2,BCAT1,EIF4B,U2AF2,YBX1,SMARCD1,DDX3Y,WBSCR22,TRIB2,NOTCH3,ACTL6B,HADHA,NUP50,CDC34,TCF20,POLDIP3,MTMR3,DICER1,TSC2,OAZ1,AES,TGFB1,PPP2R1A,GARS,NPM3,RPL28,ALOX12,PHOX2B,NFKB1,MAPK10,LPXN,FIG4,TFDP2,HES1,HYAL1,GORASP1,PCGF1,RAB3GAP1,KYNU,RPA2,TNP1,TAF12,SPOP,KHDRBS1,CHST3,SOX4,RRBP1,SMARCA4,DCTD,ILF3,FOXA1,EAPP,SAFB2,AKAP12,CAP1,TERF2,SRRM1,BTG1,SFTPD,PUM1,HTR1B,A…
1	!	0.016	5201	281	110	0.391	0.021	GO:0009059	BP	8	macromolecule biosynthetic process	5	NOX1,POLA2,ZMYND11,PUM2,EIF4B,U2AF2,YBX1,SMARCD1,DDX3Y,WBSCR22,TRIB2,NOTCH3,ACTL6B,NUP50,CDC34,TCF20,POLDIP3,DICER1,TSC2,AES,TGFB1,PPP2R1A,GARS,NPM3,RPL28,PHOX2B,NFKB1,MAPK10,LPXN,TFDP2,HES1,HYAL1,GORASP1,PCGF1,RAB3GAP1,RPA2,TNP1,TAF12,SPOP,KHDRBS1,CHST3,SOX4,RRBP1,SMARCA4,ILF3,FOXA1,EAPP,SAFB2,TERF2,SRRM1,BTG1,SFTPD,PUM1,ACVR1B,PAX3,IGF2BP3,ST6GALNAC4,RPLP1,ESR2,FGF7,NR1I2,CCNA2,TAF5,HMGA2,CDC12…
1	!	9.1e-05	6881	281	145	0.516	0.021	GO:0006807	BP	8	nitrogen compound metabolic process	3	NOX1,UQCRC1,POLA2,ZMYND11,TIMP2,METTL1,PUM2,BCAT1,EIF4B,U2AF2,YBX1,SMARCD1,DDX3Y,WBSCR22,ZFYVE26,NOTCH3,ACTL6B,TOP2B,YTHDC1,HUWE1,CMA1,NUP50,CDC34,SF3A1,TCF20,POLDIP3,DICER1,TSC2,HMOX2,OAZ1,AES,TGFB1,PPP2R1A,GARS,NPM3,RPL28,PHOX2B,NFKB1,MAPK10,DHX15,LPXN,TFDP2,HES1,USP4,HYAL1,PCGF1,KYNU,ATP6V1B1,RPA2,TNP1,TAF12,SPOP,KHDRBS1,CHST3,SLC17A3,SOX4,RRBP1,SMARCA4,DCTD,ILF3,FOXA1,EAPP,SAFB2,AKAP12,CAP1,T…
1	!	0.000327	2261	281	64	0.228	0.028	GO:1901564	BP	8	organonitrogen compound metabolic process	4	NOX1,UQCRC1,TIMP2,PUM2,BCAT1,EIF4B,DDX3Y,CMA1,POLDIP3,DICER1,HMOX2,OAZ1,TGFB1,PPP2R1A,GARS,RPL28,NFKB1,HYAL1,KYNU,ATP6V1B1,KHDRBS1,CHST3,SLC17A3,SOX4,RRBP1,DCTD,ILF3,AKAP12,CAP1,PUM1,HTR1B,IGF2BP3,ST6GALNAC4,ALDOB,SORL1,RPLP1,FGF7,ECE2,PRPS1,NTRK2,UGCG,CDC123,ARSE,EIF5B,EIF4A1,ITIH3,SDC3,GUCY1A3,NDUFV1,PFKFB3,NPPA,RNPEP,TYMS,MTHFR,RPS6KA3,FOXE1,IARS,SLC22A5,NTRK1,MGEA5,ATXN2,DDX3X,MRPL33,APOBEC3C
1	!	0.00199	1425	281	45	0.16	0.032	GO:1901566	BP	8	organonitrogen compound biosynthetic process	5	TIMP2,PUM2,BCAT1,EIF4B,DDX3Y,POLDIP3,DICER1,OAZ1,TGFB1,GARS,RPL28,NFKB1,HYAL1,KYNU,KHDRBS1,CHST3,SOX4,RRBP1,DCTD,ILF3,AKAP12,CAP1,PUM1,HTR1B,IGF2BP3,ST6GALNAC4,RPLP1,FGF7,PRPS1,NTRK2,UGCG,CDC123,EIF5B,EIF4A1,SDC3,GUCY1A3,NPPA,TYMS,MTHFR,RPS6KA3,IARS,NTRK1,ATXN2,DDX3X,MRPL33
1	!	0.00242	977	281	35	0.125	0.036	GO:0040007	BP	8	growth	2	TIMP3,LGMN,DICER1,SPG11,TGFB1,PPP2R1A,ALOX12,SEMA5A,HYAL1,IGFBP2,PAPPA2,SMARCA4,BTG1,ACVR1B,CYP19A1,KIAA1109,ESR2,FGF7,GOLGA4,ODZ4,HMGA2,CRIM1,CCNB2,INHBB,CLASP2,MBL2,NPPA,NUPR1,TYMS,RPS6KA3,EFNA5,XRCC2,ATXN2,DDX3X,LEFTY1
1	!	4.74e-09	15323	281	265	0.943	0.017	GO:0009987	BP	8	cellular process	2	TBXA2R,DNAH9,NOX1,UBE3C,UQCRC1,POLA2,ZMYND11,AGPS,NCDN,TIMP2,METTL1,ELN,PTPRN,PUM2,F7,PSD,BCAT1,EIF4B,U2AF2,ERBB3,YBX1,SMARCD1,DDX3Y,REEP1,VASH1,WBSCR22,TRIB2,ZFYVE26,NOTCH3,WNT8B,RAP1GAP,ACTL6B,TOP2B,NRD1,COL19A1,YTHDC1,STARD7,HADHA,HUWE1,ANAPC5,EFNB1,DTX2,CMA1,NUP50,ARCN1,CDC34,MMP11,SF3A1,TCF20,POLDIP3,TIMP3,MTMR3,LGMN,DICER1,RABGGTA,CBLN1,PLLP,TSC2,HMOX2,SPG11,OAZ1,AES,TGFB1,PPP2R1A,COPE,ATP4…
1	!	9.22e-05	10299	281	195	0.694	0.019	GO:0044237	BP	8	cellular metabolic process	3	NOX1,UBE3C,UQCRC1,POLA2,ZMYND11,AGPS,TIMP2,METTL1,PTPRN,PUM2,F7,BCAT1,EIF4B,U2AF2,ERBB3,YBX1,SMARCD1,DDX3Y,WBSCR22,TRIB2,ZFYVE26,NOTCH3,ACTL6B,TOP2B,NRD1,YTHDC1,HADHA,HUWE1,ANAPC5,DTX2,CMA1,NUP50,CDC34,SF3A1,TCF20,POLDIP3,TIMP3,MTMR3,LGMN,DICER1,RABGGTA,TSC2,HMOX2,OAZ1,AES,TGFB1,PPP2R1A,GARS,NPM3,UBE2S,RPL28,ALOX12,PHOX2B,NFKB1,MAPK10,DHX15,LPXN,FIG4,TFDP2,HES1,USP4,HYAL1,GORASP1,PCGF1,IGFBP2,STK…
1	!	0.00319	8512	281	164	0.584	0.019	GO:0044260	BP	8	cellular macromolecule metabolic process	4	NOX1,UBE3C,POLA2,ZMYND11,TIMP2,METTL1,PTPRN,PUM2,F7,EIF4B,U2AF2,ERBB3,YBX1,SMARCD1,DDX3Y,WBSCR22,TRIB2,ZFYVE26,NOTCH3,ACTL6B,TOP2B,NRD1,YTHDC1,HUWE1,ANAPC5,DTX2,CMA1,NUP50,CDC34,SF3A1,TCF20,POLDIP3,TIMP3,MTMR3,LGMN,DICER1,RABGGTA,TSC2,AES,TGFB1,PPP2R1A,GARS,NPM3,UBE2S,RPL28,ALOX12,PHOX2B,NFKB1,MAPK10,DHX15,LPXN,TFDP2,HES1,USP4,HYAL1,GORASP1,PCGF1,IGFBP2,STK25,RAB3GAP1,PAPPA2,RPA2,TNP1,NEK9,TAF12,…
1	!	0.0213	5047	281	107	0.381	0.021	GO:0044267	BP	8	cellular protein metabolic process	5	NOX1,UBE3C,ZMYND11,TIMP2,PTPRN,PUM2,F7,EIF4B,ERBB3,DDX3Y,TRIB2,NOTCH3,NRD1,HUWE1,ANAPC5,DTX2,CMA1,NUP50,CDC34,POLDIP3,TIMP3,MTMR3,LGMN,DICER1,RABGGTA,TSC2,TGFB1,PPP2R1A,GARS,UBE2S,RPL28,ALOX12,NFKB1,MAPK10,HES1,USP4,GORASP1,PCGF1,IGFBP2,STK25,RAB3GAP1,PAPPA2,NEK9,TAF12,SPOP,KHDRBS1,SOX4,RRBP1,IFI6,MAP2K2,SPINK2,ILF3,ARHGEF6,UBE4B,BTG1,SFTPD,PUM1,ACVR1B,IGF2BP3,ABI1,ST6GALNAC4,SORL1,RPLP1,FGF7,PTP…
1	!	0.00142	5881	281	125	0.445	0.021	GO:0046483	BP	8	heterocycle metabolic process	4	NOX1,UQCRC1,POLA2,ZMYND11,TIMP2,METTL1,EIF4B,U2AF2,YBX1,SMARCD1,DDX3Y,WBSCR22,ZFYVE26,NOTCH3,ACTL6B,TOP2B,YTHDC1,HUWE1,NUP50,CDC34,SF3A1,TCF20,DICER1,TSC2,HMOX2,AES,TGFB1,PPP2R1A,GARS,NPM3,RPL28,ALOX12,PHOX2B,NFKB1,MAPK10,DHX15,LPXN,TFDP2,HES1,USP4,PCGF1,KYNU,ATP6V1B1,RPA2,TNP1,TAF12,SPOP,KHDRBS1,SLC17A3,SOX4,SMARCA4,DCTD,ILF3,FOXA1,EAPP,SAFB2,AKAP12,CAP1,TERF2,SRRM1,BTG1,HTR1B,ACVR1B,PAX3,ALDOB,…
1	!	0.00302	5895	281	124	0.441	0.021	GO:0006725	BP	8	cellular aromatic compound metabolic process	4	NOX1,UQCRC1,POLA2,ZMYND11,TIMP2,METTL1,EIF4B,U2AF2,YBX1,SMARCD1,DDX3Y,WBSCR22,ZFYVE26,NOTCH3,ACTL6B,TOP2B,YTHDC1,HUWE1,NUP50,CDC34,SF3A1,TCF20,DICER1,TSC2,HMOX2,AES,TGFB1,PPP2R1A,GARS,NPM3,RPL28,PHOX2B,NFKB1,MAPK10,DHX15,LPXN,TFDP2,HES1,USP4,PCGF1,KYNU,ATP6V1B1,RPA2,TNP1,TAF12,SPOP,KHDRBS1,SLC17A3,SOX4,SMARCA4,DCTD,ILF3,FOXA1,EAPP,SAFB2,AKAP12,CAP1,TERF2,SRRM1,BTG1,HTR1B,ACVR1B,PAX3,ALDOB,RPLP1,E…
1	!	0.0001	6570	281	140	0.498	0.021	GO:0034641	BP	8	cellular nitrogen compound metabolic process	4	NOX1,UQCRC1,POLA2,ZMYND11,TIMP2,METTL1,PUM2,BCAT1,EIF4B,U2AF2,YBX1,SMARCD1,DDX3Y,WBSCR22,ZFYVE26,NOTCH3,ACTL6B,TOP2B,YTHDC1,HUWE1,CMA1,NUP50,CDC34,SF3A1,TCF20,POLDIP3,DICER1,TSC2,HMOX2,OAZ1,AES,TGFB1,PPP2R1A,GARS,NPM3,RPL28,PHOX2B,NFKB1,MAPK10,DHX15,LPXN,TFDP2,HES1,USP4,PCGF1,KYNU,ATP6V1B1,RPA2,TNP1,TAF12,SPOP,KHDRBS1,SLC17A3,SOX4,RRBP1,SMARCA4,DCTD,ILF3,FOXA1,EAPP,SAFB2,AKAP12,CAP1,TERF2,SRRM1,B…
1	!	0.0028	5700	281	121	0.431	0.021	GO:0006139	BP	8	nucleobase-containing compound metabolic process	5	NOX1,UQCRC1,POLA2,ZMYND11,TIMP2,METTL1,EIF4B,U2AF2,YBX1,SMARCD1,DDX3Y,WBSCR22,ZFYVE26,NOTCH3,ACTL6B,TOP2B,YTHDC1,HUWE1,NUP50,CDC34,SF3A1,TCF20,DICER1,TSC2,AES,TGFB1,PPP2R1A,GARS,NPM3,RPL28,PHOX2B,NFKB1,MAPK10,DHX15,LPXN,TFDP2,HES1,USP4,PCGF1,KYNU,ATP6V1B1,RPA2,TNP1,TAF12,SPOP,KHDRBS1,SOX4,SMARCA4,DCTD,ILF3,FOXA1,EAPP,SAFB2,AKAP12,CAP1,TERF2,SRRM1,BTG1,HTR1B,ACVR1B,PAX3,ALDOB,RPLP1,ESR2,FGF7,NR1I2…
1	!	0.00124	6118	281	129	0.459	0.021	GO:0044249	BP	8	cellular biosynthetic process	4	POLA2,ZMYND11,AGPS,TIMP2,PUM2,BCAT1,EIF4B,U2AF2,YBX1,SMARCD1,DDX3Y,WBSCR22,TRIB2,NOTCH3,ACTL6B,HADHA,NUP50,CDC34,TCF20,POLDIP3,MTMR3,DICER1,TSC2,OAZ1,AES,TGFB1,PPP2R1A,GARS,NPM3,RPL28,ALOX12,PHOX2B,NFKB1,MAPK10,LPXN,FIG4,TFDP2,HES1,GORASP1,PCGF1,RAB3GAP1,KYNU,RPA2,TNP1,TAF12,SPOP,KHDRBS1,CHST3,SOX4,RRBP1,SMARCA4,DCTD,ILF3,FOXA1,EAPP,SAFB2,AKAP12,CAP1,TERF2,SRRM1,BTG1,SFTPD,PUM1,HTR1B,ACVR1B,PAX3,…
1	!	0.00993	4907	281	106	0.377	0.022	GO:0044271	BP	8	cellular nitrogen compound biosynthetic process	5	POLA2,ZMYND11,TIMP2,PUM2,EIF4B,U2AF2,YBX1,SMARCD1,DDX3Y,WBSCR22,NOTCH3,ACTL6B,NUP50,TCF20,POLDIP3,DICER1,TSC2,OAZ1,AES,TGFB1,PPP2R1A,GARS,NPM3,RPL28,PHOX2B,NFKB1,MAPK10,LPXN,TFDP2,HES1,PCGF1,KYNU,RPA2,TNP1,TAF12,SPOP,KHDRBS1,SOX4,RRBP1,SMARCA4,DCTD,ILF3,FOXA1,EAPP,SAFB2,AKAP12,CAP1,SRRM1,BTG1,PUM1,HTR1B,ACVR1B,PAX3,IGF2BP3,ST6GALNAC4,RPLP1,ESR2,FGF7,NR1I2,CCNA2,PRPS1,NTRK2,UGCG,TAF5,HMGA2,CDC123,…
1	!	8.5e-08	5851	281	138	0.491	0.024	GO:0032502	BP	8	developmental process	2	TBXA2R,NOX1,NCDN,TIMP2,ELN,PTPRN,F7,PSD,ERBB3,YBX1,SMARCD1,VASH1,TRIB2,NOTCH3,WNT8B,ACTL6B,TOP2B,COL19A1,HUWE1,RPH3A,EFNB1,CMA1,ARCN1,MMP11,TIMP3,LGMN,DICER1,CBLN1,PLLP,TSC2,SPG11,AES,TGFB1,PPP2R1A,CASP2,ALOX12,PHOX2B,NFKB1,MGP,FIG4,SEMA5A,HES1,HYAL1,GORASP1,IGFBP2,STK25,RAB3GAP1,ATP6V1B1,PAPPA2,TSNAX,ARTN,STMN1,TNP1,RAB14,SOX4,RRBP1,MAP2K2,SMARCA4,SPINK2,FOXA1,CAP1,TERF2,BTG1,SFTPD,WNT2B,PUM1,AC…
1	!	7.73e-07	5171	281	124	0.441	0.024	GO:0048856	BP	8	anatomical structure development	3	TBXA2R,NOX1,NCDN,TIMP2,ELN,PTPRN,F7,PSD,ERBB3,YBX1,SMARCD1,VASH1,NOTCH3,WNT8B,ACTL6B,TOP2B,COL19A1,RPH3A,EFNB1,CMA1,ARCN1,TIMP3,DICER1,CBLN1,PLLP,TSC2,SPG11,AES,TGFB1,PPP2R1A,CASP2,ALOX12,PHOX2B,MGP,FIG4,SEMA5A,HES1,HYAL1,GORASP1,STK25,RAB3GAP1,ATP6V1B1,PAPPA2,ARTN,STMN1,TNP1,RAB14,SOX4,MAP2K2,SMARCA4,SPINK2,FOXA1,CAP1,TERF2,BTG1,SFTPD,WNT2B,ACVR1B,PAX3,FLNB,IGF2BP3,RAPGEF5,ABI1,ALDOB,NUMA1,SORL1…
1	!	0.0105	1765	281	50	0.178	0.028	GO:0009888	BP	8	tissue development	4	ELN,ERBB3,COL19A1,EFNB1,TIMP3,DICER1,TSC2,TGFB1,ALOX12,PHOX2B,MGP,SEMA5A,HES1,HYAL1,ARTN,SOX4,MAP2K2,FOXA1,BTG1,WNT2B,ACVR1B,PAX3,FLNB,ABI1,NUMA1,KIAA1109,FGF7,UGCG,ODZ4,HMGA2,CXADR,KCNMA1,PTHR1,HIPK1,CLASP2,AF023203,NRTN,NPPA,NUPR1,TYMS,TGIF1,FOXE1,KRT16,XRCC2,PDGFA,NTRK1,PAX9,E2F4,KRT6A,TRIM16
1	!	0.00254	2769	281	71	0.253	0.026	GO:0009653	BP	8	anatomical structure morphogenesis	3	TBXA2R,NOX1,ELN,ERBB3,VASH1,NOTCH3,WNT8B,TOP2B,EFNB1,CMA1,DICER1,CBLN1,TSC2,SPG11,AES,TGFB1,ALOX12,PHOX2B,MGP,FIG4,SEMA5A,HES1,HYAL1,GORASP1,STK25,RAB3GAP1,ATP6V1B1,PAPPA2,ARTN,STMN1,SOX4,MAP2K2,FOXA1,CAP1,BTG1,WNT2B,PAX3,FLNB,IGF2BP3,ABI1,FGF7,ITGA10,GOLGA4,NTRK2,ODZ4,HMGA2,ABR,HIPK1,CLASP2,IL3,IGF2,AF023203,NRTN,WIPF2,IQCB1,FOXG1,RPS6KA3,TGIF1,FOXE1,EFNA5,FLRT2,KRT16,XRCC2,PDGFA,NTRK1,PAX9,RING…
1	!	0.000136	5658	281	125	0.445	0.022	GO:0051179	BP	8	localization	2	NOX1,UQCRC1,POLA2,PTPRN,F7,U2AF2,ERBB3,REEP1,VASH1,RAP1GAP,TOP2B,NRD1,STARD7,HUWE1,RPH3A,GOLGA3,EFNB1,NUP50,ARCN1,POLDIP3,CBLN1,PLLP,TSC2,HMOX2,SPG11,OAZ1,TGFB1,COPE,ATP4A,GRIK5,RPL28,CHRNE,ALOX12,PHOX2B,NFKB1,AKAP3,SEMA5A,CLINT1,HES1,USP4,HYAL1,GORASP1,SLC30A3,STK25,RAB3GAP1,SLC1A4,ATP6V1B1,FAM20B,TSNAX,ARTN,STMN1,TNP1,AKAP7,RAB14,KHDRBS1,KCNS1,SLC17A3,SOX4,RRBP1,MAP2K2,SPINK2,AKAP12,CAP1,TERF2,…
1	!	0.0439	4637	281	99	0.352	0.021	GO:0051234	BP	8	establishment of localization	3	NOX1,UQCRC1,POLA2,PTPRN,U2AF2,ERBB3,REEP1,RAP1GAP,STARD7,HUWE1,RPH3A,GOLGA3,NUP50,ARCN1,POLDIP3,CBLN1,PLLP,TSC2,HMOX2,SPG11,OAZ1,TGFB1,COPE,ATP4A,GRIK5,RPL28,CHRNE,NFKB1,AKAP3,SEMA5A,CLINT1,HES1,GORASP1,SLC30A3,STK25,RAB3GAP1,SLC1A4,ATP6V1B1,FAM20B,TSNAX,AKAP7,RAB14,KHDRBS1,KCNS1,SLC17A3,SOX4,RRBP1,MAP2K2,SPINK2,AKAP12,CAP1,SRRM1,SFTPD,PUM1,HTR1B,IGF2BP3,ABI1,NUMA1,SORL1,RPLP1,FGF7,SLMO1,DOPEY2,P…
1	!	1.65e-07	13749	281	246	0.875	0.018	GO:0044699	BP	8	single-organism process	2	TBXA2R,DNAH9,NOX1,UQCRC1,POLA2,ZMYND11,AGPS,NCDN,TIMP2,ELN,PTPRN,PUM2,F7,PSD,BCAT1,EIF4B,U2AF2,ERBB3,YBX1,SMARCD1,DDX3Y,REEP1,VASH1,TRIB2,ZFYVE26,NOTCH3,WNT8B,RAP1GAP,ACTL6B,TOP2B,NRD1,COL19A1,STARD7,HADHA,HUWE1,ANAPC5,RPH3A,GOLGA3,EFNB1,DTX2,CMA1,NUP50,ARCN1,CDC34,MMP11,POLDIP3,TIMP3,MTMR3,LGMN,DICER1,RABGGTA,CBLN1,PLLP,TSC2,HMOX2,SPG11,OAZ1,AES,TGFB1,PPP2R1A,COPE,ATP4A,GRIK5,GARS,CASP2,UBE2S,RP…
1	!	0.000182	12483	281	223	0.794	0.018	GO:0044763	BP	8	single-organism cellular process	3	TBXA2R,DNAH9,NOX1,UQCRC1,POLA2,ZMYND11,AGPS,NCDN,TIMP2,ELN,PTPRN,PUM2,F7,PSD,BCAT1,EIF4B,U2AF2,ERBB3,YBX1,SMARCD1,DDX3Y,REEP1,VASH1,TRIB2,ZFYVE26,NOTCH3,WNT8B,RAP1GAP,TOP2B,NRD1,COL19A1,HADHA,HUWE1,ANAPC5,EFNB1,DTX2,CMA1,NUP50,ARCN1,CDC34,MMP11,MTMR3,LGMN,DICER1,CBLN1,PLLP,TSC2,HMOX2,SPG11,OAZ1,AES,TGFB1,PPP2R1A,COPE,ATP4A,GRIK5,GARS,CASP2,UBE2S,RPL28,CHRNE,ALOX12,PHOX2B,NFKB1,MAPK10,LPXN,AKAP3,M…
1	!	0.0116	1721	281	49	0.174	0.028	GO:0007049	BP	8	cell cycle	4	POLA2,ZMYND11,TIMP2,BCAT1,VASH1,ZFYVE26,TOP2B,ANAPC5,NUP50,CDC34,DICER1,TSC2,TGFB1,PPP2R1A,CASP2,UBE2S,PHOX2B,TFDP2,HES1,GORASP1,STK25,STMN1,RPA2,NEK9,KHDRBS1,SOX4,MAP2K2,SMARCA4,FOXA1,TERF2,PUM1,ACVR1B,NUMA1,PKP4,CCNA2,HMGA2,CDC123,CCNB2,CLASP2,PLK1,IGF2,NUPR1,TYMS,RPS6KA3,XRCC2,ADARB1,DAXX,E2F4,DDX3X
1	!	0.000347	1027	281	38	0.135	0.037	GO:0000278	BP	8	mitotic cell cycle	5	POLA2,TIMP2,BCAT1,TOP2B,ANAPC5,NUP50,CDC34,TGFB1,PPP2R1A,CASP2,UBE2S,PHOX2B,TFDP2,HES1,GORASP1,STK25,STMN1,RPA2,NEK9,KHDRBS1,SOX4,MAP2K2,SMARCA4,FOXA1,ACVR1B,NUMA1,CCNA2,HMGA2,CDC123,CCNB2,CLASP2,PLK1,IGF2,TYMS,XRCC2,DAXX,E2F4,DDX3X
1	!	0.00222	486	281	23	0.082	0.047	GO:0016049	BP	8	cell growth	4	SPG11,TGFB1,PPP2R1A,ALOX12,SEMA5A,HYAL1,IGFBP2,PAPPA2,SMARCA4,BTG1,ACVR1B,KIAA1109,ESR2,GOLGA4,CRIM1,CLASP2,NPPA,NUPR1,TYMS,RPS6KA3,EFNA5,DDX3X,LEFTY1
1	!	1.36e-07	5764	281	136	0.484	0.024	GO:0044767	BP	8	single-organism developmental process	3	TBXA2R,NOX1,NCDN,TIMP2,ELN,PTPRN,F7,PSD,ERBB3,YBX1,SMARCD1,VASH1,TRIB2,NOTCH3,WNT8B,ACTL6B,TOP2B,COL19A1,HUWE1,RPH3A,EFNB1,CMA1,ARCN1,MMP11,TIMP3,LGMN,DICER1,CBLN1,PLLP,TSC2,SPG11,AES,TGFB1,PPP2R1A,CASP2,ALOX12,PHOX2B,NFKB1,MGP,FIG4,SEMA5A,HES1,HYAL1,GORASP1,IGFBP2,STK25,RAB3GAP1,ATP6V1B1,PAPPA2,TSNAX,ARTN,STMN1,TNP1,RAB14,SOX4,RRBP1,MAP2K2,SMARCA4,SPINK2,FOXA1,CAP1,TERF2,BTG1,SFTPD,WNT2B,PUM1,AC…
1	!	0.0235	265	281	15	0.053	0.057	GO:0007568	BP	8	aging	4	TIMP2,VASH1,TIMP3,TGFB1,CASP2,ALOX12,IGFBP2,TERF2,HMGA2,PTHR1,FOXG1,TYMS,KRT16,NTRK1,MGEA5
1	!	0.00912	4063	281	92	0.327	0.023	GO:0048869	BP	8	cellular developmental process	4	NCDN,TIMP2,PSD,ERBB3,YBX1,TRIB2,NOTCH3,WNT8B,TOP2B,COL19A1,HUWE1,EFNB1,MMP11,DICER1,CBLN1,SPG11,TGFB1,PPP2R1A,CASP2,ALOX12,PHOX2B,NFKB1,MGP,FIG4,SEMA5A,HES1,GORASP1,STK25,TSNAX,ARTN,STMN1,TNP1,SOX4,RRBP1,MAP2K2,SMARCA4,SPINK2,FOXA1,CAP1,BTG1,WNT2B,PUM1,ACVR1B,PAX3,FLNB,ABI1,NUMA1,SORL1,KIAA1109,FGF7,PTPRF,ITGA10,GOLGA4,ECE2,NTRK2,ODZ4,HMGA2,CXADR,KCNMA1,PTHR1,INHBB,HIPK1,CLASP2,IL3,IGF2,AF023203,…
1	!	0.00103	3813	281	91	0.324	0.024	GO:0030154	BP	8	cell differentiation	5	NCDN,TIMP2,PSD,ERBB3,YBX1,TRIB2,NOTCH3,WNT8B,TOP2B,COL19A1,HUWE1,EFNB1,MMP11,DICER1,CBLN1,SPG11,TGFB1,PPP2R1A,CASP2,ALOX12,PHOX2B,NFKB1,MGP,FIG4,SEMA5A,HES1,GORASP1,STK25,TSNAX,ARTN,STMN1,TNP1,SOX4,RRBP1,MAP2K2,SMARCA4,SPINK2,FOXA1,CAP1,BTG1,WNT2B,PUM1,ACVR1B,PAX3,FLNB,ABI1,NUMA1,SORL1,KIAA1109,FGF7,PTPRF,ITGA10,GOLGA4,ECE2,NTRK2,ODZ4,HMGA2,CXADR,KCNMA1,PTHR1,INHBB,HIPK1,CLASP2,IL3,IGF2,AF023203,…
1	!	0.0114	2183	281	58	0.206	0.027	GO:0048468	BP	8	cell development	5	NCDN,TIMP2,ERBB3,NOTCH3,TOP2B,EFNB1,DICER1,SPG11,TGFB1,PPP2R1A,CASP2,PHOX2B,FIG4,SEMA5A,HES1,GORASP1,STK25,ARTN,STMN1,TNP1,SOX4,MAP2K2,SMARCA4,SPINK2,FOXA1,CAP1,PAX3,FLNB,ABI1,SORL1,FGF7,PTPRF,ITGA10,GOLGA4,NTRK2,ODZ4,HMGA2,CXADR,KCNMA1,PTHR1,INHBB,CLASP2,IL3,AF023203,NRTN,NEUROD2,NPPA,TYMS,RPS6KA3,TGIF1,EFNA5,FLRT2,XRCC2,PDGFA,NTRK1,ATXN2,E2F4,LEFTY1
1	!	0.0462	4103	281	90	0.32	0.022	GO:1902578	BP	8	single-organism localization	3	NOX1,UQCRC1,POLA2,PTPRN,U2AF2,ERBB3,REEP1,RAP1GAP,STARD7,HUWE1,GOLGA3,NUP50,ARCN1,POLDIP3,CBLN1,PLLP,TSC2,HMOX2,SPG11,OAZ1,TGFB1,COPE,ATP4A,GRIK5,RPL28,CHRNE,NFKB1,AKAP3,SEMA5A,CLINT1,HES1,GORASP1,SLC30A3,RAB3GAP1,SLC1A4,ATP6V1B1,FAM20B,AKAP7,RAB14,KCNS1,SLC17A3,SOX4,MAP2K2,SPINK2,AKAP12,CAP1,SRRM1,SFTPD,PUM1,HTR1B,FLNB,ABI1,NUMA1,SORL1,RPLP1,FGF7,SLMO1,DOPEY2,GOLGA4,NR1I2,GLRA3,UGCG,HMGA2,ABCB9,…
1	!	0.00342	1948	281	55	0.196	0.028	GO:0008283	BP	8	cell proliferation	3	NOX1,ZMYND11,TIMP2,ELN,BCAT1,ERBB3,VASH1,NOTCH3,NRD1,EFNB1,DICER1,TSC2,TGFB1,ALOX12,PHOX2B,SEMA5A,HES1,HYAL1,REG1A,IGFBP2,ARTN,KHDRBS1,SOX4,MAP2K2,SPINK2,EAPP,BTG1,SFTPD,WNT2B,PAX3,ABI1,FGF7,CCNA2,NTRK2,ODZ4,HMGA2,CDC123,PTHR1,HIPK1,IL3,PLK1,IGF2,RNF187,AF023203,NUPR1,TYMS,TGIF1,KRT16,ADARB1,PDGFA,NMB,NTRK1,TBC1D8,E2F4,KRT6A
1	!	1.21e-11	6221	281	154	0.548	0.025	GO:0071840	BP	8	cellular component organization or biogenesis	2	DNAH9,NOX1,POLA2,ZMYND11,NCDN,TIMP2,ELN,PTPRN,PUM2,U2AF2,ERBB3,SMARCD1,REEP1,WBSCR22,RAP1GAP,ACTL6B,TOP2B,NRD1,COL19A1,YTHDC1,STARD7,HUWE1,ANAPC5,EFNB1,CMA1,NUP50,ARCN1,CDC34,MMP11,SF3A1,MTMR3,DICER1,CBLN1,TSC2,SPG11,TGFB1,PPP2R1A,COPE,GRIK5,NPM3,UBE2S,RPL28,ALOX12,PHOX2B,LPXN,FIG4,SEMA5A,CLINT1,HES1,USP4,HYAL1,GORASP1,PCGF1,IGFBP2,STK25,RAB3GAP1,SLC1A4,ATP6V1B1,PAPPA2,FAM20B,ARTN,STMN1,RPA2,TNP1…
1	!	1.12e-11	6092	281	152	0.541	0.025	GO:0016043	BP	8	cellular component organization	3	DNAH9,NOX1,POLA2,ZMYND11,NCDN,TIMP2,ELN,PTPRN,PUM2,U2AF2,ERBB3,SMARCD1,REEP1,WBSCR22,RAP1GAP,ACTL6B,TOP2B,NRD1,COL19A1,YTHDC1,STARD7,HUWE1,ANAPC5,EFNB1,CMA1,NUP50,ARCN1,CDC34,MMP11,SF3A1,MTMR3,DICER1,CBLN1,TSC2,SPG11,TGFB1,PPP2R1A,COPE,GRIK5,UBE2S,RPL28,ALOX12,PHOX2B,LPXN,FIG4,SEMA5A,CLINT1,HES1,USP4,HYAL1,GORASP1,PCGF1,IGFBP2,STK25,RAB3GAP1,SLC1A4,ATP6V1B1,PAPPA2,FAM20B,ARTN,STMN1,RPA2,TNP1,RAB1…
1	!	0.00103	3642	281	88	0.313	0.024	GO:0006996	BP	8	organelle organization	4	POLA2,ZMYND11,ELN,PTPRN,PUM2,U2AF2,SMARCD1,REEP1,WBSCR22,ACTL6B,TOP2B,STARD7,HUWE1,ANAPC5,NUP50,ARCN1,MTMR3,DICER1,TGFB1,PPP2R1A,COPE,GRIK5,UBE2S,RPL28,FIG4,SEMA5A,HES1,GORASP1,PCGF1,STK25,RAB3GAP1,SLC1A4,ATP6V1B1,FAM20B,STMN1,RPA2,TNP1,RAB14,NEK9,TAF12,CHST3,IFI6,MAP2K2,SMARCA4,FOXA1,CAP1,TERF2,HRK,PAX3,FLNB,ABI1,NUMA1,FGF7,SLMO1,DOPEY2,CCNA2,UGCG,TAF5,HMGA2,CXADR,CCNB2,ABR,U2AF1,CLASP2,PLK1,IGF…
1	!	6.95e-05	7114	281	149	0.53	0.021	GO:0032501	BP	8	multicellular organismal process	2	TBXA2R,DNAH9,NOX1,NCDN,TIMP2,ELN,PTPRN,PUM2,F7,PSD,ERBB3,YBX1,SMARCD1,VASH1,TRIB2,NOTCH3,WNT8B,ACTL6B,TOP2B,COL19A1,RPH3A,EFNB1,CMA1,ARCN1,MMP11,TIMP3,LGMN,DICER1,RABGGTA,CBLN1,PLLP,TSC2,SPG11,AES,TGFB1,PPP2R1A,CASP2,CHRNE,ALOX12,PHOX2B,NFKB1,MGP,FIG4,SEMA5A,HES1,HYAL1,GORASP1,IGFBP2,STK25,RAB3GAP1,SLC1A4,ATP6V1B1,PAPPA2,TSNAX,ARTN,STMN1,TNP1,RAB14,SOX4,RRBP1,MAP2K2,SMARCA4,SPINK2,FOXA1,CAP1,TERF…
1	!	3.6e-05	6858	281	146	0.52	0.021	GO:0044707	BP	8	single-multicellular organism process	3	TBXA2R,NOX1,NCDN,TIMP2,ELN,PTPRN,PUM2,F7,PSD,ERBB3,YBX1,SMARCD1,VASH1,TRIB2,NOTCH3,WNT8B,ACTL6B,TOP2B,COL19A1,RPH3A,EFNB1,CMA1,ARCN1,MMP11,TIMP3,LGMN,DICER1,RABGGTA,CBLN1,PLLP,TSC2,SPG11,AES,TGFB1,CASP2,CHRNE,ALOX12,PHOX2B,NFKB1,MGP,FIG4,SEMA5A,HES1,HYAL1,GORASP1,STK25,RAB3GAP1,SLC1A4,ATP6V1B1,PAPPA2,TSNAX,ARTN,STMN1,TNP1,RAB14,SOX4,RRBP1,MAP2K2,SMARCA4,SPINK2,FOXA1,CAP1,TERF2,BTG1,SFTPD,WNT2B,PU…
1	!	9.09e-08	4956	281	123	0.438	0.025	GO:0007275	BP	8	multicellular organismal development	4	TBXA2R,NOX1,NCDN,TIMP2,ELN,PTPRN,F7,PSD,ERBB3,YBX1,SMARCD1,VASH1,NOTCH3,WNT8B,ACTL6B,TOP2B,COL19A1,RPH3A,EFNB1,CMA1,ARCN1,MMP11,TIMP3,DICER1,CBLN1,PLLP,TSC2,SPG11,AES,TGFB1,CASP2,ALOX12,PHOX2B,MGP,FIG4,SEMA5A,HES1,HYAL1,GORASP1,STK25,RAB3GAP1,ATP6V1B1,PAPPA2,TSNAX,ARTN,STMN1,TNP1,RAB14,SOX4,MAP2K2,SMARCA4,SPINK2,FOXA1,CAP1,TERF2,BTG1,SFTPD,WNT2B,ACVR1B,PAX3,FLNB,RAPGEF5,ABI1,ALDOB,NUMA1,SORL1,CYP…
1	!	2.17e-07	4380	281	112	0.399	0.026	GO:0048731	BP	8	system development	5	TBXA2R,NOX1,NCDN,TIMP2,ELN,PTPRN,F7,PSD,ERBB3,SMARCD1,VASH1,NOTCH3,WNT8B,ACTL6B,TOP2B,COL19A1,RPH3A,EFNB1,CMA1,ARCN1,TIMP3,DICER1,CBLN1,PLLP,TSC2,SPG11,AES,TGFB1,CASP2,ALOX12,PHOX2B,MGP,FIG4,SEMA5A,HES1,HYAL1,GORASP1,STK25,RAB3GAP1,ATP6V1B1,PAPPA2,ARTN,STMN1,SOX4,MAP2K2,SMARCA4,SPINK2,FOXA1,CAP1,BTG1,SFTPD,WNT2B,ACVR1B,PAX3,FLNB,RAPGEF5,ABI1,ALDOB,NUMA1,SORL1,CYP19A1,FGF7,PTPRF,ITGA10,GOLGA4,ECE2…
1	!	1.04e-05	2363	281	70	0.249	0.03	GO:0007399	BP	8	nervous system development	6	NCDN,TIMP2,PSD,ERBB3,SMARCD1,NOTCH3,WNT8B,ACTL6B,TOP2B,RPH3A,EFNB1,CMA1,ARCN1,TIMP3,DICER1,CBLN1,PLLP,TSC2,SPG11,TGFB1,CASP2,PHOX2B,FIG4,SEMA5A,HES1,GORASP1,STK25,RAB3GAP1,ARTN,STMN1,SOX4,MAP2K2,SMARCA4,FOXA1,CAP1,WNT2B,ACVR1B,PAX3,RAPGEF5,SORL1,FGF7,PTPRF,ITGA10,GOLGA4,ECE2,GLRA3,PRPS1,NTRK2,ODZ4,HMGA2,CRIM1,KCNMA1,ABR,HIPK1,CLASP2,IL3,AF023203,PFKFB3,NRTN,NEUROD2,FOXG1,RPS6KA3,TGIF1,EFNA5,FLRT2…
1	!	0.00735	1693	281	49	0.174	0.029	GO:0022008	BP	8	neurogenesis	7	NCDN,TIMP2,PSD,ERBB3,NOTCH3,WNT8B,TOP2B,EFNB1,DICER1,CBLN1,SPG11,TGFB1,PHOX2B,FIG4,SEMA5A,HES1,GORASP1,STK25,ARTN,STMN1,SOX4,MAP2K2,FOXA1,CAP1,WNT2B,PAX3,SORL1,FGF7,PTPRF,ITGA10,GOLGA4,NTRK2,ODZ4,HMGA2,KCNMA1,HIPK1,CLASP2,IL3,AF023203,NRTN,NEUROD2,RPS6KA3,TGIF1,EFNA5,FLRT2,XRCC2,PDGFA,NTRK1,ATXN2
1	!	0.00181	1612	281	49	0.174	0.03	GO:0048699	BP	8	generation of neurons	8	NCDN,TIMP2,PSD,ERBB3,NOTCH3,WNT8B,TOP2B,EFNB1,DICER1,CBLN1,SPG11,TGFB1,PHOX2B,FIG4,SEMA5A,HES1,GORASP1,STK25,ARTN,STMN1,SOX4,MAP2K2,FOXA1,CAP1,WNT2B,PAX3,SORL1,FGF7,PTPRF,ITGA10,GOLGA4,NTRK2,ODZ4,HMGA2,KCNMA1,HIPK1,CLASP2,IL3,AF023203,NRTN,NEUROD2,RPS6KA3,TGIF1,EFNA5,FLRT2,XRCC2,PDGFA,NTRK1,ATXN2
1	!	0.00712	1494	281	45	0.16	0.03	GO:0030182	BP	8	neuron differentiation	9	NCDN,TIMP2,PSD,ERBB3,NOTCH3,WNT8B,TOP2B,EFNB1,DICER1,CBLN1,SPG11,PHOX2B,FIG4,SEMA5A,HES1,GORASP1,STK25,ARTN,STMN1,SOX4,MAP2K2,FOXA1,CAP1,WNT2B,PAX3,FGF7,PTPRF,ITGA10,GOLGA4,NTRK2,ODZ4,KCNMA1,HIPK1,CLASP2,IL3,AF023203,NRTN,NEUROD2,RPS6KA3,TGIF1,EFNA5,FLRT2,PDGFA,NTRK1,ATXN2
1	!	1.1e-05	3094	281	84	0.299	0.027	GO:0048513	BP	8	organ development	6	ELN,PTPRN,F7,ERBB3,NOTCH3,ACTL6B,TOP2B,COL19A1,RPH3A,EFNB1,CMA1,ARCN1,DICER1,CBLN1,TSC2,AES,TGFB1,CASP2,ALOX12,PHOX2B,MGP,SEMA5A,HES1,HYAL1,RAB3GAP1,ATP6V1B1,PAPPA2,ARTN,STMN1,SOX4,MAP2K2,SMARCA4,SPINK2,FOXA1,SFTPD,WNT2B,ACVR1B,PAX3,FLNB,ABI1,ALDOB,NUMA1,CYP19A1,FGF7,ECE2,CCNA2,PRPS1,NTRK2,ODZ4,HMGA2,CXADR,KCNMA1,CCNB2,ABR,PTHR1,EIF4A1,INHBB,HIPK1,CLASP2,IL3,HNF4G,IGF2,AF023203,PFKFB3,NRTN,NEUROD…
1	!	0.0245	902	281	31	0.11	0.034	GO:0007417	BP	8	central nervous system development	6	TIMP2,NOTCH3,ACTL6B,TOP2B,RPH3A,CMA1,ARCN1,TIMP3,DICER1,CBLN1,TGFB1,CASP2,PHOX2B,SEMA5A,HES1,RAB3GAP1,STMN1,SOX4,WNT2B,ACVR1B,PAX3,ECE2,NTRK2,ODZ4,HMGA2,ABR,PFKFB3,NEUROD2,FOXG1,RPS6KA3,ATXN2
1	!	0.0243	8483	281	160	0.569	0.019	GO:0050896	BP	8	response to stimulus	2	TBXA2R,NOX1,UQCRC1,ZMYND11,TIMP2,PTPRN,PUM2,F7,PSD,EIF4B,U2AF2,ERBB3,SMARCD1,VASH1,TRIB2,ZFYVE26,NOTCH3,WNT8B,RAP1GAP,HADHA,HUWE1,EFNB1,DTX2,CMA1,NUP50,CDC34,TIMP3,MTMR3,LGMN,DICER1,PLLP,TSC2,HMOX2,AES,TGFB1,PPP2R1A,ATP4A,GRIK5,CASP2,RPL28,CHRNE,ALOX12,PHOX2B,NFKB1,MAPK10,LPXN,AKAP3,SEMA5A,TFDP2,HES1,HYAL1,SLC30A3,IGFBP2,STK25,RAB3GAP1,SLC1A4,KYNU,ATP6V1B1,ARTN,STMN1,RPA2,TNP1,AKAP7,RAB14,SPOP,KH…
1	!	0.00475	1667	281	49	0.174	0.029	GO:0009719	BP	8	response to endogenous stimulus	3	UQCRC1,TIMP2,PTPRN,F7,EIF4B,ERBB3,WNT8B,HADHA,TIMP3,TSC2,TGFB1,PPP2R1A,CHRNE,PHOX2B,NFKB1,TFDP2,HES1,HYAL1,IGFBP2,KYNU,ATP6V1B1,AKAP7,RAB14,MAP2K2,FOXA1,BTG1,HTR1B,ALDOB,HCRTR2,ESR2,FGF7,NR1I2,CCNA2,GLRA3,INHBB,IL3,HNF4G,IGF2,NPPA,TYMS,MTHFR,TGIF1,FLRT2,PDGFA,NTRK1,MGEA5,E2F4,TRIM16,LEFTY1
1	!	0.00377	4334	281	98	0.349	0.023	GO:0042221	BP	8	response to chemical	3	TBXA2R,NOX1,UQCRC1,TIMP2,PTPRN,F7,EIF4B,ERBB3,SMARCD1,WNT8B,HADHA,EFNB1,CMA1,NUP50,CDC34,TIMP3,DICER1,TSC2,AES,TGFB1,PPP2R1A,ATP4A,GRIK5,CASP2,CHRNE,ALOX12,PHOX2B,NFKB1,SEMA5A,TFDP2,HES1,HYAL1,SLC30A3,IGFBP2,STK25,KYNU,ATP6V1B1,ARTN,AKAP7,RAB14,SLC17A3,SOX4,IFI6,MAP2K2,SMARCA4,FOXA1,ARHGEF6,CAP1,BTG1,SFTPD,HTR1B,FLNB,ALDOB,HCRTR2,CYP19A1,ESR2,FGF7,ITGA10,NR1I2,CCNA2,GLRA3,NTRK2,HMGA2,CXADR,KCNMA1…
1	!	0.000927	2912	281	75	0.267	0.026	GO:0010033	BP	8	response to organic substance	4	TBXA2R,UQCRC1,TIMP2,PTPRN,F7,EIF4B,ERBB3,SMARCD1,WNT8B,HADHA,CMA1,NUP50,CDC34,TIMP3,DICER1,TSC2,AES,TGFB1,PPP2R1A,GRIK5,CASP2,CHRNE,ALOX12,PHOX2B,NFKB1,TFDP2,HES1,HYAL1,IGFBP2,KYNU,ATP6V1B1,AKAP7,RAB14,SOX4,IFI6,MAP2K2,SMARCA4,FOXA1,ARHGEF6,BTG1,HTR1B,FLNB,ALDOB,HCRTR2,ESR2,FGF7,NR1I2,CCNA2,GLRA3,NTRK2,KCNMA1,ABR,EIF4A1,INHBB,HIPK1,GUCY1A3,IL3,HNF4G,IGF2,NPPA,TYMS,MTHFR,RPS6KA3,TGIF1,PRF1,EFNA5,F…
1	!	0.0465	2504	281	62	0.221	0.025	GO:0009605	BP	8	response to external stimulus	3	TBXA2R,PUM2,F7,U2AF2,ERBB3,EFNB1,CMA1,TIMP3,MTMR3,DICER1,TSC2,TGFB1,CASP2,RPL28,ALOX12,NFKB1,SEMA5A,HYAL1,IGFBP2,RAB3GAP1,KYNU,ARTN,STMN1,RAB14,CHST3,MAP2K2,ILF3,CAP1,SFTPD,WNT2B,PUM1,ALDOB,CYP19A1,FGF7,PTPRF,ITGA10,HMGA2,CXADR,KCNMA1,ABR,U2AF1,SDC3,INHBB,CLASP2,GUCY1A3,IL3,MBL2,NRTN,NPPA,TYMS,MTHFR,RPS6KA3,PRF1,EFNA5,FLRT2,ADARB1,PDGFA,NTRK1,KRT6A,DDX3X,APOBEC3C,HIST1H3E
1	!	0.0201	7129	281	140	0.498	0.02	GO:0051716	BP	8	cellular response to stimulus	3	TBXA2R,NOX1,ZMYND11,TIMP2,PTPRN,PUM2,F7,PSD,EIF4B,U2AF2,ERBB3,SMARCD1,VASH1,TRIB2,ZFYVE26,NOTCH3,WNT8B,RAP1GAP,HUWE1,EFNB1,DTX2,CMA1,NUP50,CDC34,TIMP3,MTMR3,LGMN,DICER1,TSC2,AES,TGFB1,PPP2R1A,GRIK5,CASP2,RPL28,CHRNE,ALOX12,PHOX2B,NFKB1,MAPK10,LPXN,AKAP3,SEMA5A,TFDP2,HES1,HYAL1,IGFBP2,STK25,RAB3GAP1,SLC1A4,ATP6V1B1,ARTN,STMN1,RPA2,TNP1,AKAP7,RAB14,SPOP,KHDRBS1,CHST3,SOX4,IFI6,MAP2K2,SMARCA4,FOXA1,…
1	!	0.0109	2771	281	69	0.246	0.025	GO:0070887	BP	8	cellular response to chemical stimulus	4	NOX1,TIMP2,PTPRN,F7,EIF4B,ERBB3,SMARCD1,WNT8B,CMA1,NUP50,CDC34,TIMP3,DICER1,TSC2,TGFB1,PPP2R1A,GRIK5,CASP2,ALOX12,PHOX2B,NFKB1,SEMA5A,TFDP2,HES1,HYAL1,IGFBP2,STK25,ATP6V1B1,AKAP7,RAB14,SOX4,IFI6,MAP2K2,SMARCA4,ARHGEF6,SFTPD,HTR1B,FLNB,ALDOB,HCRTR2,CYP19A1,ESR2,FGF7,NR1I2,NTRK2,HMGA2,CXADR,ABR,EIF4A1,INHBB,HIPK1,IL3,HNF4G,ABTB2,IGF2,NEUROD2,RPS6KA3,TGIF1,EFNA5,FLRT2,PDGFA,CYP2A13,NTRK1,PAX9,DAXX,E…
1	!	8.18e-08	11440	281	219	0.779	0.019	GO:0065007	BP	8	biological regulation	2	TBXA2R,NOX1,POLA2,ZMYND11,NCDN,TIMP2,ELN,PTPRN,PUM2,F7,PSD,EIF4B,U2AF2,ERBB3,YBX1,SMARCD1,DDX3Y,REEP1,VASH1,WBSCR22,TRIB2,NOTCH3,WNT8B,RAP1GAP,ACTL6B,TOP2B,NRD1,STARD7,HUWE1,ANAPC5,EFNB1,DTX2,CMA1,NUP50,CDC34,MMP11,TCF20,POLDIP3,TIMP3,MTMR3,LGMN,DICER1,CBLN1,TSC2,HMOX2,OAZ1,AES,TGFB1,PPP2R1A,ATP4A,GRIK5,CASP2,UBE2S,RPL28,CHRNE,ALOX12,PHOX2B,NFKB1,MAPK10,LPXN,AKAP3,MGP,FIG4,SEMA5A,TFDP2,HES1,USP4,…
1	!	0.0417	3565	281	81	0.288	0.023	GO:0065008	BP	8	regulation of biological quality	3	TBXA2R,NOX1,POLA2,NCDN,ELN,PTPRN,F7,YBX1,CMA1,NUP50,DICER1,CBLN1,HMOX2,TGFB1,ATP4A,GRIK5,UBE2S,CHRNE,ALOX12,NFKB1,SEMA5A,USP4,SLC30A3,RAB3GAP1,ATP6V1B1,RPA2,AKAP7,RAB14,SPOP,CHST3,SOX4,IFI6,SMARCA4,FOXA1,CAP1,TERF2,SFTPD,PUM1,HTR1B,ACVR1B,FLNB,SORL1,CYP19A1,FGF7,ITGA10,GRIP2,GOLGA4,ECE2,HMGA2,CXADR,KCNMA1,CCNB2,ABR,PTHR1,CPSF4,INHBB,CLASP2,GUCY1A3,MBL2,PLK1,IGF2,KCND3,WIPF2,NEUROD2,IQCB1,NPPA,RNP…
1	!	7.37e-09	10925	281	215	0.765	0.02	GO:0050789	BP	8	regulation of biological process	2	TBXA2R,NOX1,ZMYND11,NCDN,TIMP2,ELN,PTPRN,PUM2,F7,PSD,EIF4B,U2AF2,ERBB3,YBX1,SMARCD1,DDX3Y,REEP1,VASH1,WBSCR22,TRIB2,NOTCH3,WNT8B,RAP1GAP,ACTL6B,TOP2B,NRD1,STARD7,HUWE1,ANAPC5,EFNB1,DTX2,CMA1,NUP50,CDC34,MMP11,TCF20,POLDIP3,TIMP3,MTMR3,LGMN,DICER1,CBLN1,TSC2,OAZ1,AES,TGFB1,PPP2R1A,ATP4A,GRIK5,CASP2,UBE2S,RPL28,CHRNE,ALOX12,PHOX2B,NFKB1,MAPK10,LPXN,AKAP3,MGP,FIG4,SEMA5A,TFDP2,HES1,USP4,HYAL1,GORASP…
1	!	0.00513	3663	281	86	0.306	0.023	GO:0048583	BP	8	regulation of response to stimulus	3	NOX1,ZMYND11,TIMP2,PUM2,F7,PSD,U2AF2,ERBB3,VASH1,TRIB2,WNT8B,RAP1GAP,CMA1,NUP50,CDC34,MTMR3,LGMN,TSC2,AES,TGFB1,PPP2R1A,CASP2,RPL28,ALOX12,NFKB1,MAPK10,LPXN,AKAP3,SEMA5A,HES1,IGFBP2,STK25,RAB3GAP1,ARTN,RPA2,SPOP,KHDRBS1,CHST3,SOX4,IFI6,MAP2K2,SMARCA4,FOXA1,ARHGEF6,AKAP12,TERF2,SFTPD,WNT2B,PUM1,HRK,HTR1B,ACVR1B,ABI1,HCRTR2,SORL1,CYP19A1,ESR2,FGF7,PTPRF,NTRK2,HMGA2,CXADR,ABR,U2AF1,INHBB,HIPK1,CLASP…
1	!	0.00426	2325	281	62	0.221	0.027	GO:0032879	BP	8	regulation of localization	3	NOX1,F7,U2AF2,ERBB3,REEP1,VASH1,RAP1GAP,STARD7,HUWE1,NUP50,TSC2,OAZ1,TGFB1,ATP4A,GRIK5,RPL28,ALOX12,NFKB1,SEMA5A,HES1,HYAL1,SLC30A3,RAB3GAP1,FAM20B,STMN1,AKAP7,RAB14,KHDRBS1,KCNS1,SLC17A3,SOX4,MAP2K2,SPINK2,SFTPD,HTR1B,ACVR1B,SORL1,CYP19A1,FGF7,SLMO1,UGCG,HMGA2,KCNMA1,RER1,ABR,U2AF1,INHBB,CLASP2,MBL2,SLN,KCND3,NPPA,EFNA5,FLRT2,KRT16,ADARB1,PDGFA,NMB,MGEA5,ATXN2,RSC1A1,TRIM16
1	!	0.0265	1723	281	48	0.171	0.028	GO:0051049	BP	8	regulation of transport	4	NOX1,U2AF2,ERBB3,REEP1,RAP1GAP,STARD7,HUWE1,NUP50,TSC2,OAZ1,TGFB1,ATP4A,GRIK5,RPL28,NFKB1,SEMA5A,HES1,SLC30A3,RAB3GAP1,FAM20B,AKAP7,KHDRBS1,KCNS1,SLC17A3,SOX4,MAP2K2,SPINK2,SFTPD,HTR1B,SORL1,SLMO1,UGCG,HMGA2,KCNMA1,ABR,U2AF1,INHBB,CLASP2,MBL2,SLN,KCND3,NPPA,EFNA5,NMB,MGEA5,ATXN2,RSC1A1,TRIM16
1	!	0.000433	2486	281	68	0.242	0.027	GO:0051239	BP	8	regulation of multicellular organismal process	3	TBXA2R,NOX1,TIMP2,PUM2,F7,VASH1,TRIB2,NOTCH3,CMA1,LGMN,DICER1,CBLN1,TGFB1,PPP2R1A,ALOX12,PHOX2B,NFKB1,MGP,FIG4,SEMA5A,HES1,HYAL1,GORASP1,STK25,MAP2K2,FOXA1,BTG1,SFTPD,WNT2B,PUM1,ACVR1B,PAX3,IGF2BP3,HCRTR2,SORL1,KIAA1109,FGF7,PTPRF,GOLGA4,NTRK2,ODZ4,HMGA2,CXADR,KCNMA1,ABR,INHBB,HIPK1,CLASP2,GUCY1A3,IL3,AF023203,SLN,NEUROD2,NPPA,NUPR1,TGIF1,ZBTB7A,EFNA5,FLRT2,XRCC2,SLC22A5,PDGFA,NTRK1,MGEA5,PAX9,AT…
1	!	0.000173	6750	281	142	0.505	0.021	GO:0019222	BP	8	regulation of metabolic process	3	TBXA2R,NOX1,ZMYND11,TIMP2,PUM2,PSD,EIF4B,U2AF2,ERBB3,YBX1,SMARCD1,DDX3Y,WBSCR22,TRIB2,NOTCH3,RAP1GAP,ACTL6B,NRD1,ANAPC5,CMA1,NUP50,TCF20,POLDIP3,TIMP3,MTMR3,DICER1,TSC2,OAZ1,AES,TGFB1,PPP2R1A,CASP2,UBE2S,RPL28,ALOX12,PHOX2B,NFKB1,MAPK10,LPXN,TFDP2,HES1,USP4,PCGF1,STK25,RAB3GAP1,TSNAX,RPA2,TNP1,TAF12,SPOP,KHDRBS1,SOX4,IFI6,MAP2K2,SMARCA4,SPINK2,ILF3,FOXA1,EAPP,ARHGEF6,SAFB2,AKAP12,CAP1,TERF2,BTG1,…
1	!	0.00618	4262	281	96	0.342	0.023	GO:0009889	BP	8	regulation of biosynthetic process	4	NOX1,ZMYND11,TIMP2,PUM2,EIF4B,YBX1,SMARCD1,WBSCR22,TRIB2,NOTCH3,ACTL6B,TCF20,POLDIP3,DICER1,TSC2,AES,TGFB1,PPP2R1A,PHOX2B,NFKB1,MAPK10,LPXN,TFDP2,HES1,PCGF1,RAB3GAP1,TNP1,TAF12,SPOP,KHDRBS1,SOX4,SMARCA4,ILF3,FOXA1,EAPP,SAFB2,AKAP12,CAP1,TERF2,BTG1,SFTPD,PUM1,HTR1B,ACVR1B,PAX3,IGF2BP3,ESR2,FGF7,NR1I2,CCNA2,NTRK2,TAF5,HMGA2,CDC123,VENTX,EIF5B,ZSCAN12,PTHR1,EIF4A1,INHBB,HIPK1,GUCY1A3,IL3,HNF4G,LMO1,…
1	!	0.00663	5852	281	122	0.434	0.021	GO:0060255	BP	8	regulation of macromolecule metabolic process	4	NOX1,ZMYND11,TIMP2,PUM2,EIF4B,U2AF2,ERBB3,YBX1,SMARCD1,DDX3Y,WBSCR22,TRIB2,NOTCH3,ACTL6B,NRD1,ANAPC5,CMA1,NUP50,TCF20,POLDIP3,TIMP3,DICER1,TSC2,OAZ1,AES,TGFB1,PPP2R1A,CASP2,UBE2S,ALOX12,PHOX2B,NFKB1,MAPK10,LPXN,TFDP2,HES1,USP4,PCGF1,STK25,RAB3GAP1,TSNAX,RPA2,TNP1,TAF12,SPOP,KHDRBS1,SOX4,IFI6,MAP2K2,SMARCA4,SPINK2,ILF3,FOXA1,EAPP,SAFB2,TERF2,BTG1,SFTPD,PUM1,ACVR1B,PAX3,IGF2BP3,ABI1,SORL1,ESR2,FGF7…
1	!	0.0464	4044	281	89	0.317	0.022	GO:0010556	BP	8	regulation of macromolecule biosynthetic process	5	NOX1,ZMYND11,PUM2,EIF4B,YBX1,SMARCD1,WBSCR22,TRIB2,NOTCH3,ACTL6B,TCF20,POLDIP3,DICER1,TSC2,AES,TGFB1,PPP2R1A,PHOX2B,NFKB1,MAPK10,LPXN,TFDP2,HES1,PCGF1,RAB3GAP1,TNP1,TAF12,SPOP,KHDRBS1,SOX4,SMARCA4,ILF3,FOXA1,EAPP,SAFB2,TERF2,BTG1,SFTPD,PUM1,ACVR1B,PAX3,IGF2BP3,ESR2,FGF7,NR1I2,CCNA2,TAF5,HMGA2,CDC123,VENTX,EIF5B,ZSCAN12,EIF4A1,INHBB,HIPK1,IL3,HNF4G,LMO1,PLK1,ZNF91,IGF2,RNF187,AF023203,BRD3,NFRKB,N…
1	!	0.00312	5836	281	123	0.438	0.021	GO:0080090	BP	8	regulation of primary metabolic process	4	NOX1,ZMYND11,TIMP2,PUM2,EIF4B,U2AF2,ERBB3,YBX1,SMARCD1,WBSCR22,TRIB2,NOTCH3,ACTL6B,NRD1,ANAPC5,CMA1,TCF20,POLDIP3,TIMP3,DICER1,TSC2,OAZ1,AES,TGFB1,PPP2R1A,CASP2,UBE2S,ALOX12,PHOX2B,NFKB1,MAPK10,LPXN,TFDP2,HES1,USP4,PCGF1,STK25,RAB3GAP1,RPA2,TNP1,TAF12,SPOP,KHDRBS1,SOX4,IFI6,MAP2K2,SMARCA4,SPINK2,ILF3,FOXA1,EAPP,SAFB2,AKAP12,CAP1,TERF2,BTG1,SFTPD,PUM1,HTR1B,ACVR1B,PAX3,IGF2BP3,ABI1,SORL1,ESR2,FGF7…
1	!	0.0226	2610	281	65	0.231	0.025	GO:0051246	BP	8	regulation of protein metabolic process	5	NOX1,ZMYND11,TIMP2,PUM2,EIF4B,ERBB3,TRIB2,NRD1,ANAPC5,CMA1,POLDIP3,TIMP3,DICER1,TSC2,OAZ1,TGFB1,PPP2R1A,CASP2,UBE2S,ALOX12,NFKB1,MAPK10,HES1,USP4,STK25,RAB3GAP1,KHDRBS1,SOX4,IFI6,MAP2K2,SPINK2,ILF3,SFTPD,PUM1,ACVR1B,IGF2BP3,ABI1,SORL1,FGF7,CCNA2,NTRK2,CRIM1,CDC123,EIF5B,EIF4A1,ITIH3,INHBB,IL3,PLK1,IGF2,NUPR1,MTHFR,RPS6KA3,RAD23A,EFNA5,FLRT2,IARS,ADARB1,PDGFA,NTRK1,MGEA5,DAXX,ATXN2,DDX3X,LEFTY1
1	!	0.0202	4317	281	95	0.338	0.022	GO:0051171	BP	8	regulation of nitrogen compound metabolic process	4	ZMYND11,TIMP2,PUM2,EIF4B,U2AF2,YBX1,SMARCD1,WBSCR22,NOTCH3,ACTL6B,TCF20,POLDIP3,DICER1,TSC2,OAZ1,AES,TGFB1,PPP2R1A,PHOX2B,NFKB1,MAPK10,LPXN,TFDP2,HES1,PCGF1,RPA2,TNP1,TAF12,SPOP,KHDRBS1,SOX4,SMARCA4,ILF3,FOXA1,EAPP,SAFB2,AKAP12,CAP1,TERF2,BTG1,PUM1,HTR1B,ACVR1B,PAX3,IGF2BP3,SORL1,ESR2,FGF7,NR1I2,CCNA2,NTRK2,TAF5,HMGA2,CDC123,VENTX,EIF5B,ZSCAN12,CPSF4,EIF4A1,HIPK1,GUCY1A3,IL3,HNF4G,LMO1,PLK1,ZNF91…
1	!	0.0322	1787	281	49	0.174	0.027	GO:0051173	BP	8	positive regulation of nitrogen compound metabolic process	5	TIMP2,U2AF2,YBX1,SMARCD1,NOTCH3,TCF20,POLDIP3,DICER1,TSC2,TGFB1,PHOX2B,NFKB1,TFDP2,HES1,TAF12,KHDRBS1,SOX4,SMARCA4,ILF3,FOXA1,EAPP,AKAP12,CAP1,TERF2,ACVR1B,PAX3,ESR2,FGF7,NR1I2,CCNA2,NTRK2,HMGA2,GUCY1A3,IL3,LMO1,IGF2,RNF187,AF023203,NEUROD2,AFF1,RPS6KA3,FOXE1,PDGFA,NTRK1,MGEA5,PAX9,E2F4,DDX3X,TRIM16
1	!	0.00196	2117	281	59	0.21	0.028	GO:0050793	BP	8	regulation of developmental process	3	TBXA2R,TIMP2,YBX1,VASH1,TRIB2,NOTCH3,CMA1,MMP11,LGMN,DICER1,CBLN1,TGFB1,PPP2R1A,ALOX12,PHOX2B,NFKB1,MGP,FIG4,SEMA5A,HES1,HYAL1,GORASP1,STK25,MAP2K2,FOXA1,TERF2,BTG1,WNT2B,ACVR1B,PAX3,SORL1,KIAA1109,FGF7,PTPRF,GOLGA4,NTRK2,ODZ4,HMGA2,ABR,HIPK1,CLASP2,IL3,AF023203,WIPF2,NEUROD2,IQCB1,NUPR1,RPS6KA3,TGIF1,ZBTB7A,EFNA5,FLRT2,XRCC2,PDGFA,NTRK1,PAX9,DAXX,ATXN2,TRIM16
1	!	0.0134	1580	281	46	0.164	0.029	GO:2000026	BP	8	regulation of multicellular organismal development	4	TBXA2R,TIMP2,VASH1,NOTCH3,CMA1,DICER1,CBLN1,TGFB1,ALOX12,PHOX2B,MGP,FIG4,SEMA5A,HES1,HYAL1,GORASP1,STK25,MAP2K2,FOXA1,BTG1,WNT2B,ACVR1B,PAX3,SORL1,KIAA1109,FGF7,PTPRF,GOLGA4,NTRK2,ODZ4,HMGA2,HIPK1,CLASP2,IL3,AF023203,NEUROD2,NUPR1,TGIF1,ZBTB7A,EFNA5,FLRT2,XRCC2,PDGFA,NTRK1,PAX9,TRIM16
1	!	0.0238	726	281	27	0.096	0.037	GO:0051960	BP	8	regulation of nervous system development	5	TIMP2,NOTCH3,DICER1,CBLN1,TGFB1,PHOX2B,FIG4,SEMA5A,HES1,GORASP1,STK25,MAP2K2,FOXA1,SORL1,PTPRF,GOLGA4,NTRK2,ODZ4,HMGA2,CLASP2,AF023203,NEUROD2,TGIF1,EFNA5,FLRT2,XRCC2,NTRK1
1	!	7.36e-08	10362	281	205	0.73	0.02	GO:0050794	BP	8	regulation of cellular process	3	TBXA2R,NOX1,ZMYND11,NCDN,TIMP2,ELN,PTPRN,PUM2,F7,PSD,EIF4B,U2AF2,ERBB3,YBX1,SMARCD1,REEP1,VASH1,WBSCR22,TRIB2,NOTCH3,WNT8B,RAP1GAP,ACTL6B,TOP2B,NRD1,STARD7,HUWE1,ANAPC5,EFNB1,DTX2,NUP50,CDC34,MMP11,TCF20,POLDIP3,TIMP3,MTMR3,LGMN,DICER1,CBLN1,TSC2,OAZ1,AES,TGFB1,PPP2R1A,GRIK5,CASP2,UBE2S,RPL28,CHRNE,ALOX12,PHOX2B,NFKB1,MAPK10,LPXN,AKAP3,FIG4,SEMA5A,TFDP2,HES1,USP4,HYAL1,GORASP1,SLC30A3,PCGF1,REG1A…
1	!	5.95e-06	2134	281	66	0.235	0.031	GO:0051128	BP	8	regulation of cellular component organization	4	NOX1,ELN,U2AF2,RAP1GAP,STARD7,HUWE1,ANAPC5,CDC34,MTMR3,CBLN1,TSC2,TGFB1,PPP2R1A,GRIK5,RPL28,ALOX12,FIG4,SEMA5A,HES1,HYAL1,GORASP1,IGFBP2,STK25,RAB3GAP1,PAPPA2,FAM20B,STMN1,MAP2K2,SMARCA4,FOXA1,TERF2,BTG1,SFTPD,HRK,ACVR1B,SORL1,KIAA1109,ESR2,SLMO1,PTPRF,GOLGA4,NTRK2,UGCG,CRIM1,RER1,ABR,U2AF1,CLASP2,MBL2,PLK1,IGF2,AF023203,SLN,WIPF2,NEUROD2,NPPA,MTHFR,RPS6KA3,EFNA5,FLRT2,PDGFA,NTRK1,MGEA5,DAXX,ATXN…
1	!	0.0121	387	281	19	0.068	0.049	GO:0001558	BP	8	regulation of cell growth	5	TGFB1,PPP2R1A,ALOX12,SEMA5A,HYAL1,IGFBP2,PAPPA2,SMARCA4,BTG1,ACVR1B,KIAA1109,ESR2,GOLGA4,CRIM1,CLASP2,NPPA,RPS6KA3,EFNA5,DDX3X
1	!	0.00103	5912	281	126	0.448	0.021	GO:0031323	BP	8	regulation of cellular metabolic process	4	NOX1,ZMYND11,TIMP2,PUM2,EIF4B,U2AF2,ERBB3,YBX1,SMARCD1,WBSCR22,TRIB2,NOTCH3,ACTL6B,NRD1,ANAPC5,TCF20,POLDIP3,TIMP3,MTMR3,DICER1,TSC2,OAZ1,AES,TGFB1,PPP2R1A,UBE2S,RPL28,ALOX12,PHOX2B,NFKB1,MAPK10,LPXN,TFDP2,HES1,USP4,PCGF1,STK25,RAB3GAP1,RPA2,TNP1,TAF12,SPOP,KHDRBS1,SOX4,IFI6,MAP2K2,SMARCA4,SPINK2,ILF3,FOXA1,EAPP,SAFB2,AKAP12,CAP1,TERF2,BTG1,SFTPD,PUM1,HTR1B,ACVR1B,PAX3,IGF2BP3,ABI1,SORL1,ESR2,FGF…
1	!	0.00977	346	281	18	0.064	0.052	GO:0034248	BP	8	regulation of cellular amide metabolic process	5	PUM2,EIF4B,POLDIP3,DICER1,TGFB1,KHDRBS1,SOX4,ILF3,PUM1,IGF2BP3,SORL1,CDC123,EIF5B,EIF4A1,RPS6KA3,IARS,ATXN2,DDX3X
1	!	0.00725	4218	281	95	0.338	0.023	GO:0031326	BP	8	regulation of cellular biosynthetic process	5	ZMYND11,TIMP2,PUM2,EIF4B,YBX1,SMARCD1,WBSCR22,TRIB2,NOTCH3,ACTL6B,TCF20,POLDIP3,DICER1,TSC2,AES,TGFB1,PPP2R1A,PHOX2B,NFKB1,MAPK10,LPXN,TFDP2,HES1,PCGF1,RAB3GAP1,TNP1,TAF12,SPOP,KHDRBS1,SOX4,SMARCA4,ILF3,FOXA1,EAPP,SAFB2,AKAP12,CAP1,TERF2,BTG1,SFTPD,PUM1,HTR1B,ACVR1B,PAX3,IGF2BP3,ESR2,FGF7,NR1I2,CCNA2,NTRK2,TAF5,HMGA2,CDC123,VENTX,EIF5B,ZSCAN12,PTHR1,EIF4A1,INHBB,HIPK1,GUCY1A3,IL3,HNF4G,LMO1,PLK1,…
1	!	0.0398	2437	281	61	0.217	0.025	GO:0032268	BP	8	regulation of cellular protein metabolic process	5	NOX1,ZMYND11,TIMP2,PUM2,EIF4B,ERBB3,TRIB2,NRD1,ANAPC5,POLDIP3,TIMP3,DICER1,TSC2,TGFB1,PPP2R1A,UBE2S,ALOX12,NFKB1,MAPK10,HES1,USP4,STK25,RAB3GAP1,KHDRBS1,SOX4,IFI6,MAP2K2,SPINK2,ILF3,PUM1,ACVR1B,IGF2BP3,ABI1,SORL1,FGF7,CCNA2,NTRK2,CRIM1,CDC123,EIF5B,EIF4A1,ITIH3,INHBB,IL3,PLK1,IGF2,NUPR1,MTHFR,RPS6KA3,RAD23A,EFNA5,FLRT2,IARS,ADARB1,PDGFA,NTRK1,MGEA5,DAXX,ATXN2,DDX3X,LEFTY1
1	!	2.46e-10	5444	281	138	0.491	0.025	GO:0048518	BP	8	positive regulation of biological process	2	TBXA2R,NOX1,TIMP2,PUM2,F7,PSD,U2AF2,ERBB3,YBX1,SMARCD1,TRIB2,NOTCH3,WNT8B,RAP1GAP,NRD1,STARD7,HUWE1,ANAPC5,EFNB1,CMA1,CDC34,TCF20,POLDIP3,LGMN,DICER1,CBLN1,TSC2,OAZ1,AES,TGFB1,PPP2R1A,GRIK5,CASP2,UBE2S,RPL28,ALOX12,PHOX2B,NFKB1,MAPK10,LPXN,FIG4,SEMA5A,TFDP2,HES1,HYAL1,SLC30A3,REG1A,IGFBP2,STK25,RAB3GAP1,FAM20B,ARTN,STMN1,AKAP7,TAF12,SPOP,KHDRBS1,SOX4,MAP2K2,SMARCA4,SPINK2,ILF3,FOXA1,EAPP,ARHGEF6,…
1	!	0.00918	1128	281	37	0.132	0.033	GO:0051094	BP	8	positive regulation of developmental process	3	TBXA2R,TIMP2,CMA1,DICER1,CBLN1,TGFB1,ALOX12,PHOX2B,NFKB1,FIG4,SEMA5A,HES1,HYAL1,STK25,MAP2K2,FOXA1,BTG1,WNT2B,ACVR1B,FGF7,GOLGA4,NTRK2,ODZ4,HMGA2,HIPK1,CLASP2,IL3,AF023203,NEUROD2,RPS6KA3,TGIF1,EFNA5,FLRT2,XRCC2,PDGFA,NTRK1,TRIM16
1	!	9.45e-11	4685	281	126	0.448	0.027	GO:0048522	BP	8	positive regulation of cellular process	3	NOX1,TIMP2,PUM2,F7,U2AF2,ERBB3,YBX1,SMARCD1,TRIB2,NOTCH3,WNT8B,RAP1GAP,NRD1,STARD7,HUWE1,ANAPC5,EFNB1,CDC34,TCF20,POLDIP3,DICER1,CBLN1,TSC2,AES,TGFB1,PPP2R1A,GRIK5,CASP2,UBE2S,RPL28,ALOX12,PHOX2B,NFKB1,MAPK10,FIG4,SEMA5A,TFDP2,HES1,HYAL1,REG1A,IGFBP2,STK25,RAB3GAP1,FAM20B,STMN1,AKAP7,TAF12,SPOP,KHDRBS1,SOX4,MAP2K2,SMARCA4,SPINK2,ILF3,FOXA1,EAPP,ARHGEF6,AKAP12,CAP1,TERF2,BTG1,SFTPD,WNT2B,PUM1,HRK,…
1	!	0.000185	1088	281	40	0.142	0.037	GO:0051130	BP	8	positive regulation of cellular component organization	4	NOX1,U2AF2,RAP1GAP,STARD7,HUWE1,CDC34,CBLN1,TGFB1,RPL28,FIG4,SEMA5A,HES1,HYAL1,STK25,RAB3GAP1,FAM20B,MAP2K2,TERF2,SFTPD,HRK,SLMO1,GOLGA4,NTRK2,UGCG,RER1,ABR,U2AF1,CLASP2,MBL2,PLK1,IGF2,AF023203,SLN,WIPF2,NEUROD2,EFNA5,FLRT2,NTRK1,MGEA5,DAXX
1	!	0.0485	2895	281	69	0.246	0.024	GO:0031325	BP	8	positive regulation of cellular metabolic process	4	NOX1,TIMP2,U2AF2,ERBB3,YBX1,SMARCD1,TRIB2,NOTCH3,NRD1,ANAPC5,TCF20,POLDIP3,DICER1,TSC2,TGFB1,UBE2S,ALOX12,PHOX2B,NFKB1,MAPK10,TFDP2,HES1,STK25,RAB3GAP1,TAF12,KHDRBS1,SOX4,MAP2K2,SMARCA4,ILF3,FOXA1,EAPP,AKAP12,CAP1,TERF2,ACVR1B,PAX3,ABI1,ESR2,FGF7,NR1I2,CCNA2,NTRK2,HMGA2,PTHR1,INHBB,GUCY1A3,IL3,LMO1,PLK1,IGF2,RNF187,AF023203,D4S234E,NEUROD2,AFF1,NUPR1,RPS6KA3,FOXE1,EFNA5,PDGFA,NTRK1,MGEA5,PAX9,DAX…
1	!	0.0418	1702	281	47	0.167	0.028	GO:0045935	BP	8	positive regulation of nucleobase-containing compound metabolic process	5	TIMP2,U2AF2,YBX1,SMARCD1,NOTCH3,TCF20,DICER1,TSC2,TGFB1,PHOX2B,NFKB1,TFDP2,HES1,TAF12,SOX4,SMARCA4,ILF3,FOXA1,EAPP,AKAP12,CAP1,TERF2,ACVR1B,PAX3,ESR2,FGF7,NR1I2,CCNA2,NTRK2,HMGA2,GUCY1A3,IL3,LMO1,IGF2,RNF187,AF023203,NEUROD2,AFF1,RPS6KA3,FOXE1,PDGFA,NTRK1,MGEA5,PAX9,E2F4,DDX3X,TRIM16
1	!	0.00248	1389	281	44	0.157	0.032	GO:0051240	BP	8	positive regulation of multicellular organismal process	3	TBXA2R,NOX1,TIMP2,PUM2,F7,CMA1,DICER1,CBLN1,TGFB1,ALOX12,PHOX2B,NFKB1,FIG4,SEMA5A,HES1,HYAL1,STK25,MAP2K2,FOXA1,BTG1,WNT2B,PUM1,ACVR1B,FGF7,GOLGA4,NTRK2,ODZ4,HMGA2,INHBB,HIPK1,CLASP2,IL3,AF023203,NEUROD2,NPPA,TGIF1,EFNA5,FLRT2,XRCC2,SLC22A5,PDGFA,NTRK1,DDX3X,TRIM16
1	!	0.00965	417	281	20	0.071	0.048	GO:0051962	BP	8	positive regulation of nervous system development	4	TIMP2,DICER1,CBLN1,PHOX2B,FIG4,SEMA5A,HES1,STK25,MAP2K2,FOXA1,GOLGA4,NTRK2,ODZ4,AF023203,NEUROD2,TGIF1,EFNA5,FLRT2,XRCC2,NTRK1
1	!	0.000133	4572	281	107	0.381	0.023	GO:0048519	BP	8	negative regulation of biological process	2	ZMYND11,TIMP2,PUM2,U2AF2,ERBB3,YBX1,VASH1,TRIB2,NOTCH3,RAP1GAP,TOP2B,ANAPC5,NUP50,CDC34,MMP11,TIMP3,LGMN,DICER1,TSC2,OAZ1,AES,TGFB1,PPP2R1A,CASP2,ALOX12,PHOX2B,NFKB1,LPXN,FIG4,SEMA5A,TFDP2,HES1,USP4,HYAL1,GORASP1,TSNAX,STMN1,RPA2,TNP1,SPOP,KHDRBS1,SOX4,IFI6,MAP2K2,SMARCA4,SPINK2,ILF3,FOXA1,EAPP,TERF2,BTG1,SFTPD,PUM1,HTR1B,ACVR1B,PAX3,IGF2BP3,ABI1,SORL1,CYP19A1,ESR2,NR1I2,CCNA2,NTRK2,HMGA2,CRIM1,C…
1	!	0.00966	2707	281	68	0.242	0.025	GO:0009892	BP	8	negative regulation of metabolic process	3	ZMYND11,TIMP2,PUM2,U2AF2,YBX1,TRIB2,NOTCH3,ANAPC5,NUP50,TIMP3,DICER1,TSC2,OAZ1,AES,TGFB1,PPP2R1A,NFKB1,TFDP2,HES1,USP4,TSNAX,TNP1,SPOP,KHDRBS1,SOX4,IFI6,MAP2K2,SMARCA4,SPINK2,ILF3,EAPP,TERF2,SFTPD,PUM1,HTR1B,ACVR1B,PAX3,IGF2BP3,SORL1,ESR2,NR1I2,HMGA2,CRIM1,ITIH3,INHBB,LMO1,PLK1,ZNF91,AF023203,SLN,NEUROD2,FOXG1,RPS6KA3,TGIF1,FOXE1,ZBTB7A,FLRT2,ADARB1,PDGFA,MGEA5,PAX9,DAXX,RING1,ATXN2,DDX3X,LEFTY1,…
1	!	0.00404	2427	281	64	0.228	0.026	GO:0010605	BP	8	negative regulation of macromolecule metabolic process	4	ZMYND11,TIMP2,PUM2,U2AF2,YBX1,TRIB2,NOTCH3,ANAPC5,NUP50,TIMP3,DICER1,TSC2,AES,TGFB1,PPP2R1A,NFKB1,TFDP2,HES1,USP4,TSNAX,TNP1,SPOP,KHDRBS1,SOX4,IFI6,MAP2K2,SMARCA4,SPINK2,ILF3,EAPP,TERF2,SFTPD,PUM1,ACVR1B,PAX3,IGF2BP3,SORL1,ESR2,NR1I2,HMGA2,CRIM1,ITIH3,INHBB,LMO1,PLK1,ZNF91,AF023203,NEUROD2,FOXG1,RPS6KA3,TGIF1,FOXE1,ZBTB7A,FLRT2,ADARB1,MGEA5,PAX9,DAXX,RING1,ATXN2,DDX3X,LEFTY1,H2AFB1,HIST1H3E
1	!	0.0155	1539	281	45	0.16	0.029	GO:0009890	BP	8	negative regulation of biosynthetic process	4	ZMYND11,PUM2,YBX1,TRIB2,NOTCH3,DICER1,AES,TGFB1,NFKB1,TFDP2,HES1,TNP1,SPOP,KHDRBS1,SMARCA4,ILF3,EAPP,TERF2,SFTPD,PUM1,HTR1B,PAX3,IGF2BP3,ESR2,NR1I2,HMGA2,INHBB,LMO1,PLK1,ZNF91,AF023203,NEUROD2,FOXG1,TGIF1,FOXE1,ZBTB7A,PDGFA,MGEA5,PAX9,DAXX,RING1,DDX3X,LEFTY1,H2AFB1,HIST1H3E
1	!	0.0201	1456	281	43	0.153	0.03	GO:0010558	BP	8	negative regulation of macromolecule biosynthetic process	5	ZMYND11,PUM2,YBX1,TRIB2,NOTCH3,DICER1,AES,TGFB1,NFKB1,TFDP2,HES1,TNP1,SPOP,KHDRBS1,SMARCA4,ILF3,EAPP,TERF2,SFTPD,PUM1,PAX3,IGF2BP3,ESR2,NR1I2,HMGA2,INHBB,LMO1,PLK1,ZNF91,AF023203,NEUROD2,FOXG1,TGIF1,FOXE1,ZBTB7A,MGEA5,PAX9,DAXX,RING1,DDX3X,LEFTY1,H2AFB1,HIST1H3E
1	!	0.000101	4200	281	101	0.359	0.024	GO:0048523	BP	8	negative regulation of cellular process	3	ZMYND11,TIMP2,PUM2,U2AF2,ERBB3,YBX1,VASH1,TRIB2,NOTCH3,RAP1GAP,TOP2B,ANAPC5,CDC34,MMP11,TIMP3,LGMN,DICER1,TSC2,OAZ1,AES,TGFB1,PPP2R1A,CASP2,ALOX12,PHOX2B,NFKB1,LPXN,FIG4,SEMA5A,TFDP2,HES1,USP4,HYAL1,GORASP1,STMN1,RPA2,TNP1,SPOP,KHDRBS1,SOX4,IFI6,SMARCA4,SPINK2,ILF3,FOXA1,EAPP,TERF2,BTG1,SFTPD,PUM1,HTR1B,ACVR1B,PAX3,IGF2BP3,ABI1,SORL1,CYP19A1,ESR2,NR1I2,CCNA2,NTRK2,HMGA2,CRIM1,CDC123,ABR,PTHR1,ITI…
1	!	0.0135	2408	281	62	0.221	0.026	GO:0031324	BP	8	negative regulation of cellular metabolic process	4	ZMYND11,TIMP2,PUM2,U2AF2,YBX1,TRIB2,NOTCH3,ANAPC5,TIMP3,DICER1,TSC2,AES,TGFB1,PPP2R1A,NFKB1,TFDP2,HES1,USP4,TNP1,SPOP,KHDRBS1,SOX4,IFI6,SMARCA4,SPINK2,ILF3,EAPP,TERF2,SFTPD,PUM1,HTR1B,PAX3,IGF2BP3,SORL1,ESR2,NR1I2,HMGA2,CRIM1,ITIH3,INHBB,LMO1,PLK1,ZNF91,AF023203,NEUROD2,FOXG1,RPS6KA3,TGIF1,FOXE1,ZBTB7A,FLRT2,ADARB1,PDGFA,MGEA5,PAX9,DAXX,RING1,ATXN2,DDX3X,LEFTY1,H2AFB1,HIST1H3E
1	!	0.0108	1518	281	45	0.16	0.03	GO:0031327	BP	8	negative regulation of cellular biosynthetic process	5	ZMYND11,PUM2,YBX1,TRIB2,NOTCH3,DICER1,AES,TGFB1,NFKB1,TFDP2,HES1,TNP1,SPOP,KHDRBS1,SMARCA4,ILF3,EAPP,TERF2,SFTPD,PUM1,HTR1B,PAX3,IGF2BP3,ESR2,NR1I2,HMGA2,INHBB,LMO1,PLK1,ZNF91,AF023203,NEUROD2,FOXG1,TGIF1,FOXE1,ZBTB7A,PDGFA,MGEA5,PAX9,DAXX,RING1,DDX3X,LEFTY1,H2AFB1,HIST1H3E
1	!	0.0478	3929	281	87	0.31	0.022	GO:0044765	BP	8	single-organism transport	1	NOX1,UQCRC1,POLA2,PTPRN,U2AF2,ERBB3,RAP1GAP,STARD7,HUWE1,GOLGA3,NUP50,ARCN1,POLDIP3,CBLN1,PLLP,TSC2,HMOX2,SPG11,OAZ1,TGFB1,COPE,ATP4A,GRIK5,RPL28,CHRNE,NFKB1,AKAP3,SEMA5A,CLINT1,HES1,GORASP1,SLC30A3,RAB3GAP1,SLC1A4,ATP6V1B1,FAM20B,AKAP7,RAB14,KCNS1,SLC17A3,SOX4,MAP2K2,SPINK2,AKAP12,CAP1,SRRM1,SFTPD,PUM1,HTR1B,ABI1,SORL1,RPLP1,FGF7,SLMO1,DOPEY2,GOLGA4,NR1I2,GLRA3,UGCG,HMGA2,ABCB9,CXADR,KCNMA1,COX6…
1	!	0.00413	504	281	23	0.082	0.046	GO:0044770	BP	8	cell cycle phase transition	1	POLA2,BCAT1,ANAPC5,CDC34,TGFB1,PPP2R1A,CASP2,UBE2S,PHOX2B,RPA2,KHDRBS1,SOX4,SMARCA4,ACVR1B,NUMA1,CCNA2,HMGA2,CCNB2,CLASP2,PLK1,TYMS,E2F4,DDX3X
1	!	0.0018	480	281	23	0.082	0.048	GO:0044772	BP	8	mitotic cell cycle phase transition	2	POLA2,BCAT1,ANAPC5,CDC34,TGFB1,PPP2R1A,CASP2,UBE2S,PHOX2B,RPA2,KHDRBS1,SOX4,SMARCA4,ACVR1B,NUMA1,CCNA2,HMGA2,CCNB2,CLASP2,PLK1,TYMS,E2F4,DDX3X
1	!	0.0326	826	281	29	0.103	0.035	GO:0008284	BP	8	positive regulation of cell proliferation	1	NOX1,NOTCH3,EFNB1,TGFB1,ALOX12,SEMA5A,HES1,HYAL1,REG1A,IGFBP2,SOX4,EAPP,PAX3,FGF7,CCNA2,NTRK2,HMGA2,CDC123,PTHR1,HIPK1,IL3,IGF2,RNF187,AF023203,TGIF1,PDGFA,NMB,TBC1D8,KRT6A
1	!	0.00654	636	281	26	0.093	0.041	GO:0050767	BP	8	regulation of neurogenesis	1	TIMP2,NOTCH3,DICER1,TGFB1,PHOX2B,FIG4,SEMA5A,HES1,GORASP1,STK25,MAP2K2,FOXA1,SORL1,PTPRF,GOLGA4,NTRK2,ODZ4,HMGA2,CLASP2,AF023203,NEUROD2,TGIF1,EFNA5,FLRT2,XRCC2,NTRK1
1	!	0.0145	356	281	18	0.064	0.051	GO:0050769	BP	8	positive regulation of neurogenesis	2	TIMP2,DICER1,PHOX2B,FIG4,SEMA5A,HES1,STK25,MAP2K2,FOXA1,GOLGA4,NTRK2,ODZ4,AF023203,NEUROD2,TGIF1,EFNA5,XRCC2,NTRK1
1	!	0.0133	319	281	17	0.06	0.053	GO:0006417	BP	8	regulation of translation	1	PUM2,EIF4B,POLDIP3,DICER1,TGFB1,KHDRBS1,SOX4,ILF3,PUM1,IGF2BP3,CDC123,EIF5B,EIF4A1,RPS6KA3,IARS,ATXN2,DDX3X
1	!	0.0344	4854	281	103	0.367	0.021	GO:0032991	CC	2	macromolecular complex	1	DNAH9,NOX1,UBE3C,UQCRC1,POLA2,METTL1,PUM2,EIF4B,U2AF2,ERBB3,YBX1,SMARCD1,DDX3Y,NOTCH3,ACTL6B,COL19A1,HADHA,ANAPC5,RPH3A,GOLGA3,ARCN1,SF3A1,DICER1,RABGGTA,TSC2,PPP2R1A,COPE,GRIK5,UBE2S,RPL28,CHRNE,PHOX2B,NFKB1,DHX15,LPXN,TFDP2,PCGF1,RAB3GAP1,SLC1A4,ATP6V1B1,STMN1,RPA2,TNP1,TAF12,SPOP,KHDRBS1,KCNS1,COL21A1,SOX4,RRBP1,MAP2K2,SMARCA4,ILF3,UBE4B,TERF2,SRRM1,SFTPD,PUM1,ACVR1B,ABI1,NUMA1,SORL1,RPLP1,ITG…
1	!	0.000905	4207	281	98	0.349	0.023	GO:0031974	CC	4	membrane-enclosed lumen	1	POLA2,ZMYND11,AGPS,METTL1,F7,U2AF2,YBX1,WBSCR22,NOTCH3,ACTL6B,TOP2B,COL19A1,YTHDC1,HADHA,HUWE1,ANAPC5,GOLGA3,DTX2,NUP50,CDC34,MMP11,SF3A1,TCF20,POLDIP3,MTMR3,LGMN,SPG11,TGFB1,COPE,GARS,NPM3,PHOX2B,NFKB1,MAPK10,DHX15,CLINT1,TFDP2,HES1,HYAL1,KYNU,FAM20B,RPA2,TAF12,SPOP,KHDRBS1,COL21A1,SOX4,SMARCA4,ILF3,FOXA1,SAFB2,TERF2,SRRM1,PAX3,NUMA1,SORL1,ESR2,SLMO1,GOLGA4,NR1I2,CCNA2,TAF5,HMGA2,CXADR,ARSE,CCNB…
1	!	0.00592	16173	281	262	0.932	0.016	GO:0005623	CC	4	cell	1	TBXA2R,DNAH9,NOX1,UBE3C,UQCRC1,POLA2,ZMYND11,AGPS,NCDN,TIMP2,METTL1,ELN,PTPRN,PUM2,F7,PSD,BCAT1,EIF4B,U2AF2,ERBB3,YBX1,SMARCD1,DDX3Y,REEP1,VASH1,WBSCR22,TRIB2,ZFYVE26,NOTCH3,RAP1GAP,ACTL6B,TOP2B,NRD1,COL19A1,YTHDC1,STARD7,HADHA,HUWE1,ANAPC5,RPH3A,GOLGA3,EFNB1,DTX2,CMA1,NUP50,ARCN1,CDC34,MMP11,SF3A1,TCF20,POLDIP3,TIMP3,MTMR3,LGMN,DICER1,RABGGTA,CBLN1,PLLP,TSC2,HMOX2,SPG11,OAZ1,AES,TGFB1,PPP2R1A,CO…
1	!	0.00393	16134	281	262	0.932	0.016	GO:0044464	CC	4	cell part	2	TBXA2R,DNAH9,NOX1,UBE3C,UQCRC1,POLA2,ZMYND11,AGPS,NCDN,TIMP2,METTL1,ELN,PTPRN,PUM2,F7,PSD,BCAT1,EIF4B,U2AF2,ERBB3,YBX1,SMARCD1,DDX3Y,REEP1,VASH1,WBSCR22,TRIB2,ZFYVE26,NOTCH3,RAP1GAP,ACTL6B,TOP2B,NRD1,COL19A1,YTHDC1,STARD7,HADHA,HUWE1,ANAPC5,RPH3A,GOLGA3,EFNB1,DTX2,CMA1,NUP50,ARCN1,CDC34,MMP11,SF3A1,TCF20,POLDIP3,TIMP3,MTMR3,LGMN,DICER1,RABGGTA,CBLN1,PLLP,TSC2,HMOX2,SPG11,OAZ1,AES,TGFB1,PPP2R1A,CO…
1	!	3.26e-06	14007	281	246	0.875	0.018	GO:0005622	CC	4	intracellular	3	TBXA2R,DNAH9,NOX1,UBE3C,UQCRC1,POLA2,ZMYND11,AGPS,NCDN,METTL1,ELN,PTPRN,PUM2,F7,BCAT1,EIF4B,U2AF2,ERBB3,YBX1,SMARCD1,DDX3Y,REEP1,VASH1,WBSCR22,TRIB2,ZFYVE26,NOTCH3,RAP1GAP,ACTL6B,TOP2B,NRD1,COL19A1,YTHDC1,STARD7,HADHA,HUWE1,ANAPC5,RPH3A,GOLGA3,EFNB1,DTX2,CMA1,NUP50,ARCN1,CDC34,MMP11,SF3A1,TCF20,POLDIP3,TIMP3,MTMR3,LGMN,DICER1,RABGGTA,TSC2,HMOX2,SPG11,OAZ1,AES,TGFB1,PPP2R1A,COPE,ATP4A,GRIK5,GARS,C…
1	!	2.06e-06	13616	281	242	0.861	0.018	GO:0044424	CC	4	intracellular part	4	TBXA2R,DNAH9,NOX1,UBE3C,UQCRC1,POLA2,ZMYND11,AGPS,NCDN,METTL1,ELN,PTPRN,PUM2,F7,BCAT1,EIF4B,U2AF2,YBX1,SMARCD1,DDX3Y,REEP1,VASH1,WBSCR22,TRIB2,ZFYVE26,NOTCH3,RAP1GAP,ACTL6B,TOP2B,NRD1,COL19A1,YTHDC1,STARD7,HADHA,HUWE1,ANAPC5,RPH3A,GOLGA3,EFNB1,DTX2,CMA1,NUP50,ARCN1,CDC34,MMP11,SF3A1,TCF20,POLDIP3,TIMP3,MTMR3,LGMN,DICER1,RABGGTA,TSC2,HMOX2,SPG11,OAZ1,AES,TGFB1,PPP2R1A,COPE,ATP4A,GRIK5,GARS,CASP2,N…
1	!	1.08e-08	12822	281	238	0.847	0.019	GO:0043226	CC	4	organelle	1	TBXA2R,DNAH9,NOX1,UBE3C,UQCRC1,POLA2,ZMYND11,AGPS,TIMP2,METTL1,ELN,PTPRN,PUM2,F7,BCAT1,U2AF2,YBX1,SMARCD1,DDX3Y,REEP1,VASH1,WBSCR22,TRIB2,ZFYVE26,NOTCH3,RAP1GAP,ACTL6B,TOP2B,NRD1,COL19A1,YTHDC1,STARD7,HADHA,HUWE1,ANAPC5,RPH3A,GOLGA3,EFNB1,DTX2,CMA1,NUP50,ARCN1,CDC34,MMP11,SF3A1,TCF20,POLDIP3,TIMP3,MTMR3,LGMN,DICER1,PLLP,TSC2,HMOX2,SPG11,AES,TGFB1,PPP2R1A,COPE,ATP4A,GRIK5,GARS,CASP2,NPM3,UBE2S,RPL…
1	!	0.000155	8052	281	162	0.577	0.02	GO:0044422	CC	4	organelle part	2	DNAH9,UQCRC1,POLA2,ZMYND11,AGPS,METTL1,PTPRN,PUM2,F7,U2AF2,YBX1,SMARCD1,REEP1,WBSCR22,ZFYVE26,NOTCH3,RAP1GAP,ACTL6B,TOP2B,COL19A1,YTHDC1,HADHA,HUWE1,ANAPC5,RPH3A,GOLGA3,DTX2,NUP50,ARCN1,CDC34,MMP11,SF3A1,TCF20,POLDIP3,MTMR3,LGMN,DICER1,HMOX2,SPG11,TGFB1,PPP2R1A,COPE,GARS,NPM3,UBE2S,RPL28,PHOX2B,NFKB1,MAPK10,DHX15,LPXN,AKAP3,FIG4,CLINT1,TFDP2,HES1,HYAL1,GORASP1,SLC30A3,PCGF1,STK25,RAB3GAP1,SLC1A4,…
1	!	0.00182	4151	281	96	0.342	0.023	GO:0043233	CC	4	organelle lumen	3	POLA2,ZMYND11,AGPS,METTL1,F7,U2AF2,YBX1,WBSCR22,NOTCH3,ACTL6B,TOP2B,COL19A1,YTHDC1,HADHA,HUWE1,ANAPC5,GOLGA3,DTX2,NUP50,CDC34,MMP11,SF3A1,TCF20,POLDIP3,MTMR3,LGMN,SPG11,TGFB1,COPE,GARS,NPM3,PHOX2B,NFKB1,MAPK10,DHX15,CLINT1,TFDP2,HES1,HYAL1,KYNU,FAM20B,RPA2,TAF12,SPOP,KHDRBS1,COL21A1,SOX4,SMARCA4,ILF3,FOXA1,SAFB2,TERF2,SRRM1,PAX3,NUMA1,ESR2,GOLGA4,NR1I2,CCNA2,TAF5,HMGA2,CXADR,ARSE,CCNB2,U2AF1,CPSF…
1	!	6.71e-11	11913	281	232	0.826	0.019	GO:0043227	CC	4	membrane-bounded organelle	2	TBXA2R,NOX1,UBE3C,UQCRC1,POLA2,ZMYND11,AGPS,TIMP2,METTL1,ELN,PTPRN,PUM2,F7,BCAT1,U2AF2,YBX1,SMARCD1,DDX3Y,REEP1,VASH1,WBSCR22,TRIB2,ZFYVE26,NOTCH3,RAP1GAP,ACTL6B,TOP2B,NRD1,COL19A1,YTHDC1,STARD7,HADHA,HUWE1,ANAPC5,RPH3A,GOLGA3,EFNB1,DTX2,CMA1,NUP50,ARCN1,CDC34,MMP11,SF3A1,TCF20,POLDIP3,TIMP3,MTMR3,LGMN,DICER1,PLLP,TSC2,HMOX2,SPG11,AES,TGFB1,PPP2R1A,COPE,ATP4A,GRIK5,GARS,CASP2,NPM3,UBE2S,RPL28,ALO…
1	!	2.13e-07	11760	281	222	0.79	0.019	GO:0043229	CC	4	intracellular organelle	2	TBXA2R,DNAH9,NOX1,UBE3C,UQCRC1,POLA2,ZMYND11,AGPS,METTL1,ELN,PTPRN,PUM2,F7,BCAT1,U2AF2,YBX1,SMARCD1,DDX3Y,REEP1,VASH1,WBSCR22,TRIB2,ZFYVE26,NOTCH3,RAP1GAP,ACTL6B,TOP2B,NRD1,COL19A1,YTHDC1,STARD7,HADHA,HUWE1,ANAPC5,RPH3A,GOLGA3,EFNB1,DTX2,CMA1,NUP50,ARCN1,CDC34,MMP11,SF3A1,TCF20,POLDIP3,TIMP3,MTMR3,LGMN,DICER1,TSC2,HMOX2,SPG11,AES,TGFB1,PPP2R1A,COPE,ATP4A,GRIK5,GARS,CASP2,NPM3,UBE2S,RPL28,PHOX2B,N…
1	!	3.4e-05	7835	281	161	0.573	0.021	GO:0044446	CC	4	intracellular organelle part	3	DNAH9,UQCRC1,POLA2,ZMYND11,AGPS,METTL1,PTPRN,PUM2,F7,U2AF2,YBX1,SMARCD1,REEP1,WBSCR22,ZFYVE26,NOTCH3,RAP1GAP,ACTL6B,TOP2B,COL19A1,YTHDC1,HADHA,HUWE1,ANAPC5,RPH3A,GOLGA3,DTX2,NUP50,ARCN1,CDC34,MMP11,SF3A1,TCF20,POLDIP3,MTMR3,LGMN,DICER1,HMOX2,SPG11,TGFB1,PPP2R1A,COPE,GARS,NPM3,UBE2S,RPL28,PHOX2B,NFKB1,MAPK10,DHX15,LPXN,FIG4,CLINT1,TFDP2,HES1,HYAL1,GORASP1,SLC30A3,PCGF1,STK25,RAB3GAP1,SLC1A4,KYNU,A…
1	!	0.00193	4098	281	95	0.338	0.023	GO:0070013	CC	4	intracellular organelle lumen	4	POLA2,ZMYND11,AGPS,METTL1,F7,U2AF2,YBX1,WBSCR22,NOTCH3,ACTL6B,TOP2B,COL19A1,YTHDC1,HADHA,HUWE1,ANAPC5,GOLGA3,DTX2,NUP50,CDC34,MMP11,SF3A1,TCF20,POLDIP3,MTMR3,LGMN,SPG11,TGFB1,COPE,GARS,NPM3,PHOX2B,NFKB1,MAPK10,DHX15,CLINT1,TFDP2,HES1,HYAL1,KYNU,FAM20B,RPA2,TAF12,SPOP,KHDRBS1,COL21A1,SOX4,SMARCA4,ILF3,FOXA1,SAFB2,TERF2,SRRM1,PAX3,NUMA1,ESR2,GOLGA4,NR1I2,CCNA2,TAF5,HMGA2,CXADR,ARSE,CCNB2,U2AF1,CPSF…
1	!	8.59e-08	10751	281	210	0.747	0.02	GO:0043231	CC	4	intracellular membrane-bounded organelle	3	TBXA2R,NOX1,UBE3C,UQCRC1,POLA2,ZMYND11,AGPS,METTL1,ELN,PTPRN,PUM2,F7,BCAT1,U2AF2,YBX1,SMARCD1,DDX3Y,REEP1,VASH1,WBSCR22,TRIB2,ZFYVE26,NOTCH3,RAP1GAP,ACTL6B,TOP2B,NRD1,COL19A1,YTHDC1,STARD7,HADHA,HUWE1,ANAPC5,RPH3A,GOLGA3,EFNB1,DTX2,CMA1,NUP50,ARCN1,CDC34,MMP11,SF3A1,TCF20,POLDIP3,TIMP3,MTMR3,LGMN,DICER1,TSC2,HMOX2,SPG11,AES,TGFB1,PPP2R1A,COPE,ATP4A,GRIK5,GARS,CASP2,NPM3,UBE2S,PHOX2B,NFKB1,MAPK10,…
1	!	0.00403	6816	281	138	0.491	0.02	GO:0005634	CC	4	nucleus	4	UBE3C,POLA2,ZMYND11,AGPS,METTL1,PUM2,U2AF2,YBX1,SMARCD1,DDX3Y,WBSCR22,TRIB2,NOTCH3,ACTL6B,TOP2B,YTHDC1,HUWE1,ANAPC5,GOLGA3,EFNB1,DTX2,NUP50,CDC34,SF3A1,TCF20,POLDIP3,TIMP3,MTMR3,DICER1,TSC2,SPG11,AES,TGFB1,PPP2R1A,COPE,GARS,CASP2,NPM3,UBE2S,PHOX2B,NFKB1,MAPK10,DHX15,LPXN,AKAP3,CLINT1,TFDP2,HES1,USP4,PCGF1,KYNU,FAM20B,TSNAX,RPA2,TNP1,AKAP7,NEK9,TAF12,SPOP,KHDRBS1,SOX4,MAP2K2,SMARCA4,RIBC2,ILF3,FOX…
1	!	0.00381	3752	281	88	0.313	0.023	GO:0044428	CC	4	nuclear part	5	POLA2,ZMYND11,AGPS,METTL1,PUM2,U2AF2,YBX1,SMARCD1,WBSCR22,NOTCH3,ACTL6B,TOP2B,YTHDC1,HUWE1,ANAPC5,GOLGA3,DTX2,NUP50,CDC34,SF3A1,TCF20,POLDIP3,MTMR3,DICER1,SPG11,COPE,GARS,NPM3,UBE2S,PHOX2B,NFKB1,MAPK10,DHX15,CLINT1,TFDP2,HES1,PCGF1,KYNU,FAM20B,RPA2,TAF12,SPOP,KHDRBS1,SOX4,SMARCA4,ILF3,FOXA1,SAFB2,TERF2,SRRM1,PAX3,NUMA1,SORL1,ESR2,GOLGA4,NR1I2,CCNA2,TAF5,HMGA2,CXADR,CCNB2,U2AF1,CPSF4,HIPK1,HNF4G,A…
1	!	0.00372	3408	281	82	0.292	0.024	GO:0031981	CC	4	nuclear lumen	6	POLA2,ZMYND11,AGPS,METTL1,U2AF2,YBX1,WBSCR22,NOTCH3,ACTL6B,TOP2B,YTHDC1,HUWE1,ANAPC5,GOLGA3,DTX2,NUP50,CDC34,SF3A1,TCF20,POLDIP3,MTMR3,SPG11,COPE,GARS,NPM3,PHOX2B,NFKB1,MAPK10,DHX15,CLINT1,TFDP2,HES1,KYNU,FAM20B,RPA2,TAF12,SPOP,KHDRBS1,SOX4,SMARCA4,ILF3,FOXA1,SAFB2,TERF2,SRRM1,PAX3,NUMA1,ESR2,GOLGA4,NR1I2,CCNA2,TAF5,HMGA2,CXADR,CCNB2,U2AF1,CPSF4,HIPK1,HNF4G,ABTB2,PLK1,RNF187,NFRKB,PFKFB3,AFF1,IQC…
1	!	0.00137	2778	281	72	0.256	0.026	GO:0005654	CC	4	nucleoplasm	6	POLA2,ZMYND11,METTL1,U2AF2,YBX1,NOTCH3,TOP2B,YTHDC1,HUWE1,ANAPC5,GOLGA3,DTX2,NUP50,CDC34,SF3A1,TCF20,POLDIP3,MTMR3,COPE,GARS,NFKB1,MAPK10,CLINT1,TFDP2,HES1,KYNU,FAM20B,RPA2,TAF12,SPOP,KHDRBS1,SOX4,SMARCA4,ILF3,SAFB2,TERF2,SRRM1,PAX3,NUMA1,ESR2,GOLGA4,NR1I2,CCNA2,TAF5,HMGA2,CXADR,CCNB2,U2AF1,CPSF4,HIPK1,HNF4G,ABTB2,PLK1,RNF187,NFRKB,PFKFB3,AFF1,IQCB1,TYMS,RPS6KA3,TGIF1,IARS,XRCC2,ADARB1,DAXX,RING1…
1	!	0.000588	7922	281	158	0.562	0.02	GO:0044444	CC	4	cytoplasmic part	1	TBXA2R,DNAH9,NOX1,UQCRC1,AGPS,NCDN,METTL1,ELN,PTPRN,PUM2,F7,BCAT1,EIF4B,YBX1,DDX3Y,REEP1,VASH1,ZFYVE26,NOTCH3,RAP1GAP,TOP2B,NRD1,COL19A1,STARD7,HADHA,ANAPC5,RPH3A,GOLGA3,ARCN1,MMP11,MTMR3,LGMN,DICER1,RABGGTA,TSC2,HMOX2,SPG11,OAZ1,TGFB1,PPP2R1A,COPE,GRIK5,GARS,CASP2,RPL28,ALOX12,NFKB1,MAPK10,LPXN,AKAP3,FIG4,CLINT1,USP4,HYAL1,GORASP1,SLC30A3,IGFBP2,STK25,RAB3GAP1,SLC1A4,KYNU,ATP6V1B1,FAM20B,TSNAX,S…
1	!	0.0331	871	281	30	0.107	0.034	GO:0044431	CC	4	Golgi apparatus part	1	F7,NOTCH3,RAP1GAP,GOLGA3,ARCN1,MMP11,TGFB1,COPE,FIG4,GORASP1,STK25,FAM20B,RAB14,CHST3,ST6GALNAC4,NUMA1,SORL1,DOPEY2,PI4KB,GOLGA4,ECE2,UGCG,ARSE,RER1,SDC3,CLASP2,D4S234E,SEC24C,PDGFA,ATXN2
1	!	0.0125	872	281	31	0.11	0.036	GO:0043005	CC	9	neuron projection	1	NCDN,TIMP2,PTPRN,RPH3A,DICER1,SPG11,TGFB1,GRIK5,GARS,RPL28,SLC30A3,SLC1A4,STMN1,SPINK2,ABI1,NUMA1,PTPRF,GRIP2,GLRA3,ODZ4,CXADR,KCNMA1,SDC3,CLASP2,NRTN,KCND3,MTHFR,FLRT2,NMB,NTRK1,DAXX
1	!	0.00271	17021	281	271	0.964	0.016	GO:0003674	MF	3	molecular_function	1	TBXA2R,DNAH9,NOX1,UBE3C,UQCRC1,POLA2,ZMYND11,AGPS,NCDN,TIMP2,METTL1,ELN,PTPRN,PUM2,F7,PSD,BCAT1,EIF4B,U2AF2,ERBB3,YBX1,SMARCD1,DDX3Y,REEP1,VASH1,WBSCR22,TRIB2,ZFYVE26,NOTCH3,WNT8B,RAP1GAP,ACTL6B,TOP2B,NRD1,COL19A1,YTHDC1,STARD7,HADHA,HUWE1,ANAPC5,RPH3A,GOLGA3,EFNB1,DTX2,CMA1,NUP50,ARCN1,CDC34,MMP11,SF3A1,TCF20,POLDIP3,TIMP3,MTMR3,LGMN,DICER1,RABGGTA,CBLN1,PLLP,TSC2,HMOX2,SPG11,OAZ1,AES,TGFB1,PPP2…
1	!	2.68e-08	14243	281	253	0.9	0.018	GO:0005488	MF	3	binding	2	TBXA2R,DNAH9,NOX1,UBE3C,UQCRC1,POLA2,ZMYND11,AGPS,NCDN,TIMP2,METTL1,ELN,PTPRN,PUM2,F7,PSD,BCAT1,EIF4B,U2AF2,ERBB3,YBX1,SMARCD1,DDX3Y,REEP1,VASH1,WBSCR22,TRIB2,ZFYVE26,NOTCH3,WNT8B,RAP1GAP,TOP2B,NRD1,COL19A1,YTHDC1,STARD7,HADHA,HUWE1,ANAPC5,RPH3A,GOLGA3,EFNB1,DTX2,CMA1,NUP50,ARCN1,CDC34,MMP11,SF3A1,TCF20,POLDIP3,TIMP3,MTMR3,DICER1,RABGGTA,CBLN1,PLLP,TSC2,HMOX2,SPG11,OAZ1,AES,TGFB1,PPP2R1A,COPE,ATP…
1	!	2.45e-14	10688	281	224	0.797	0.021	GO:0005515	MF	3	protein binding	3	TBXA2R,NOX1,UBE3C,UQCRC1,POLA2,ZMYND11,AGPS,NCDN,TIMP2,METTL1,ELN,PTPRN,PUM2,F7,PSD,BCAT1,EIF4B,U2AF2,ERBB3,YBX1,SMARCD1,REEP1,VASH1,TRIB2,ZFYVE26,NOTCH3,WNT8B,RAP1GAP,TOP2B,NRD1,COL19A1,YTHDC1,HADHA,HUWE1,ANAPC5,RPH3A,GOLGA3,EFNB1,DTX2,NUP50,CDC34,SF3A1,POLDIP3,TIMP3,DICER1,RABGGTA,CBLN1,PLLP,TSC2,HMOX2,SPG11,OAZ1,AES,TGFB1,PPP2R1A,COPE,ATP4A,GRIK5,GARS,CASP2,NPM3,UBE2S,RPL28,ALOX12,NFKB1,MAPK10…
1	!	0.0132	1679	281	48	0.171	0.029	GO:0019899	MF	3	enzyme binding	4	NOX1,UQCRC1,TIMP2,PTPRN,U2AF2,YBX1,TRIB2,NOTCH3,RAP1GAP,TOP2B,ANAPC5,RPH3A,CDC34,TIMP3,RABGGTA,TSC2,TGFB1,CASP2,UBE2S,HES1,RAB3GAP1,RPA2,AKAP7,NEK9,SPOP,SMARCA4,UBE4B,AKAP12,BTG1,ACVR1B,ALDOB,SORL1,ESR2,GOLGA4,CCNA2,HMGA2,CLASP2,PLK1,SLN,NFRKB,IQCB1,RPS6KA3,ZBTB7A,RAD23A,IARS,NTRK1,DAXX,CYP2A6
1	!	0.0295	10	279	4	0.014	0.4	HP:0000419	hp	7	Abnormality of the nasal septum	1	FLNB,ARSE,RPS6KA3,TGIF1

## Sheet: p>0 specific REVIGO
term_ID	description	frequency	plot_X	plot_Y	plot_size	uniqueness	dispensability	representative	eliminated
GO:0008150	biological_process	1	2.032	-0.467	7.697	1	0	8150	0
GO:0008152	metabolic process	0.8218	-1.29	2.928	7.612	0.997	0	8152	0
GO:0008283	cell proliferation	0.0011	-1.005	-3.703	4.717	0.958	0	8283	0
GO:0009719	response to endogenous stimulus	0.0011	4.965	5.068	4.75	0.936	0	9719	0
GO:0009987	cellular process	0.6599	-1.199	1.326	7.516	0.994	0	9987	0
GO:0016043	cellular component organization	0.0429	-4.426	0.244	6.329	0.936	0	16043	0
GO:0032501	multicellular organismal process	0.0079	-3.692	1.077	5.594	0.983	0	32501	0
GO:0032502	developmental process	0.0139	-4.34	-1.236	5.839	0.983	0	32502	0
GO:0034248	regulation of cellular amide metabolic process	0	6.057	-5.011	2.732	0.794	0	34248	0
GO:0040007	growth	0.0008	1.223	2.379	4.615	0.982	0	40007	0
GO:0044699	single-organism process	0.5398	2.876	6.104	7.429	0.992	0	44699	0
GO:0050896	response to stimulus	0.0882	-4.363	3.726	6.642	0.984	0	50896	0
GO:0051179	localization	0.1786	-0.405	-1.183	6.949	0.986	0	51179	0
GO:0065007	biological regulation	0.1492	0.323	0.496	6.87	0.985	0	65007	0
GO:0071840	cellular component organization or biogenesis	0.0543	-5.407	1.969	6.431	0.983	0	71840	0
GO:0071704	organic substance metabolic process	0.5618	0.118	-2.909	7.446	0.973	0.006	71704	0
GO:0007568	aging	0.0001	1.671	5.689	3.798	0.772	0.036	7568	0
GO:0016049	cell growth	0.0004	3.22	-1.003	4.241	0.928	0.038	16049	0
GO:0009058	biosynthetic process	0.3033	3.288	3.455	7.179	0.973	0.04	9058	0
GO:0043170	macromolecule metabolic process	0.328	-1.409	-8.319	7.213	0.933	0.041	43170	0
GO:0006807	nitrogen compound metabolic process	0.3865	-2.051	5.538	7.284	0.973	0.046	6807	0
GO:0044707	single-multicellular organism process	0.0076	-4.416	4.69	5.578	0.781	0.048	44707	0
GO:0044238	primary metabolic process	0.5193	0.774	4.988	7.412	0.973	0.057	44238	0
GO:0044237	cellular metabolic process	0.5387	-5.542	-3.332	7.428	0.93	0.059	44237	0
GO:0007049	cell cycle	0.0141	-2.308	4.046	5.846	0.926	0.082	7049	0
GO:0000278	mitotic cell cycle	0.0009	3.946	-2.2	4.637	0.922	0.089	278	0
GO:0019538	protein metabolic process	0.1233	1.129	-8.506	6.788	0.903	0.158	19538	0
GO:0006725	cellular aromatic compound metabolic process	0.3305	-4.399	-4.331	7.216	0.914	0.164	6725	0
GO:1901564	organonitrogen compound metabolic process	0.1957	-2.587	-7.42	6.988	0.91	0.184	1901564	0
GO:0051239	regulation of multicellular organismal process	0.0026	7.323	-4.365	5.105	0.756	0.19	51239	0
GO:0044763	single-organism cellular process	0.42	-5.961	-2.627	7.32	0.909	0.19	44763	0
GO:1901576	organic substance biosynthetic process	0.2889	-2.219	-7.979	7.157	0.869	0.214	1901576	0
GO:0043068	positive regulation of programmed cell death	0.0002	6.785	-3.741	4.033	0.702	0.23	43068	0
GO:1901360	organic cyclic compound metabolic process	0.3391	-1.394	-7.481	7.227	0.933	0.23	1901360	0
GO:0046483	heterocycle metabolic process	0.3333	-4.814	-4.486	7.22	0.914	0.259	46483	0
GO:0051049	regulation of transport	0.002	7.312	-2.505	5	0.739	0.272	51049	0
GO:0032879	regulation of localization	0.0024	7.65	-2.504	5.081	0.741	0.276	32879	0
GO:0048518	positive regulation of biological process	0.0068	7.882	-3.539	5.532	0.735	0.302	48518	0
GO:0007167	enzyme linked receptor protein signaling pathway	0.0006	7.453	-0.61	4.494	0.717	0.313	7167	0
GO:0048523	negative regulation of cellular process	0.0094	7.918	-3.722	5.671	0.663	0.343	48523	0
GO:0010033	response to organic substance	0.0029	5.472	4.336	5.155	0.927	0.35	10033	0
GO:0032268	regulation of cellular protein metabolic process	0.0069	5.96	-5.694	5.536	0.657	0.357	32268	0
GO:0051234	establishment of localization	0.1747	6.429	1.044	6.939	0.944	0.364	51234	0
GO:0048519	negative regulation of biological process	0.0124	7.862	-3.846	5.791	0.72	0.365	48519	0
GO:0010467	gene expression	0.167	0.82	-8.473	6.92	0.901	0.386	10467	0
GO:0065008	regulation of biological quality	0.0271	7.2	-3.656	6.13	0.703	0.405	65008	0
GO:0006139	nucleobase-containing compound metabolic process	0.2992	-3.13	-6.507	7.173	0.856	0.411	6139	0
GO:0051246	regulation of protein metabolic process	0.0088	5.732	-5.759	5.639	0.672	0.436	51246	0
GO:0009605	response to external stimulus	0.0138	5.604	4.441	5.838	0.925	0.437	9605	0
GO:1901566	organonitrogen compound biosynthetic process	0.093	-2.597	-6.942	6.665	0.872	0.46	1901566	0
GO:0048583	regulation of response to stimulus	0.0069	7.552	-0.961	5.535	0.692	0.478	48583	0
GO:0044260	cellular macromolecule metabolic process	0.2859	-0.222	-7.717	7.153	0.846	0.493	44260	0
GO:0034641	cellular nitrogen compound metabolic process	0.3343	null	null	7.221	0.884	0.507	6139	1
GO:0044267	cellular protein metabolic process	0.0878	null	null	6.64	0.859	0.512	51246	1
GO:0042221	response to chemical	0.016	null	null	5.902	0.925	0.526	9605	1
GO:1903214	regulation of protein targeting to mitochondrion	0	null	null	0.699	0.816	0.533	51049	1
GO:0044271	cellular nitrogen compound biosynthetic process	0.1579	null	null	6.895	0.842	0.539	1901576	1
GO:0009888	tissue development	0.0013	null	null	4.819	0.747	0.541	7568	1
GO:0044772	mitotic cell cycle phase transition	0.0003	null	null	4.163	0.924	0.554	278	1
GO:0009059	macromolecule biosynthetic process	0.1767	null	null	6.944	0.85	0.559	1901576	1
GO:0080090	regulation of primary metabolic process	0.096	null	null	6.679	0.608	0.58	51246	1
GO:0051962	positive regulation of nervous system development	0	null	null	2.946	0.578	0.607	44707	1
GO:0051130	positive regulation of cellular component organization	0.0005	null	null	4.422	0.688	0.62	43068	1
GO:0051716	cellular response to stimulus	0.0626	null	null	6.493	0.889	0.641	9605	1
GO:0044770	cell cycle phase transition	0.0003	null	null	4.174	0.924	0.642	278	1
GO:0048468	cell development	0.0013	null	null	4.818	0.704	0.655	7568	1
GO:0044249	cellular biosynthetic process	0.2821	null	null	7.147	0.851	0.663	1901576	1
GO:0008284	positive regulation of cell proliferation	0.0004	null	null	4.336	0.693	0.671	43068	1
GO:0006996	organelle organization	0.0093	null	null	5.666	0.915	0.704	16043	1
GO:0051128	regulation of cellular component organization	0.0102	null	null	5.705	0.697	0.713	16043	1
GO:0019222	regulation of metabolic process	0.1017	null	null	6.704	0.644	0.714	51246	1
GO:0070887	cellular response to chemical stimulus	0.005	null	null	5.392	0.904	0.729	10033	1
GO:0044765	single-organism transport	0.1259	null	null	6.797	0.908	0.741	51234	1
GO:1902578	single-organism localization	0.1273	null	null	6.802	0.909	0.743	51234	1
GO:0048522	positive regulation of cellular process	0.0043	null	null	5.329	0.656	0.762	43068	1
GO:0051094	positive regulation of developmental process	0.0005	null	null	4.428	0.552	0.763	43068	1
GO:0009653	anatomical structure morphogenesis	0.0101	null	null	5.7	0.709	0.773	7568	1
GO:0007417	central nervous system development	0.0005	null	null	4.417	0.686	0.773	44707	1
GO:0050794	regulation of cellular process	0.1366	null	null	6.832	0.617	0.773	51246	1
GO:0050769	positive regulation of neurogenesis	0.0001	null	null	3.602	0.531	0.791	44707	1
GO:0030154	cell differentiation	0.0028	null	null	5.146	0.706	0.806	7568	1
GO:0050789	regulation of biological process	0.1447	null	null	6.857	0.64	0.825	51246	1
GO:0007399	nervous system development	0.0012	null	null	4.777	0.685	0.828	44707	1
GO:0051240	positive regulation of multicellular organismal process	0.0013	null	null	4.814	0.565	0.834	44707	1
GO:0045935	positive regulation of nucleobase-containing compound metabolic process	0.0021	null	null	5.012	0.63	0.851	43068	1
GO:0051171	regulation of nitrogen compound metabolic process	0.0883	null	null	6.643	0.598	0.861	51246	1
GO:0001558	regulation of cell growth	0.0002	null	null	4.015	0.731	0.863	16049	1
GO:0031326	regulation of cellular biosynthetic process	0.09	null	null	6.651	0.564	0.864	51246	1
GO:0009889	regulation of biosynthetic process	0.09	null	null	6.651	0.589	0.864	51246	1
GO:0051960	regulation of nervous system development	0.0004	null	null	4.251	0.55	0.867	44707	1
GO:0031327	negative regulation of cellular biosynthetic process	0.0051	null	null	5.407	0.635	0.872	48523	1
GO:0031323	regulation of cellular metabolic process	0.0952	null	null	6.675	0.588	0.874	51246	1
GO:0060255	regulation of macromolecule metabolic process	0.097	null	null	6.683	0.58	0.878	51246	1
GO:2000026	regulation of multicellular organismal development	0.001	null	null	4.714	0.535	0.881	44707	1
GO:0009890	negative regulation of biosynthetic process	0.0051	null	null	5.408	0.652	0.886	48523	1
GO:0050793	regulation of developmental process	0.0087	null	null	5.636	0.522	0.903	7568	1
GO:0030182	neuron differentiation	0.0007	null	null	4.534	0.662	0.905	44707	1
GO:0010556	regulation of macromolecule biosynthetic process	0.0898	null	null	6.65	0.561	0.909	51246	1
GO:0048731	system development	0.0035	null	null	5.246	0.667	0.913	44707	1
GO:0006417	regulation of translation	0.005	null	null	5.392	0.655	0.913	32268	1
GO:0048513	organ development	0.0023	null	null	5.063	0.671	0.915	44707	1
GO:0031324	negative regulation of cellular metabolic process	0.0072	null	null	5.552	0.642	0.915	48523	1
GO:0051173	positive regulation of nitrogen compound metabolic process	0.0021	null	null	5.015	0.651	0.924	43068	1
GO:0009892	negative regulation of metabolic process	0.009	null	null	5.65	0.657	0.924	48523	1
GO:0050767	regulation of neurogenesis	0.0003	null	null	4.186	0.538	0.934	44707	1
GO:0022008	neurogenesis	0.0008	null	null	4.618	0.66	0.935	44707	1
GO:0007275	multicellular organismal development	0.0046	null	null	5.36	0.674	0.936	44707	1
GO:0048856	anatomical structure development	0.0124	null	null	5.788	0.708	0.938	7568	1
GO:0048869	cellular developmental process	0.0106	null	null	5.724	0.68	0.944	7568	1
GO:0010605	negative regulation of macromolecule metabolic process	0.0079	null	null	5.594	0.635	0.955	48523	1
GO:0031325	positive regulation of cellular metabolic process	0.0032	null	null	5.197	0.632	0.957	43068	1
GO:0044767	single-organism developmental process	0.0135	null	null	5.828	0.693	0.97	7568	1
GO:0048699	generation of neurons	0.0008	null	null	4.579	0.66	0.979	44707	1
GO:0010558	negative regulation of macromolecule biosynthetic process	0.005	null	null	5.398	0.635	0.993	48523	1

## Sheet: intersection gene list
2002-09-01
ABL1
ACR
ACTB
ACTG1
ACTR2
ADAR
ADCYAP1
ADD2
ADRA1A
ADRBK1
AGPAT1
AHCYL1
AJ003147
AK055950
AK124839
ALAS2
ALDOC
ANGEL1
ANK1
ANKRD47
ANP32B
AP2A2
AQP5
AQP7
AQP8
ARFIP1
ARHGAP1
ASGR1
ASPHD1
ATF7
ATP13A3
ATP1B2
ATP2A2
ATP2B2
ATXN3
BAX
BCAM
BCR
BFSP2
C12orf51
C19orf57
C1orf63
C8orf71
CADM4
CALCOCO2
CAMSAP1
CAPZB
CBX6
CBX7
CCBP2
CCKBR
CCL16
CCNI
CD22
CD33
CD4
CD7
CD79A
CD82
CD99
CDC2L5
CDH4
CDK2
CDK5R1
CDR2L
CDX2
CEACAM4
CEBPB
CIAPIN1
CLEC11A
CLK1
CNP
COL1A1
COL1A2
COL3A1
COL6A3
COPS6
CPNE6
CREB3
CREB3L2
CREBL1
CRHR1
CRYBA4
CSDA
CSF1
CSNK1A1
CSNK1D
CSNK2B
CSRP3
CTBP1
CTDSP2
CTNNA1
CYP11A1
CYP2A7
D26561
DAG1
DAP
DAPK2
DCHS1
DDX11
DDX17
DDX21
DGKA
DHRS1
DNAJC7
DOK1
DTNA
DTX4
DUS4L
DUSP1
DUSP3
DYNC1H1
DYRK1A
E2F1
EEF2
EFNA3
EIF1
EIF3B
EIF3CL
EIF3F
EIF3G
EIF4A3
ELAVL2
ENTPD2
EPB41L2
EPHB2
EPOR
EPS15
ESR1
FAM120A
FAM127A
FDXR
FGF3
FLT1
FN1
FNTB
FOSL1
FOXO1
FSHB
FSTL3
FTH1
FZR1
GAD2
GAGE12C
GHITM
GHRHR
GJB5
GNB2L1
GNL1
GOSR1
GPR161
GPR3
GPRIN2
GRM4
GTF2I
GUCA1A
GYPB
HCFC1
HDGF
HHLA1
HLA-DOB
HNRPA3
HNRPH3
HNRPM
HOXD10
HOXD4
HRG
HSP90AB1
HSPA1B
HSPBP1
HTR2A
HTR4
HTRA2
IDS
IFIT1
IGHMBP2
IGHV3-23
IGSF9B
IKBKG
IKZF1
IL4
IL8RB
ITGA2B
ITGA3
ITGAD
ITIH1
IVL
KCNAB1
KCNJ4
KCTD17
KHSRP
KIAA0232
KIAA0430
KIAA0492
KIAA0841
KIAA0999
KIAA1539
KIDINS220
KIF3C
KLF10
KLRC2
KLRC4
KRT1
KRT12
KRT2
KRT85
KRT86
LAIR1
LAMA1
LAMC1
LBP
LDLR
LECT2
LGALS9
LHCGR
LILRA4
LITAF
LLGL2
LMTK2
LRCH4
LRIG1
LSM14A
LSM4
LTA
LUZP1
LY6G6C
LY9
LYPLA2
M64936
MAG
MAGEA1
MAGEA4
MAGEA5
MAGEA9
MAP1B
MAPK8IP1
MAPRE1
MC2R
MCL1
MEF2C
MEGF9
MELK
MFAP2
MGAT1
MGC34821
MLANA
MMACHC
MPHOSPH1
MR1
MRPS12
MSX1
MSX2P1
MTA1
MTFR1
MUC1
MUC3A
MVK
MYB
MYBPC3
MYCBP2
MYST2
NAP1L1
NCKIPSD
NCL
NCOR2
NDST1
NF2
NOLC1
NOS2C
NQO1
NR4A1
NR4A2
NTRK3
NUDC
OAS2
OGG1
OPRL1
OR2B6
OR7E62P
PABPC1
PAFAH1B1
PAX8
PAXIP1
PCBP3
PDGFRA
PDGFRB
PFKFB2
PHKB
PIK3CB
PITRM1
PKM2
POGZ
POU4F1
POU6F2
PPM1E
PPP2R5C
PPP2R5D
PPP3CA
PPWD1
PREPL
PRKAB2
PRPF40A
PRPH
PRPS1L1
PSG1
PSG7
PSMD1
PTGER3
PTGS1
PTOV1
PTP4A2
PTPN13
PVT1
RAB8A
RAC1
RAD51L3
RAGE
RBBP8
RBL2
RBM39
RGPD8
RGS7
RIMS2
RNH1
RREB1
RUNX1
RUNX2
S73149
SACM1L
SAP18
SAR1A
SCAMP5
SEC24B
SERPINA4
SEZ6L
SF1
SFRS1
SFRS2
SFRS4
SFRS7
SGTA
SHBG
SIM2
SIT1
SLC12A4
SLC15A1
SLC17A1
SLC18A1
SLC22A18AS
SLC24A1
SLC25A11
SLC5A2
SLC6A7
SLC6A9
SLC7A4
SLC9A1
SLC9A3R2
SMARCD2
SMPDL3B
SMYD5
SORBS3
SPECC1L
SPG20
SPINT3
SPRR2C
SREBF1
SRF
SSTR5
ST20
STAT2
STAT3
STATH
STK24
STX16
STXBP1
SULT4A1
TBCD
TBX10
TBX5
TGOLN2
THRA
THUMPD1
TLX2
TMPRSS6
TNFRSF25
TNK1
TNPO3
TOR1AIP1
TRAP1
TRAV10
TRIM28
TRIM58
TTC3
TTLL4
TUBB2B
TUBGCP4
TYR
UBC
UBE3B
UBE4A
UBR4
UGT2B15
USP10
USP11
USP19
USP24
USP9X
VCY
VEZF1
W26381
W27081
WDR42A
WNT10B
WWOX
XDH
XPO1
Z25437
Z82180
ZBED4
ZBTB40
ZFHX3
ZFP36L2
ZKSCAN3
ZNF157
ZNF384
ZNF451
ZNF592

## Sheet: gprofiler intersection
#	signf	p-value	T	Q	Q&T	Q&T/Q	Q&T/T	term ID	t type	t group	t name	t depth	Q&T list
#
1	!	0.000334	2021	393	75	0.191	0.037	GO:0006366	BP	6	transcription from RNA polymerase II promoter	1	ITGA3,CSDA,CDC2L5,FSTL3,SREBF1,MEF2C,XPO1,TBX5,SLC9A1,ESR1,DDX17,CBX7,E2F1,RBBP8,RBL2,POU6F2,CREB3,SMARCD2,SRF,IL4,NCL,MYB,SORBS3,NR4A1,USP9X,RREB1,RUNX2,PAX8,THRA,HOXD10,CSRP3,TRIM28,PRKAB2,FSHB,SPG20,VEZF1,PPP3CA,ZFHX3,ADCYAP1,HDGF,ZNF157,SAP18,FOXO1,UBC,POU4F1,NR4A2,KLF10,PAXIP1,RUNX1,SIM2,CTBP1,SFRS2,MSX1,CDX2,DDX21,TBX10,STAT3,WNT10B,STAT2,ATF7,CEBPB,HCFC1,FOSL1,CREB3L2,CBX6,MUC1,IKZF1,WWOX,…
1	!	0.000165	1801	393	70	0.178	0.039	GO:0006357	BP	6	regulation of transcription from RNA polymerase II promoter	2	ITGA3,CSDA,CDC2L5,FSTL3,SREBF1,MEF2C,XPO1,TBX5,SLC9A1,ESR1,DDX17,CBX7,E2F1,RBBP8,RBL2,CREB3,SMARCD2,SRF,IL4,NCL,MYB,SORBS3,NR4A1,USP9X,RREB1,RUNX2,PAX8,THRA,HOXD10,CSRP3,TRIM28,FSHB,SPG20,VEZF1,PPP3CA,ZFHX3,ADCYAP1,HDGF,ZNF157,SAP18,FOXO1,UBC,POU4F1,NR4A2,KLF10,PAXIP1,RUNX1,SIM2,CTBP1,MSX1,CDX2,TBX10,STAT3,WNT10B,STAT2,ATF7,CEBPB,HCFC1,FOSL1,CREB3L2,CBX6,MUC1,IKZF1,WWOX,TMPRSS6,LITAF,ZKSCAN3,NCOR…
1	!	0.00276	738	393	36	0.092	0.049	GO:0000122	BP	6	negative regulation of transcription from RNA polymerase II promoter	2	CSDA,SREBF1,MEF2C,XPO1,CBX7,E2F1,RBBP8,SRF,MYB,SORBS3,USP9X,RREB1,THRA,TRIM28,ZFHX3,HDGF,ZNF157,FOXO1,UBC,POU4F1,NR4A2,KLF10,SIM2,CTBP1,MSX1,CDX2,STAT3,WNT10B,ATF7,HCFC1,CBX6,IKZF1,TMPRSS6,ZKSCAN3,NCOR2,MAGEA1
1	!	2.35e-05	16973	393	373	0.949	0.022	GO:0008150	BP	1	biological_process	1	CD99,CIAPIN1,MYCBP2,ITGA3,ITGA2B,PAFAH1B1,CD4,LYPLA2,SLC6A7,CD22,CLK1,DDX11,RNH1,ANK1,DAPK2,SLC18A1,CTNNA1,GUCA1A,PTGER3,PIK3CB,ENTPD2,ITIH1,CSDA,TNPO3,SLC9A3R2,DGKA,CDC2L5,ATXN3,MTFR1,PKM2,FSTL3,NDST1,PABPC1,SREBF1,LLGL2,SLC24A1,ADD2,ACTB,LRCH4,TYR,CAPZB,PPP2R5C,SAR1A,EPB41L2,IGSF9B,MEF2C,XPO1,KIF3C,CD82,EPS15,BAX,KHSRP,SLC15A1,TBX5,SLC9A1,NUDC,ESR1,PTGS1,HSP90AB1,HNRPH3,ABL1,SLC7A4,SPECC1L,SEZ6…
1	!	0.0086	743	393	35	0.089	0.047	GO:0007610	BP	1	behavior	2	ITGA3,PAFAH1B1,DAPK2,MEF2C,PTGS1,SEZ6L,HTR2A,CREB3,CCKBR,SRF,IL4,PDGFRB,HRG,HTRA2,GRM4,OPRL1,THRA,HOXD10,LBP,PDGFRA,CYP11A1,NTRK3,ZFHX3,POU4F1,NR4A2,ATP2B2,RUNX1,STAT3,LGALS9,KCNAB1,CNP,FOSL1,MTA1,CSF1,RAGE
1	!	4.03e-12	5851	393	192	0.489	0.033	GO:0032502	BP	1	developmental process	2	CIAPIN1,MYCBP2,ITGA3,ITGA2B,PAFAH1B1,CD4,RNH1,ANK1,CTNNA1,PIK3CB,CSDA,SLC9A3R2,CDC2L5,ATXN3,FSTL3,NDST1,SREBF1,LLGL2,ACTB,LRCH4,TYR,CAPZB,MEF2C,BAX,TBX5,SLC9A1,NUDC,ESR1,PTGS1,HSP90AB1,HNRPH3,ABL1,SEZ6L,DDX17,CBX7,KCTD17,CPNE6,E2F1,LAMA1,RBBP8,HTR2A,STK24,FLT1,FZR1,CD79A,MAG,GHRHR,POU6F2,COL1A1,ALDOC,CCKBR,PPP2R5D,SRF,IL4,PDGFRB,HRG,NCL,TLX2,HTRA2,FN1,MFAP2,MYB,DUSP1,ADRA1A,LY9,NR4A1,CDK2,USP9X,R…
1	!	2.47e-12	5171	393	177	0.45	0.034	GO:0048856	BP	1	anatomical structure development	3	CIAPIN1,MYCBP2,ITGA3,ITGA2B,PAFAH1B1,CD4,RNH1,ANK1,CTNNA1,PIK3CB,CSDA,SLC9A3R2,CDC2L5,ATXN3,FSTL3,NDST1,SREBF1,LLGL2,ACTB,LRCH4,TYR,CAPZB,MEF2C,BAX,TBX5,SLC9A1,ESR1,HSP90AB1,HNRPH3,ABL1,SEZ6L,DDX17,CBX7,KCTD17,CPNE6,E2F1,LAMA1,RBBP8,STK24,FLT1,FZR1,CD79A,MAG,GHRHR,POU6F2,COL1A1,ALDOC,CCKBR,PPP2R5D,SRF,IL4,PDGFRB,HRG,NCL,TLX2,HTRA2,FN1,MFAP2,MYB,DUSP1,LY9,NR4A1,CDK2,USP9X,RREB1,RUNX2,PAX8,THRA,STA…
1	!	1.39e-05	1765	393	72	0.183	0.041	GO:0009888	BP	1	tissue development	4	ITGA3,PAFAH1B1,CSDA,MEF2C,BAX,TBX5,SLC9A1,ESR1,HNRPH3,DDX17,LAMA1,FZR1,COL1A1,ALDOC,SRF,PDGFRB,TLX2,FN1,DUSP1,NR4A1,RREB1,RUNX2,PAX8,THRA,STATH,HOXD10,CSRP3,TRIM28,SPG20,MYBPC3,PDGFRA,KRT85,LAMC1,VEZF1,SEC24B,PPP3CA,CYP11A1,NTRK3,GPR161,POU4F1,KLF10,ATP2B2,PAXIP1,XDH,RUNX1,MSX1,IVL,CDX2,DCHS1,COL3A1,KCNAB1,LUZP1,WNT10B,BFSP2,USP19,CEBPB,KRT2,DAG1,ATP2A2,CREB3L2,CSF1,ZBTB40,MUC1,IKZF1,NF2,FGF3,KRT…
1	!	2.25e-07	2769	393	104	0.265	0.038	GO:0009653	BP	1	anatomical structure morphogenesis	3	MYCBP2,ITGA3,ITGA2B,PAFAH1B1,RNH1,ANK1,CTNNA1,PIK3CB,NDST1,ACTB,CAPZB,MEF2C,BAX,TBX5,ESR1,HSP90AB1,ABL1,KCTD17,CPNE6,LAMA1,FLT1,MAG,COL1A1,SRF,IL4,PDGFRB,HRG,NCL,TLX2,FN1,MFAP2,DUSP1,NR4A1,USP9X,RREB1,RUNX2,PAX8,THRA,HOXD10,CSRP3,CAMSAP1,TRIM28,MAP1B,SPG20,EPHB2,KIDINS220,MYBPC3,PDGFRA,LAMC1,VEZF1,STXBP1,ACTR2,SEC24B,PPP3CA,NTRK3,EIF4A3,CSNK1D,EFNA3,LRIG1,FOXO1,UBC,POU4F1,NR4A2,ATP2B2,PAXIP1,XDH,…
1	!	3.01e-08	7114	393	208	0.529	0.029	GO:0032501	BP	1	multicellular organismal process	2	CIAPIN1,MYCBP2,ITGA3,ITGA2B,PAFAH1B1,CD4,RNH1,ANK1,CTNNA1,GUCA1A,PTGER3,PIK3CB,ENTPD2,CSDA,SLC9A3R2,DGKA,CDC2L5,ATXN3,FSTL3,NDST1,SREBF1,LLGL2,SLC24A1,ACTB,LRCH4,TYR,CAPZB,MEF2C,KIF3C,BAX,SLC15A1,TBX5,SLC9A1,NUDC,ESR1,PTGS1,HSP90AB1,ABL1,SEZ6L,DDX17,CBX7,ACR,CPNE6,E2F1,LAMA1,RBBP8,HTR2A,STK24,FLT1,FZR1,CD79A,MAG,GHRHR,POU6F2,COL1A1,DTX4,CCKBR,PPP2R5D,SRF,IL4,PDGFRB,HRG,NCL,TLX2,HTRA2,FN1,MFAP2,MY…
1	!	7e-06	13749	393	326	0.83	0.024	GO:0044699	BP	1	single-organism process	2	CIAPIN1,MYCBP2,ITGA3,ITGA2B,PAFAH1B1,CD4,LYPLA2,SLC6A7,CLK1,DDX11,RNH1,ANK1,DAPK2,SLC18A1,CTNNA1,GUCA1A,PTGER3,PIK3CB,ENTPD2,CSDA,TNPO3,SLC9A3R2,DGKA,CDC2L5,ATXN3,MTFR1,PKM2,FSTL3,NDST1,PABPC1,SREBF1,LLGL2,SLC24A1,ADD2,ACTB,LRCH4,TYR,CAPZB,PPP2R5C,SAR1A,EPB41L2,IGSF9B,MEF2C,XPO1,KIF3C,CD82,EPS15,BAX,SLC15A1,TBX5,SLC9A1,NUDC,ESR1,PTGS1,HSP90AB1,HNRPH3,ABL1,SLC7A4,SPECC1L,SEZ6L,DDX17,CBX7,ACR,KCTD1…
1	!	4.15e-12	5764	393	190	0.483	0.033	GO:0044767	BP	1	single-organism developmental process	3	CIAPIN1,MYCBP2,ITGA3,ITGA2B,PAFAH1B1,CD4,RNH1,ANK1,CTNNA1,PIK3CB,CSDA,SLC9A3R2,CDC2L5,ATXN3,FSTL3,NDST1,SREBF1,LLGL2,ACTB,LRCH4,TYR,CAPZB,MEF2C,BAX,TBX5,SLC9A1,NUDC,ESR1,PTGS1,HSP90AB1,HNRPH3,ABL1,SEZ6L,DDX17,CBX7,KCTD17,CPNE6,E2F1,LAMA1,RBBP8,HTR2A,STK24,FLT1,FZR1,CD79A,MAG,GHRHR,POU6F2,COL1A1,ALDOC,CCKBR,PPP2R5D,SRF,IL4,PDGFRB,HRG,NCL,TLX2,HTRA2,FN1,MFAP2,MYB,DUSP1,ADRA1A,LY9,NR4A1,CDK2,USP9X,R…
1	!	0.0232	584	393	29	0.074	0.05	GO:0061061	BP	1	muscle structure development	4	CTNNA1,CSDA,CAPZB,MEF2C,TBX5,SLC9A1,ABL1,DDX17,SRF,IL4,PDGFRB,NR4A1,THRA,HOXD10,CSRP3,MYBPC3,PDGFRA,PPP3CA,ZFHX3,POU4F1,MSX1,COL6A3,COL3A1,KCNAB1,WNT10B,USP19,ATP2A2,ACTG1,FGF3
1	!	4.41e-08	6858	393	202	0.514	0.029	GO:0044707	BP	1	single-multicellular organism process	3	CIAPIN1,MYCBP2,ITGA3,ITGA2B,PAFAH1B1,CD4,RNH1,ANK1,CTNNA1,GUCA1A,PTGER3,PIK3CB,ENTPD2,CSDA,SLC9A3R2,DGKA,CDC2L5,ATXN3,FSTL3,NDST1,SREBF1,LLGL2,SLC24A1,ACTB,LRCH4,TYR,CAPZB,MEF2C,KIF3C,BAX,SLC15A1,TBX5,SLC9A1,NUDC,ESR1,PTGS1,HSP90AB1,ABL1,SEZ6L,DDX17,CBX7,CPNE6,E2F1,LAMA1,RBBP8,HTR2A,STK24,FLT1,FZR1,CD79A,MAG,GHRHR,POU6F2,COL1A1,DTX4,CCKBR,PPP2R5D,SRF,IL4,PDGFRB,HRG,NCL,TLX2,HTRA2,FN1,MFAP2,MYB,DU…
1	!	1e-12	4956	393	173	0.44	0.035	GO:0007275	BP	1	multicellular organismal development	4	CIAPIN1,MYCBP2,ITGA3,ITGA2B,PAFAH1B1,CD4,RNH1,ANK1,CTNNA1,PIK3CB,CSDA,SLC9A3R2,CDC2L5,ATXN3,FSTL3,NDST1,SREBF1,LLGL2,ACTB,LRCH4,TYR,CAPZB,MEF2C,BAX,TBX5,SLC9A1,NUDC,ESR1,HSP90AB1,ABL1,SEZ6L,DDX17,CBX7,CPNE6,E2F1,LAMA1,RBBP8,STK24,FLT1,FZR1,CD79A,MAG,GHRHR,POU6F2,COL1A1,CCKBR,PPP2R5D,SRF,IL4,PDGFRB,HRG,NCL,TLX2,HTRA2,FN1,MFAP2,MYB,DUSP1,LY9,NR4A1,CDK2,USP9X,RREB1,RUNX2,PAX8,THRA,STATH,HOXD10,CSRP3…
1	!	7.76e-14	4380	393	162	0.412	0.037	GO:0048731	BP	1	system development	5	CIAPIN1,MYCBP2,ITGA3,ITGA2B,PAFAH1B1,CD4,RNH1,ANK1,CTNNA1,PIK3CB,CSDA,SLC9A3R2,CDC2L5,ATXN3,FSTL3,NDST1,SREBF1,LLGL2,ACTB,LRCH4,TYR,CAPZB,MEF2C,BAX,TBX5,SLC9A1,ESR1,HSP90AB1,ABL1,SEZ6L,DDX17,CBX7,CPNE6,E2F1,LAMA1,STK24,FLT1,FZR1,CD79A,MAG,GHRHR,POU6F2,COL1A1,CCKBR,PPP2R5D,SRF,IL4,PDGFRB,HRG,NCL,TLX2,HTRA2,FN1,MFAP2,MYB,LY9,NR4A1,CDK2,USP9X,RREB1,RUNX2,PAX8,THRA,STATH,HOXD10,CSRP3,LBP,CAMSAP1,TRIM…
1	!	9.18e-10	3094	393	119	0.303	0.038	GO:0048513	BP	1	organ development	6	CIAPIN1,ITGA3,PAFAH1B1,CD4,CTNNA1,CSDA,SLC9A3R2,CDC2L5,FSTL3,NDST1,SREBF1,ACTB,TYR,MEF2C,BAX,TBX5,SLC9A1,ESR1,HSP90AB1,SEZ6L,DDX17,CBX7,E2F1,LAMA1,FZR1,CD79A,MAG,GHRHR,COL1A1,CCKBR,SRF,IL4,PDGFRB,NCL,HTRA2,MFAP2,MYB,LY9,NR4A1,CDK2,USP9X,RREB1,RUNX2,PAX8,THRA,STATH,HOXD10,CSRP3,LBP,TRIM28,FSHB,IGHMBP2,SPG20,EPHB2,MYBPC3,PDGFRA,ANP32B,LHCGR,SEC24B,PPP3CA,CYP11A1,NTRK3,ZFHX3,EIF4A3,LRIG1,FOXO1,POU4F…
1	!	0.00811	435	393	25	0.064	0.057	GO:0048732	BP	1	gland development	7	FSTL3,TYR,BAX,ESR1,CBX7,LAMA1,GHRHR,CCKBR,PDGFRB,NCL,MYB,RREB1,PAX8,THRA,LBP,ATP2B2,XDH,RUNX1,MSX1,CEBPB,DAG1,CSF1,IKZF1,FGF3,NCOR2
1	!	0.000718	519	393	30	0.076	0.058	GO:0007423	BP	1	sensory organ development	7	PAFAH1B1,SLC9A3R2,BAX,LAMA1,FZR1,SRF,IL4,PDGFRB,MFAP2,CDK2,PAX8,EPHB2,PDGFRA,ANP32B,SEC24B,NTRK3,LRIG1,ATP2B2,AQP5,MSX1,DCHS1,STAT3,WNT10B,BFSP2,IKZF1,NF2,BCR,FGF3,KRT12,CRYBA4
1	!	0.00799	939	393	41	0.104	0.044	GO:0009887	BP	1	organ morphogenesis	7	PAFAH1B1,CTNNA1,NDST1,MEF2C,BAX,TBX5,ESR1,LAMA1,COL1A1,SRF,PDGFRB,MFAP2,RUNX2,PAX8,THRA,HOXD10,EPHB2,MYBPC3,PDGFRA,SEC24B,EIF4A3,LRIG1,POU4F1,ATP2B2,AQP5,MSX1,COL1A2,CDX2,DCHS1,COL3A1,STAT3,WNT10B,CEBPB,DAG1,CSF1,IKZF1,WWOX,NF2,BCR,FGF3,NCOR2
1	!	2.74e-07	2363	393	93	0.237	0.039	GO:0007399	BP	1	nervous system development	6	MYCBP2,ITGA3,ITGA2B,PAFAH1B1,ANK1,CTNNA1,ATXN3,NDST1,LLGL2,ACTB,LRCH4,CAPZB,MEF2C,BAX,HSP90AB1,ABL1,SEZ6L,CPNE6,E2F1,LAMA1,STK24,MAG,GHRHR,POU6F2,PPP2R5D,SRF,PDGFRB,TLX2,HTRA2,FN1,USP9X,RUNX2,PAX8,THRA,HOXD10,CAMSAP1,MAP1B,IGHMBP2,SPG20,EPHB2,KIDINS220,PDGFRA,LAMC1,STXBP1,ANP32B,TUBB2B,ACTR2,SEC24B,PPP3CA,CYP11A1,NTRK3,ZFHX3,ADCYAP1,GPR161,EFNA3,LRIG1,UBC,POU4F1,NR4A2,ATP2B2,DYRK1A,RUNX1,SIM2,MSX…
1	!	8.12e-05	913	393	45	0.115	0.049	GO:0072359	BP	1	circulatory system development	6	ITGA3,RNH1,PIK3CB,MEF2C,BAX,TBX5,SLC9A1,DDX17,LAMA1,FLT1,COL1A1,SRF,PDGFRB,HRG,NCL,FN1,NR4A1,CSRP3,EPHB2,MYBPC3,PDGFRA,VEZF1,ANP32B,SEC24B,NTRK3,FOXO1,POU4F1,PAXIP1,XDH,RUNX1,MSX1,COL1A2,CDX2,DCHS1,KRT1,COL3A1,KCNAB1,LUZP1,ADRBK1,FOSL1,FGF3,TMPRSS6,EPOR,NCOR2,GTF2I
1	!	0.0178	902	393	39	0.099	0.043	GO:0007417	BP	1	central nervous system development	6	MYCBP2,PAFAH1B1,NDST1,ACTB,BAX,SEZ6L,E2F1,MAG,GHRHR,POU6F2,SRF,HTRA2,USP9X,PAX8,THRA,HOXD10,IGHMBP2,EPHB2,ANP32B,SEC24B,CYP11A1,NTRK3,ZFHX3,POU4F1,NR4A2,ATP2B2,RUNX1,MSX1,COL3A1,STAT3,KCNAB1,CNP,CDK5R1,IKZF1,NF2,BCR,EPOR,NCOR2,RAGE
1	!	0.0469	671	393	31	0.079	0.046	GO:0007420	BP	1	brain development	7	PAFAH1B1,NDST1,ACTB,BAX,SEZ6L,E2F1,MAG,GHRHR,SRF,HTRA2,USP9X,THRA,EPHB2,ANP32B,SEC24B,CYP11A1,ZFHX3,POU4F1,NR4A2,ATP2B2,MSX1,COL3A1,KCNAB1,CNP,CDK5R1,IKZF1,NF2,BCR,EPOR,NCOR2,RAGE
1	!	8.12e-05	913	393	45	0.115	0.049	GO:0072358	BP	1	cardiovascular system development	6	ITGA3,RNH1,PIK3CB,MEF2C,BAX,TBX5,SLC9A1,DDX17,LAMA1,FLT1,COL1A1,SRF,PDGFRB,HRG,NCL,FN1,NR4A1,CSRP3,EPHB2,MYBPC3,PDGFRA,VEZF1,ANP32B,SEC24B,NTRK3,FOXO1,POU4F1,PAXIP1,XDH,RUNX1,MSX1,COL1A2,CDX2,DCHS1,KRT1,COL3A1,KCNAB1,LUZP1,ADRBK1,FOSL1,FGF3,TMPRSS6,EPOR,NCOR2,GTF2I
1	!	0.00315	587	393	31	0.079	0.053	GO:0001944	BP	1	vasculature development	6	RNH1,PIK3CB,MEF2C,BAX,TBX5,LAMA1,FLT1,COL1A1,SRF,PDGFRB,HRG,NCL,FN1,NR4A1,EPHB2,PDGFRA,VEZF1,ANP32B,SEC24B,FOXO1,PAXIP1,XDH,RUNX1,COL1A2,CDX2,KRT1,COL3A1,LUZP1,FOSL1,TMPRSS6,GTF2I
1	!	0.00407	564	393	30	0.076	0.053	GO:0001568	BP	1	blood vessel development	7	RNH1,PIK3CB,MEF2C,BAX,TBX5,LAMA1,FLT1,COL1A1,SRF,PDGFRB,HRG,NCL,FN1,NR4A1,EPHB2,PDGFRA,VEZF1,SEC24B,FOXO1,PAXIP1,XDH,RUNX1,COL1A2,CDX2,KRT1,COL3A1,LUZP1,FOSL1,TMPRSS6,GTF2I
1	!	1.52e-06	1014	393	52	0.132	0.051	GO:0009790	BP	1	embryo development	5	ITGA3,PAFAH1B1,PIK3CB,CSDA,NDST1,MEF2C,BAX,TBX5,LAMA1,RBBP8,FLT1,COL1A1,SRF,PDGFRB,TLX2,FN1,MFAP2,MYB,DUSP1,USP9X,RUNX2,PAX8,THRA,HOXD10,TRIM28,MGAT1,EPHB2,KIDINS220,PDGFRA,SEC24B,EIF4A3,GPR161,LRIG1,ATP2B2,RUNX1,SIM2,ADAR,MSX1,CDX2,DCHS1,LUZP1,CEBPB,DAG1,FOSL1,CDK5R1,MUC1,NF2,BCR,FGF3,GJB5,NCOR2,GNB2L1
1	!	0.0309	593	393	29	0.074	0.049	GO:0048598	BP	1	embryonic morphogenesis	6	ITGA3,NDST1,MEF2C,BAX,TBX5,FLT1,SRF,TLX2,FN1,MFAP2,DUSP1,RUNX2,PAX8,HOXD10,TRIM28,EPHB2,PDGFRA,SEC24B,EIF4A3,LRIG1,ATP2B2,MSX1,LUZP1,DAG1,NF2,BCR,FGF3,GJB5,GNB2L1
1	!	0.000349	1948	393	73	0.186	0.037	GO:0008283	BP	1	cell proliferation	3	PAFAH1B1,CLK1,CTNNA1,PIK3CB,CDC2L5,TYR,PPP2R5C,MEF2C,EPS15,BAX,TBX5,NUDC,ESR1,PTGS1,ABL1,MAPRE1,E2F1,HTR2A,FLT1,FZR1,CD79A,CD33,CLEC11A,GHRHR,CREB3,CCKBR,SRF,IL4,PDGFRB,HRG,FN1,ADRA1A,NR4A1,CDK2,RREB1,RUNX2,FSHB,PDGFRA,LAMC1,NTRK3,HDGF,FOXO1,ZFP36L2,KLF10,ITGAD,XDH,RUNX1,CTBP1,SSTR5,MSX1,MELK,CDX2,FTH1,SF1,STAT3,LGALS9,WNT10B,CEBPB,KRT2,TNK1,FOSL1,CDK5R1,IL8RB,CSF1,NF2,FGF3,NAP1L1,NCOR2,RAGE,CSNK…
1	!	0.000517	5658	393	161	0.41	0.028	GO:0051179	BP	1	localization	2	MYCBP2,ITGA3,ITGA2B,PAFAH1B1,CD4,SLC6A7,ANK1,DAPK2,SLC18A1,CTNNA1,PTGER3,PIK3CB,TNPO3,ATXN3,SREBF1,LLGL2,SLC24A1,ADD2,ACTB,SAR1A,MEF2C,XPO1,KIF3C,EPS15,BAX,KHSRP,SLC15A1,TBX5,SLC9A1,PTGS1,HSP90AB1,ABL1,SLC7A4,ACR,CPNE6,MAPRE1,E2F1,LAMA1,HTR2A,STK24,FLT1,AQP8,CEACAM4,MAG,GHRHR,CREB3,SLC25A11,GOSR1,COL1A1,CCKBR,SRF,IL4,CSNK1A1,PDGFRB,HRG,OGG1,NCL,HTRA2,FN1,MYB,ADRA1A,MAPK8IP1,NR4A1,CDK2,PFKFB2,SLC1…
1	!	0.00408	1294	393	52	0.132	0.04	GO:0051674	BP	1	localization of cell	3	ITGA3,ITGA2B,PAFAH1B1,DAPK2,CTNNA1,PIK3CB,MEF2C,BAX,TBX5,SLC9A1,ABL1,LAMA1,STK24,FLT1,MAG,CREB3,COL1A1,SRF,IL4,PDGFRB,HRG,FN1,NR4A1,USP9X,RREB1,ATP1B2,LBP,FSHB,PDGFRA,LAMC1,TUBB2B,NTRK3,POU4F1,NR4A2,PAXIP1,USP24,COL1A2,COL3A1,STAT3,LGALS9,KRT2,DAG1,CDK5R1,IL8RB,CSF1,NF2,BCR,PRPF40A,RAGE,CSNK2B,GNB2L1,CCL16
1	!	7.77e-08	8483	393	235	0.598	0.028	GO:0050896	BP	1	response to stimulus	2	MYCBP2,ITGA3,ITGA2B,PAFAH1B1,CD4,DDX11,ANK1,DAPK2,SLC18A1,CTNNA1,GUCA1A,PTGER3,PIK3CB,ENTPD2,CSDA,DGKA,ATXN3,FSTL3,NDST1,SREBF1,LLGL2,SLC24A1,ACTB,TYR,CAPZB,PPP2R5C,MEF2C,XPO1,KIF3C,CD82,EPS15,BAX,SLC9A1,NUDC,ESR1,PTGS1,HSP90AB1,ABL1,SEZ6L,DDX17,CBX7,ACR,CPNE6,MAPRE1,E2F1,LAMA1,RBBP8,HTR2A,STK24,FLT1,USP10,AQP8,SGTA,FZR1,CD79A,CD33,MAG,GHRHR,CREB3,COL1A1,DUSP3,DTX4,CCKBR,MVK,OAS2,PPP2R5D,SRF,DAP,…
1	!	2.08e-09	4334	393	149	0.379	0.034	GO:0042221	BP	1	response to chemical	3	MYCBP2,ITGA3,ITGA2B,PAFAH1B1,DDX11,ANK1,DAPK2,SLC18A1,CTNNA1,PTGER3,PIK3CB,ENTPD2,CSDA,ATXN3,FSTL3,NDST1,SREBF1,ACTB,TYR,MEF2C,XPO1,BAX,SLC9A1,ESR1,PTGS1,HSP90AB1,ABL1,CBX7,ACR,CPNE6,E2F1,LAMA1,RBBP8,HTR2A,STK24,FLT1,AQP8,SGTA,MAG,GHRHR,CREB3,COL1A1,DUSP3,OAS2,PPP2R5D,SRF,IL4,PDGFRB,HRG,NCL,HTRA2,MYB,DUSP1,ADRA1A,NR4A1,CDK2,PFKFB2,USP9X,OR2B6,RUNX2,OPRL1,PAX8,THRA,TRAP1,LBP,SULT4A1,PRKAB2,FSHB,SP…
1	!	0.000132	1574	393	64	0.163	0.041	GO:1901700	BP	1	response to oxygen-containing compound	4	CTNNA1,PTGER3,PIK3CB,ENTPD2,SREBF1,TYR,MEF2C,BAX,SLC9A1,ESR1,PTGS1,ABL1,E2F1,RBBP8,HTR2A,STK24,AQP8,GHRHR,COL1A1,SRF,IL4,PDGFRB,NCL,HTRA2,DUSP1,NR4A1,CDK2,PFKFB2,OPRL1,TRAP1,LBP,PRKAB2,PDGFRA,PPP3CA,CYP11A1,NTRK3,FOXO1,UBC,NR4A2,KLF10,SSTR5,COL1A2,RAB8A,COL3A1,STAT3,LGALS9,WNT10B,CEBPB,DAG1,PSMD1,CNP,ATP2A2,FOSL1,NQO1,MTA1,MUC1,BCR,FGF3,LITAF,NCOR2,RAGE,GNB2L1,TNFRSF25,LTA
1	!	1.7e-12	2912	393	121	0.308	0.042	GO:0010033	BP	1	response to organic substance	4	ITGA3,PAFAH1B1,DDX11,CTNNA1,PTGER3,PIK3CB,ENTPD2,CSDA,ATXN3,FSTL3,NDST1,SREBF1,TYR,MEF2C,XPO1,BAX,SLC9A1,ESR1,PTGS1,HSP90AB1,ABL1,ACR,E2F1,RBBP8,HTR2A,FLT1,AQP8,SGTA,MAG,GHRHR,CREB3,COL1A1,DUSP3,OAS2,PPP2R5D,SRF,IL4,PDGFRB,HRG,NCL,HTRA2,MYB,DUSP1,ADRA1A,NR4A1,CDK2,PFKFB2,USP9X,RUNX2,OPRL1,PAX8,THRA,LBP,PRKAB2,FSHB,SPG20,KIDINS220,PDGFRA,CALCOCO2,LHCGR,PPP3CA,CYP11A1,NTRK3,ZFHX3,ADCYAP1,EIF4A3,HDG…
1	!	9.96e-05	825	393	42	0.107	0.051	GO:0033993	BP	1	response to lipid	5	CTNNA1,PTGER3,ENTPD2,SREBF1,TYR,MEF2C,BAX,ESR1,PTGS1,ACR,E2F1,RBBP8,GHRHR,COL1A1,PDGFRB,NCL,HTRA2,DUSP1,NR4A1,CDK2,OPRL1,THRA,LBP,CYP11A1,NTRK3,NR4A2,SSTR5,STAT3,LGALS9,WNT10B,CEBPB,CNP,FOSL1,NQO1,MTA1,MUC1,BCR,LITAF,NCOR2,RAGE,TNFRSF25,LTA
1	!	0.000563	911	393	43	0.109	0.047	GO:0070848	BP	1	response to growth factor	5	ITGA3,PIK3CB,FSTL3,NDST1,MEF2C,XPO1,E2F1,FLT1,MAG,COL1A1,DUSP3,PPP2R5D,PDGFRB,HRG,HTRA2,NR4A1,USP9X,RUNX2,FSHB,SPG20,KIDINS220,PDGFRA,CYP11A1,NTRK3,ZFHX3,ADCYAP1,FOXO1,UBC,KLF10,XDH,RUNX1,MSX1,COL1A2,COL3A1,STAT3,ADRBK1,PSMD1,AP2A2,WWOX,FGF3,TMPRSS6,NCOR2,GNB2L1
1	!	0.00528	824	393	38	0.097	0.046	GO:0014070	BP	1	response to organic cyclic compound	5	CTNNA1,SREBF1,TYR,MEF2C,BAX,SLC9A1,ESR1,PTGS1,HSP90AB1,ABL1,ACR,RBBP8,HTR2A,AQP8,GHRHR,COL1A1,IL4,PDGFRB,DUSP1,NR4A1,CDK2,OPRL1,THRA,CYP11A1,NTRK3,NR4A2,ADAR,SSTR5,DDX21,STAT3,WNT10B,HCFC1,FOSL1,NQO1,IFIT1,NCOR2,RAGE,FNTB
1	!	9.43e-05	1667	393	67	0.17	0.04	GO:0009719	BP	1	response to endogenous stimulus	3	ITGA3,CTNNA1,PIK3CB,FSTL3,NDST1,SREBF1,TYR,MEF2C,XPO1,BAX,SLC9A1,ESR1,PTGS1,ABL1,ACR,E2F1,RBBP8,HTR2A,AQP8,GHRHR,COL1A1,SRF,PDGFRB,DUSP1,ADRA1A,NR4A1,CDK2,USP9X,RUNX2,OPRL1,PAX8,THRA,PRKAB2,FSHB,SPG20,KIDINS220,PDGFRA,LHCGR,PPP3CA,CYP11A1,NTRK3,ZFHX3,FOXO1,UBC,NR4A2,KLF10,RUNX1,SSTR5,MSX1,COL1A2,RAB8A,COL3A1,STAT3,WNT10B,CEBPB,ADRBK1,DAG1,PSMD1,ATP2A2,FOSL1,NQO1,WWOX,FGF3,TMPRSS6,NCOR2,RAGE,CSNK2B
1	!	0.00847	1255	393	50	0.127	0.04	GO:0071495	BP	1	cellular response to endogenous stimulus	4	ITGA3,CTNNA1,PIK3CB,FSTL3,NDST1,SREBF1,MEF2C,XPO1,SLC9A1,ESR1,ABL1,E2F1,AQP8,GHRHR,COL1A1,PDGFRB,DUSP1,NR4A1,CDK2,USP9X,RUNX2,PAX8,THRA,PRKAB2,FSHB,SPG20,KIDINS220,PDGFRA,LHCGR,CYP11A1,FOXO1,UBC,NR4A2,KLF10,RUNX1,SSTR5,MSX1,COL1A2,RAB8A,COL3A1,STAT3,WNT10B,CEBPB,ADRBK1,PSMD1,WWOX,FGF3,TMPRSS6,NCOR2,CSNK2B
1	!	0.0137	1029	393	43	0.109	0.042	GO:0009725	BP	1	response to hormone	4	ITGA3,CTNNA1,PIK3CB,SREBF1,MEF2C,BAX,SLC9A1,ESR1,PTGS1,ACR,RBBP8,GHRHR,COL1A1,SRF,PDGFRB,DUSP1,ADRA1A,NR4A1,CDK2,OPRL1,PAX8,THRA,PRKAB2,PDGFRA,LHCGR,CYP11A1,NTRK3,FOXO1,UBC,NR4A2,SSTR5,RAB8A,STAT3,WNT10B,DAG1,PSMD1,ATP2A2,FOSL1,NQO1,FGF3,NCOR2,RAGE,CSNK2B
1	!	0.0125	417	393	24	0.061	0.058	GO:0048545	BP	1	response to steroid hormone	5	CTNNA1,SREBF1,BAX,ESR1,PTGS1,ACR,RBBP8,GHRHR,COL1A1,PDGFRB,DUSP1,NR4A1,CDK2,OPRL1,THRA,CYP11A1,NTRK3,NR4A2,SSTR5,STAT3,FOSL1,NQO1,NCOR2,RAGE
1	!	3.01e-07	4023	393	135	0.344	0.034	GO:0006950	BP	1	response to stress	3	ITGA3,ITGA2B,PAFAH1B1,CD4,DDX11,CTNNA1,PTGER3,PIK3CB,ENTPD2,CSDA,DGKA,ATXN3,NDST1,SREBF1,ACTB,CAPZB,PPP2R5C,MEF2C,KIF3C,BAX,SLC9A1,PTGS1,HSP90AB1,ABL1,E2F1,RBBP8,STK24,USP10,AQP8,SGTA,FZR1,MAG,CREB3,COL1A1,DUSP3,DTX4,MVK,OAS2,PPP2R5D,SRF,DAP,IL4,PDGFRB,HRG,OGG1,HTRA2,FN1,MYB,DUSP1,MAPK8IP1,NR4A1,CDK2,RREB1,THRA,STATH,TRAP1,ATP1B2,LBP,LSM4,TRIM28,IGHMBP2,PDGFRA,CALCOCO2,VEZF1,STXBP1,ACTR2,PPP3CA,C…
1	!	0.00826	379	393	23	0.059	0.061	GO:0006979	BP	1	response to oxidative stress	4	PTGS1,ABL1,STK24,AQP8,COL1A1,PDGFRB,OGG1,HTRA2,DUSP1,CDK2,TRAP1,PDGFRA,CYP11A1,MCL1,FOXO1,NR4A2,MELK,KRT1,ATP2A2,FOSL1,NQO1,RAGE,GNB2L1
1	!	0.0232	1051	393	43	0.109	0.041	GO:0009611	BP	1	response to wounding	4	ITGA3,ITGA2B,CTNNA1,PTGER3,PIK3CB,ENTPD2,DGKA,ACTB,CAPZB,KIF3C,BAX,ABL1,STK24,MAG,COL1A1,MVK,SRF,IL4,PDGFRB,HRG,FN1,MYB,CDK2,RREB1,ATP1B2,LBP,PDGFRA,STXBP1,NTRK3,ATP2B2,COL1A2,KRT1,COL3A1,WNT10B,ATP2A2,MTA1,ACTG1,BCR,TMPRSS6,RAGE,LTA,FNTB,CCL16
1	!	5.81e-06	2504	393	93	0.237	0.037	GO:0009605	BP	1	response to external stimulus	3	MYCBP2,ITGA2B,CD4,ANK1,DAPK2,GUCA1A,PTGER3,PIK3CB,ENTPD2,SREBF1,SLC24A1,ACTB,TYR,MEF2C,SLC9A1,HSP90AB1,ABL1,LAMA1,HTR2A,STK24,FLT1,MAG,CREB3,COL1A1,MVK,OAS2,SRF,DAP,IL4,PDGFRB,HRG,NCL,HTRA2,NR4A1,THRA,STATH,CSRP3,LBP,LDLR,LSM4,EPHB2,PDGFRA,LAMC1,CALCOCO2,ACTR2,CYP11A1,NTRK3,ASGR1,EFNA3,CCBP2,LECT2,FOXO1,UBC,MR1,NR4A2,KLF10,ATP2B2,ADAR,COL6A3,HTR4,DDX21,KRT1,KCNJ4,COL3A1,LGALS9,STAT2,CEBPB,DAG1,PS…
1	!	2.06e-05	2645	393	95	0.242	0.036	GO:0002376	BP	1	immune system process	2	CIAPIN1,ITGA3,ITGA2B,PAFAH1B1,CD4,DAPK2,PIK3CB,CDC2L5,FSTL3,ACTB,TYR,MEF2C,KIF3C,BAX,HSP90AB1,ABL1,FLT1,CD79A,CD33,MAG,CREB3,COL1A1,DUSP3,DTX4,OAS2,PPP2R5D,SRF,IL4,PDGFRB,HRG,FN1,MFAP2,MYB,LY9,NR4A1,RUNX2,THRA,ATP1B2,LBP,LSM4,TRIM28,FSHB,PDGFRA,CALCOCO2,SIT1,ACTR2,SEC24B,PPP3CA,CCBP2,FOXO1,UBC,ZFP36L2,MR1,KLF10,ITGAD,PAXIP1,ALAS2,RUNX1,ADAR,COL1A2,MELK,LAIR1,EEF2,KRT1,FTH1,COL3A1,LGALS9,WNT10B,ST…
1	!	0.00577	1714	393	63	0.16	0.037	GO:0006955	BP	1	immune response	3	CD4,PIK3CB,ACTB,MEF2C,BAX,HSP90AB1,ABL1,CD79A,CD33,COL1A1,DUSP3,DTX4,OAS2,PPP2R5D,IL4,PDGFRB,HRG,MYB,LY9,NR4A1,LBP,TRIM28,PDGFRA,CALCOCO2,SIT1,ACTR2,PPP3CA,CCBP2,FOXO1,UBC,MR1,ITGAD,PAXIP1,ADAR,COL1A2,LAIR1,KRT1,FTH1,COL3A1,LGALS9,STAT2,CEBPB,ADRBK1,PSMD1,CD7,TNK1,ACTG1,CSF1,IFIT1,BCR,FGF3,RAGE,GNL1,KLRC2,IGHV3-23,NCKIPSD,TNFRSF25,LTA,LILRA4,HLA-DOB,LSM14A,IKBKG,CCL16
1	!	3.96e-08	6297	393	190	0.483	0.03	GO:0023052	BP	1	signaling	2	ITGA3,ITGA2B,PAFAH1B1,CD4,DDX11,ANK1,DAPK2,SLC18A1,CTNNA1,GUCA1A,PTGER3,PIK3CB,ENTPD2,CSDA,DGKA,ATXN3,FSTL3,NDST1,SREBF1,LLGL2,SLC24A1,ACTB,CAPZB,PPP2R5C,IGSF9B,MEF2C,XPO1,CD82,EPS15,BAX,TBX5,SLC9A1,NUDC,ESR1,PTGS1,HSP90AB1,ABL1,SEZ6L,DDX17,CPNE6,MAPRE1,E2F1,LAMA1,HTR2A,STK24,FLT1,USP10,CD79A,CD33,MAG,GHRHR,CREB3,COL1A1,DUSP3,DTX4,CCKBR,OAS2,PPP2R5D,SRF,DAP,IL4,CSNK1A1,PDGFRB,HRG,HTRA2,DOK1,FN1,D…
1	!	6.96e-08	6288	393	189	0.481	0.03	GO:0044700	BP	1	single organism signaling	3	ITGA3,ITGA2B,PAFAH1B1,CD4,DDX11,ANK1,DAPK2,SLC18A1,CTNNA1,GUCA1A,PTGER3,PIK3CB,ENTPD2,CSDA,DGKA,ATXN3,FSTL3,NDST1,SREBF1,LLGL2,SLC24A1,ACTB,CAPZB,PPP2R5C,IGSF9B,MEF2C,XPO1,CD82,EPS15,BAX,TBX5,SLC9A1,NUDC,ESR1,PTGS1,HSP90AB1,ABL1,SEZ6L,DDX17,CPNE6,MAPRE1,E2F1,LAMA1,HTR2A,STK24,FLT1,USP10,CD79A,CD33,MAG,GHRHR,CREB3,COL1A1,DUSP3,DTX4,CCKBR,OAS2,PPP2R5D,SRF,DAP,IL4,CSNK1A1,PDGFRB,HRG,HTRA2,DOK1,FN1,D…
1	!	0.00118	1454	393	58	0.148	0.04	GO:0022610	BP	1	biological adhesion	2	CD99,ITGA3,ITGA2B,CD4,CD22,CTNNA1,PIK3CB,ATXN3,FSTL3,ACTB,IGSF9B,BAX,SLC9A1,HSP90AB1,ABL1,SPECC1L,LAMA1,CD33,MAG,CADM4,COL1A1,DUSP3,SRF,IL4,HRG,FN1,MYB,SORBS3,LY9,RREB1,RUNX2,ATP1B2,MYBPC3,PDGFRA,LAMC1,STXBP1,SIT1,PPP3CA,TBCD,ZFP36L2,ITGAD,COL6A3,DCHS1,COL3A1,LGALS9,CEBPB,DAG1,CD7,ATP2A2,CDK5R1,CDH4,ACTG1,CSF1,MUC1,IKZF1,NF2,BCAM,RAGE
1	!	0.0023	1448	393	57	0.145	0.039	GO:0007155	BP	1	cell adhesion	3	CD99,ITGA3,ITGA2B,CD4,CD22,CTNNA1,PIK3CB,ATXN3,FSTL3,ACTB,IGSF9B,BAX,SLC9A1,ABL1,SPECC1L,LAMA1,CD33,MAG,CADM4,COL1A1,DUSP3,SRF,IL4,HRG,FN1,MYB,SORBS3,LY9,RREB1,RUNX2,ATP1B2,MYBPC3,PDGFRA,LAMC1,STXBP1,SIT1,PPP3CA,TBCD,ZFP36L2,ITGAD,COL6A3,DCHS1,COL3A1,LGALS9,CEBPB,DAG1,CD7,ATP2A2,CDK5R1,CDH4,ACTG1,CSF1,MUC1,IKZF1,NF2,BCAM,RAGE
1	!	5.65e-07	11440	393	289	0.735	0.025	GO:0065007	BP	1	biological regulation	2	CIAPIN1,MYCBP2,ITGA3,ITGA2B,PAFAH1B1,CD4,CLK1,DDX11,RNH1,ANK1,DAPK2,SLC18A1,CTNNA1,GUCA1A,PTGER3,PIK3CB,ENTPD2,ITIH1,CSDA,SLC9A3R2,DGKA,CDC2L5,ATXN3,FSTL3,NDST1,PABPC1,SREBF1,LLGL2,SLC24A1,ADD2,ACTB,CAPZB,PPP2R5C,SAR1A,IGSF9B,MEF2C,XPO1,KIF3C,CD82,EPS15,BAX,KHSRP,TBX5,SLC9A1,NUDC,ESR1,PTGS1,HSP90AB1,ABL1,SEZ6L,DDX17,CBX7,ACR,KCTD17,SERPINA4,CPNE6,MAPRE1,E2F1,SPINT3,LAMA1,RBBP8,HTR2A,STK24,FLT1,US…
1	!	0.007	2828	393	91	0.232	0.032	GO:0065009	BP	1	regulation of molecular function	3	PAFAH1B1,CD4,RNH1,GUCA1A,PIK3CB,ITIH1,LLGL2,ADD2,PPP2R5C,MEF2C,BAX,SLC9A1,ESR1,HSP90AB1,ABL1,ACR,SERPINA4,MAPRE1,E2F1,SPINT3,HTR2A,STK24,FLT1,RBL2,FZR1,GHRHR,CREB3,PITRM1,DUSP3,CCKBR,PPP2R5D,SRF,DAP,IL4,CSNK1A1,PDGFRB,HRG,HTRA2,FN1,DUSP1,ADRA1A,MAPK8IP1,NR4A1,CDK2,PFKFB2,GRM4,OPRL1,THRA,ATP1B2,PRKAB2,HSPBP1,KIDINS220,MYBPC3,PDGFRA,ANP32B,LHCGR,PPP3CA,NTRK3,ADCYAP1,TBCD,TOR1AIP1,UBC,NR4A2,XDH,ADAR…
1	!	0.00053	3565	393	113	0.288	0.032	GO:0065008	BP	1	regulation of biological quality	3	ITGA3,ITGA2B,PAFAH1B1,CD4,SLC18A1,PTGER3,PIK3CB,ENTPD2,CSDA,SLC9A3R2,DGKA,PABPC1,SREBF1,SLC24A1,ADD2,ACTB,CAPZB,IGSF9B,MEF2C,XPO1,KIF3C,BAX,KHSRP,SLC9A1,ESR1,PTGS1,HSP90AB1,ABL1,KCTD17,E2F1,HTR2A,MAG,GHRHR,CREB3,COL1A1,CCKBR,SRF,PDGFRB,HRG,FN1,MYB,ADRA1A,CDK2,PFKFB2,SLC12A4,GRM4,OPRL1,PAX8,THRA,STATH,CSRP3,ATP1B2,LBP,LDLR,MAP1B,FSHB,SPG20,EPHB2,ATP13A3,MYBPC3,PDGFRA,GAD2,STXBP1,ACTR2,PPP3CA,CYP11…
1	!	0.012	722	393	34	0.087	0.047	GO:0050878	BP	1	regulation of body fluid levels	4	ITGA3,ITGA2B,PTGER3,PIK3CB,ENTPD2,DGKA,ACTB,CAPZB,KIF3C,ABL1,MAG,GHRHR,COL1A1,SRF,HRG,FN1,MYB,CDK2,OPRL1,STATH,ATP1B2,EPHB2,PDGFRA,STXBP1,ATP2B2,XDH,AQP5,COL1A2,KRT1,COL3A1,ATP2A2,ACTG1,TMPRSS6,NCOR2
1	!	4.76e-06	1828	393	75	0.191	0.041	GO:0040011	BP	1	locomotion	2	MYCBP2,ITGA3,ITGA2B,PAFAH1B1,CD4,ANK1,DAPK2,CTNNA1,PIK3CB,ACTB,MEF2C,EPS15,BAX,TBX5,SLC9A1,HSP90AB1,ABL1,LAMA1,HTR2A,STK24,FLT1,MAG,CREB3,COL1A1,SRF,IL4,PDGFRB,HRG,FN1,NR4A1,USP9X,RREB1,ATP1B2,LBP,LDLR,FSHB,EPHB2,PDGFRA,LAMC1,TUBB2B,ACTR2,NTRK3,EFNA3,CCBP2,LECT2,UBC,POU4F1,NR4A2,ATP2B2,PAXIP1,USP24,COL6A3,COL1A2,COL3A1,STAT3,LGALS9,KRT2,ADRBK1,DAG1,PSMD1,FOSL1,CDK5R1,CDH4,IL8RB,AP2A2,ACTG1,CSF1,N…
1	!	0.000933	863	393	41	0.104	0.048	GO:0042330	BP	1	taxis	3	MYCBP2,ITGA2B,ANK1,DAPK2,PIK3CB,ACTB,HSP90AB1,ABL1,LAMA1,FLT1,CREB3,IL4,PDGFRB,HRG,NR4A1,LBP,EPHB2,PDGFRA,LAMC1,ACTR2,NTRK3,EFNA3,CCBP2,LECT2,UBC,COL6A3,COL3A1,LGALS9,DAG1,PSMD1,FOSL1,CDK5R1,CDH4,IL8RB,AP2A2,ACTG1,CSF1,FGF3,RAGE,CSNK2B,CCL16
1	!	0.000933	863	393	41	0.104	0.048	GO:0006935	BP	1	chemotaxis	4	MYCBP2,ITGA2B,ANK1,DAPK2,PIK3CB,ACTB,HSP90AB1,ABL1,LAMA1,FLT1,CREB3,IL4,PDGFRB,HRG,NR4A1,LBP,EPHB2,PDGFRA,LAMC1,ACTR2,NTRK3,EFNA3,CCBP2,LECT2,UBC,COL6A3,COL3A1,LGALS9,DAG1,PSMD1,FOSL1,CDK5R1,CDH4,IL8RB,AP2A2,ACTG1,CSF1,FGF3,RAGE,CSNK2B,CCL16
1	!	0.00558	15323	393	343	0.873	0.022	GO:0009987	BP	1	cellular process	2	CIAPIN1,MYCBP2,ITGA3,ITGA2B,PAFAH1B1,CD4,LYPLA2,SLC6A7,CLK1,DDX11,RNH1,ANK1,DAPK2,SLC18A1,CTNNA1,GUCA1A,PTGER3,PIK3CB,ENTPD2,ITIH1,CSDA,SLC9A3R2,DGKA,CDC2L5,ATXN3,MTFR1,PKM2,FSTL3,NDST1,PABPC1,SREBF1,LLGL2,SLC24A1,ADD2,ACTB,TYR,CAPZB,PPP2R5C,SAR1A,EPB41L2,IGSF9B,MEF2C,XPO1,KIF3C,CD82,EPS15,BAX,KHSRP,SLC15A1,TBX5,SLC9A1,NUDC,ESR1,PTGS1,HSP90AB1,HNRPH3,ABL1,SLC7A4,SPECC1L,SEZ6L,DDX17,CBX7,ACR,KCTD1…
1	!	0.00023	12483	393	299	0.761	0.024	GO:0044763	BP	1	single-organism cellular process	3	CIAPIN1,MYCBP2,ITGA3,ITGA2B,PAFAH1B1,CD4,LYPLA2,SLC6A7,DDX11,ANK1,DAPK2,SLC18A1,CTNNA1,GUCA1A,PTGER3,PIK3CB,ENTPD2,CSDA,DGKA,CDC2L5,ATXN3,MTFR1,PKM2,FSTL3,NDST1,PABPC1,SREBF1,LLGL2,SLC24A1,ADD2,ACTB,TYR,CAPZB,PPP2R5C,SAR1A,EPB41L2,IGSF9B,MEF2C,XPO1,KIF3C,CD82,EPS15,BAX,SLC15A1,TBX5,SLC9A1,NUDC,ESR1,PTGS1,HSP90AB1,HNRPH3,ABL1,SLC7A4,SPECC1L,SEZ6L,DDX17,ACR,KCTD17,CPNE6,MAPRE1,E2F1,LAMA1,RBBP8,HTR2…
1	!	0.027	1721	393	61	0.155	0.035	GO:0007049	BP	1	cell cycle	4	PAFAH1B1,DDX11,CDC2L5,LLGL2,PPP2R5C,XPO1,BAX,NUDC,ABL1,SPECC1L,MAPRE1,E2F1,RBBP8,STK24,RBL2,FZR1,CREB3,DUSP3,CSNK1A1,PDGFRB,HTRA2,MYB,CCNI,DUSP1,NR4A1,CDK2,USP9X,PRKAB2,TUBGCP4,ACTR2,PPP3CA,ZFHX3,ADCYAP1,CSNK1D,POGZ,UBC,DYRK1A,CTBP1,SSTR5,MSX1,MELK,NOLC1,KIAA0430,RAB8A,STAT3,WNT10B,USP19,HCFC1,PSMD1,CTDSP2,FOSL1,CDK5R1,GPR3,MUC1,IKZF1,BCR,PRPF40A,DYNC1H1,CSNK2B,GNB2L1,FNTB
1	!	2.05e-08	6392	393	193	0.491	0.03	GO:0007154	BP	1	cell communication	4	ITGA3,ITGA2B,PAFAH1B1,CD4,DDX11,ANK1,DAPK2,SLC18A1,CTNNA1,GUCA1A,PTGER3,PIK3CB,ENTPD2,CSDA,DGKA,ATXN3,FSTL3,NDST1,SREBF1,LLGL2,SLC24A1,ACTB,CAPZB,PPP2R5C,IGSF9B,MEF2C,XPO1,CD82,EPS15,BAX,TBX5,SLC9A1,NUDC,ESR1,PTGS1,HSP90AB1,ABL1,SEZ6L,DDX17,CPNE6,MAPRE1,E2F1,LAMA1,HTR2A,STK24,FLT1,USP10,CD79A,CD33,MAG,GHRHR,CREB3,COL1A1,DUSP3,DTX4,CCKBR,OAS2,PPP2R5D,SRF,DAP,IL4,CSNK1A1,PDGFRB,HRG,HTRA2,DOK1,FN1,D…
1	!	0.000787	1951	393	72	0.183	0.037	GO:0006928	BP	1	movement of cell or subcellular component	4	MYCBP2,ITGA3,ITGA2B,PAFAH1B1,ANK1,DAPK2,CTNNA1,PIK3CB,ACTB,CAPZB,MEF2C,KIF3C,BAX,TBX5,SLC9A1,HSP90AB1,ABL1,LAMA1,STK24,FLT1,MAG,CREB3,COL1A1,SRF,IL4,PDGFRB,HRG,FN1,NR4A1,USP9X,RREB1,ATP1B2,LBP,MAP1B,FSHB,EPHB2,MYBPC3,PDGFRA,LAMC1,TUBB2B,ACTR2,NTRK3,EFNA3,UBC,POU4F1,NR4A2,PAXIP1,USP24,COL6A3,COL1A2,COL3A1,STAT3,LGALS9,KRT2,DAG1,PSMD1,ATP2A2,CDK5R1,CDH4,IL8RB,AP2A2,ACTG1,CSF1,NF2,BCR,FGF3,PRPF40A,D…
1	!	0.00408	1294	393	52	0.132	0.04	GO:0048870	BP	1	cell motility	5	ITGA3,ITGA2B,PAFAH1B1,DAPK2,CTNNA1,PIK3CB,MEF2C,BAX,TBX5,SLC9A1,ABL1,LAMA1,STK24,FLT1,MAG,CREB3,COL1A1,SRF,IL4,PDGFRB,HRG,FN1,NR4A1,USP9X,RREB1,ATP1B2,LBP,FSHB,PDGFRA,LAMC1,TUBB2B,NTRK3,POU4F1,NR4A2,PAXIP1,USP24,COL1A2,COL3A1,STAT3,LGALS9,KRT2,DAG1,CDK5R1,IL8RB,CSF1,NF2,BCR,PRPF40A,RAGE,CSNK2B,GNB2L1,CCL16
1	!	0.00175	1188	393	50	0.127	0.042	GO:0016477	BP	1	cell migration	6	ITGA3,ITGA2B,PAFAH1B1,DAPK2,PIK3CB,MEF2C,BAX,TBX5,SLC9A1,LAMA1,STK24,FLT1,MAG,CREB3,COL1A1,SRF,IL4,PDGFRB,HRG,FN1,NR4A1,USP9X,RREB1,ATP1B2,LBP,FSHB,PDGFRA,LAMC1,TUBB2B,NTRK3,POU4F1,NR4A2,PAXIP1,USP24,COL1A2,COL3A1,STAT3,LGALS9,KRT2,DAG1,CDK5R1,IL8RB,CSF1,NF2,BCR,PRPF40A,RAGE,CSNK2B,GNB2L1,CCL16
1	!	1.24e-06	4063	393	134	0.341	0.033	GO:0048869	BP	1	cellular developmental process	4	MYCBP2,ITGA3,ITGA2B,PAFAH1B1,CD4,ANK1,CTNNA1,FSTL3,LLGL2,ACTB,CAPZB,MEF2C,BAX,TBX5,SLC9A1,ESR1,HSP90AB1,HNRPH3,ABL1,DDX17,KCTD17,CPNE6,E2F1,LAMA1,HTR2A,STK24,FLT1,FZR1,CD79A,MAG,GHRHR,POU6F2,COL1A1,ALDOC,SRF,IL4,PDGFRB,TLX2,HTRA2,FN1,MFAP2,MYB,LY9,NR4A1,USP9X,RREB1,RUNX2,PAX8,THRA,HOXD10,CSRP3,SHBG,CAMSAP1,TRIM28,MAP1B,FSHB,IGHMBP2,SPG20,EPHB2,KIDINS220,MYBPC3,PDGFRA,LAMC1,VEZF1,STXBP1,ANP32B,TUB…
1	!	1.33e-07	3813	393	131	0.333	0.034	GO:0030154	BP	1	cell differentiation	5	MYCBP2,ITGA3,ITGA2B,PAFAH1B1,CD4,ANK1,CTNNA1,FSTL3,LLGL2,ACTB,CAPZB,MEF2C,BAX,TBX5,SLC9A1,ESR1,HSP90AB1,HNRPH3,ABL1,DDX17,CPNE6,E2F1,LAMA1,HTR2A,STK24,FLT1,FZR1,CD79A,MAG,GHRHR,POU6F2,COL1A1,ALDOC,SRF,IL4,PDGFRB,TLX2,HTRA2,FN1,MFAP2,MYB,LY9,NR4A1,USP9X,RREB1,RUNX2,PAX8,THRA,HOXD10,CSRP3,SHBG,CAMSAP1,TRIM28,MAP1B,FSHB,IGHMBP2,SPG20,EPHB2,KIDINS220,MYBPC3,PDGFRA,LAMC1,VEZF1,STXBP1,ANP32B,TUBB2B,ACT…
1	!	2.33e-06	1693	393	72	0.183	0.043	GO:0022008	BP	1	neurogenesis	6	MYCBP2,ITGA3,ITGA2B,PAFAH1B1,ANK1,CTNNA1,LLGL2,ACTB,CAPZB,MEF2C,BAX,HSP90AB1,ABL1,CPNE6,LAMA1,STK24,MAG,SRF,PDGFRB,TLX2,HTRA2,FN1,USP9X,RUNX2,HOXD10,CAMSAP1,MAP1B,IGHMBP2,SPG20,EPHB2,KIDINS220,PDGFRA,LAMC1,STXBP1,TUBB2B,ACTR2,SEC24B,PPP3CA,CYP11A1,NTRK3,ZFHX3,ADCYAP1,EFNA3,UBC,POU4F1,NR4A2,ATP2B2,RUNX1,COL6A3,DCHS1,RAB8A,COL3A1,STAT3,WNT10B,CEBPB,DAG1,PSMD1,CNP,RIMS2,CDK5R1,CDH4,TTC3,AP2A2,ACTG1,…
1	!	4.31e-06	1612	393	69	0.176	0.043	GO:0048699	BP	1	generation of neurons	7	MYCBP2,ITGA3,ITGA2B,PAFAH1B1,ANK1,CTNNA1,ACTB,CAPZB,MEF2C,BAX,HSP90AB1,ABL1,CPNE6,LAMA1,STK24,MAG,SRF,PDGFRB,TLX2,HTRA2,FN1,USP9X,RUNX2,HOXD10,CAMSAP1,MAP1B,IGHMBP2,SPG20,EPHB2,KIDINS220,PDGFRA,LAMC1,STXBP1,TUBB2B,ACTR2,SEC24B,PPP3CA,NTRK3,ZFHX3,ADCYAP1,EFNA3,UBC,POU4F1,NR4A2,ATP2B2,RUNX1,COL6A3,RAB8A,COL3A1,STAT3,WNT10B,CEBPB,DAG1,PSMD1,CNP,RIMS2,CDK5R1,CDH4,TTC3,AP2A2,ACTG1,CSF1,IKZF1,NF2,FGF3,…
1	!	1.84e-05	1494	393	64	0.163	0.043	GO:0030182	BP	1	neuron differentiation	6	MYCBP2,ITGA3,ITGA2B,PAFAH1B1,ANK1,CTNNA1,ACTB,CAPZB,MEF2C,HSP90AB1,ABL1,CPNE6,LAMA1,STK24,MAG,SRF,PDGFRB,TLX2,HTRA2,FN1,USP9X,RUNX2,HOXD10,CAMSAP1,MAP1B,IGHMBP2,SPG20,EPHB2,KIDINS220,PDGFRA,LAMC1,STXBP1,ACTR2,SEC24B,PPP3CA,NTRK3,ZFHX3,ADCYAP1,EFNA3,UBC,POU4F1,NR4A2,ATP2B2,RUNX1,COL6A3,RAB8A,COL3A1,STAT3,WNT10B,CEBPB,DAG1,PSMD1,CNP,RIMS2,CDK5R1,CDH4,TTC3,AP2A2,ACTG1,IKZF1,FGF3,RAGE,CSNK2B,NCKIPSD
1	!	9.1e-05	2183	393	81	0.206	0.037	GO:0048468	BP	1	cell development	5	MYCBP2,ITGA3,ITGA2B,PAFAH1B1,ANK1,CTNNA1,ACTB,CAPZB,MEF2C,BAX,TBX5,ESR1,HSP90AB1,ABL1,CPNE6,LAMA1,STK24,MAG,GHRHR,COL1A1,SRF,PDGFRB,TLX2,HTRA2,FN1,MFAP2,USP9X,RREB1,RUNX2,PAX8,HOXD10,CSRP3,SHBG,CAMSAP1,TRIM28,MAP1B,SPG20,EPHB2,KIDINS220,MYBPC3,PDGFRA,LAMC1,VEZF1,STXBP1,ACTR2,SEC24B,PPP3CA,NTRK3,ZFHX3,ADCYAP1,EFNA3,UBC,POU4F1,NR4A2,ATP2B2,RUNX1,MSX1,COL6A3,KIAA0430,RAB8A,COL3A1,STAT3,WNT10B,BFSP2,…
1	!	3.17e-05	1241	393	56	0.142	0.045	GO:0048666	BP	1	neuron development	6	MYCBP2,ITGA3,ITGA2B,PAFAH1B1,ANK1,CTNNA1,ACTB,CAPZB,MEF2C,HSP90AB1,ABL1,CPNE6,LAMA1,STK24,MAG,SRF,PDGFRB,TLX2,HTRA2,FN1,USP9X,HOXD10,CAMSAP1,MAP1B,SPG20,EPHB2,KIDINS220,PDGFRA,LAMC1,STXBP1,ACTR2,SEC24B,PPP3CA,NTRK3,ADCYAP1,EFNA3,UBC,POU4F1,NR4A2,ATP2B2,RUNX1,COL6A3,RAB8A,COL3A1,DAG1,PSMD1,CNP,RIMS2,CDK5R1,CDH4,AP2A2,ACTG1,FGF3,RAGE,CSNK2B,NCKIPSD
1	!	5.77e-07	7129	393	204	0.519	0.029	GO:0051716	BP	1	cellular response to stimulus	3	ITGA3,ITGA2B,PAFAH1B1,CD4,DDX11,ANK1,DAPK2,SLC18A1,CTNNA1,GUCA1A,PTGER3,PIK3CB,ENTPD2,CSDA,DGKA,ATXN3,FSTL3,NDST1,SREBF1,LLGL2,SLC24A1,ACTB,CAPZB,PPP2R5C,MEF2C,XPO1,CD82,EPS15,BAX,SLC9A1,NUDC,ESR1,PTGS1,HSP90AB1,ABL1,SEZ6L,DDX17,CPNE6,MAPRE1,E2F1,LAMA1,RBBP8,HTR2A,STK24,FLT1,USP10,AQP8,SGTA,FZR1,CD79A,CD33,MAG,GHRHR,CREB3,COL1A1,DUSP3,DTX4,CCKBR,OAS2,PPP2R5D,SRF,DAP,IL4,CSNK1A1,PDGFRB,HRG,OGG1,NC…
1	!	9.13e-11	2771	393	113	0.288	0.041	GO:0070887	BP	1	cellular response to chemical stimulus	4	ITGA3,PAFAH1B1,DDX11,DAPK2,SLC18A1,CTNNA1,PIK3CB,ENTPD2,CSDA,ATXN3,FSTL3,NDST1,SREBF1,MEF2C,XPO1,BAX,SLC9A1,ESR1,PTGS1,HSP90AB1,ABL1,CPNE6,E2F1,STK24,FLT1,AQP8,MAG,GHRHR,CREB3,COL1A1,DUSP3,OAS2,PPP2R5D,SRF,IL4,PDGFRB,HRG,NCL,HTRA2,MYB,DUSP1,NR4A1,CDK2,USP9X,RUNX2,PAX8,THRA,TRAP1,LBP,SULT4A1,PRKAB2,FSHB,SPG20,KIDINS220,PDGFRA,LHCGR,PPP3CA,CYP11A1,NTRK3,ADCYAP1,EIF4A3,HDGF,MCL1,CCBP2,FOXO1,UBC,NR4A…
1	!	0.0183	1041	393	43	0.109	0.041	GO:1901701	BP	1	cellular response to oxygen-containing compound	5	CTNNA1,PIK3CB,ENTPD2,SREBF1,MEF2C,SLC9A1,ESR1,ABL1,E2F1,AQP8,GHRHR,COL1A1,SRF,PDGFRB,NCL,HTRA2,NR4A1,CDK2,TRAP1,LBP,PRKAB2,PDGFRA,PPP3CA,CYP11A1,NTRK3,FOXO1,UBC,NR4A2,KLF10,SSTR5,COL1A2,RAB8A,COL3A1,STAT3,WNT10B,CEBPB,PSMD1,NQO1,MUC1,FGF3,LITAF,RAGE,GNB2L1
1	!	1.05e-09	2283	393	97	0.247	0.042	GO:0071310	BP	1	cellular response to organic substance	5	ITGA3,PAFAH1B1,DDX11,CTNNA1,PIK3CB,ENTPD2,CSDA,ATXN3,FSTL3,NDST1,SREBF1,MEF2C,XPO1,BAX,SLC9A1,ESR1,HSP90AB1,ABL1,E2F1,FLT1,AQP8,MAG,GHRHR,CREB3,COL1A1,DUSP3,OAS2,PPP2R5D,SRF,PDGFRB,HRG,NCL,HTRA2,MYB,DUSP1,NR4A1,CDK2,USP9X,RUNX2,PAX8,THRA,LBP,PRKAB2,FSHB,SPG20,KIDINS220,PDGFRA,LHCGR,PPP3CA,CYP11A1,NTRK3,ADCYAP1,EIF4A3,HDGF,CCBP2,FOXO1,UBC,NR4A2,KLF10,XDH,RUNX1,ADAR,SSTR5,MSX1,COL1A2,RAB8A,COL3A1,S…
1	!	0.000771	889	393	42	0.107	0.047	GO:0071363	BP	1	cellular response to growth factor stimulus	6	ITGA3,PIK3CB,FSTL3,NDST1,MEF2C,XPO1,E2F1,FLT1,MAG,COL1A1,DUSP3,PPP2R5D,PDGFRB,HRG,HTRA2,NR4A1,USP9X,RUNX2,FSHB,SPG20,KIDINS220,PDGFRA,CYP11A1,NTRK3,ADCYAP1,FOXO1,UBC,KLF10,XDH,RUNX1,MSX1,COL1A2,COL3A1,STAT3,ADRBK1,PSMD1,AP2A2,WWOX,FGF3,TMPRSS6,NCOR2,GNB2L1
1	!	0.00818	1923	393	68	0.173	0.035	GO:0033554	BP	1	cellular response to stress	4	PAFAH1B1,DDX11,CTNNA1,CSDA,ATXN3,SREBF1,PPP2R5C,MEF2C,BAX,SLC9A1,HSP90AB1,ABL1,E2F1,RBBP8,STK24,USP10,SGTA,FZR1,CREB3,DUSP3,PPP2R5D,SRF,DAP,OGG1,HTRA2,MAPK8IP1,CDK2,TRAP1,LSM4,TRIM28,IGHMBP2,PDGFRA,CALCOCO2,NTRK3,CSNK1D,HDGF,MCL1,FOXO1,UBC,NR4A2,KLF10,PAXIP1,DYRK1A,XDH,MSX1,MELK,KIAA0430,COPS6,DNAJC7,LGALS9,STAT2,USP19,CEBPB,PSMD1,ATP2A2,CTDSP2,ST20,NQO1,CREB3L2,MTA1,ZBTB40,MUC1,ZKSCAN3,SCAMP5,RA…
1	!	0.0457	10299	393	248	0.631	0.024	GO:0044237	BP	1	cellular metabolic process	3	MYCBP2,ITGA3,PAFAH1B1,CD4,LYPLA2,CLK1,DDX11,RNH1,DAPK2,GUCA1A,PTGER3,PIK3CB,ENTPD2,ITIH1,CSDA,DGKA,CDC2L5,ATXN3,MTFR1,PKM2,FSTL3,NDST1,PABPC1,SREBF1,ACTB,TYR,PPP2R5C,MEF2C,XPO1,BAX,KHSRP,TBX5,SLC9A1,ESR1,PTGS1,HSP90AB1,HNRPH3,ABL1,SLC7A4,DDX17,CBX7,ACR,KCTD17,SERPINA4,CPNE6,E2F1,SPINT3,RBBP8,USP11,HTR2A,STK24,FLT1,PHKB,USP10,RBL2,PTOV1,SGTA,FZR1,DUS4L,GHRHR,EIF3B,POU6F2,ELAVL2,CREB3,SLC25A11,SMAR…
1	!	0.0409	3120	393	95	0.242	0.03	GO:0006793	BP	1	phosphorus metabolic process	4	PAFAH1B1,CD4,CLK1,DAPK2,GUCA1A,PIK3CB,ENTPD2,DGKA,CDC2L5,PKM2,NDST1,PPP2R5C,MEF2C,BAX,HSP90AB1,ABL1,ACR,CPNE6,HTR2A,STK24,FLT1,PHKB,RBL2,GHRHR,DUSP3,ALDOC,CCKBR,MVK,OAS2,PPP2R5D,IL4,CSNK1A1,PDGFRB,HRG,OGG1,FN1,DUSP1,SORBS3,ADRA1A,MAPK8IP1,CDK2,PFKFB2,GRM4,OPRL1,LDLR,SULT4A1,TRIM28,SMPDL3B,PRKAB2,EPHB2,KIDINS220,PDGFRA,LHCGR,PPP3CA,NTRK3,ADCYAP1,CSNK1D,GPR161,FOXO1,UBC,ATP2B2,DYRK1A,XDH,CTBP1,ADAR…
1	!	0.018	3059	393	95	0.242	0.031	GO:0006796	BP	1	phosphate-containing compound metabolic process	5	PAFAH1B1,CD4,CLK1,DAPK2,GUCA1A,PIK3CB,ENTPD2,DGKA,CDC2L5,PKM2,NDST1,PPP2R5C,MEF2C,BAX,HSP90AB1,ABL1,ACR,CPNE6,HTR2A,STK24,FLT1,PHKB,RBL2,GHRHR,DUSP3,ALDOC,CCKBR,MVK,OAS2,PPP2R5D,IL4,CSNK1A1,PDGFRB,HRG,OGG1,FN1,DUSP1,SORBS3,ADRA1A,MAPK8IP1,CDK2,PFKFB2,GRM4,OPRL1,LDLR,SULT4A1,TRIM28,SMPDL3B,PRKAB2,EPHB2,KIDINS220,PDGFRA,LHCGR,PPP3CA,NTRK3,ADCYAP1,CSNK1D,GPR161,FOXO1,UBC,ATP2B2,DYRK1A,XDH,CTBP1,ADAR…
1	!	0.0476	2186	393	72	0.183	0.033	GO:0016310	BP	1	phosphorylation	6	PAFAH1B1,CD4,CLK1,DAPK2,PIK3CB,DGKA,CDC2L5,PKM2,NDST1,MEF2C,BAX,HSP90AB1,ABL1,HTR2A,STK24,FLT1,PHKB,RBL2,DUSP3,ALDOC,CCKBR,MVK,PPP2R5D,IL4,CSNK1A1,PDGFRB,HRG,FN1,DUSP1,SORBS3,ADRA1A,MAPK8IP1,CDK2,PFKFB2,GRM4,OPRL1,TRIM28,PRKAB2,EPHB2,KIDINS220,PDGFRA,NTRK3,ADCYAP1,CSNK1D,FOXO1,UBC,DYRK1A,XDH,CTBP1,ADAR,LMTK2,MELK,STAT3,LGALS9,ADRBK1,DAG1,PSMD1,TNK1,PPM1E,CTDSP2,CDK5R1,CSF1,NF2,BCR,FGF3,RAGE,CSNK2…
1	!	0.0454	1828	393	63	0.16	0.034	GO:0006468	BP	1	protein phosphorylation	7	PAFAH1B1,CD4,CLK1,DAPK2,PIK3CB,CDC2L5,NDST1,MEF2C,BAX,HSP90AB1,ABL1,HTR2A,STK24,FLT1,PHKB,DUSP3,PPP2R5D,IL4,CSNK1A1,PDGFRB,HRG,FN1,DUSP1,SORBS3,ADRA1A,MAPK8IP1,CDK2,GRM4,OPRL1,TRIM28,PRKAB2,EPHB2,KIDINS220,PDGFRA,NTRK3,ADCYAP1,CSNK1D,FOXO1,UBC,DYRK1A,XDH,CTBP1,ADAR,LMTK2,MELK,LGALS9,ADRBK1,DAG1,PSMD1,TNK1,PPM1E,CTDSP2,CDK5R1,CSF1,NF2,BCR,FGF3,RAGE,CSNK2B,GNB2L1,TNFRSF25,IKBKG,CCL16
1	!	0.0138	6221	393	167	0.425	0.027	GO:0071840	BP	1	cellular component organization or biogenesis	2	CIAPIN1,MYCBP2,ITGA3,ITGA2B,PAFAH1B1,DDX11,ANK1,CTNNA1,PIK3CB,ENTPD2,SLC9A3R2,CDC2L5,ATXN3,MTFR1,SREBF1,LLGL2,ADD2,ACTB,CAPZB,SAR1A,EPB41L2,MEF2C,XPO1,KIF3C,EPS15,BAX,TBX5,SLC9A1,NUDC,ESR1,HSP90AB1,ABL1,SEZ6L,CBX7,KCTD17,CPNE6,MAPRE1,E2F1,LAMA1,RBBP8,STK24,RBL2,FZR1,MAG,EIF3B,CREB3,GOSR1,SMARCD2,COL1A1,SRF,IL4,CSNK1A1,PDGFRB,HRG,NCL,TLX2,HTRA2,FN1,MFAP2,MYB,DUSP1,SORBS3,CDK2,SLC12A4,STX16,USP9X,R…
1	!	0.0248	6092	393	163	0.415	0.027	GO:0016043	BP	1	cellular component organization	3	CIAPIN1,MYCBP2,ITGA3,ITGA2B,PAFAH1B1,DDX11,ANK1,CTNNA1,PIK3CB,ENTPD2,SLC9A3R2,CDC2L5,ATXN3,MTFR1,SREBF1,LLGL2,ADD2,ACTB,CAPZB,SAR1A,EPB41L2,MEF2C,XPO1,KIF3C,EPS15,BAX,TBX5,SLC9A1,NUDC,ESR1,HSP90AB1,ABL1,SEZ6L,CBX7,KCTD17,CPNE6,MAPRE1,E2F1,LAMA1,RBBP8,STK24,RBL2,FZR1,MAG,EIF3B,CREB3,GOSR1,SMARCD2,COL1A1,SRF,IL4,CSNK1A1,PDGFRB,HRG,TLX2,HTRA2,FN1,MFAP2,MYB,DUSP1,SORBS3,CDK2,SLC12A4,STX16,USP9X,RREB1…
1	!	0.000373	1547	393	62	0.158	0.04	GO:0032989	BP	1	cellular component morphogenesis	4	MYCBP2,ITGA2B,PAFAH1B1,ANK1,ACTB,CAPZB,MEF2C,BAX,TBX5,HSP90AB1,ABL1,KCTD17,CPNE6,LAMA1,MAG,COL1A1,SRF,PDGFRB,TLX2,FN1,MFAP2,USP9X,RREB1,PAX8,CSRP3,CAMSAP1,TRIM28,MAP1B,SPG20,EPHB2,KIDINS220,MYBPC3,PDGFRA,LAMC1,STXBP1,ACTR2,SEC24B,PPP3CA,NTRK3,CSNK1D,EFNA3,UBC,POU4F1,NR4A2,ATP2B2,MSX1,COL6A3,RAB8A,COL3A1,DAG1,PSMD1,CNP,RIMS2,CDK5R1,CDH4,TTC3,AP2A2,ACTG1,FGF3,PRPF40A,RAGE,CSNK2B
1	!	0.0106	1123	393	46	0.117	0.041	GO:0032990	BP	1	cell part morphogenesis	5	MYCBP2,ITGA2B,PAFAH1B1,ANK1,ACTB,BAX,HSP90AB1,ABL1,KCTD17,CPNE6,LAMA1,MAG,SRF,PDGFRB,TLX2,FN1,USP9X,RREB1,MAP1B,SPG20,EPHB2,KIDINS220,PDGFRA,LAMC1,STXBP1,ACTR2,PPP3CA,NTRK3,CSNK1D,EFNA3,UBC,POU4F1,NR4A2,COL6A3,RAB8A,COL3A1,DAG1,PSMD1,CNP,RIMS2,CDK5R1,CDH4,AP2A2,ACTG1,FGF3,CSNK2B
1	!	0.000685	1466	393	59	0.15	0.04	GO:0000902	BP	1	cell morphogenesis	5	MYCBP2,ITGA2B,PAFAH1B1,ANK1,ACTB,CAPZB,MEF2C,TBX5,HSP90AB1,ABL1,KCTD17,CPNE6,LAMA1,MAG,COL1A1,SRF,PDGFRB,TLX2,FN1,MFAP2,USP9X,RREB1,PAX8,CAMSAP1,TRIM28,MAP1B,SPG20,EPHB2,KIDINS220,PDGFRA,LAMC1,STXBP1,ACTR2,SEC24B,PPP3CA,NTRK3,CSNK1D,EFNA3,UBC,POU4F1,NR4A2,ATP2B2,MSX1,COL6A3,RAB8A,COL3A1,DAG1,PSMD1,CNP,RIMS2,CDK5R1,CDH4,TTC3,AP2A2,ACTG1,FGF3,PRPF40A,RAGE,CSNK2B
1	!	5.62e-06	1053	393	52	0.132	0.049	GO:0000904	BP	1	cell morphogenesis involved in differentiation	6	MYCBP2,ITGA2B,PAFAH1B1,ANK1,ACTB,MEF2C,TBX5,HSP90AB1,ABL1,LAMA1,MAG,COL1A1,SRF,PDGFRB,TLX2,FN1,MFAP2,USP9X,RREB1,PAX8,TRIM28,MAP1B,SPG20,EPHB2,KIDINS220,PDGFRA,LAMC1,STXBP1,ACTR2,SEC24B,PPP3CA,NTRK3,EFNA3,UBC,POU4F1,NR4A2,ATP2B2,MSX1,COL6A3,RAB8A,COL3A1,DAG1,PSMD1,CNP,CDK5R1,CDH4,TTC3,AP2A2,ACTG1,FGF3,RAGE,CSNK2B
1	!	5.97e-05	841	393	43	0.109	0.051	GO:0048667	BP	1	cell morphogenesis involved in neuron differentiation	7	MYCBP2,ITGA2B,PAFAH1B1,ANK1,ACTB,MEF2C,HSP90AB1,ABL1,LAMA1,MAG,SRF,PDGFRB,TLX2,FN1,USP9X,MAP1B,SPG20,EPHB2,KIDINS220,PDGFRA,LAMC1,STXBP1,ACTR2,SEC24B,PPP3CA,NTRK3,EFNA3,UBC,POU4F1,NR4A2,ATP2B2,COL6A3,RAB8A,COL3A1,DAG1,PSMD1,CNP,CDK5R1,CDH4,AP2A2,ACTG1,FGF3,CSNK2B
1	!	0.00628	1495	393	57	0.145	0.038	GO:0030030	BP	1	cell projection organization	4	MYCBP2,ITGA3,ITGA2B,PAFAH1B1,ANK1,CTNNA1,ACTB,CAPZB,MEF2C,HSP90AB1,ABL1,KCTD17,CPNE6,LAMA1,STK24,MAG,SRF,PDGFRB,HRG,TLX2,FN1,USP9X,RREB1,CAMSAP1,MAP1B,SPG20,EPHB2,KIDINS220,PDGFRA,LAMC1,STXBP1,ACTR2,SEC24B,PPP3CA,NTRK3,ADCYAP1,CSNK1D,EFNA3,UBC,POU4F1,NR4A2,ATP2B2,COL6A3,RAB8A,COL3A1,DAG1,PSMD1,CNP,RIMS2,CDK5R1,CDH4,AP2A2,ACTG1,FGF3,RAGE,CSNK2B,NCKIPSD
1	!	0.0151	1103	393	45	0.115	0.041	GO:0048858	BP	1	cell projection morphogenesis	5	MYCBP2,ITGA2B,PAFAH1B1,ANK1,ACTB,HSP90AB1,ABL1,KCTD17,CPNE6,LAMA1,MAG,SRF,PDGFRB,TLX2,FN1,USP9X,RREB1,MAP1B,SPG20,EPHB2,KIDINS220,PDGFRA,LAMC1,STXBP1,ACTR2,PPP3CA,NTRK3,CSNK1D,EFNA3,UBC,POU4F1,NR4A2,COL6A3,RAB8A,COL3A1,DAG1,PSMD1,CNP,RIMS2,CDK5R1,CDH4,AP2A2,ACTG1,FGF3,CSNK2B
1	!	6.74e-05	1101	393	51	0.13	0.046	GO:0031175	BP	1	neuron projection development	5	MYCBP2,ITGA3,ITGA2B,PAFAH1B1,ANK1,CTNNA1,ACTB,CAPZB,MEF2C,HSP90AB1,ABL1,CPNE6,LAMA1,STK24,MAG,SRF,PDGFRB,TLX2,FN1,USP9X,CAMSAP1,MAP1B,SPG20,EPHB2,KIDINS220,PDGFRA,LAMC1,STXBP1,ACTR2,PPP3CA,NTRK3,ADCYAP1,EFNA3,UBC,POU4F1,NR4A2,COL6A3,RAB8A,COL3A1,DAG1,PSMD1,CNP,RIMS2,CDK5R1,CDH4,AP2A2,ACTG1,FGF3,RAGE,CSNK2B,NCKIPSD
1	!	0.000596	785	393	39	0.099	0.05	GO:0061564	BP	1	axon development	6	MYCBP2,ITGA2B,PAFAH1B1,ANK1,CTNNA1,ACTB,HSP90AB1,ABL1,LAMA1,STK24,MAG,SRF,PDGFRB,FN1,USP9X,MAP1B,SPG20,EPHB2,PDGFRA,LAMC1,STXBP1,ACTR2,NTRK3,EFNA3,UBC,POU4F1,NR4A2,COL6A3,RAB8A,COL3A1,DAG1,PSMD1,CNP,CDK5R1,CDH4,AP2A2,ACTG1,FGF3,CSNK2B
1	!	0.000473	873	393	42	0.107	0.048	GO:0048812	BP	1	neuron projection morphogenesis	6	MYCBP2,ITGA2B,PAFAH1B1,ANK1,ACTB,HSP90AB1,ABL1,CPNE6,LAMA1,MAG,SRF,PDGFRB,TLX2,FN1,USP9X,MAP1B,SPG20,EPHB2,KIDINS220,PDGFRA,LAMC1,STXBP1,ACTR2,PPP3CA,NTRK3,EFNA3,UBC,POU4F1,NR4A2,COL6A3,RAB8A,COL3A1,DAG1,PSMD1,CNP,RIMS2,CDK5R1,CDH4,AP2A2,ACTG1,FGF3,CSNK2B
1	!	0.00185	757	393	37	0.094	0.049	GO:0007409	BP	1	axonogenesis	7	MYCBP2,ITGA2B,PAFAH1B1,ANK1,ACTB,HSP90AB1,ABL1,LAMA1,MAG,SRF,PDGFRB,FN1,USP9X,MAP1B,SPG20,EPHB2,PDGFRA,LAMC1,STXBP1,ACTR2,NTRK3,EFNA3,UBC,POU4F1,NR4A2,COL6A3,RAB8A,COL3A1,DAG1,PSMD1,CNP,CDK5R1,CDH4,AP2A2,ACTG1,FGF3,CSNK2B
1	!	8.09e-07	10925	393	279	0.71	0.026	GO:0050789	BP	1	regulation of biological process	2	CIAPIN1,MYCBP2,ITGA3,ITGA2B,PAFAH1B1,CD4,CLK1,DDX11,RNH1,ANK1,DAPK2,SLC18A1,CTNNA1,GUCA1A,PTGER3,PIK3CB,ENTPD2,ITIH1,CSDA,DGKA,CDC2L5,ATXN3,FSTL3,NDST1,PABPC1,SREBF1,LLGL2,SLC24A1,ADD2,ACTB,CAPZB,PPP2R5C,SAR1A,IGSF9B,MEF2C,XPO1,CD82,EPS15,BAX,KHSRP,TBX5,SLC9A1,NUDC,ESR1,PTGS1,HSP90AB1,ABL1,SEZ6L,DDX17,CBX7,ACR,KCTD17,SERPINA4,CPNE6,MAPRE1,E2F1,SPINT3,LAMA1,RBBP8,HTR2A,STK24,FLT1,USP10,RBL2,PTOV1,…
1	!	1.63e-09	4572	393	155	0.394	0.034	GO:0048519	BP	1	negative regulation of biological process	3	CIAPIN1,MYCBP2,ITGA3,PAFAH1B1,RNH1,SLC18A1,CTNNA1,ITIH1,CSDA,FSTL3,PABPC1,SREBF1,ADD2,CAPZB,PPP2R5C,SAR1A,MEF2C,XPO1,EPS15,BAX,TBX5,SLC9A1,ESR1,PTGS1,HSP90AB1,ABL1,CBX7,SERPINA4,MAPRE1,E2F1,SPINT3,RBBP8,HTR2A,STK24,FZR1,CD33,MAG,CREB3,COL1A1,DUSP3,MVK,SRF,DAP,IL4,PDGFRB,HRG,OGG1,NCL,TLX2,HTRA2,FN1,MYB,DUSP1,SORBS3,ADRA1A,MAPK8IP1,NR4A1,CDK2,USP9X,RREB1,RUNX2,OPRL1,PAX8,THRA,STATH,TRAP1,CSRP3,LBP,…
1	!	4.32e-10	5444	393	177	0.45	0.033	GO:0048518	BP	1	positive regulation of biological process	3	ITGA3,ITGA2B,PAFAH1B1,CD4,ANK1,DAPK2,SLC18A1,CTNNA1,GUCA1A,PTGER3,PIK3CB,CSDA,CDC2L5,ATXN3,FSTL3,PABPC1,SREBF1,LLGL2,ACTB,PPP2R5C,IGSF9B,MEF2C,BAX,TBX5,SLC9A1,ESR1,PTGS1,HSP90AB1,ABL1,DDX17,ACR,KCTD17,CPNE6,E2F1,HTR2A,STK24,FLT1,SGTA,FZR1,CD79A,CLEC11A,MAG,GHRHR,CREB3,PITRM1,COL1A1,DUSP3,DTX4,CCKBR,PPP2R5D,SRF,DAP,IL4,CSNK1A1,PDGFRB,HRG,NCL,HTRA2,FN1,MYB,DUSP1,SORBS3,ADRA1A,MAPK8IP1,LY9,NR4A1,CDK…
1	!	0.0343	2325	393	76	0.193	0.033	GO:0032879	BP	1	regulation of localization	3	MYCBP2,ITGA3,ITGA2B,DAPK2,SLC18A1,CTNNA1,PIK3CB,SREBF1,LLGL2,SAR1A,MEF2C,XPO1,BAX,TBX5,SLC9A1,PTGS1,HSP90AB1,ABL1,E2F1,LAMA1,HTR2A,STK24,FLT1,GHRHR,CREB3,GOSR1,COL1A1,SRF,IL4,PDGFRB,HRG,OGG1,NCL,HTRA2,FN1,PFKFB2,RREB1,OPRL1,PAX8,THRA,ATP1B2,LBP,TRIM28,MAP1B,FSHB,MYBPC3,PDGFRA,STXBP1,ANP32B,SEC24B,PPP3CA,NTRK3,ADCYAP1,ATP2B2,SSTR5,ARFIP1,RAB8A,KCNJ4,COL3A1,STAT3,AHCYL1,LGALS9,KCNAB1,ADRBK1,DAG1,AT…
1	!	1.12e-08	2486	393	100	0.254	0.04	GO:0051239	BP	1	regulation of multicellular organismal process	3	ITGA3,PAFAH1B1,CD4,RNH1,CTNNA1,PTGER3,CSDA,FSTL3,SREBF1,MEF2C,BAX,TBX5,SLC9A1,ESR1,PTGS1,ABL1,DDX17,CPNE6,LAMA1,HTR2A,STK24,FLT1,MAG,GHRHR,COL1A1,DTX4,SRF,IL4,PDGFRB,HRG,NCL,TLX2,HTRA2,FN1,MYB,ADRA1A,LY9,RREB1,RUNX2,OPRL1,PAX8,THRA,STATH,CSRP3,ATP1B2,LBP,MAP1B,FSHB,SPG20,EPHB2,KIDINS220,MYBPC3,PDGFRA,SEC24B,PPP3CA,NTRK3,ZFHX3,ADCYAP1,GPR161,FOXO1,UBC,POU4F1,NR4A2,KLF10,PAXIP1,XDH,RUNX1,MSX1,CDX2,…
1	!	4.38e-05	1389	393	60	0.153	0.043	GO:0051240	BP	1	positive regulation of multicellular organismal process	4	ITGA3,PAFAH1B1,CD4,PTGER3,CSDA,MEF2C,BAX,TBX5,SLC9A1,PTGS1,CPNE6,HTR2A,FLT1,MAG,GHRHR,COL1A1,DTX4,SRF,IL4,PDGFRB,HRG,NCL,FN1,MYB,ADRA1A,LY9,RREB1,RUNX2,OPRL1,PAX8,LBP,MAP1B,FSHB,EPHB2,KIDINS220,PPP3CA,NTRK3,ADCYAP1,UBC,KLF10,PAXIP1,RUNX1,LGALS9,WNT10B,CEBPB,DAG1,ATP2A2,RIMS2,CDH4,CSF1,IKZF1,FGF3,SCAMP5,RAGE,AGPAT1,GNB2L1,NCKIPSD,LTA,LSM14A,IKBKG
1	!	1.69e-07	3663	393	127	0.323	0.035	GO:0048583	BP	1	regulation of response to stimulus	3	ITGA3,PAFAH1B1,CD4,DAPK2,CTNNA1,GUCA1A,PTGER3,PIK3CB,CSDA,ATXN3,FSTL3,SREBF1,LLGL2,ACTB,CAPZB,MEF2C,XPO1,EPS15,BAX,SLC9A1,ESR1,HSP90AB1,ABL1,SEZ6L,DDX17,E2F1,HTR2A,STK24,FLT1,SGTA,CD79A,CD33,GHRHR,CREB3,COL1A1,DUSP3,MVK,PPP2R5D,IL4,CSNK1A1,PDGFRB,HRG,OGG1,HTRA2,FN1,MYB,DUSP1,SORBS3,ADRA1A,MAPK8IP1,NR4A1,GRM4,RREB1,RUNX2,THRA,TRAP1,LBP,LSM4,TRIM28,SPG20,KIDINS220,PDGFRA,CALCOCO2,LHCGR,ACTR2,PPP3CA…
1	!	0.00336	1429	393	56	0.142	0.039	GO:0080134	BP	1	regulation of response to stress	4	PAFAH1B1,CD4,PTGER3,CSDA,ATXN3,SREBF1,MEF2C,BAX,HSP90AB1,ABL1,STK24,SGTA,CREB3,DUSP3,MVK,PPP2R5D,IL4,HRG,OGG1,HTRA2,MAPK8IP1,RREB1,TRAP1,LBP,LSM4,TRIM28,PDGFRA,CALCOCO2,PPP3CA,NTRK3,MCL1,FOXO1,UBC,DYRK1A,XDH,ADAR,MSX1,KRT1,DNAJC7,LGALS9,STAT2,USP19,PSMD1,MTA1,AP2A2,MUC1,IFIT1,BCR,TMPRSS6,ZKSCAN3,RAGE,GNB2L1,LTA,LSM14A,IKBKG,CCL16
1	!	0.000806	2028	393	74	0.188	0.036	GO:0048584	BP	1	positive regulation of response to stimulus	4	PAFAH1B1,CD4,DAPK2,CTNNA1,PTGER3,PIK3CB,ATXN3,ACTB,MEF2C,BAX,SLC9A1,HSP90AB1,ABL1,DDX17,E2F1,HTR2A,FLT1,SGTA,CD79A,GHRHR,CREB3,COL1A1,DUSP3,PPP2R5D,IL4,CSNK1A1,PDGFRB,HRG,HTRA2,MYB,SORBS3,ADRA1A,MAPK8IP1,GRM4,RREB1,LBP,TRIM28,KIDINS220,PDGFRA,CALCOCO2,LHCGR,ACTR2,PPP3CA,NTRK3,ADCYAP1,CSNK1D,MCL1,UBC,PAXIP1,XDH,MSX1,KRT1,COL3A1,STAT3,LGALS9,WNT10B,PSMD1,ARHGAP1,ACTG1,CSF1,WWOX,FGF3,LITAF,RAGE,AGPA…
1	!	5.39e-07	10362	393	269	0.684	0.026	GO:0050794	BP	1	regulation of cellular process	3	CIAPIN1,MYCBP2,ITGA3,ITGA2B,PAFAH1B1,CD4,CLK1,DDX11,ANK1,DAPK2,SLC18A1,CTNNA1,GUCA1A,PTGER3,PIK3CB,ENTPD2,ITIH1,CSDA,DGKA,CDC2L5,ATXN3,FSTL3,NDST1,PABPC1,SREBF1,LLGL2,SLC24A1,ADD2,ACTB,CAPZB,PPP2R5C,SAR1A,IGSF9B,MEF2C,XPO1,CD82,EPS15,BAX,KHSRP,TBX5,SLC9A1,NUDC,ESR1,PTGS1,HSP90AB1,ABL1,SEZ6L,DDX17,CBX7,ACR,KCTD17,SERPINA4,CPNE6,MAPRE1,E2F1,SPINT3,LAMA1,RBBP8,HTR2A,STK24,FLT1,USP10,RBL2,PTOV1,SGTA,…
1	!	5.72e-10	4685	393	159	0.405	0.034	GO:0048522	BP	1	positive regulation of cellular process	4	ITGA3,ITGA2B,PAFAH1B1,CD4,ANK1,DAPK2,SLC18A1,CTNNA1,GUCA1A,PIK3CB,CSDA,CDC2L5,ATXN3,FSTL3,PABPC1,SREBF1,PPP2R5C,IGSF9B,MEF2C,BAX,TBX5,SLC9A1,ESR1,HSP90AB1,ABL1,DDX17,ACR,KCTD17,CPNE6,E2F1,HTR2A,STK24,FLT1,SGTA,FZR1,CLEC11A,MAG,GHRHR,CREB3,COL1A1,DUSP3,CCKBR,SRF,DAP,IL4,CSNK1A1,PDGFRB,HRG,NCL,HTRA2,FN1,MYB,DUSP1,SORBS3,ADRA1A,MAPK8IP1,NR4A1,CDK2,PFKFB2,GRM4,RREB1,RUNX2,OPRL1,PAX8,THRA,HOXD10,CSRP3…
1	!	1.74e-07	4200	393	140	0.356	0.033	GO:0048523	BP	1	negative regulation of cellular process	4	CIAPIN1,ITGA3,PAFAH1B1,SLC18A1,CTNNA1,ITIH1,CSDA,FSTL3,PABPC1,SREBF1,ADD2,CAPZB,PPP2R5C,SAR1A,MEF2C,XPO1,EPS15,BAX,TBX5,SLC9A1,ESR1,PTGS1,HSP90AB1,ABL1,CBX7,SERPINA4,MAPRE1,E2F1,SPINT3,RBBP8,HTR2A,STK24,FZR1,CD33,MAG,CREB3,COL1A1,DUSP3,SRF,DAP,IL4,PDGFRB,HRG,OGG1,NCL,TLX2,HTRA2,FN1,MYB,DUSP1,SORBS3,ADRA1A,MAPK8IP1,NR4A1,CDK2,USP9X,RREB1,RUNX2,OPRL1,PAX8,THRA,TRAP1,CSRP3,TRIM28,PRKAB2,SPG20,PDGFRA…
1	!	0.0014	2134	393	76	0.193	0.036	GO:0051128	BP	1	regulation of cellular component organization	4	MYCBP2,ITGA3,PAFAH1B1,ANK1,PIK3CB,CDC2L5,SREBF1,ADD2,CAPZB,SAR1A,MEF2C,XPO1,BAX,TBX5,SLC9A1,ABL1,KCTD17,CPNE6,MAPRE1,E2F1,STK24,FZR1,MAG,CREB3,COL1A1,SRF,IL4,PDGFRB,HRG,TLX2,HTRA2,FN1,MYB,DUSP1,SORBS3,RREB1,PAX8,THRA,LBP,CAMSAP1,MAP1B,SPG20,EPHB2,KIDINS220,PDGFRA,CALCOCO2,STXBP1,TUBGCP4,ACTR2,SEC24B,PPP3CA,NTRK3,TBCD,PAXIP1,CTBP1,MSX1,ARFIP1,WNT10B,HCFC1,DAG1,TNK1,PPM1E,FOSL1,RIMS2,CDK5R1,CDH4,GP…
1	!	0.0242	1088	393	44	0.112	0.04	GO:0051130	BP	1	positive regulation of cellular component organization	5	ITGA3,PAFAH1B1,ANK1,SREBF1,BAX,KCTD17,CPNE6,E2F1,COL1A1,SRF,IL4,PDGFRB,HRG,HTRA2,FN1,MYB,SORBS3,RREB1,PAX8,LBP,MAP1B,EPHB2,KIDINS220,CALCOCO2,TUBGCP4,ACTR2,NTRK3,PAXIP1,CTBP1,MSX1,ARFIP1,WNT10B,DAG1,PPM1E,FOSL1,RIMS2,CDK5R1,CDH4,MUC1,NF2,BCR,RAGE,GNB2L1,NCKIPSD
1	!	0.00391	1509	393	58	0.148	0.038	GO:0042127	BP	1	regulation of cell proliferation	4	CTNNA1,CDC2L5,PPP2R5C,MEF2C,BAX,TBX5,ESR1,PTGS1,ABL1,E2F1,HTR2A,FLT1,FZR1,CD33,CLEC11A,GHRHR,CREB3,CCKBR,SRF,IL4,PDGFRB,HRG,FN1,ADRA1A,NR4A1,CDK2,RREB1,RUNX2,FSHB,PDGFRA,LAMC1,NTRK3,FOXO1,KLF10,XDH,RUNX1,CTBP1,SSTR5,MSX1,CDX2,FTH1,SF1,STAT3,LGALS9,WNT10B,CEBPB,TNK1,FOSL1,IL8RB,CSF1,NF2,FGF3,NAP1L1,RAGE,CSNK2B,TNFRSF25,LTA,FNTB
1	!	2.19e-06	2998	393	107	0.272	0.036	GO:0010646	BP	1	regulation of cell communication	4	ITGA3,PAFAH1B1,CD4,DAPK2,SLC18A1,CTNNA1,GUCA1A,PIK3CB,CSDA,FSTL3,SREBF1,LLGL2,CAPZB,IGSF9B,MEF2C,XPO1,EPS15,BAX,SLC9A1,ESR1,PTGS1,HSP90AB1,SEZ6L,DDX17,E2F1,HTR2A,STK24,FLT1,GHRHR,CREB3,COL1A1,DUSP3,SRF,IL4,CSNK1A1,PDGFRB,HRG,HTRA2,FN1,DUSP1,SORBS3,ADRA1A,MAPK8IP1,PFKFB2,GRM4,RUNX2,PAX8,THRA,TRAP1,LBP,SPG20,KIDINS220,PDGFRA,CALCOCO2,STXBP1,LHCGR,PPP3CA,NTRK3,ADCYAP1,CSNK1D,GPR161,MCL1,FOXO1,UBC,NR…
1	!	0.0112	1196	393	48	0.122	0.04	GO:0010648	BP	1	negative regulation of cell communication	5	ITGA3,PAFAH1B1,SLC18A1,CTNNA1,CSDA,FSTL3,SREBF1,XPO1,EPS15,BAX,ESR1,PTGS1,HTR2A,CREB3,DUSP3,SRF,IL4,HRG,HTRA2,DUSP1,ADRA1A,MAPK8IP1,RUNX2,TRAP1,SPG20,STXBP1,PPP3CA,GPR161,MCL1,FOXO1,UBC,NR4A2,DYRK1A,XDH,ADAR,ADRBK1,DAG1,PSMD1,TNK1,RGS7,AP2A2,MUC1,WWOX,NF2,TMPRSS6,LITAF,MAGEA1,GNB2L1
1	!	0.0152	1539	393	57	0.145	0.037	GO:0010941	BP	1	regulation of cell death	4	CIAPIN1,DAPK2,CTNNA1,CSDA,MEF2C,BAX,TBX5,SLC9A1,ESR1,HSP90AB1,ABL1,E2F1,STK24,CREB3,DAP,IL4,PDGFRB,HRG,NCL,HTRA2,DUSP1,MAPK8IP1,NR4A1,GRM4,PAX8,THRA,TRAP1,STXBP1,ANP32B,NTRK3,MCL1,SAP18,FOXO1,UBC,POU4F1,NR4A2,XDH,ADAR,MSX1,MELK,STAT3,LGALS9,WNT10B,CEBPB,PSMD1,FOSL1,CDK5R1,ST20,NQO1,MUC1,WWOX,EPOR,RAGE,GNB2L1,TNFRSF25,LTA,IKBKG
1	!	0.00632	607	393	31	0.079	0.051	GO:0010942	BP	1	positive regulation of cell death	5	CTNNA1,MEF2C,BAX,SLC9A1,ABL1,E2F1,DAP,HRG,HTRA2,DUSP1,NR4A1,ANP32B,NTRK3,MCL1,SAP18,FOXO1,UBC,POU4F1,XDH,MSX1,MELK,LGALS9,WNT10B,FOSL1,CDK5R1,ST20,NQO1,WWOX,RAGE,GNB2L1,LTA
1	!	6.34e-06	5823	393	172	0.438	0.03	GO:0007165	BP	1	signal transduction	4	ITGA3,ITGA2B,PAFAH1B1,CD4,DDX11,ANK1,DAPK2,CTNNA1,GUCA1A,PTGER3,PIK3CB,ENTPD2,CSDA,DGKA,FSTL3,NDST1,SREBF1,LLGL2,SLC24A1,ACTB,CAPZB,PPP2R5C,MEF2C,XPO1,CD82,EPS15,BAX,SLC9A1,NUDC,ESR1,HSP90AB1,ABL1,SEZ6L,DDX17,MAPRE1,E2F1,LAMA1,HTR2A,STK24,FLT1,USP10,CD79A,CD33,MAG,GHRHR,CREB3,COL1A1,DUSP3,DTX4,CCKBR,OAS2,PPP2R5D,SRF,DAP,IL4,CSNK1A1,PDGFRB,HRG,HTRA2,DOK1,FN1,DUSP1,SORBS3,ADRA1A,MAPK8IP1,NR4A1,CDK2…
1	!	0.000216	2734	393	94	0.239	0.034	GO:0035556	BP	1	intracellular signal transduction	5	ITGA3,PAFAH1B1,CD4,DAPK2,CTNNA1,PIK3CB,CSDA,DGKA,NDST1,ACTB,CAPZB,PPP2R5C,MEF2C,XPO1,BAX,SLC9A1,NUDC,ESR1,ABL1,SEZ6L,MAPRE1,E2F1,HTR2A,STK24,FLT1,USP10,GHRHR,CREB3,DUSP3,PPP2R5D,SRF,IL4,PDGFRB,HTRA2,DOK1,FN1,DUSP1,SORBS3,ADRA1A,MAPK8IP1,NR4A1,CDK2,GRM4,RREB1,TRAP1,KIDINS220,PDGFRA,LHCGR,ACTR2,PPP3CA,NTRK3,ADCYAP1,MCL1,FOXO1,UBC,PAXIP1,DYRK1A,XDH,MSX1,PTPN13,COL1A2,MELK,DCHS1,RAB8A,COL3A1,STAT3,LG…
1	!	3.33e-05	2788	393	98	0.249	0.035	GO:0007166	BP	1	cell surface receptor signaling pathway	5	ITGA3,ITGA2B,PAFAH1B1,CD4,CTNNA1,PIK3CB,FSTL3,NDST1,SREBF1,LLGL2,ACTB,MEF2C,XPO1,CD82,EPS15,BAX,HSP90AB1,ABL1,E2F1,LAMA1,FLT1,CD79A,MAG,GHRHR,COL1A1,DUSP3,DTX4,CCKBR,OAS2,PPP2R5D,IL4,CSNK1A1,PDGFRB,HRG,HTRA2,DOK1,NR4A1,USP9X,GRM4,RUNX2,LBP,PRKAB2,FSHB,SPG20,EPHB2,KIDINS220,PDGFRA,ACTR2,PPP3CA,NTRK3,ADCYAP1,EIF4A3,CSNK1D,GPR161,MCL1,EFNA3,CCBP2,FOXO1,UBC,KLF10,ITGAD,XDH,ADAR,MSX1,COL1A2,COL3A1,STA…
1	!	0.000267	1252	393	54	0.137	0.043	GO:0007167	BP	1	enzyme linked receptor protein signaling pathway	6	ITGA3,CD4,CTNNA1,PIK3CB,FSTL3,NDST1,SREBF1,ACTB,MEF2C,XPO1,EPS15,ABL1,FLT1,MAG,GHRHR,DUSP3,PPP2R5D,PDGFRB,HRG,DOK1,NR4A1,USP9X,RUNX2,PRKAB2,FSHB,SPG20,EPHB2,KIDINS220,PDGFRA,ACTR2,NTRK3,ADCYAP1,EFNA3,FOXO1,UBC,KLF10,XDH,MSX1,COL1A2,COL3A1,STAT3,ADRBK1,PSMD1,CD7,TNK1,CDK5R1,AP2A2,ACTG1,CSF1,BCR,FGF3,TMPRSS6,NCOR2,CSNK2B
1	!	0.00842	941	393	41	0.104	0.044	GO:0007169	BP	1	transmembrane receptor protein tyrosine kinase signaling pathway	7	CD4,CTNNA1,PIK3CB,NDST1,SREBF1,ACTB,MEF2C,EPS15,ABL1,FLT1,MAG,GHRHR,DUSP3,PPP2R5D,PDGFRB,HRG,DOK1,NR4A1,RUNX2,PRKAB2,EPHB2,KIDINS220,PDGFRA,ACTR2,NTRK3,ADCYAP1,EFNA3,FOXO1,UBC,XDH,STAT3,ADRBK1,PSMD1,CD7,TNK1,CDK5R1,AP2A2,ACTG1,CSF1,BCR,FGF3
1	!	8.43e-07	2117	393	85	0.216	0.04	GO:0050793	BP	1	regulation of developmental process	3	ITGA3,PAFAH1B1,RNH1,CTNNA1,CSDA,FSTL3,CAPZB,MEF2C,BAX,TBX5,ESR1,ABL1,DDX17,KCTD17,CPNE6,E2F1,LAMA1,HTR2A,STK24,FLT1,FZR1,MAG,GHRHR,COL1A1,SRF,IL4,PDGFRB,HRG,TLX2,HTRA2,FN1,MYB,RREB1,RUNX2,PAX8,THRA,STATH,CSRP3,CAMSAP1,MAP1B,FSHB,SPG20,EPHB2,KIDINS220,PDGFRA,ANP32B,SEC24B,PPP3CA,NTRK3,ZFHX3,GPR161,FOXO1,POU4F1,ZFP36L2,KLF10,PAXIP1,XDH,RUNX1,MSX1,CDX2,KRT1,COL3A1,STAT3,LGALS9,WNT10B,USP19,CEBPB,DAG…
1	!	0.000118	893	393	44	0.112	0.049	GO:0022603	BP	1	regulation of anatomical structure morphogenesis	4	PAFAH1B1,RNH1,CAPZB,MEF2C,BAX,TBX5,ESR1,ABL1,KCTD17,CPNE6,FLT1,MAG,COL1A1,SRF,IL4,HRG,TLX2,FN1,RREB1,RUNX2,PAX8,CAMSAP1,MAP1B,SPG20,SEC24B,PPP3CA,NTRK3,XDH,RUNX1,MSX1,CDX2,KRT1,DAG1,RIMS2,CDK5R1,CDH4,TTC3,CSF1,BCR,FGF3,PRPF40A,RAGE,GNB2L1,GTF2I
1	!	0.0168	799	393	36	0.092	0.045	GO:0051093	BP	1	negative regulation of developmental process	4	PAFAH1B1,CTNNA1,CSDA,FSTL3,TBX5,E2F1,FZR1,MAG,IL4,HRG,TLX2,PAX8,STATH,CSRP3,SPG20,ANP32B,PPP3CA,NTRK3,ZFHX3,GPR161,FOXO1,ZFP36L2,XDH,RUNX1,MSX1,COL3A1,STAT3,WNT10B,USP19,CDK5R1,TTC3,BCR,FGF3,ZKSCAN3,NCOR2,GTF2I
1	!	0.0022	1128	393	48	0.122	0.043	GO:0051094	BP	1	positive regulation of developmental process	4	ITGA3,PAFAH1B1,CTNNA1,CSDA,MEF2C,BAX,TBX5,ABL1,KCTD17,CPNE6,HTR2A,FLT1,MAG,GHRHR,COL1A1,SRF,IL4,PDGFRB,FN1,MYB,RREB1,RUNX2,PAX8,THRA,CSRP3,MAP1B,EPHB2,KIDINS220,NTRK3,ZFHX3,KLF10,PAXIP1,RUNX1,CDX2,LGALS9,WNT10B,CEBPB,DAG1,RIMS2,CDH4,CSF1,IKZF1,NF2,FGF3,RAGE,GNB2L1,NCKIPSD,LTA
1	!	1.14e-05	1580	393	67	0.17	0.042	GO:2000026	BP	1	regulation of multicellular organismal development	4	ITGA3,PAFAH1B1,RNH1,CTNNA1,CSDA,FSTL3,MEF2C,BAX,TBX5,ESR1,ABL1,DDX17,CPNE6,LAMA1,STK24,FLT1,MAG,COL1A1,SRF,IL4,PDGFRB,HRG,TLX2,FN1,MYB,RREB1,RUNX2,PAX8,STATH,MAP1B,FSHB,SPG20,EPHB2,KIDINS220,SEC24B,PPP3CA,NTRK3,ZFHX3,GPR161,POU4F1,KLF10,PAXIP1,XDH,RUNX1,MSX1,CDX2,KRT1,COL3A1,STAT3,LGALS9,WNT10B,USP19,CEBPB,DAG1,RIMS2,CDK5R1,CDH4,TTC3,CSF1,IKZF1,NF2,FGF3,RAGE,GNB2L1,NCKIPSD,LTA,GTF2I
1	!	0.0105	303	393	20	0.051	0.066	GO:0048638	BP	1	regulation of developmental growth	4	PAFAH1B1,CSDA,MEF2C,TBX5,ABL1,CPNE6,GHRHR,SRF,HTRA2,FN1,MAP1B,SPG20,NTRK3,STAT3,WNT10B,RIMS2,CDK5R1,CDH4,CSF1,IKZF1
1	!	0.00103	1484	393	59	0.15	0.04	GO:0045595	BP	1	regulation of cell differentiation	4	ITGA3,PAFAH1B1,CTNNA1,FSTL3,MEF2C,BAX,TBX5,ABL1,DDX17,CPNE6,E2F1,HTR2A,STK24,MAG,COL1A1,SRF,IL4,TLX2,FN1,MYB,RREB1,RUNX2,PAX8,THRA,CSRP3,MAP1B,FSHB,SPG20,KIDINS220,PDGFRA,ANP32B,PPP3CA,NTRK3,ZFHX3,FOXO1,POU4F1,ZFP36L2,KLF10,XDH,RUNX1,MSX1,CDX2,COL3A1,STAT3,LGALS9,WNT10B,CEBPB,DAG1,RIMS2,CDK5R1,CDH4,TTC3,CSF1,IKZF1,NF2,NCOR2,RAGE,NCKIPSD,LTA
1	!	0.0259	815	393	36	0.092	0.044	GO:0060284	BP	1	regulation of cell development	5	ITGA3,PAFAH1B1,CTNNA1,MEF2C,BAX,TBX5,ABL1,CPNE6,STK24,MAG,COL1A1,SRF,TLX2,FN1,RREB1,PAX8,MAP1B,SPG20,KIDINS220,PPP3CA,NTRK3,ZFHX3,POU4F1,RUNX1,COL3A1,STAT3,DAG1,RIMS2,CDK5R1,CDH4,TTC3,CSF1,NF2,RAGE,NCKIPSD,LTA
1	!	0.00394	814	393	38	0.097	0.047	GO:0045597	BP	1	positive regulation of cell differentiation	5	ITGA3,PAFAH1B1,CTNNA1,MEF2C,BAX,TBX5,ABL1,CPNE6,HTR2A,MAG,COL1A1,SRF,IL4,FN1,MYB,RREB1,RUNX2,PAX8,THRA,CSRP3,MAP1B,KIDINS220,NTRK3,ZFHX3,KLF10,RUNX1,CDX2,LGALS9,WNT10B,CEBPB,RIMS2,CDH4,CSF1,IKZF1,NF2,RAGE,NCKIPSD,LTA
1	!	9.06e-07	2953	393	107	0.272	0.036	GO:0023051	BP	1	regulation of signaling	3	ITGA3,PAFAH1B1,CD4,DAPK2,SLC18A1,CTNNA1,GUCA1A,PIK3CB,CSDA,FSTL3,SREBF1,LLGL2,CAPZB,IGSF9B,MEF2C,XPO1,EPS15,BAX,SLC9A1,ESR1,PTGS1,HSP90AB1,SEZ6L,DDX17,E2F1,HTR2A,STK24,FLT1,GHRHR,CREB3,COL1A1,DUSP3,SRF,IL4,CSNK1A1,PDGFRB,HRG,HTRA2,FN1,DUSP1,SORBS3,ADRA1A,MAPK8IP1,PFKFB2,GRM4,RUNX2,PAX8,THRA,TRAP1,LBP,SPG20,KIDINS220,PDGFRA,STXBP1,LHCGR,PPP3CA,NTRK3,ADCYAP1,CSNK1D,GPR161,MCL1,FOXO1,UBC,NR4A2,ATP2B…
1	!	0.00831	1183	393	48	0.122	0.041	GO:0023057	BP	1	negative regulation of signaling	4	ITGA3,PAFAH1B1,SLC18A1,CTNNA1,CSDA,FSTL3,SREBF1,XPO1,EPS15,BAX,ESR1,PTGS1,HTR2A,CREB3,DUSP3,SRF,IL4,HRG,HTRA2,DUSP1,ADRA1A,MAPK8IP1,RUNX2,TRAP1,SPG20,STXBP1,PPP3CA,GPR161,MCL1,FOXO1,UBC,NR4A2,DYRK1A,XDH,ADAR,ADRBK1,DAG1,PSMD1,TNK1,RGS7,AP2A2,MUC1,WWOX,NF2,TMPRSS6,LITAF,MAGEA1,GNB2L1
1	!	0.000109	2617	393	92	0.234	0.035	GO:0009966	BP	1	regulation of signal transduction	4	ITGA3,PAFAH1B1,CD4,DAPK2,CTNNA1,GUCA1A,PIK3CB,CSDA,FSTL3,LLGL2,CAPZB,MEF2C,XPO1,EPS15,BAX,SLC9A1,ESR1,HSP90AB1,SEZ6L,DDX17,E2F1,HTR2A,STK24,FLT1,GHRHR,CREB3,COL1A1,DUSP3,IL4,CSNK1A1,PDGFRB,HRG,HTRA2,FN1,DUSP1,SORBS3,ADRA1A,MAPK8IP1,GRM4,RUNX2,THRA,TRAP1,LBP,SPG20,KIDINS220,PDGFRA,LHCGR,NTRK3,ADCYAP1,CSNK1D,GPR161,MCL1,FOXO1,UBC,NR4A2,DYRK1A,XDH,RUNX1,ADAR,MSX1,PTPN13,COL3A1,STAT3,LGALS9,WNT10B,ST…
1	!	0.000141	6750	393	187	0.476	0.028	GO:0019222	BP	1	regulation of metabolic process	1	MYCBP2,ITGA3,PAFAH1B1,CD4,CLK1,RNH1,DAPK2,GUCA1A,PIK3CB,ITIH1,CSDA,CDC2L5,ATXN3,FSTL3,PABPC1,SREBF1,LLGL2,PPP2R5C,MEF2C,XPO1,BAX,KHSRP,TBX5,SLC9A1,ESR1,HSP90AB1,ABL1,DDX17,CBX7,ACR,SERPINA4,E2F1,SPINT3,RBBP8,HTR2A,STK24,FLT1,USP10,RBL2,PTOV1,SGTA,FZR1,GHRHR,EIF3B,POU6F2,ELAVL2,CREB3,PITRM1,SMARCD2,COL1A1,DUSP3,CCKBR,ZNF451,PPP2R5D,SRF,DAP,IL4,PDGFRB,HRG,OGG1,NCL,TLX2,HTRA2,FN1,MYB,DUSP1,SORBS3,AD…
1	!	0.00508	5852	393	161	0.41	0.028	GO:0060255	BP	1	regulation of macromolecule metabolic process	2	MYCBP2,ITGA3,PAFAH1B1,CD4,CLK1,PIK3CB,ITIH1,CSDA,CDC2L5,ATXN3,FSTL3,PABPC1,SREBF1,PPP2R5C,MEF2C,XPO1,BAX,KHSRP,TBX5,SLC9A1,ESR1,HSP90AB1,ABL1,DDX17,CBX7,SERPINA4,E2F1,SPINT3,RBBP8,HTR2A,STK24,FLT1,RBL2,PTOV1,SGTA,FZR1,GHRHR,EIF3B,POU6F2,ELAVL2,CREB3,SMARCD2,COL1A1,DUSP3,ZNF451,PPP2R5D,SRF,DAP,IL4,PDGFRB,HRG,OGG1,NCL,TLX2,HTRA2,FN1,MYB,DUSP1,SORBS3,ADRA1A,MAPK8IP1,NR4A1,CDK2,USP9X,GRM4,RREB1,RUNX2…
1	!	0.00121	4262	393	128	0.326	0.03	GO:0009889	BP	1	regulation of biosynthetic process	2	MYCBP2,ITGA3,CD4,GUCA1A,CSDA,CDC2L5,ATXN3,FSTL3,PABPC1,SREBF1,MEF2C,XPO1,KHSRP,TBX5,SLC9A1,ESR1,HSP90AB1,ABL1,DDX17,CBX7,ACR,E2F1,RBBP8,HTR2A,RBL2,PTOV1,GHRHR,EIF3B,POU6F2,ELAVL2,CREB3,SMARCD2,COL1A1,ZNF451,SRF,DAP,IL4,PDGFRB,OGG1,NCL,TLX2,MYB,DUSP1,SORBS3,MAPK8IP1,NR4A1,CDK2,USP9X,RREB1,RUNX2,OPRL1,PAX8,THRA,TRAP1,ZNF384,HOXD10,CSRP3,LBP,LDLR,TRIM28,EIF3G,RBM39,PRKAB2,FSHB,IGHMBP2,SPG20,PDGFRA,V…
1	!	0.0322	4044	393	117	0.298	0.029	GO:0010556	BP	1	regulation of macromolecule biosynthetic process	3	MYCBP2,ITGA3,CD4,CSDA,CDC2L5,ATXN3,FSTL3,PABPC1,SREBF1,MEF2C,XPO1,KHSRP,TBX5,SLC9A1,ESR1,ABL1,DDX17,CBX7,E2F1,RBBP8,RBL2,PTOV1,EIF3B,POU6F2,ELAVL2,CREB3,SMARCD2,COL1A1,ZNF451,SRF,DAP,IL4,PDGFRB,OGG1,NCL,TLX2,MYB,DUSP1,SORBS3,MAPK8IP1,NR4A1,CDK2,USP9X,RREB1,RUNX2,PAX8,THRA,TRAP1,ZNF384,HOXD10,CSRP3,LBP,TRIM28,EIF3G,RBM39,FSHB,IGHMBP2,SPG20,PDGFRA,VEZF1,PPP3CA,NTRK3,ZFHX3,ADCYAP1,EIF4A3,HDGF,ZNF157…
1	!	8.78e-05	5836	393	168	0.427	0.029	GO:0080090	BP	1	regulation of primary metabolic process	2	MYCBP2,ITGA3,PAFAH1B1,CD4,CLK1,GUCA1A,PIK3CB,ITIH1,CSDA,CDC2L5,ATXN3,FSTL3,PABPC1,SREBF1,PPP2R5C,MEF2C,XPO1,BAX,KHSRP,TBX5,SLC9A1,ESR1,HSP90AB1,ABL1,DDX17,CBX7,ACR,SERPINA4,E2F1,SPINT3,RBBP8,HTR2A,STK24,FLT1,RBL2,PTOV1,SGTA,FZR1,GHRHR,EIF3B,POU6F2,ELAVL2,CREB3,SMARCD2,COL1A1,DUSP3,CCKBR,ZNF451,PPP2R5D,SRF,DAP,IL4,PDGFRB,HRG,OGG1,NCL,TLX2,HTRA2,FN1,MYB,DUSP1,SORBS3,ADRA1A,MAPK8IP1,NR4A1,CDK2,PFKFB…
1	!	0.0203	675	393	32	0.081	0.047	GO:0009894	BP	1	regulation of catabolic process	2	MYCBP2,DAPK2,PIK3CB,ATXN3,PABPC1,SREBF1,XPO1,BAX,HSP90AB1,ABL1,HTR2A,USP10,SGTA,FZR1,DAP,HTRA2,DUSP1,THRA,LDLR,HSPBP1,CALCOCO2,CSNK1D,FOXO1,UBC,ZFP36L2,STAT3,WNT10B,USP19,PSMD1,ZKSCAN3,RAGE,GNB2L1
1	!	0.024	2707	393	86	0.219	0.032	GO:0009892	BP	1	negative regulation of metabolic process	2	MYCBP2,PAFAH1B1,RNH1,ITIH1,CSDA,PABPC1,SREBF1,MEF2C,XPO1,BAX,ESR1,HSP90AB1,ABL1,CBX7,SERPINA4,E2F1,SPINT3,RBBP8,FZR1,DUSP3,SRF,DAP,IL4,HRG,OGG1,MYB,DUSP1,SORBS3,MAPK8IP1,NR4A1,CDK2,USP9X,RREB1,RUNX2,OPRL1,THRA,TRAP1,TRIM28,HSPBP1,NTRK3,ZFHX3,EIF4A3,HDGF,ZNF157,SAP18,FOXO1,UBC,POU4F1,NR4A2,KLF10,DYRK1A,XDH,SIM2,CTBP1,ADAR,SFRS2,MSX1,COL6A3,LMTK2,CDX2,KIAA0430,SF1,STAT3,LGALS9,WNT10B,ATF7,CEBPB,HCF…
1	!	0.0258	2427	393	79	0.201	0.033	GO:0010605	BP	1	negative regulation of macromolecule metabolic process	3	MYCBP2,PAFAH1B1,ITIH1,CSDA,PABPC1,SREBF1,MEF2C,XPO1,BAX,ESR1,HSP90AB1,ABL1,CBX7,SERPINA4,E2F1,SPINT3,RBBP8,FZR1,DUSP3,SRF,DAP,IL4,HRG,OGG1,MYB,DUSP1,SORBS3,MAPK8IP1,NR4A1,CDK2,USP9X,RREB1,RUNX2,THRA,TRIM28,NTRK3,ZFHX3,EIF4A3,HDGF,ZNF157,SAP18,FOXO1,UBC,POU4F1,NR4A2,KLF10,DYRK1A,XDH,SIM2,CTBP1,ADAR,SFRS2,MSX1,COL6A3,CDX2,KIAA0430,SF1,STAT3,LGALS9,WNT10B,ATF7,CEBPB,HCFC1,DAG1,PSMD1,PPM1E,CTDSP2,CDK…
1	!	0.000793	4317	393	130	0.331	0.03	GO:0051171	BP	1	regulation of nitrogen compound metabolic process	2	MYCBP2,ITGA3,CLK1,GUCA1A,CSDA,CDC2L5,ATXN3,FSTL3,PABPC1,SREBF1,MEF2C,XPO1,BAX,KHSRP,TBX5,SLC9A1,ESR1,HSP90AB1,ABL1,DDX17,CBX7,ACR,E2F1,RBBP8,HTR2A,RBL2,PTOV1,GHRHR,EIF3B,POU6F2,ELAVL2,CREB3,SMARCD2,COL1A1,ZNF451,SRF,DAP,IL4,PDGFRB,OGG1,NCL,TLX2,MYB,DUSP1,SORBS3,MAPK8IP1,NR4A1,CDK2,USP9X,RREB1,RUNX2,OPRL1,PAX8,THRA,TRAP1,ZNF384,HOXD10,CSRP3,LDLR,TRIM28,EIF3G,RBM39,FSHB,IGHMBP2,SPG20,PDGFRA,VEZF1,L…
1	!	0.033	1542	393	56	0.142	0.036	GO:0051172	BP	1	negative regulation of nitrogen compound metabolic process	3	CSDA,PABPC1,SREBF1,MEF2C,XPO1,ESR1,CBX7,E2F1,RBBP8,SRF,DAP,IL4,OGG1,MYB,DUSP1,SORBS3,USP9X,RREB1,RUNX2,OPRL1,THRA,TRIM28,ZFHX3,EIF4A3,HDGF,ZNF157,SAP18,FOXO1,UBC,POU4F1,NR4A2,KLF10,DYRK1A,SIM2,CTBP1,ADAR,SFRS2,MSX1,CDX2,SF1,STAT3,WNT10B,ATF7,CEBPB,HCFC1,CDK5R1,MTA1,CBX6,MUC1,IKZF1,NF2,TMPRSS6,ZKSCAN3,NCOR2,MAGEA1,GNB2L1
1	!	3.98e-05	5912	393	171	0.435	0.029	GO:0031323	BP	1	regulation of cellular metabolic process	2	MYCBP2,ITGA3,PAFAH1B1,CD4,CLK1,DAPK2,GUCA1A,PIK3CB,ITIH1,CSDA,CDC2L5,ATXN3,FSTL3,PABPC1,SREBF1,PPP2R5C,MEF2C,XPO1,BAX,KHSRP,TBX5,SLC9A1,ESR1,HSP90AB1,ABL1,DDX17,CBX7,ACR,SERPINA4,E2F1,SPINT3,RBBP8,HTR2A,STK24,FLT1,USP10,RBL2,PTOV1,SGTA,FZR1,GHRHR,EIF3B,POU6F2,ELAVL2,CREB3,SMARCD2,COL1A1,DUSP3,CCKBR,ZNF451,PPP2R5D,SRF,DAP,IL4,PDGFRB,HRG,OGG1,NCL,TLX2,HTRA2,FN1,MYB,DUSP1,SORBS3,ADRA1A,MAPK8IP1,NR4A…
1	!	0.0012	4218	393	127	0.323	0.03	GO:0031326	BP	1	regulation of cellular biosynthetic process	3	MYCBP2,ITGA3,CD4,GUCA1A,CSDA,CDC2L5,ATXN3,FSTL3,PABPC1,SREBF1,MEF2C,XPO1,KHSRP,TBX5,SLC9A1,ESR1,HSP90AB1,ABL1,DDX17,CBX7,ACR,E2F1,RBBP8,HTR2A,RBL2,PTOV1,GHRHR,EIF3B,POU6F2,ELAVL2,CREB3,SMARCD2,COL1A1,ZNF451,SRF,DAP,IL4,PDGFRB,OGG1,NCL,TLX2,MYB,DUSP1,SORBS3,MAPK8IP1,NR4A1,CDK2,USP9X,RREB1,RUNX2,OPRL1,PAX8,THRA,TRAP1,ZNF384,HOXD10,CSRP3,LBP,LDLR,TRIM28,EIF3G,RBM39,PRKAB2,FSHB,IGHMBP2,SPG20,PDGFRA,V…
1	!	0.042	4023	393	116	0.295	0.029	GO:0019219	BP	1	regulation of nucleobase-containing compound metabolic process	3	MYCBP2,ITGA3,CLK1,GUCA1A,CSDA,CDC2L5,ATXN3,FSTL3,PABPC1,SREBF1,MEF2C,XPO1,BAX,KHSRP,TBX5,SLC9A1,ESR1,ABL1,DDX17,CBX7,ACR,E2F1,RBBP8,HTR2A,RBL2,PTOV1,GHRHR,POU6F2,ELAVL2,CREB3,SMARCD2,COL1A1,ZNF451,SRF,DAP,IL4,PDGFRB,OGG1,NCL,TLX2,MYB,DUSP1,SORBS3,MAPK8IP1,NR4A1,CDK2,USP9X,RREB1,RUNX2,OPRL1,PAX8,THRA,ZNF384,HOXD10,CSRP3,TRIM28,RBM39,FSHB,IGHMBP2,SPG20,PDGFRA,VEZF1,LHCGR,PPP3CA,NTRK3,ZFHX3,ADCYAP1,…
1	!	0.0355	2408	393	78	0.198	0.032	GO:0031324	BP	1	negative regulation of cellular metabolic process	3	PAFAH1B1,ITIH1,CSDA,PABPC1,SREBF1,MEF2C,XPO1,BAX,ESR1,HSP90AB1,ABL1,CBX7,SERPINA4,E2F1,SPINT3,RBBP8,FZR1,DUSP3,SRF,DAP,IL4,HRG,OGG1,MYB,DUSP1,SORBS3,MAPK8IP1,NR4A1,USP9X,RREB1,RUNX2,OPRL1,THRA,TRAP1,TRIM28,NTRK3,ZFHX3,EIF4A3,HDGF,ZNF157,SAP18,FOXO1,UBC,POU4F1,NR4A2,KLF10,DYRK1A,XDH,SIM2,CTBP1,ADAR,SFRS2,MSX1,COL6A3,CDX2,KIAA0430,SF1,STAT3,WNT10B,ATF7,CEBPB,HCFC1,DAG1,PSMD1,PPM1E,CTDSP2,CDK5R1,MTA…
1	!	0.0284	1422	393	53	0.135	0.037	GO:0045934	BP	1	negative regulation of nucleobase-containing compound metabolic process	4	CSDA,PABPC1,SREBF1,MEF2C,XPO1,ESR1,CBX7,E2F1,RBBP8,SRF,DAP,IL4,OGG1,MYB,DUSP1,SORBS3,USP9X,RREB1,RUNX2,OPRL1,THRA,TRIM28,ZFHX3,HDGF,ZNF157,SAP18,FOXO1,UBC,POU4F1,NR4A2,KLF10,DYRK1A,SIM2,CTBP1,SFRS2,MSX1,CDX2,SF1,STAT3,WNT10B,ATF7,CEBPB,HCFC1,CDK5R1,MTA1,CBX6,MUC1,IKZF1,NF2,TMPRSS6,ZKSCAN3,NCOR2,MAGEA1
1	!	0.0404	1292	393	49	0.125	0.038	GO:0051253	BP	1	negative regulation of RNA metabolic process	5	CSDA,PABPC1,SREBF1,MEF2C,XPO1,ESR1,CBX7,E2F1,RBBP8,SRF,DAP,IL4,MYB,SORBS3,USP9X,RREB1,RUNX2,THRA,TRIM28,ZFHX3,HDGF,ZNF157,SAP18,FOXO1,UBC,POU4F1,NR4A2,KLF10,DYRK1A,SIM2,CTBP1,SFRS2,MSX1,CDX2,SF1,STAT3,WNT10B,ATF7,CEBPB,HCFC1,CDK5R1,MTA1,CBX6,MUC1,IKZF1,TMPRSS6,ZKSCAN3,NCOR2,MAGEA1
1	!	3.09e-05	3550	393	117	0.298	0.033	GO:0009893	BP	1	positive regulation of metabolic process	1	ITGA3,CD4,GUCA1A,PIK3CB,CSDA,ATXN3,FSTL3,PABPC1,SREBF1,LLGL2,MEF2C,BAX,TBX5,SLC9A1,ESR1,HSP90AB1,ABL1,DDX17,ACR,E2F1,HTR2A,STK24,FLT1,SGTA,FZR1,GHRHR,CREB3,PITRM1,COL1A1,SRF,DAP,IL4,PDGFRB,NCL,HTRA2,FN1,MYB,SORBS3,ADRA1A,NR4A1,CDK2,PFKFB2,GRM4,RREB1,RUNX2,OPRL1,PAX8,THRA,HOXD10,CSRP3,ATP1B2,LBP,LDLR,TRIM28,FSHB,HSPBP1,KIDINS220,MYBPC3,PDGFRA,CALCOCO2,ANP32B,LHCGR,PPP3CA,NTRK3,ZFHX3,ADCYAP1,EIF4A3…
1	!	0.00018	2843	393	97	0.247	0.034	GO:0010604	BP	1	positive regulation of macromolecule metabolic process	2	ITGA3,CD4,PIK3CB,CSDA,ATXN3,FSTL3,PABPC1,SREBF1,MEF2C,BAX,TBX5,SLC9A1,ESR1,HSP90AB1,ABL1,DDX17,E2F1,HTR2A,STK24,FLT1,SGTA,FZR1,CREB3,COL1A1,SRF,DAP,IL4,PDGFRB,NCL,HTRA2,FN1,MYB,SORBS3,ADRA1A,NR4A1,CDK2,GRM4,RREB1,RUNX2,OPRL1,PAX8,THRA,HOXD10,CSRP3,LBP,TRIM28,FSHB,HSPBP1,KIDINS220,PDGFRA,ANP32B,PPP3CA,NTRK3,ZFHX3,ADCYAP1,EIF4A3,CSNK1D,FOXO1,UBC,POU4F1,ZFP36L2,NR4A2,PAXIP1,DYRK1A,XDH,RUNX1,CTBP1,AD…
1	!	0.00266	1787	393	66	0.168	0.037	GO:0051173	BP	1	positive regulation of nitrogen compound metabolic process	2	GUCA1A,CSDA,FSTL3,PABPC1,SREBF1,MEF2C,BAX,TBX5,SLC9A1,ESR1,HSP90AB1,DDX17,ACR,E2F1,HTR2A,GHRHR,CREB3,COL1A1,SRF,IL4,PDGFRB,NCL,MYB,NR4A1,CDK2,RREB1,RUNX2,PAX8,THRA,HOXD10,CSRP3,TRIM28,FSHB,PDGFRA,LHCGR,PPP3CA,ZFHX3,ADCYAP1,EIF4A3,GPR161,FOXO1,UBC,POU4F1,ZFP36L2,NR4A2,PAXIP1,RUNX1,MSX1,CDX2,EEF2,STAT3,LGALS9,WNT10B,CEBPB,HCFC1,FOSL1,CREB3L2,MC2R,MUC1,IKZF1,WWOX,TMPRSS6,ZKSCAN3,RAGE,GNB2L1,IKBKG
1	!	0.000819	1803	393	68	0.173	0.038	GO:0009891	BP	1	positive regulation of biosynthetic process	2	CD4,GUCA1A,CSDA,FSTL3,PABPC1,SREBF1,MEF2C,TBX5,SLC9A1,ESR1,HSP90AB1,DDX17,ACR,E2F1,HTR2A,GHRHR,CREB3,COL1A1,SRF,IL4,PDGFRB,NCL,MYB,NR4A1,CDK2,RREB1,RUNX2,PAX8,THRA,HOXD10,CSRP3,LBP,LDLR,TRIM28,FSHB,PDGFRA,LHCGR,PPP3CA,ZFHX3,ADCYAP1,EIF4A3,GPR161,FOXO1,UBC,POU4F1,NR4A2,PAXIP1,RUNX1,MSX1,CDX2,EEF2,STAT3,LGALS9,WNT10B,CEBPB,HCFC1,FOSL1,CREB3L2,MC2R,MUC1,IKZF1,WWOX,TMPRSS6,ZKSCAN3,RAGE,GNB2L1,FNTB,IK…
1	!	1.3e-05	2895	393	102	0.26	0.035	GO:0031325	BP	1	positive regulation of cellular metabolic process	2	CD4,GUCA1A,PIK3CB,CSDA,FSTL3,PABPC1,SREBF1,MEF2C,BAX,TBX5,SLC9A1,ESR1,HSP90AB1,ABL1,DDX17,ACR,E2F1,HTR2A,STK24,FLT1,SGTA,FZR1,GHRHR,CREB3,COL1A1,SRF,DAP,IL4,PDGFRB,NCL,HTRA2,FN1,MYB,SORBS3,ADRA1A,NR4A1,CDK2,PFKFB2,GRM4,RREB1,RUNX2,OPRL1,PAX8,THRA,HOXD10,CSRP3,LBP,LDLR,TRIM28,FSHB,HSPBP1,KIDINS220,PDGFRA,CALCOCO2,ANP32B,LHCGR,PPP3CA,NTRK3,ZFHX3,ADCYAP1,EIF4A3,CSNK1D,GPR161,FOXO1,UBC,POU4F1,ZFP36L2…
1	!	0.00944	1702	393	62	0.158	0.036	GO:0045935	BP	1	positive regulation of nucleobase-containing compound metabolic process	3	GUCA1A,FSTL3,PABPC1,SREBF1,MEF2C,BAX,TBX5,SLC9A1,ESR1,DDX17,ACR,E2F1,HTR2A,GHRHR,CREB3,COL1A1,SRF,IL4,PDGFRB,NCL,MYB,NR4A1,CDK2,RREB1,RUNX2,PAX8,THRA,HOXD10,CSRP3,TRIM28,FSHB,PDGFRA,LHCGR,PPP3CA,ZFHX3,ADCYAP1,GPR161,FOXO1,UBC,POU4F1,ZFP36L2,NR4A2,PAXIP1,RUNX1,MSX1,CDX2,STAT3,LGALS9,WNT10B,CEBPB,HCFC1,FOSL1,CREB3L2,MC2R,MUC1,IKZF1,WWOX,TMPRSS6,ZKSCAN3,RAGE,GNB2L1,IKBKG
1	!	0.000893	1770	393	67	0.17	0.038	GO:0031328	BP	1	positive regulation of cellular biosynthetic process	3	CD4,GUCA1A,CSDA,FSTL3,PABPC1,SREBF1,MEF2C,TBX5,SLC9A1,ESR1,HSP90AB1,DDX17,ACR,E2F1,HTR2A,GHRHR,CREB3,COL1A1,SRF,IL4,PDGFRB,NCL,MYB,NR4A1,CDK2,RREB1,RUNX2,PAX8,THRA,HOXD10,CSRP3,LBP,LDLR,TRIM28,FSHB,PDGFRA,LHCGR,PPP3CA,ZFHX3,ADCYAP1,EIF4A3,GPR161,FOXO1,UBC,POU4F1,NR4A2,PAXIP1,RUNX1,MSX1,CDX2,EEF2,STAT3,LGALS9,WNT10B,CEBPB,HCFC1,FOSL1,CREB3L2,MC2R,MUC1,IKZF1,WWOX,TMPRSS6,ZKSCAN3,RAGE,GNB2L1,IKBKG
1	!	0.0417	278	393	18	0.046	0.065	GO:0070997	BP	1	neuron death	1	MEF2C,BAX,SLC9A1,HSP90AB1,HTRA2,GRM4,STXBP1,MCL1,POU4F1,NR4A2,STAT3,CEBPB,CDK5R1,NQO1,EPOR,RAGE,GNB2L1,IKBKG
1	!	0.0294	245	393	17	0.043	0.069	GO:1901214	BP	1	regulation of neuron death	2	MEF2C,BAX,HSP90AB1,HTRA2,GRM4,STXBP1,MCL1,POU4F1,NR4A2,STAT3,CEBPB,CDK5R1,NQO1,EPOR,RAGE,GNB2L1,IKBKG
1	!	0.00611	1457	393	56	0.142	0.038	GO:0043067	BP	1	regulation of programmed cell death	1	CIAPIN1,DAPK2,CTNNA1,CSDA,MEF2C,BAX,TBX5,SLC9A1,ESR1,HSP90AB1,ABL1,E2F1,STK24,CREB3,DAP,IL4,PDGFRB,HRG,NCL,HTRA2,DUSP1,MAPK8IP1,NR4A1,GRM4,PAX8,THRA,TRAP1,STXBP1,ANP32B,NTRK3,MCL1,SAP18,FOXO1,UBC,POU4F1,NR4A2,XDH,ADAR,MSX1,MELK,STAT3,LGALS9,WNT10B,CEBPB,PSMD1,FOSL1,CDK5R1,ST20,NQO1,MUC1,WWOX,EPOR,RAGE,GNB2L1,TNFRSF25,LTA
1	!	0.00474	1445	393	56	0.142	0.039	GO:0042981	BP	1	regulation of apoptotic process	2	CIAPIN1,DAPK2,CTNNA1,CSDA,MEF2C,BAX,TBX5,SLC9A1,ESR1,HSP90AB1,ABL1,E2F1,STK24,CREB3,DAP,IL4,PDGFRB,HRG,NCL,HTRA2,DUSP1,MAPK8IP1,NR4A1,GRM4,PAX8,THRA,TRAP1,STXBP1,ANP32B,NTRK3,MCL1,SAP18,FOXO1,UBC,POU4F1,NR4A2,XDH,ADAR,MSX1,MELK,STAT3,LGALS9,WNT10B,CEBPB,PSMD1,FOSL1,CDK5R1,ST20,NQO1,MUC1,WWOX,EPOR,RAGE,GNB2L1,TNFRSF25,LTA
1	!	0.00153	2610	393	88	0.224	0.034	GO:0051246	BP	1	regulation of protein metabolic process	1	MYCBP2,PAFAH1B1,CD4,PIK3CB,ITIH1,CSDA,ATXN3,PABPC1,SREBF1,PPP2R5C,MEF2C,XPO1,BAX,HSP90AB1,ABL1,SERPINA4,SPINT3,HTR2A,STK24,FLT1,SGTA,FZR1,GHRHR,EIF3B,DUSP3,PPP2R5D,DAP,IL4,PDGFRB,HRG,HTRA2,FN1,MYB,DUSP1,SORBS3,ADRA1A,MAPK8IP1,NR4A1,CDK2,GRM4,OPRL1,TRAP1,LBP,EIF3G,PRKAB2,HSPBP1,KIDINS220,PDGFRA,ANP32B,NTRK3,ADCYAP1,EIF4A3,CSNK1D,FOXO1,UBC,PAXIP1,DYRK1A,XDH,CTBP1,ADAR,COL6A3,KIAA0430,EEF2,LGALS9,WN…
1	!	0.00865	2437	393	81	0.206	0.033	GO:0032268	BP	1	regulation of cellular protein metabolic process	2	PAFAH1B1,CD4,PIK3CB,ITIH1,CSDA,PABPC1,SREBF1,PPP2R5C,MEF2C,BAX,HSP90AB1,ABL1,SERPINA4,SPINT3,HTR2A,STK24,FLT1,SGTA,FZR1,EIF3B,DUSP3,PPP2R5D,DAP,IL4,PDGFRB,HRG,HTRA2,FN1,MYB,DUSP1,SORBS3,ADRA1A,MAPK8IP1,NR4A1,CDK2,GRM4,OPRL1,TRAP1,EIF3G,PRKAB2,HSPBP1,KIDINS220,PDGFRA,ANP32B,NTRK3,ADCYAP1,EIF4A3,CSNK1D,FOXO1,UBC,PAXIP1,DYRK1A,XDH,CTBP1,ADAR,COL6A3,KIAA0430,EEF2,LGALS9,WNT10B,DAG1,PSMD1,EIF1,PPM1E,C…
1	!	0.0478	1715	393	60	0.153	0.035	GO:0010628	BP	1	positive regulation of gene expression	1	ITGA3,PIK3CB,CSDA,FSTL3,PABPC1,SREBF1,MEF2C,TBX5,SLC9A1,ESR1,DDX17,E2F1,CREB3,COL1A1,SRF,IL4,NCL,FN1,MYB,NR4A1,CDK2,RREB1,RUNX2,PAX8,THRA,HOXD10,CSRP3,TRIM28,FSHB,PPP3CA,NTRK3,ZFHX3,ADCYAP1,EIF4A3,FOXO1,UBC,POU4F1,NR4A2,PAXIP1,RUNX1,ADAR,MSX1,CDX2,EEF2,STAT3,LGALS9,WNT10B,CEBPB,HCFC1,FOSL1,RIMS2,CREB3L2,CSF1,MUC1,IKZF1,WWOX,TMPRSS6,ZKSCAN3,RAGE,IKBKG
1	!	0.00178	156	393	15	0.038	0.096	GO:0048639	BP	1	positive regulation of developmental growth	1	PAFAH1B1,CSDA,MEF2C,TBX5,CPNE6,GHRHR,SRF,FN1,MAP1B,NTRK3,WNT10B,RIMS2,CDH4,CSF1,IKZF1
1	!	0.00227	578	393	31	0.079	0.054	GO:0043068	BP	1	positive regulation of programmed cell death	1	CTNNA1,MEF2C,BAX,SLC9A1,ABL1,E2F1,DAP,HRG,HTRA2,DUSP1,NR4A1,ANP32B,NTRK3,MCL1,SAP18,FOXO1,UBC,POU4F1,XDH,MSX1,MELK,LGALS9,WNT10B,FOSL1,CDK5R1,ST20,NQO1,WWOX,RAGE,GNB2L1,LTA
1	!	0.00189	573	393	31	0.079	0.054	GO:0043065	BP	1	positive regulation of apoptotic process	2	CTNNA1,MEF2C,BAX,SLC9A1,ABL1,E2F1,DAP,HRG,HTRA2,DUSP1,NR4A1,ANP32B,NTRK3,MCL1,SAP18,FOXO1,UBC,POU4F1,XDH,MSX1,MELK,LGALS9,WNT10B,FOSL1,CDK5R1,ST20,NQO1,WWOX,RAGE,GNB2L1,LTA
1	!	0.0364	302	393	19	0.048	0.063	GO:0097193	BP	1	intrinsic apoptotic signaling pathway	1	DAPK2,CSDA,PPP2R5C,BAX,ABL1,E2F1,STK24,CREB3,HTRA2,MAPK8IP1,TRAP1,MCL1,MSX1,MELK,CEBPB,ST20,MUC1,WWOX,GNB2L1
1	!	0.0183	1076	393	44	0.112	0.041	GO:0007010	BP	9	cytoskeleton organization	1	MYCBP2,PAFAH1B1,ANK1,CTNNA1,ATXN3,LLGL2,ADD2,CAPZB,EPB41L2,MEF2C,XPO1,SLC9A1,ABL1,MAPRE1,STK24,SRF,CSNK1A1,PDGFRB,HRG,SORBS3,CDK2,CSRP3,CAMSAP1,MAP1B,MYBPC3,PDGFRA,PRPH,TUBGCP4,ACTR2,NTRK3,CSNK1D,TBCD,ARFIP1,BFSP2,DAG1,CNP,PPM1E,CDK5R1,ACTG1,NF2,BCR,PRPF40A,DYNC1H1,NCKIPSD
1	!	0.015	12822	393	298	0.758	0.023	GO:0043226	CC	4	organelle	1	CIAPIN1,MYCBP2,ITGA3,ITGA2B,PAFAH1B1,CD4,LYPLA2,CD22,CLK1,ANGEL1,DDX11,RNH1,ANK1,DAPK2,SLC18A1,CTNNA1,GUCA1A,FAM120A,PTGER3,PIK3CB,ENTPD2,ITIH1,CSDA,TNPO3,SLC9A3R2,CDC2L5,ATXN3,MTFR1,PKM2,FSTL3,NDST1,PABPC1,SREBF1,LLGL2,ADD2,ACTB,LRCH4,TYR,CAPZB,PPP2R5C,SAR1A,EPB41L2,MEF2C,XPO1,KIF3C,CD82,EPS15,BAX,KHSRP,TBX5,SLC9A1,NUDC,ESR1,PTGS1,HSP90AB1,HNRPH3,ABL1,SPECC1L,SEZ6L,DDX17,CBX7,ACR,KCTD17,ZBED4,SE…
1	!	0.000663	3664	393	115	0.293	0.031	GO:0031982	CC	4	vesicle	2	ITGA3,ITGA2B,PAFAH1B1,LYPLA2,CD22,DDX11,RNH1,DAPK2,SLC18A1,CTNNA1,ENTPD2,ITIH1,SLC9A3R2,PKM2,FSTL3,PABPC1,SREBF1,ADD2,ACTB,TYR,CAPZB,SAR1A,EPB41L2,CD82,EPS15,BAX,SLC9A1,PTGS1,HSP90AB1,ACR,SERPINA4,CPNE6,HTR2A,STK24,RBL2,CD33,CADM4,GHRHR,EIF3B,COL1A1,DUSP3,ALDOC,MVK,PDGFRB,HRG,NCL,FN1,MLANA,GRM4,RREB1,OPRL1,TRAP1,SHBG,LBP,LDLR,SMPDL3B,MGAT1,FSHB,PRPH,LAMC1,CALCOCO2,GAD2,STXBP1,ANP32B,SIT1,ACTR2,SE…
1	!	0.00195	11913	393	285	0.725	0.024	GO:0043227	CC	4	membrane-bounded organelle	2	CIAPIN1,MYCBP2,ITGA3,ITGA2B,PAFAH1B1,CD4,LYPLA2,CD22,CLK1,ANGEL1,DDX11,RNH1,ANK1,DAPK2,SLC18A1,CTNNA1,GUCA1A,FAM120A,PTGER3,PIK3CB,ENTPD2,ITIH1,CSDA,TNPO3,SLC9A3R2,CDC2L5,ATXN3,MTFR1,PKM2,FSTL3,NDST1,PABPC1,SREBF1,LLGL2,ADD2,ACTB,LRCH4,TYR,CAPZB,PPP2R5C,SAR1A,EPB41L2,MEF2C,XPO1,CD82,EPS15,BAX,KHSRP,TBX5,SLC9A1,NUDC,ESR1,PTGS1,HSP90AB1,HNRPH3,ABL1,SEZ6L,DDX17,CBX7,ACR,KCTD17,ZBED4,SERPINA4,CPNE6,M…
1	!	0.000651	3537	393	112	0.285	0.032	GO:0031988	CC	4	membrane-bounded vesicle	3	ITGA3,ITGA2B,PAFAH1B1,LYPLA2,CD22,DDX11,RNH1,SLC18A1,CTNNA1,ENTPD2,ITIH1,SLC9A3R2,PKM2,FSTL3,PABPC1,SREBF1,ADD2,ACTB,TYR,CAPZB,SAR1A,EPB41L2,CD82,EPS15,BAX,SLC9A1,PTGS1,HSP90AB1,ACR,SERPINA4,CPNE6,HTR2A,STK24,RBL2,CD33,CADM4,GHRHR,EIF3B,COL1A1,DUSP3,ALDOC,MVK,PDGFRB,HRG,NCL,FN1,MLANA,RREB1,OPRL1,TRAP1,SHBG,LBP,LDLR,SMPDL3B,MGAT1,FSHB,PRPH,LAMC1,GAD2,STXBP1,ANP32B,SIT1,ACTR2,SEC24B,SLC5A2,GPR161,U…
1	!	0.0348	3790	393	111	0.282	0.029	GO:0044421	CC	4	extracellular region part	1	ITGA3,ITGA2B,PAFAH1B1,LYPLA2,CD22,DDX11,RNH1,PIK3CB,ENTPD2,ITIH1,SLC9A3R2,CDC2L5,PKM2,FSTL3,PABPC1,ACTB,CAPZB,SAR1A,EPB41L2,CD82,BAX,SLC9A1,PTGS1,HSP90AB1,SERPINA4,CPNE6,LAMA1,STK24,FLT1,RBL2,CD33,CLEC11A,CADM4,EIF3B,COL1A1,DUSP3,ALDOC,MVK,IL4,PDGFRB,HRG,NCL,FN1,MFAP2,RREB1,TRAP1,SHBG,LBP,LDLR,SMPDL3B,MGAT1,FSHB,PRPH,KRT85,LAMC1,STXBP1,ANP32B,SIT1,ACTR2,SLC5A2,HDGF,LECT2,UBC,ATP2B2,XDH,RUNX1,SFRS…
1	!	0.0136	2791	393	89	0.226	0.032	GO:0043230	CC	4	extracellular organelle	2	ITGA3,ITGA2B,PAFAH1B1,LYPLA2,CD22,DDX11,RNH1,ENTPD2,ITIH1,SLC9A3R2,PKM2,PABPC1,ACTB,CAPZB,SAR1A,EPB41L2,CD82,BAX,SLC9A1,PTGS1,HSP90AB1,SERPINA4,CPNE6,STK24,RBL2,CD33,CADM4,EIF3B,DUSP3,ALDOC,MVK,PDGFRB,HRG,NCL,FN1,RREB1,TRAP1,SHBG,LBP,SMPDL3B,MGAT1,FSHB,PRPH,LAMC1,STXBP1,ANP32B,SIT1,ACTR2,SLC5A2,UBC,ATP2B2,SFRS2,AQP5,IVL,COL6A3,PTPN13,COL1A2,GHITM,RAB8A,LAIR1,EEF2,KRT1,FTH1,COPS6,DNAJC7,AHCYL1,LGA…
1	!	0.0112	2778	393	89	0.226	0.032	GO:0065010	CC	4	extracellular membrane-bounded organelle	3	ITGA3,ITGA2B,PAFAH1B1,LYPLA2,CD22,DDX11,RNH1,ENTPD2,ITIH1,SLC9A3R2,PKM2,PABPC1,ACTB,CAPZB,SAR1A,EPB41L2,CD82,BAX,SLC9A1,PTGS1,HSP90AB1,SERPINA4,CPNE6,STK24,RBL2,CD33,CADM4,EIF3B,DUSP3,ALDOC,MVK,PDGFRB,HRG,NCL,FN1,RREB1,TRAP1,SHBG,LBP,SMPDL3B,MGAT1,FSHB,PRPH,LAMC1,STXBP1,ANP32B,SIT1,ACTR2,SLC5A2,UBC,ATP2B2,SFRS2,AQP5,IVL,COL6A3,PTPN13,COL1A2,GHITM,RAB8A,LAIR1,EEF2,KRT1,FTH1,COPS6,DNAJC7,AHCYL1,LGA…
1	!	0.0136	2791	393	89	0.226	0.032	GO:1903561	CC	4	extracellular vesicle	1	ITGA3,ITGA2B,PAFAH1B1,LYPLA2,CD22,DDX11,RNH1,ENTPD2,ITIH1,SLC9A3R2,PKM2,PABPC1,ACTB,CAPZB,SAR1A,EPB41L2,CD82,BAX,SLC9A1,PTGS1,HSP90AB1,SERPINA4,CPNE6,STK24,RBL2,CD33,CADM4,EIF3B,DUSP3,ALDOC,MVK,PDGFRB,HRG,NCL,FN1,RREB1,TRAP1,SHBG,LBP,SMPDL3B,MGAT1,FSHB,PRPH,LAMC1,STXBP1,ANP32B,SIT1,ACTR2,SLC5A2,UBC,ATP2B2,SFRS2,AQP5,IVL,COL6A3,PTPN13,COL1A2,GHITM,RAB8A,LAIR1,EEF2,KRT1,FTH1,COPS6,DNAJC7,AHCYL1,LGA…
1	!	0.0112	2778	393	89	0.226	0.032	GO:0070062	CC	4	extracellular exosome	2	ITGA3,ITGA2B,PAFAH1B1,LYPLA2,CD22,DDX11,RNH1,ENTPD2,ITIH1,SLC9A3R2,PKM2,PABPC1,ACTB,CAPZB,SAR1A,EPB41L2,CD82,BAX,SLC9A1,PTGS1,HSP90AB1,SERPINA4,CPNE6,STK24,RBL2,CD33,CADM4,EIF3B,DUSP3,ALDOC,MVK,PDGFRB,HRG,NCL,FN1,RREB1,TRAP1,SHBG,LBP,SMPDL3B,MGAT1,FSHB,PRPH,LAMC1,STXBP1,ANP32B,SIT1,ACTR2,SLC5A2,UBC,ATP2B2,SFRS2,AQP5,IVL,COL6A3,PTPN13,COL1A2,GHITM,RAB8A,LAIR1,EEF2,KRT1,FTH1,COPS6,DNAJC7,AHCYL1,LGA…
1	!	0.0489	6816	393	177	0.45	0.026	GO:0005634	CC	2	nucleus	1	CIAPIN1,MYCBP2,PAFAH1B1,CLK1,ANGEL1,DDX11,RNH1,ANK1,FAM120A,PTGER3,PIK3CB,CSDA,TNPO3,SLC9A3R2,CDC2L5,ATXN3,PKM2,FSTL3,PABPC1,SREBF1,LLGL2,ACTB,LRCH4,TYR,PPP2R5C,EPB41L2,MEF2C,XPO1,BAX,KHSRP,TBX5,SLC9A1,NUDC,ESR1,PTGS1,HSP90AB1,HNRPH3,ABL1,DDX17,CBX7,ACR,ZBED4,E2F1,RBBP8,USP11,STK24,USP10,RBL2,PTOV1,FZR1,GHRHR,EIF3B,POU6F2,CREB3,SLC25A11,SMARCD2,DUSP3,OAS2,ZNF451,PPP2R5D,SRF,PPWD1,CSNK1A1,PDGFRB,O…
1	!	0.00231	3752	393	115	0.293	0.031	GO:0044428	CC	2	nuclear part	2	CIAPIN1,PAFAH1B1,DDX11,RNH1,PTGER3,PIK3CB,TNPO3,CDC2L5,ATXN3,FSTL3,PABPC1,SREBF1,LLGL2,ACTB,LRCH4,EPB41L2,MEF2C,XPO1,BAX,KHSRP,TBX5,SLC9A1,NUDC,ESR1,PTGS1,HSP90AB1,HNRPH3,ABL1,DDX17,CBX7,E2F1,RBBP8,STK24,USP10,RBL2,FZR1,GHRHR,EIF3B,CREB3,SMARCD2,DUSP3,PPP2R5D,SRF,PPWD1,CSNK1A1,OGG1,NCL,MYB,ADRA1A,NR4A1,CDK2,RREB1,RUNX2,PAX8,THRA,TRAP1,UBR4,LSM4,TRIM28,RBM39,PRKAB2,VEZF1,STXBP1,PPP3CA,ZFHX3,EIF4A3…
1	!	0.0213	3408	393	103	0.262	0.03	GO:0031981	CC	2	nuclear lumen	1	CIAPIN1,DDX11,RNH1,PIK3CB,CDC2L5,ATXN3,FSTL3,SREBF1,LLGL2,ACTB,LRCH4,EPB41L2,MEF2C,XPO1,KHSRP,TBX5,SLC9A1,NUDC,ESR1,HSP90AB1,HNRPH3,ABL1,DDX17,CBX7,E2F1,RBBP8,STK24,USP10,RBL2,FZR1,GHRHR,EIF3B,CREB3,SMARCD2,DUSP3,PPP2R5D,SRF,CSNK1A1,OGG1,NCL,MYB,NR4A1,CDK2,RREB1,RUNX2,PAX8,THRA,TRAP1,UBR4,TRIM28,RBM39,PRKAB2,VEZF1,STXBP1,PPP3CA,ZFHX3,EIF4A3,HDGF,MCL1,POGZ,SAP18,FOXO1,UBC,POU4F1,TGOLN2,NR4A2,PAXIP…
1	!	0.000459	2778	393	94	0.239	0.034	GO:0005654	CC	2	nucleoplasm	2	CIAPIN1,DDX11,RNH1,CDC2L5,ATXN3,FSTL3,SREBF1,LLGL2,ACTB,LRCH4,EPB41L2,MEF2C,XPO1,KHSRP,TBX5,SLC9A1,NUDC,ESR1,HSP90AB1,HNRPH3,ABL1,DDX17,CBX7,E2F1,RBBP8,STK24,USP10,RBL2,FZR1,EIF3B,CREB3,SMARCD2,DUSP3,PPP2R5D,SRF,CSNK1A1,OGG1,NCL,NR4A1,CDK2,RREB1,RUNX2,PAX8,THRA,TRAP1,UBR4,TRIM28,RBM39,PRKAB2,VEZF1,STXBP1,PPP3CA,ZFHX3,EIF4A3,HDGF,MCL1,POGZ,SAP18,FOXO1,UBC,TGOLN2,NR4A2,PAXIP1,DYRK1A,RUNX1,SIM2,CTBP…
1	!	0.0486	9245	393	227	0.578	0.025	GO:0016020	CC	5	membrane	1	CD99,MYCBP2,ITGA3,ITGA2B,PAFAH1B1,CD4,SLC6A7,CD22,ANK1,DAPK2,SLC18A1,CTNNA1,GUCA1A,FAM120A,PTGER3,PIK3CB,ENTPD2,TNPO3,SLC9A3R2,DGKA,ATXN3,MTFR1,PKM2,NDST1,PABPC1,SREBF1,LLGL2,SLC24A1,ADD2,ACTB,LRCH4,TYR,CAPZB,PPP2R5C,EPB41L2,IGSF9B,XPO1,CD82,EPS15,BAX,KHSRP,SLC15A1,SLC9A1,NUDC,ESR1,PTGS1,HSP90AB1,ABL1,SLC7A4,SEZ6L,DDX17,CPNE6,MAPRE1,HTR2A,STK24,FLT1,PHKB,AQP8,PTOV1,SGTA,FZR1,CEACAM4,CD79A,CD33,MA…
1	!	0.000148	5024	393	149	0.379	0.03	GO:0071944	CC	5	cell periphery	1	CD99,ITGA3,ITGA2B,PAFAH1B1,CD4,SLC6A7,CD22,ANK1,CTNNA1,GUCA1A,FAM120A,PTGER3,PIK3CB,ENTPD2,SLC9A3R2,DGKA,MTFR1,PKM2,LLGL2,SLC24A1,ADD2,ACTB,CAPZB,EPB41L2,IGSF9B,CD82,EPS15,SLC15A1,SLC9A1,ESR1,HSP90AB1,ABL1,CPNE6,MAPRE1,HTR2A,FLT1,PHKB,AQP8,PTOV1,CEACAM4,CD79A,CD33,MAG,CADM4,GHRHR,SLC25A11,DUSP3,CCKBR,IL4,PDGFRB,HRG,NCL,HTRA2,FN1,MLANA,ADRA1A,LY9,SLC12A4,GRM4,SLC17A1,OR2B6,OPRL1,ATP1B2,LDLR,MAP1B,…
1	!	0.000396	4921	393	145	0.369	0.029	GO:0005886	CC	5	plasma membrane	1	CD99,ITGA3,ITGA2B,CD4,SLC6A7,CD22,ANK1,CTNNA1,GUCA1A,FAM120A,PTGER3,PIK3CB,ENTPD2,SLC9A3R2,DGKA,MTFR1,PKM2,LLGL2,SLC24A1,ADD2,ACTB,EPB41L2,IGSF9B,CD82,EPS15,SLC15A1,SLC9A1,ESR1,HSP90AB1,ABL1,CPNE6,MAPRE1,HTR2A,FLT1,PHKB,AQP8,PTOV1,CEACAM4,CD79A,CD33,MAG,CADM4,GHRHR,SLC25A11,DUSP3,CCKBR,IL4,PDGFRB,HRG,HTRA2,FN1,MLANA,ADRA1A,LY9,SLC12A4,GRM4,SLC17A1,OR2B6,OPRL1,ATP1B2,LDLR,MAP1B,SPG20,EPHB2,ATP13A3…
1	!	9.71e-06	2491	393	92	0.234	0.037	GO:0044459	CC	5	plasma membrane part	2	CD99,ITGA3,ITGA2B,CD4,SLC6A7,CD22,ANK1,CTNNA1,GUCA1A,PTGER3,ENTPD2,SLC9A3R2,SLC24A1,CD82,EPS15,SLC15A1,SLC9A1,HSP90AB1,ABL1,MAPRE1,HTR2A,FLT1,AQP8,CEACAM4,CD79A,CD33,CADM4,SLC25A11,DUSP3,CCKBR,IL4,PDGFRB,HTRA2,FN1,MLANA,ADRA1A,SLC12A4,GRM4,SLC17A1,OPRL1,ATP1B2,LDLR,EPHB2,ATP13A3,DTNA,PDGFRA,PRPH,GAD2,SIT1,LHCGR,NTRK3,SLC5A2,ASGR1,TBCD,GPR161,EFNA3,CCBP2,MR1,ITGAD,ATP2B2,AQP5,SSTR5,HTR4,AQP7,KCNJ4…
1	!	0.0129	1568	393	58	0.148	0.037	GO:0031226	CC	5	intrinsic component of plasma membrane	2	CD99,ITGA3,ITGA2B,SLC6A7,CD22,PTGER3,SLC24A1,CD82,SLC15A1,SLC9A1,HTR2A,FLT1,AQP8,CEACAM4,CD33,CADM4,SLC25A11,CCKBR,PDGFRB,HTRA2,MLANA,ADRA1A,SLC12A4,GRM4,SLC17A1,OPRL1,ATP1B2,LDLR,EPHB2,ATP13A3,PDGFRA,SIT1,LHCGR,NTRK3,ASGR1,EFNA3,CCBP2,ITGAD,ATP2B2,AQP5,SSTR5,HTR4,AQP7,KCNJ4,KCNAB1,ATP2A2,CDH4,IL8RB,GPR3,MC2R,MUC1,BCAM,EPOR,SLC6A9,RAGE,KLRC2,SACM1L,TNFRSF25
1	!	0.00787	1506	393	57	0.145	0.038	GO:0005887	CC	5	integral component of plasma membrane	1	CD99,ITGA3,ITGA2B,SLC6A7,CD22,PTGER3,SLC24A1,CD82,SLC15A1,SLC9A1,HTR2A,FLT1,AQP8,CEACAM4,CD33,CADM4,SLC25A11,CCKBR,HTRA2,MLANA,ADRA1A,SLC12A4,GRM4,SLC17A1,OPRL1,ATP1B2,LDLR,EPHB2,ATP13A3,PDGFRA,SIT1,LHCGR,NTRK3,ASGR1,EFNA3,CCBP2,ITGAD,ATP2B2,AQP5,SSTR5,HTR4,AQP7,KCNJ4,KCNAB1,ATP2A2,CDH4,IL8RB,GPR3,MC2R,MUC1,BCAM,EPOR,SLC6A9,RAGE,KLRC2,SACM1L,TNFRSF25
1	!	7e-06	4854	393	150	0.382	0.031	GO:0032991	CC	12	macromolecular complex	1	ITGA3,ITGA2B,PAFAH1B1,CD4,DDX11,RNH1,CTNNA1,PIK3CB,CSDA,SLC9A3R2,CDC2L5,PABPC1,SREBF1,ADD2,ACTB,CAPZB,PPP2R5C,MEF2C,XPO1,KIF3C,EPS15,BAX,KHSRP,SLC9A1,NUDC,ESR1,HNRPH3,CBX7,ACR,KCTD17,MAPRE1,E2F1,LAMA1,RBBP8,FLT1,PHKB,RBL2,CD79A,EIF3B,GOSR1,SMARCD2,COL1A1,UBE4A,PPP2R5D,SRF,PPWD1,CSNK1A1,OGG1,NCL,HTRA2,FN1,NR4A1,CDK2,STX16,RUNX2,MRPS12,ATP1B2,LDLR,LSM4,CAMSAP1,TRIM28,EIF3G,MAP1B,PRKAB2,IGHMBP2,KIDI…
1	!	0.000981	4160	393	126	0.321	0.03	GO:0043234	CC	12	protein complex	2	ITGA3,ITGA2B,PAFAH1B1,CD4,RNH1,CTNNA1,PIK3CB,SLC9A3R2,CDC2L5,SREBF1,ADD2,ACTB,CAPZB,PPP2R5C,MEF2C,XPO1,KIF3C,EPS15,BAX,SLC9A1,NUDC,CBX7,ACR,KCTD17,MAPRE1,E2F1,LAMA1,RBBP8,FLT1,PHKB,RBL2,CD79A,EIF3B,GOSR1,SMARCD2,COL1A1,UBE4A,PPP2R5D,CSNK1A1,OGG1,HTRA2,FN1,NR4A1,CDK2,STX16,RUNX2,ATP1B2,LDLR,CAMSAP1,TRIM28,EIF3G,MAP1B,PRKAB2,KIDINS220,MYBPC3,DTNA,PDGFRA,PRPH,KRT85,LAMC1,TTLL4,STXBP1,TUBB2B,TUBGCP4,…
1	!	0.0309	13616	393	311	0.791	0.023	GO:0044424	CC	8	intracellular part	1	CD99,CIAPIN1,MYCBP2,ITGA3,ITGA2B,PAFAH1B1,CD4,LYPLA2,CLK1,ANGEL1,DDX11,RNH1,ANK1,DAPK2,SLC18A1,CTNNA1,FAM120A,PTGER3,PIK3CB,ENTPD2,CSDA,TNPO3,SLC9A3R2,DGKA,CDC2L5,ATXN3,MTFR1,PKM2,FSTL3,NDST1,PABPC1,SREBF1,LLGL2,ADD2,ACTB,LRCH4,TYR,CAPZB,PPP2R5C,SAR1A,EPB41L2,MEF2C,XPO1,KIF3C,EPS15,BAX,KHSRP,TBX5,SLC9A1,NUDC,ESR1,PTGS1,HSP90AB1,HNRPH3,ABL1,SPECC1L,SEZ6L,DDX17,CBX7,ACR,KCTD17,ZBED4,CPNE6,MAPRE1,E2…
1	!	5.91e-06	10550	393	269	0.684	0.025	GO:0005737	CC	8	cytoplasm	2	CD99,CIAPIN1,ITGA3,ITGA2B,PAFAH1B1,CD4,LYPLA2,CLK1,ANGEL1,RNH1,ANK1,DAPK2,SLC18A1,CTNNA1,FAM120A,PTGER3,PIK3CB,ENTPD2,CSDA,TNPO3,SLC9A3R2,DGKA,CDC2L5,ATXN3,MTFR1,PKM2,FSTL3,NDST1,PABPC1,SREBF1,LLGL2,ADD2,ACTB,TYR,CAPZB,SAR1A,EPB41L2,MEF2C,XPO1,KIF3C,EPS15,BAX,KHSRP,TBX5,SLC9A1,NUDC,ESR1,PTGS1,HSP90AB1,ABL1,SPECC1L,SEZ6L,CBX7,ACR,KCTD17,ZBED4,CPNE6,MAPRE1,E2F1,USP11,HTR2A,STK24,FLT1,PHKB,USP10,RBL…
1	!	0.00479	7922	393	205	0.522	0.026	GO:0044444	CC	8	cytoplasmic part	3	CIAPIN1,ITGA3,ITGA2B,PAFAH1B1,CD4,ANGEL1,ANK1,DAPK2,SLC18A1,CTNNA1,PTGER3,PIK3CB,ENTPD2,CSDA,DGKA,CDC2L5,ATXN3,MTFR1,PKM2,FSTL3,NDST1,PABPC1,SREBF1,LLGL2,ADD2,ACTB,TYR,CAPZB,SAR1A,EPB41L2,XPO1,KIF3C,EPS15,BAX,KHSRP,SLC9A1,NUDC,ESR1,PTGS1,HSP90AB1,ABL1,SEZ6L,ACR,KCTD17,CPNE6,MAPRE1,HTR2A,STK24,FLT1,PHKB,USP10,PTOV1,SGTA,FZR1,CD79A,DUS4L,GHRHR,EIF3B,CREB3,PITRM1,SLC25A11,GOSR1,COL1A1,DUSP3,ALDOC,DT…
1	!	3.3e-05	3227	393	109	0.277	0.034	GO:0005829	CC	8	cytosol	4	PAFAH1B1,ANGEL1,ANK1,CTNNA1,PTGER3,PIK3CB,DGKA,ATXN3,PKM2,PABPC1,SREBF1,ADD2,ACTB,TYR,CAPZB,XPO1,KIF3C,EPS15,BAX,KHSRP,NUDC,ESR1,HSP90AB1,ABL1,MAPRE1,HTR2A,STK24,PHKB,SGTA,FZR1,DUS4L,EIF3B,CREB3,DUSP3,ALDOC,DTX4,CCKBR,MVK,OAS2,PPP2R5D,CSNK1A1,HTRA2,MYB,SORBS3,ADRA1A,MAPK8IP1,CDK2,PFKFB2,STX16,USP9X,OPRL1,THRA,LSM4,SULT4A1,EIF3G,MAP1B,PRKAB2,MMACHC,EPHB2,KIDINS220,MYBPC3,PDGFRA,GAD2,STXBP1,TUBGCP4…
1	!	0.0197	1590	393	58	0.148	0.036	GO:0003723	MF	3	RNA binding	1	DDX11,CTNNA1,FAM120A,CSDA,CDC2L5,THUMPD1,PKM2,PABPC1,MEF2C,XPO1,KHSRP,HSP90AB1,HNRPH3,DDX17,CBX7,MAPRE1,USP10,EIF3B,ELAVL2,SLC25A11,OAS2,SRF,NCL,THRA,TRAP1,MRPS12,LSM4,TRIM28,EIF3G,RBM39,IGHMBP2,STXBP1,EIF4A3,HDGF,SAP18,UBC,ZFP36L2,ADAR,SFRS2,DDX21,NOLC1,KIAA0430,EEF2,SF1,AHCYL1,HNRPA3,CNP,EIF1,EIF3F,NQO1,PCBP3,CBX6,IFIT1,NAP1L1,PRPF40A,DYNC1H1,GNB2L1,LSM14A
1	!	0.000584	17021	393	371	0.944	0.022	GO:0003674	MF	7	molecular_function	1	CIAPIN1,MYCBP2,ITGA3,ITGA2B,PAFAH1B1,CD4,LYPLA2,SLC6A7,CD22,CLK1,ANGEL1,DDX11,RNH1,ANK1,DAPK2,SLC18A1,CTNNA1,GUCA1A,FAM120A,PTGER3,PIK3CB,ENTPD2,ITIH1,CSDA,TNPO3,SLC9A3R2,DGKA,CDC2L5,ATXN3,THUMPD1,PKM2,FSTL3,NDST1,PABPC1,SREBF1,LLGL2,SLC24A1,ADD2,ACTB,LRCH4,TYR,CAPZB,PPP2R5C,SAR1A,EPB41L2,IGSF9B,MEF2C,XPO1,KIF3C,CD82,EPS15,BAX,KHSRP,SLC15A1,TBX5,SLC9A1,NUDC,ESR1,PTGS1,HSP90AB1,HNRPH3,ABL1,SLC7A4,…
1	!	0.000315	735	393	38	0.097	0.052	GO:0005198	MF	7	structural molecule activity	2	CD4,ANK1,CTNNA1,SLC9A3R2,ACTB,EPB41L2,SLC9A1,LAMA1,EIF3B,SLC25A11,COL1A1,SORBS3,MAPK8IP1,STATH,MRPS12,CSRP3,MAP1B,MYBPC3,PRPH,KRT85,LAMC1,TUBB2B,TUBGCP4,ACTR2,IVL,COL1A2,KRT1,COL3A1,MUC3A,KRT86,BFSP2,KRT2,DAG1,ACTG1,KRT12,CRYBA4,GNL1,GNB2L1
1	!	1.47e-06	14243	393	336	0.855	0.024	GO:0005488	MF	7	binding	2	CIAPIN1,MYCBP2,ITGA3,ITGA2B,PAFAH1B1,CD4,CD22,CLK1,ANGEL1,DDX11,RNH1,ANK1,DAPK2,SLC18A1,CTNNA1,GUCA1A,FAM120A,PIK3CB,ENTPD2,ITIH1,CSDA,TNPO3,SLC9A3R2,DGKA,CDC2L5,ATXN3,THUMPD1,PKM2,FSTL3,PABPC1,SREBF1,LLGL2,SLC24A1,ADD2,ACTB,LRCH4,TYR,CAPZB,PPP2R5C,SAR1A,EPB41L2,IGSF9B,MEF2C,XPO1,KIF3C,CD82,EPS15,BAX,KHSRP,TBX5,SLC9A1,NUDC,ESR1,PTGS1,HSP90AB1,HNRPH3,ABL1,DDX17,CBX7,ACR,KCTD17,ZBED4,CPNE6,MAPRE1,E…
1	!	4.04e-12	10688	393	290	0.738	0.027	GO:0005515	MF	7	protein binding	3	CIAPIN1,MYCBP2,ITGA3,ITGA2B,PAFAH1B1,CD4,CD22,CLK1,ANGEL1,DDX11,RNH1,ANK1,DAPK2,SLC18A1,CTNNA1,PIK3CB,ENTPD2,CSDA,TNPO3,SLC9A3R2,CDC2L5,ATXN3,PKM2,FSTL3,PABPC1,SREBF1,LLGL2,SLC24A1,ADD2,ACTB,LRCH4,TYR,CAPZB,PPP2R5C,EPB41L2,IGSF9B,MEF2C,XPO1,KIF3C,CD82,EPS15,BAX,TBX5,SLC9A1,NUDC,ESR1,HSP90AB1,HNRPH3,ABL1,DDX17,CBX7,ACR,KCTD17,ZBED4,CPNE6,MAPRE1,E2F1,LAMA1,RBBP8,USP11,HTR2A,STK24,FLT1,PHKB,USP10,RB…
1	!	0.000506	1208	393	52	0.132	0.043	GO:0042802	MF	7	identical protein binding	4	MYCBP2,ITGA2B,PAFAH1B1,CD4,DAPK2,ENTPD2,TNPO3,ATXN3,ADD2,ACTB,TYR,EPS15,BAX,ESR1,KCTD17,CADM4,CREB3,COL1A1,MVK,SRF,NCL,NR4A1,THRA,PRKAB2,MYBPC3,PDGFRA,CALCOCO2,STXBP1,ASGR1,MCL1,LECT2,NR4A2,DYRK1A,XDH,RUNX1,CTBP1,COL1A2,SF1,STAT3,STAT2,CEBPB,HCFC1,ST20,NQO1,ACTG1,CSF1,EPOR,RAGE,CSNK2B,GNB2L1,PRPS1L1,IKBKG
1	!	0.0125	1679	393	61	0.155	0.036	GO:0019899	MF	7	enzyme binding	4	ITGA3,PAFAH1B1,CD4,ANK1,SLC18A1,CSDA,SLC9A3R2,ATXN3,SREBF1,LLGL2,ACTB,IGSF9B,XPO1,SLC9A1,ESR1,HSP90AB1,ABL1,E2F1,STK24,MAG,DUSP3,SRF,PDGFRB,FN1,MAPK8IP1,PFKFB2,SLC12A4,RUNX2,TRAP1,ATP1B2,LDLR,TRIM28,SPG20,STXBP1,ANP32B,SIT1,PPP3CA,ZFHX3,TOR1AIP1,FOXO1,UBC,RAB8A,EEF2,STAT3,LGALS9,RGPD8,ATF7,CEBPB,ATP2A2,RIMS2,CDK5R1,MTA1,AP2A2,ACTG1,WWOX,BCR,NCOR2,MAGEA1,GNB2L1,GTF2I,IKBKG
1	!	0.00395	624	393	32	0.081	0.051	GO:0019904	MF	7	protein domain specific binding	4	ITGA3,ANGEL1,SLC9A3R2,LLGL2,EPB41L2,XPO1,EPS15,BAX,HSP90AB1,ABL1,DAP,MYB,RUNX2,THRA,TRIM28,KIDINS220,DTNA,STXBP1,SIT1,MCL1,ATP2B2,CTBP1,ARFIP1,KCNJ4,DAG1,ARHGAP1,NF2,LITAF,CSNK2B,GNB2L1,NCKIPSD,IKBKG
1	!	0.00376	11	393	5	0.013	0.455	GO:0048407	MF	11	platelet-derived growth factor binding	1	COL1A1,PDGFRB,PDGFRA,COL1A2,COL3A1
1	!	0.00353	1156	392	57	0.145	0.049	HP:0000006	hp	13	Autosomal dominant inheritance	1	ITGA2B,ANK1,GUCA1A,TNPO3,ATXN3,ACTB,TYR,TBX5,ABL1,SPECC1L,COL1A1,MVK,PDGFRB,HRG,FN1,MYB,STX16,RUNX2,THRA,HOXD10,CSRP3,MYBPC3,DTNA,PDGFRA,KRT85,STXBP1,TUBB2B,LHCGR,SLC5A2,CSNK1D,POGZ,DYRK1A,RUNX1,ADAR,AQP5,MSX1,COL6A3,COL1A2,DCHS1,EEF2,KRT1,FTH1,COL3A1,STAT3,KRT86,BFSP2,KRT2,ATP2A2,ACTG1,MUC1,WWOX,NF2,KRT12,LITAF,CRYBA4,DYNC1H1,PSG1

## Sheet: REVIGO intersection
term_ID	description	frequency	plot_X	plot_Y	plot_size	uniqueness	dispensability	representative	eliminated
GO:0002376	immune system process	0.0063	-0.743	-1.225	5.493	0.988	0	2376	0
GO:0006468	protein phosphorylation	0.0121	-6.261	-2.58	5.778	0.922	0	6468	0
GO:0007155	cell adhesion	0.0056	4.066	3.689	5.448	0.988	0	7155	0
GO:0007610	behavior	0.0005	1.996	7.867	4.416	0.862	0	7610	0
GO:0008150	biological_process	1	-2.751	-0.62	7.697	1	0	8150	0
GO:0008283	cell proliferation	0.0011	1.067	-1.861	4.717	0.953	0	8283	0
GO:0009987	cellular process	0.6599	-0.688	-2.775	7.516	0.996	0	9987	0
GO:0016043	cellular component organization	0.0429	-1.872	-5.413	6.329	0.898	0	16043	0
GO:0022610	biological adhesion	0.0121	-1.443	5.257	5.78	0.988	0	22610	0
GO:0023052	signaling	0.0384	3.884	2.354	6.281	0.989	0	23052	0
GO:0032501	multicellular organismal process	0.0079	-1.406	-6.799	5.594	0.988	0	32501	0
GO:0032502	developmental process	0.0139	5.569	2.727	5.839	0.988	0	32502	0
GO:0040011	locomotion	0.0144	0.981	1.442	5.854	0.988	0	40011	0
GO:0044699	single-organism process	0.5398	0.771	-5.265	7.429	0.995	0	44699	0
GO:0050896	response to stimulus	0.0882	3.124	1.251	6.642	0.989	0	50896	0
GO:0051179	localization	0.1786	-0.727	1.774	6.949	0.99	0	51179	0
GO:0051239	regulation of multicellular organismal process	0.0026	-7.147	3.961	5.105	0.751	0	51239	0
GO:0065007	biological regulation	0.1492	0.203	0.087	6.87	0.99	0	65007	0
GO:0071840	cellular component organization or biogenesis	0.0543	-0.284	6.045	6.431	0.989	0	71840	0
GO:0061061	muscle structure development	0.0004	-0.136	3.796	4.247	0.683	0.038	61061	0
GO:0048870	cell motility	0.004	-5.26	-4.735	5.301	0.89	0.046	48870	0
GO:0044237	cellular metabolic process	0.5387	4.621	-3.696	7.428	0.949	0.056	44237	0
GO:0044700	single organism signaling	0.0384	6.169	-2.512	6.281	0.874	0.065	44700	0
GO:0044707	single-multicellular organism process	0.0076	6.222	3.435	5.578	0.729	0.07	44707	0
GO:0070997	neuron death	0.0001	-1.446	-4.377	3.856	0.878	0.07	70997	0
GO:0006928	cellular component movement	0.0049	4.13	-1.126	5.389	0.921	0.093	6928	0
GO:0007049	cell cycle	0.0141	3.269	-3.534	5.846	0.914	0.105	7049	0
GO:0006793	phosphorus metabolic process	0.1689	3.387	-5.503	6.924	0.944	0.118	6793	0
GO:0007154	cell communication	0.0436	1.088	-6.312	6.336	0.905	0.136	7154	0
GO:0006366	transcription from RNA polymerase II promoter	0.0024	-7.163	-2.413	5.07	0.921	0.171	6366	0
GO:0044763	single-organism cellular process	0.42	4.965	-3.907	7.32	0.909	0.19	44763	0
GO:0042127	regulation of cell proliferation	0.0008	-6.281	3.393	4.603	0.745	0.253	42127	0
GO:0051674	localization of cell	0.004	-5.145	-4.031	5.301	0.98	0.256	51674	0
GO:0032879	regulation of localization	0.0024	-6.732	1.573	5.081	0.745	0.276	32879	0
GO:0048518	positive regulation of biological process	0.0068	-7.625	3.618	5.532	0.729	0.302	48518	0
GO:0009894	regulation of catabolic process	0.0028	-6.979	2.718	5.138	0.728	0.304	9894	0
GO:0071495	cellular response to endogenous stimulus	0.0009	1.993	7.193	4.656	0.843	0.304	71495	0
GO:0010646	regulation of cell communication	0.0038	-7.465	2.709	5.276	0.686	0.313	10646	0
GO:0009719	response to endogenous stimulus	0.0011	1.479	8.068	4.75	0.855	0.321	9719	0
GO:0009611	response to wounding	0.0011	1.186	7.398	4.744	0.85	0.326	9611	0
GO:0065009	regulation of molecular function	0.0084	-6.721	3.564	5.619	0.729	0.331	65009	0
GO:0048519	negative regulation of biological process	0.0124	-7.551	3.429	5.791	0.714	0.353	48519	0
GO:0006955	immune response	0.0038	1.63	7.684	5.277	0.841	0.358	6955	0
GO:0006357	regulation of transcription from RNA polymerase II promoter	0.0021	-7.566	1.272	5.022	0.707	0.359	6357	0
GO:0010033	response to organic substance	0.0029	1.712	7.433	5.155	0.809	0.388	10033	0
GO:0051246	regulation of protein metabolic process	0.0088	-7.518	1.764	5.639	0.693	0.401	51246	0
GO:0065008	regulation of biological quality	0.0271	-7.037	3.291	6.13	0.697	0.405	65008	0
GO:0009605	response to external stimulus	0.0138	1.156	7.782	5.838	0.823	0.449	9605	0
GO:0032268	regulation of cellular protein metabolic process	0.0069	-7.578	1.349	5.536	0.684	0.472	32268	0
GO:0006796	phosphate-containing compound metabolic process	0.1669	0.598	-6.883	6.919	0.934	0.476	6796	0
GO:0048583	regulation of response to stimulus	0.0069	-4.134	5.824	5.535	0.623	0.478	48583	0
GO:0048638	regulation of developmental growth	0.0001	null	null	3.826	0.561	0.503	61061	1
GO:0006979	response to oxidative stress	0.0054	null	null	5.428	0.831	0.509	9611	1
GO:0051130	positive regulation of cellular component organization	0.0005	null	null	4.422	0.642	0.516	16043	1
GO:0042221	response to chemical	0.016	null	null	5.902	0.821	0.526	9605	1
GO:0080134	regulation of response to stress	0.0037	null	null	5.266	0.628	0.565	9611	1
GO:0051093	negative regulation of developmental process	0.0005	null	null	4.369	0.502	0.567	61061	1
GO:0007010	cytoskeleton organization	0.0015	null	null	4.876	0.896	0.572	16043	1
GO:0071363	cellular response to growth factor stimulus	0.0003	null	null	4.18	0.801	0.583	10033	1
GO:0007167	enzyme linked receptor protein signaling pathway	0.0006	null	null	4.494	0.629	0.59	44700	1
GO:0019219	regulation of nucleobase-containing compound metabolic process	0.0882	null	null	6.642	0.596	0.591	51246	1
GO:0009888	tissue development	0.0013	null	null	4.819	0.671	0.596	61061	1
GO:0006950	response to stress	0.0412	null	null	6.312	0.805	0.605	9605	1
GO:0048858	cell projection morphogenesis	0.0005	null	null	4.383	0.626	0.609	61061	1
GO:0032990	cell part morphogenesis	0.0005	null	null	4.395	0.635	0.621	61061	1
GO:0030030	cell projection organization	0.0038	null	null	5.274	0.854	0.632	16043	1
GO:0016310	phosphorylation	0.063	null	null	6.496	0.939	0.649	6796	1
GO:0023057	negative regulation of signaling	0.0018	null	null	4.948	0.662	0.654	44700	1
GO:0048468	cell development	0.0013	null	null	4.818	0.614	0.655	61061	1
GO:1901214	regulation of neuron death	0.0001	null	null	3.793	0.722	0.658	70997	1
GO:0007169	transmembrane receptor protein tyrosine kinase signaling pathway	0.0004	null	null	4.3	0.64	0.665	44700	1
GO:0097193	intrinsic apoptotic signaling pathway	0.0002	null	null	3.872	0.624	0.665	70997	1
GO:0033554	cellular response to stress	0.0234	null	null	6.065	0.78	0.681	9611	1
GO:1901700	response to oxygen-containing compound	0.0031	null	null	5.191	0.808	0.7	10033	1
GO:0019222	regulation of metabolic process	0.1017	null	null	6.704	0.642	0.701	51246	1
GO:0023051	regulation of signaling	0.0038	null	null	5.275	0.693	0.71	44700	1
GO:0051128	regulation of cellular component organization	0.0102	null	null	5.705	0.648	0.713	16043	1
GO:0050878	regulation of body fluid levels	0.0002	null	null	4.04	0.623	0.722	44707	1
GO:0070848	response to growth factor	0.0003	null	null	4.191	0.821	0.722	10033	1
GO:0070887	cellular response to chemical stimulus	0.005	null	null	5.392	0.778	0.734	10033	1
GO:0048732	gland development	0.0003	null	null	4.138	0.632	0.735	44707	1
GO:0051716	cellular response to stimulus	0.0626	null	null	6.493	0.774	0.743	9605	1
GO:0009893	positive regulation of metabolic process	0.0033	null	null	5.21	0.641	0.746	16043	1
GO:0042330	taxis	0.0034	null	null	5.224	0.823	0.746	48870	1
GO:0006935	chemotaxis	0.0034	null	null	5.224	0.788	0.746	48870	1
GO:1901701	cellular response to oxygen-containing compound	0.0023	null	null	5.062	0.787	0.746	10033	1
GO:0051094	positive regulation of developmental process	0.0005	null	null	4.428	0.473	0.747	16043	1
GO:0007166	cell surface receptor signaling pathway	0.0062	null	null	5.49	0.564	0.752	44700	1
GO:0014070	response to organic cyclic compound	0.0006	null	null	4.48	0.813	0.754	10033	1
GO:0007423	sensory organ development	0.0004	null	null	4.297	0.624	0.756	44707	1
GO:0048598	embryonic morphogenesis	0.0004	null	null	4.338	0.628	0.762	44707	1
GO:0009653	anatomical structure morphogenesis	0.0101	null	null	5.7	0.622	0.773	61061	1
GO:0050794	regulation of cellular process	0.1366	null	null	6.832	0.615	0.773	51246	1
GO:0007420	brain development	0.0004	null	null	4.31	0.61	0.774	44707	1
GO:0072358	cardiovascular system development	0.0006	null	null	4.488	0.612	0.783	44707	1
GO:0072359	circulatory system development	0.0006	null	null	4.488	0.616	0.783	44707	1
GO:0048523	negative regulation of cellular process	0.0094	null	null	5.671	0.656	0.788	44700	1
GO:0033993	response to lipid	0.0006	null	null	4.484	0.813	0.788	10033	1
GO:0010648	negative regulation of cell communication	0.0018	null	null	4.952	0.654	0.789	44700	1
GO:0009790	embryo development	0.0008	null	null	4.621	0.615	0.803	44707	1
GO:0030154	cell differentiation	0.0028	null	null	5.146	0.622	0.806	61061	1
GO:0009887	organ morphogenesis	0.0008	null	null	4.58	0.608	0.808	44707	1
GO:0000904	cell morphogenesis involved in differentiation	0.0005	null	null	4.391	0.608	0.823	61061	1
GO:0050789	regulation of biological process	0.1447	null	null	6.857	0.633	0.825	51246	1
GO:0007399	nervous system development	0.0012	null	null	4.777	0.6	0.828	44707	1
GO:0010628	positive regulation of gene expression	0.002	null	null	4.999	0.643	0.829	16043	1
GO:0048639	positive regulation of developmental growth	0	null	null	3.203	0.538	0.834	61061	1
GO:0051240	positive regulation of multicellular organismal process	0.0013	null	null	4.814	0.501	0.834	44707	1
GO:0061564	axon development	0.0003	null	null	4.12	0.571	0.838	44707	1
GO:0042981	regulation of apoptotic process	0.0013	null	null	4.806	0.676	0.841	70997	1
GO:0051171	regulation of nitrogen compound metabolic process	0.0883	null	null	6.643	0.618	0.846	51246	1
GO:0010556	regulation of macromolecule biosynthetic process	0.0898	null	null	6.65	0.611	0.849	51246	1
GO:0009889	regulation of biosynthetic process	0.09	null	null	6.651	0.616	0.852	51246	1
GO:0045595	regulation of cell differentiation	0.0009	null	null	4.65	0.481	0.859	61061	1
GO:0060284	regulation of cell development	0.0004	null	null	4.31	0.496	0.859	61061	1
GO:0016477	cell migration	0.0007	null	null	4.538	0.902	0.859	48870	1
GO:0000122	negative regulation of transcription from RNA polymerase II promoter	0.0004	null	null	4.302	0.708	0.863	6357	1
GO:0071310	cellular response to organic substance	0.0021	null	null	5.021	0.774	0.864	10033	1
GO:0080090	regulation of primary metabolic process	0.096	null	null	6.679	0.614	0.864	51246	1
GO:0051253	negative regulation of RNA metabolic process	0.0048	null	null	5.382	0.647	0.867	44700	1
GO:0048584	positive regulation of response to stimulus	0.0032	null	null	5.198	0.555	0.871	9611	1
GO:0043065	positive regulation of apoptotic process	0.0002	null	null	4.023	0.643	0.874	70997	1
GO:0031323	regulation of cellular metabolic process	0.0952	null	null	6.675	0.597	0.874	51246	1
GO:0007417	central nervous system development	0.0005	null	null	4.417	0.606	0.875	44707	1
GO:0010942	positive regulation of cell death	0.0002	null	null	4.057	0.644	0.875	70997	1
GO:0060255	regulation of macromolecule metabolic process	0.097	null	null	6.683	0.611	0.878	51246	1
GO:2000026	regulation of multicellular organismal development	0.001	null	null	4.714	0.463	0.881	44707	1
GO:0048522	positive regulation of cellular process	0.0043	null	null	5.329	0.637	0.886	16043	1
GO:0051172	negative regulation of nitrogen compound metabolic process	0.0054	null	null	5.432	0.663	0.886	44700	1
GO:0010941	regulation of cell death	0.0014	null	null	4.835	0.68	0.886	70997	1
GO:0045597	positive regulation of cell differentiation	0.0004	null	null	4.279	0.443	0.895	61061	1
GO:0050793	regulation of developmental process	0.0087	null	null	5.636	0.444	0.903	61061	1
GO:0048545	response to steroid hormone	0.0003	null	null	4.225	0.812	0.904	71495	1
GO:0031326	regulation of cellular biosynthetic process	0.09	null	null	6.651	0.595	0.909	51246	1
GO:0035556	intracellular signal transduction	0.0272	null	null	6.131	0.504	0.913	44700	1
GO:0048731	system development	0.0035	null	null	5.246	0.579	0.913	44707	1
GO:0048513	organ development	0.0023	null	null	5.063	0.583	0.915	44707	1
GO:0022008	neurogenesis	0.0008	null	null	4.618	0.571	0.917	44707	1
GO:0045935	positive regulation of nucleobase-containing compound metabolic process	0.0021	null	null	5.012	0.629	0.921	16043	1
GO:0048667	cell morphogenesis involved in neuron differentiation	0.0003	null	null	4.191	0.567	0.922	44707	1
GO:0051173	positive regulation of nitrogen compound metabolic process	0.0021	null	null	5.015	0.643	0.924	16043	1
GO:0009892	negative regulation of metabolic process	0.009	null	null	5.65	0.653	0.924	44700	1
GO:0000902	cell morphogenesis	0.0084	null	null	5.622	0.56	0.926	61061	1
GO:0010605	negative regulation of macromolecule metabolic process	0.0079	null	null	5.594	0.651	0.929	44700	1
GO:0009966	regulation of signal transduction	0.0036	null	null	5.257	0.565	0.93	44700	1
GO:0007275	multicellular organismal development	0.0046	null	null	5.36	0.589	0.936	44707	1
GO:0048856	anatomical structure development	0.0124	null	null	5.788	0.623	0.938	61061	1
GO:0022603	regulation of anatomical structure morphogenesis	0.0076	null	null	5.58	0.436	0.943	61061	1
GO:0031328	positive regulation of cellular biosynthetic process	0.0026	null	null	5.103	0.623	0.944	16043	1
GO:0048869	cellular developmental process	0.0106	null	null	5.724	0.592	0.944	61061	1
GO:0031175	neuron projection development	0.0004	null	null	4.329	0.56	0.95	44707	1
GO:0032989	cellular component morphogenesis	0.0085	null	null	5.625	0.562	0.953	61061	1
GO:0048666	neuron development	0.0005	null	null	4.429	0.576	0.953	44707	1
GO:0031324	negative regulation of cellular metabolic process	0.0072	null	null	5.552	0.642	0.955	44700	1
GO:0007409	axonogenesis	0.0003	null	null	4.103	0.568	0.956	61061	1
GO:0009891	positive regulation of biosynthetic process	0.0026	null	null	5.107	0.638	0.957	16043	1
GO:0009725	response to hormone	0.0008	null	null	4.584	0.802	0.957	71495	1
GO:0007165	signal transduction	0.038	null	null	6.277	0.488	0.96	44700	1
GO:0001568	blood vessel development	0.0004	null	null	4.268	0.623	0.966	44707	1
GO:0001944	vasculature development	0.0004	null	null	4.29	0.622	0.969	44707	1
GO:0030182	neuron differentiation	0.0007	null	null	4.534	0.572	0.969	44707	1
GO:0048812	neuron projection morphogenesis	0.0003	null	null	4.205	0.563	0.97	61061	1
GO:0044767	single-organism developmental process	0.0135	null	null	5.828	0.603	0.97	61061	1
GO:0010604	positive regulation of macromolecule metabolic process	0.0031	null	null	5.182	0.633	0.971	16043	1
GO:0048699	generation of neurons	0.0008	null	null	4.579	0.57	0.979	44707	1
GO:0045934	negative regulation of nucleobase-containing compound metabolic process	0.0054	null	null	5.431	0.646	0.983	44700	1
GO:0031325	positive regulation of cellular metabolic process	0.0032	null	null	5.197	0.619	0.989	16043	1
GO:0043067	regulation of programmed cell death	0.0013	null	null	4.825	0.676	0.992	70997	1
GO:0043068	positive regulation of programmed cell death	0.0002	null	null	4.033	0.643	0.992	70997	1

## Sheet: p<0 specific gene list
AANAT
AATK
ABCA1
ABCB11
ABCC10
ACACA
ACADM
ACADVL
ACCN1
ACOT2
ACP1
ACTG2
ACTN1
ACTR3
ACVRL1
ADAM23
ADCYAP1R1
ADD1
ADD3
ADIPOR2
AEBP1
AF035318
AF044579
AF056433
AF070579
AF086032
AF090947
AFAP1
AFF2
AHNAK
AHSA1
AIF1
AK021710
AK024334
AK055386
AK095702
AK096534
AK125173
AK125711
AKAP11
AL022151
AL050189
ALDH1A3
ALDH2
ALDH4A1
ALDOA
ALPK3
ALPPL2
AMACR
AMELX
AMIGO2
AMMECR1
ANKRD15
ANKRD46
ANXA5
ANXA7
AP3D1
APLP2
AR
ARF4
ARID4A
ARPC4
ASCC3L1
ASMTL
ATF4
ATIC
ATP10B
ATP11A
ATP11B
ATP5G3
ATP5O
ATP6V1B2
ATP8B3
AVPR1B
AYTL2
B4GALT3
BAHD1
BAIAP2
BAT1
BAT2D1
BC019821
BCL2L11
BCL3
BCLAF1
BEX4
BHLHB2
BICD2
BIN1
BMP10
BNIP1
BRCA2
BTBD2
BX537613
BZRPL1
C10orf56
C14orf32
C19orf26
C19orf29
C19orf50
C1QBP
C2
C2orf24
C2orf27
C5orf21
C6orf120
C7
C9orf33
CA12
CACNA1C
CACNB1
CAD
CALM1
CAMK2B
CAMK4
CAP2
CAPN3
CARD10
CASC3
CASP10
CAV1
CBL
CBX1
CCKAR
CCNA1
CCND1
CCNF
CCR7
CCT3
CD164
CD1C
CD200
CD34
CD40
CD44
CD59
CD72
CD8A
CDC37
CDKN1B
CDV3
CEBPD
CEP135
CFHR2
CG018
CHD8
CHIT1
CHMP2A
CHRDL1
CHST1
CIITA
CLCN7
CLTB
CNNM2
COL15A1
COL4A1
COL6A1
COL6A2
COPA
COX7B
CPA1
CPOX
CREM
CRKL
CSHL1
CSK
CSNK2A1
CTBP2
CTCF
CTSG
CUX1
CXCL5
CYCS
CYHR1
CYP27B1
CYP2D6
CYP3A5
CYP4B1
CYR61
DAZAP2
DCT
DCTN6
DDOST
DDX19A
DDX42
DEK
DGCR11
DHCR7
DHX9
DKC1
DKFZP434P211
DLG5
DNAH17
DNAJA1
DNASE1
DNPEP
DPH2
DPT
DPYSL2
DRD1
DSG1
DUT
DYNC1I1
EBNA1BP2
EDG4
EDNRA
EEF1A1
EEF1D
EFNA2
EFR3B
EFS
EIF1AP1
EIF2AK2
EIF2B4
EIF3K
EIF4A2
EIF4H
ELAVL3
EML3
EMP2
EMP3
ENC1
ENO1
ENPP2
ERCC2
ERH
ESPL1
ETV3
EXOSC2
EXOSC7
F3
FAIM2
FAM13A1
FAM89B
FAM98A
FAU
FBL
FBN1
FBXO21
FER1L3
FEV
FGFR1
FHL2
FKBP15
FKBP1A
FOS
FOSB
FOXD1
FOXJ3
FOXN3
FUBP3
FUT7
FUT9
GABRB3
GADD45B
GAGE2A
GBAS
GCNT1
GDI1
GDI2
GGTLA1
GIP
GIPR
GJB1
GLE1
GLP1R
GNB1
GNG4
GOLGA2
GP2
GPR18
GPR182
GPR19
GPR35
GREM1
GRIN2A
GRP
GS32612_at
GSTM5
GSTO1
GTF2A2
GTF2H1
GTF2H3
GTSE1
GYPE
H2AFY
H2AFZ
H3F3B
H6PD
HCRT
HESRG
HEXIM1
HIF1A
HIST1H2BK
HLA-G
HNRNPA0
HNRNPA2B1
HNRNPL
HNRNPR
HOXA11
HOXB1
HOXC11
HPCAL1
HPGD
HSPA1A
HSPG2
HTR2C
HTR6
HTR7
IARS2
ID2B
ID3
IER2
IER3
IFT140
IGFBP1
IGFBP3
IGFBP4
IGFBP5
IHH
IL1RL1
INA
INSL3
IRF2
IRF5
ITGB1
ITPR1
ITPR2
JAG1
JAK3
JU1895_at
JU32583_at
JUP
KCNA5
KCNQ3
KIAA0082
KIAA0182
KIAA0194
KIAA0323
KIAA0467
KIAA0586
KIF3A
KIFAP3
KIR3DL3
KLF9
KLHL18
KLHL4
KLRC3
KRT10
KTN1
LAMA2
LAMA5
LAPTM4A
LDHA
LGR5
LMNA
LMOD1
LOR
LSM2
LTK
MACF1
MAGEA11
MAP2K3
MAP3K5
MAP3K7IP2
MAP4
MAPK3
MAPKAPK2
MARCKSL1
MATR3
MAZ
MCM6
MCRS1
MED13
MED13L
MEF2A
MET
METTL7A
MKI67
MMP10
MMP25
MOAP1
MON2
MORF4L2
MPV17
MPZ
MPZL1
MPZL2
MRCL3
MS40771_at
MT3
MTDH
MTMR9
MTUS1
MYC
MYCBP
MYH11
MYH2
MYLK
MYO16
MYO9B
MYOZ3
MYST1
N58318
NARS
NBR1
NCD38307_at
NCD38308_g_at
NCKAP1
NCOA6
NDUFS2
NFATC3
NFE2L2
NFKBIA
NKX2-1
NNAT
NONO
NR0B2
NR2C1
NR2F2
NRG1
NTNG1
NTSR2
NUDT1
NUDT3
NXF1
OAT
OBSL1
ODF1
OTUB1
OTUD4
P2RX7
PACRG
PAK4
PAM
PAX2
PAX7
PBEF1
PBX1
PCBP2
PCDHA9
PDCD1
PDCD6
PDE4A
PDE4B
PDLIM1
PDLIM3
PDLIM5
PDPK1
PFKFB1
PGAM2
PGM1
PGRMC1
PGRMC2
PIAS2
PICALM
PIGB
PIGR
PIK3IP1
PIK3R2
PIK3R3
PIP4K2B
PIP5K1C
PJA2
PLEKHG3
PLI37122_at
PLP2
PMF1
PMP22
PMS2
PN33543_s_at
PNMT
POL3S
POLR2B
PPIF
PPL
PPM1D
PPP1R10
PRDX2
PRH1
PRKACG
PRKD2
PRMT1
PRMT2
PROX1
PRSS16
PSD4
PSIP1
PSMA1
PSMB3
PSMB4
PSMC5
PSMD11
PSMD4
PTH2R
PTHLH
PTPN9
PUF60
PURA
R3HDM2
RAB11FIP5
RAB1A
RAB21
RAB31
RABGAP1
RAC2
RAD21
RAE1
RARS
RASSF1
RB1
RBM5
RBM8A
RBMX
RBPJ
RBPMS
RCE1
REG1B
RELA
REPS2
RGL2
RGS2
RHBDF1
RHBDL1
RHEB
RIMS1
RIN2
RNASE4
RND2
RNF11
RNF4
RNF6
RP1-21O18
RP13-122B23
RPL8
RPS26
RPS3
RPS6KB2
RRAGA
RRAS
RSRC2
RTEL1
RTN4
RYK
S100A4
SAFB
SC4MOL
SCARB1
SCEL
SCRN1
SDCBP
SDHD
SDS
SEC13
SEC31A
SEMA3F
SERINC1
SERPINB2
SERPINB6
SERTAD2
SET
SFI1
SFRS11
SFRS18
SFRS2B
SFRS5
SH3BGRL
SHC1
SHOC2
SIVA1
SIX6
SL39789_at
SLA
SLC10A2
SLC14A2
SLC18A3
SLC1A6
SLC22A14
SLC22A6
SLC25A3
SLC25A36
SLC25A6
SLC35E2
SLC6A11
SLC6A2
SLC6A4
SMAD4
SMARCE1
SMCP
SMT31830_s_at
SNRPA
SNRPB
SNTB2
SNX2
SO39097_at
SORBS2
SOX11
SOX2
SP36798_g_at
SPARC
SPINT1
SRD5A1
SRM
SRPX
SSTR2
SSX1
ST13
ST14
ST5
STAU1
STAU2
STRAP
STX12
SUB1
SULF1
SUPT3H
SVIL
SYNGR4
T
TACSTD2
TAF1
TAGLN3
TARDBP
TBCB
TBR1
TBX1
TBX19
TCEB1
TCF25
TCOF1
TCP1
TEGT
TEP1
TES
TFAP2A
TFAP2B
TFRC
TGDS
TGFBR2
TGM2
TGM3
THBS1
TIMP1
TLK1
TLOC1
TMEM47
TMSB10
TNC
TNFRSF10C
TNRC15
TOMM70A
TOP2A
TP53I11
TPM1
TPMT
TPO
TPX2
TRA2A
TRAFD1
TRAV16
TRIM15
TRIM2
TRIM38
TROVE2
TSPYL4
TSSK2
TUB
TUBB
TUBB2A
TUBB3
TUG1
TULP3
TX36992_at
U00956
U51704
U51713
U79295
U91640
UBE2D1
UC37853_at
UCKL1
UCP3
UGP2
UGT2B17
UPF3A
UQCRFS1
USP22
USP33
UTP3
VAMP3
VIM
VNN1
VPS11
VSIG4
W27607
WDR62
WEE1
WFS1
WHDC1
WNT11
XPO6
XRCC5
YAF2
YME1L1
YWHAQ
Z49995
ZBED1
ZBTB24
ZC3H11A
ZEB1
ZMIZ1
ZNF337
ZNF500
ZWINTAS

## Sheet: P<0 specific gprofiler
#	signf	p-value	T	Q	Q&T	Q&T/Q	Q&T/T	term ID	t type	t group	t name	t depth	Q&T list
#
1	!	0.00995	1076	626	63	0.101	0.059	GO:0007010	BP	9	cytoskeleton organization	1	VIM,TMSB10,MAP4,NCKAP1,RNF4,MEF2A,ACTN1,WDR62,USP33,WNT11,ADD1,TPX2,P2RX7,CAPN3,DPYSL2,MAPK3,DCTN6,CAV1,CDKN1B,CAP2,ACTR3,RGS2,PROX1,OBSL1,CCR7,MACF1,RAC2,PAK4,LAMA5,CHMP2A,MYH11,ESPL1,SDCBP,BRCA2,RB1,TPM1,PDPK1,INA,RPS3,ALDOA,ITGB1,PDLIM3,SORBS2,SHC1,LMNA,CCNF,BMP10,CCKAR,LMOD1,WEE1,GOLGA2,JUP,CEP135,BAIAP2,TACSTD2,BICD2,PIP5K1C,TUBB,AFAP1,SVIL,AIF1,EMP2,ARPC4
1	!	0.0117	390	626	31	0.05	0.079	GO:0072507	BP	4	divalent inorganic cation homeostasis	1	TFAP2B,GIPR,EDG4,AP3D1,GNB1,ADCYAP1R1,MT3,P2RX7,CAPN3,CD40,JAK3,CAV1,WFS1,CYP27B1,GLP1R,CCR7,KCNA5,ANXA7,TEGT,PDPK1,HTR2C,GSTO1,CNNM2,ITPR1,CACNA1C,EDNRA,HCRT,CCKAR,DRD1,AVPR1B,TGM2
1	!	0.0344	35	626	8	0.013	0.229	GO:0031076	BP	3	embryonic camera-type eye development	1	PAX2,TULP3,PROX1,TFAP2A,ZEB1,IHH,SOX11,ALDH1A3
1	!	0.0273	34	626	8	0.013	0.235	GO:0048048	BP	3	embryonic eye morphogenesis	1	PAX2,PROX1,TFAP2A,ZEB1,IHH,FBN1,SOX11,ALDH1A3
1	!	0.0381	26	626	7	0.011	0.269	GO:0048596	BP	3	embryonic camera-type eye morphogenesis	2	PAX2,PROX1,TFAP2A,ZEB1,IHH,SOX11,ALDH1A3
1	!	0.028	94	626	13	0.021	0.138	GO:0010517	BP	7	regulation of phospholipase activity	1	EDG4,FGFR1,ADCYAP1R1,RGS2,ITPR2,PDPK1,CYR61,ITPR1,EDNRA,CAMK4,PRKACG,ARF4,AVPR1B
1	!	0.0438	84	626	12	0.019	0.143	GO:0010518	BP	7	positive regulation of phospholipase activity	2	EDG4,FGFR1,ADCYAP1R1,ITPR2,PDPK1,CYR61,ITPR1,EDNRA,CAMK4,PRKACG,ARF4,AVPR1B
1	!	3.15e-08	16973	626	595	0.95	0.035	GO:0008150	BP	1	biological_process	1	SEMA3F,CASP10,RBM5,HOXA11,ADIPOR2,RHBDF1,TFAP2B,MMP25,PAX7,GIPR,RABGAP1,YAF2,AKAP11,STRAP,VIM,CD44,BCLAF1,ARID4A,MAP2K3,TMSB10,STAU2,MYO16,TNC,POLR2B,MAP4,H6PD,VAMP3,FOXN3,NNAT,EIF2AK2,GDI2,ATP11B,CAMK2B,ZC3H11A,NCKAP1,MON2,LTK,RNF4,EDG4,AP3D1,OAT,MYLK,PDE4A,CACNB1,IARS2,RASSF1,MEF2A,ATP11A,LAPTM4A,BCL3,PIGB,TCOF1,ACTN1,TFRC,UBE2D1,NFATC3,ACADVL,SCARB1,SMARCE1,ABCB11,PICALM,CA12,ENO1,GTSE1,SLC25A…
1	!	1.23e-17	5851	626	299	0.478	0.051	GO:0032502	BP	1	developmental process	2	SEMA3F,CASP10,HOXA11,ADIPOR2,TFAP2B,MMP25,PAX7,GIPR,RABGAP1,STRAP,VIM,CD44,ARID4A,MYO16,TNC,POLR2B,MAP4,VAMP3,NNAT,EIF2AK2,CAMK2B,NCKAP1,LTK,AP3D1,MYLK,CACNB1,MEF2A,BCL3,TCOF1,ACTN1,TFRC,NFATC3,ACADVL,SMARCE1,PICALM,WDR62,PAX2,USP33,FGFR1,PIAS2,TULP3,GNB1,ADCYAP1R1,XRCC5,RIMS1,DCT,RAB21,APLP2,CAD,WNT11,PSMC5,MT3,ADD1,PTHLH,FKBP1A,P2RX7,CAPN3,DPYSL2,CREM,MYO9B,EFNA2,GADD45B,CRKL,KIAA0586,ERH,HIF1A…
1	!	1.23e-18	5171	626	277	0.442	0.054	GO:0048856	BP	1	anatomical structure development	3	SEMA3F,CASP10,HOXA11,ADIPOR2,TFAP2B,MMP25,PAX7,GIPR,STRAP,VIM,CD44,ARID4A,MYO16,TNC,MAP4,VAMP3,NNAT,EIF2AK2,CAMK2B,NCKAP1,LTK,AP3D1,MYLK,CACNB1,MEF2A,BCL3,TCOF1,ACTN1,TFRC,NFATC3,ACADVL,SMARCE1,PICALM,WDR62,PAX2,USP33,FGFR1,TULP3,GNB1,XRCC5,RIMS1,DCT,RAB21,APLP2,CAD,WNT11,PSMC5,MT3,ADD1,PTHLH,FKBP1A,P2RX7,CAPN3,DPYSL2,MYO9B,EFNA2,CRKL,KIAA0586,HIF1A,CHD8,NFKBIA,CD40,CSNK2A1,JAG1,PGRMC1,CHRDL1,TIM…
1	!	2.81e-08	1765	626	110	0.176	0.062	GO:0009888	BP	1	tissue development	4	SEMA3F,HOXA11,TFAP2B,MMP25,PAX7,STRAP,VIM,CD44,ARID4A,TNC,NCKAP1,MYLK,MEF2A,NFATC3,ACADVL,PAX2,FGFR1,TULP3,DCT,WNT11,PTHLH,FKBP1A,P2RX7,CAPN3,HIF1A,JAG1,TIMP1,MAPK3,ERCC2,PRKD2,CAV1,MET,RHEB,CCND1,CYP27B1,H2AFY,RTN4,IGFBP5,FHL2,ACADM,ID3,PROX1,PPL,HOXC11,OBSL1,AMELX,TGM3,MACF1,LAMA5,KIF3A,MYH11,SCEL,NKX2-1,MYC,TFAP2A,SULF1,THBS1,ANXA7,LGR5,ACVRL1,BRCA2,RB1,TPM1,PDPK1,SMAD4,COL6A1,HSPG2,CYR61,IGFB…
1	!	1.81e-05	1093	626	72	0.115	0.066	GO:0060429	BP	1	epithelium development	5	HOXA11,TFAP2B,PAX7,VIM,CD44,ARID4A,TNC,NCKAP1,NFATC3,ACADVL,PAX2,FGFR1,TULP3,DCT,WNT11,PTHLH,HIF1A,JAG1,ERCC2,PRKD2,CAV1,MET,RHEB,CCND1,CYP27B1,H2AFY,IGFBP5,ID3,PROX1,PPL,TGM3,LAMA5,KIF3A,SCEL,NKX2-1,MYC,TFAP2A,SULF1,ANXA7,LGR5,ACVRL1,BRCA2,PDPK1,SMAD4,CYR61,ZEB1,ST14,DLG5,EDNRA,NRG1,IHH,TGFBR2,T,SPINT1,GREM1,RBPJ,AR,RELA,CD34,SOX11,TBX1,ALDH1A3,TACSTD2,NR2F2,PBX1,KRT10,COL4A1,IFT140,TGM2,LOR,FOX…
1	!	0.00457	354	626	30	0.048	0.085	GO:0060537	BP	1	muscle tissue development	5	PAX7,MYLK,MEF2A,NFATC3,FGFR1,FKBP1A,CAV1,IGFBP5,FHL2,ACADM,PROX1,OBSL1,MYH11,RB1,TPM1,HSPG2,ITGB1,SORBS2,NRG1,LMNA,PDLIM5,BMP10,IHH,GREM1,RBPJ,FOS,SOX11,TBX1,NR2F2,SVIL
1	!	0.0175	340	626	28	0.045	0.082	GO:0014706	BP	1	striated muscle tissue development	6	PAX7,MEF2A,NFATC3,FGFR1,FKBP1A,CAV1,IGFBP5,FHL2,ACADM,PROX1,OBSL1,MYH11,RB1,TPM1,HSPG2,ITGB1,SORBS2,NRG1,LMNA,PDLIM5,BMP10,GREM1,RBPJ,FOS,SOX11,TBX1,NR2F2,SVIL
1	!	0.025	236	626	22	0.035	0.093	GO:0061448	BP	1	connective tissue development	5	HOXA11,PAX7,CD44,FGFR1,WNT11,PTHLH,HIF1A,TIMP1,MAPK3,AMELX,SULF1,THBS1,ACVRL1,HSPG2,CYR61,ZEB1,BMP10,IHH,GREM1,RELA,CD34,FOXD1
1	!	1.67e-12	2769	626	165	0.264	0.06	GO:0009653	BP	1	anatomical structure morphogenesis	3	SEMA3F,HOXA11,ADIPOR2,TFAP2B,MMP25,PAX7,STRAP,CD44,TNC,VAMP3,CAMK2B,NCKAP1,MYLK,CACNB1,MEF2A,BCL3,ACTN1,NFATC3,PICALM,PAX2,USP33,FGFR1,TULP3,RIMS1,RAB21,WNT11,PSMC5,MT3,ADD1,PTHLH,FKBP1A,P2RX7,CAPN3,DPYSL2,MYO9B,EFNA2,CRKL,KIAA0586,HIF1A,CSNK2A1,JAG1,PGRMC1,MAPK3,ERCC2,PRKD2,JAK3,CAV1,MET,ZMIZ1,C1QBP,SLC6A4,PSMD11,RND2,PMP22,CAP2,SPARC,ACTR3,RTN4,IGFBP5,FHL2,TROVE2,ID3,F3,PROX1,HOXB1,HOXC11,OBSL1…
1	!	1.53e-06	1160	626	78	0.125	0.067	GO:0048646	BP	1	anatomical structure formation involved in morphogenesis	3	HOXA11,ADIPOR2,TFAP2B,MMP25,NCKAP1,MEF2A,BCL3,ACTN1,NFATC3,PAX2,FGFR1,TULP3,WNT11,PTHLH,FKBP1A,CAPN3,KIAA0586,HIF1A,JAG1,MAPK3,ERCC2,PRKD2,CAV1,PMP22,SPARC,FHL2,F3,PROX1,HOXB1,HOXC11,OBSL1,AMELX,RRAS,MACF1,LAMA5,KIF3A,MYH11,FAIM2,NKX2-1,TBR1,ENPP2,TFAP2A,SULF1,THBS1,ACVRL1,TPM1,SMAD4,COL6A1,HSPG2,CYR61,MTDH,ST14,ITGB1,EDNRA,BCL2L11,SHC1,BMP10,LMOD1,IHH,TGFBR2,T,SPINT1,GREM1,RBPJ,AR,CD34,SOX11,SOX…
1	!	8.41e-19	8483	626	392	0.626	0.046	GO:0050896	BP	1	response to stimulus	2	SEMA3F,CASP10,ADIPOR2,RHBDF1,TFAP2B,MMP25,PAX7,GIPR,RABGAP1,AKAP11,STRAP,VIM,CD44,BCLAF1,MAP2K3,TNC,POLR2B,H6PD,FOXN3,EIF2AK2,GDI2,CAMK2B,NCKAP1,LTK,RNF4,EDG4,AP3D1,MYLK,PDE4A,CACNB1,RASSF1,MEF2A,BCL3,ACTN1,TFRC,UBE2D1,NFATC3,ACADVL,SCARB1,ENO1,GTSE1,PAX2,KIFAP3,USP33,FGFR1,PIAS2,TULP3,GNB1,ADCYAP1R1,XRCC5,PGM1,RIMS1,RAB21,CPOX,APLP2,CAD,CD59,WNT11,DNAJA1,PSMC5,MT3,ADD1,PTHLH,FKBP1A,P2RX7,CD200,C…
1	!	1.01e-14	4334	626	234	0.374	0.054	GO:0042221	BP	1	response to chemical	3	SEMA3F,ADIPOR2,TFAP2B,GIPR,RABGAP1,STRAP,CD44,H6PD,EIF2AK2,CAMK2B,LTK,RNF4,PDE4A,CACNB1,MEF2A,TFRC,UBE2D1,NFATC3,ACADVL,SCARB1,PAX2,USP33,FGFR1,GNB1,ADCYAP1R1,CPOX,CAD,WNT11,DNAJA1,PSMC5,MT3,ADD1,FKBP1A,P2RX7,CAPN3,DPYSL2,CREM,MYO9B,EFNA2,CRKL,CYP2D6,CTSG,HIF1A,NFKBIA,CD40,RAE1,CSNK2A1,JAG1,PGRMC1,CHRDL1,PLP2,TIMP1,MAPK3,CSK,PRKD2,CDC37,JAK3,PBEF1,CAV1,MET,CYP3A5,RHEB,SHOC2,PPIF,C1QBP,SLC6A4,PSMD…
1	!	3.44e-13	1574	626	114	0.182	0.072	GO:1901700	BP	1	response to oxygen-containing compound	4	GIPR,RABGAP1,H6PD,CAMK2B,LTK,TFRC,SCARB1,PAX2,FGFR1,GNB1,ADCYAP1R1,CAD,WNT11,PSMC5,MT3,P2RX7,DPYSL2,CREM,CTSG,HIF1A,NFKBIA,CD40,JAG1,TIMP1,MAPK3,CSK,JAK3,CAV1,MET,RHEB,PPIF,SLC6A4,PSMD11,CCND1,CYP27B1,CDKN1B,GLP1R,SPARC,MPV17,EIF2B4,IGFBP5,IL1RL1,TPO,NFE2L2,F3,KLF9,ITPR2,FOSB,CCR7,IRF5,PSMA1,AANAT,KCNA5,NR0B2,LDHA,DSG1,RAB11FIP5,NKX2-1,TFAP2A,THBS1,BRCA2,TEGT,TPM1,PDPK1,COL6A1,COL6A2,IGFBP1,ATP6V…
1	!	0.0202	305	626	26	0.042	0.085	GO:0001101	BP	1	response to acid chemical	4	GIPR,LTK,TFRC,PAX2,GNB1,WNT11,SLC6A4,CDKN1B,SPARC,CCR7,AANAT,TFAP2A,TEGT,COL6A1,ZEB1,RRAGA,GIP,T,ABCA1,RELA,GRIN2A,TBX1,DRD1,COL4A1,SLC22A6,ACACA
1	!	1.26e-06	1027	626	72	0.115	0.07	GO:1901698	BP	1	response to nitrogen compound	4	RABGAP1,CAMK2B,FGFR1,GNB1,CAD,PSMC5,MT3,P2RX7,DPYSL2,CREM,NFKBIA,JAG1,TIMP1,MAPK3,CSK,JAK3,CAV1,RHEB,SLC6A4,PSMD11,CCND1,CDKN1B,GLP1R,SPARC,EIF2B4,IGFBP5,IL1RL1,TPO,ITPR2,FOSB,CCR7,IRF5,PSMA1,AANAT,LDHA,THBS1,TEGT,PDPK1,COL6A1,IGFBP1,ATP6V1B2,ZEB1,RRAGA,NRG1,PFKFB1,GIP,PSMD4,PSMB4,SHC1,PRKACG,FBN1,GABRB3,GNG4,RAB31,FOS,RELA,JUP,UCP3,BAIAP2,CIITA,SSTR2,GRIN2A,KCNQ3,PDE4B,DRD1,GCNT1,COL4A1,MAP3K5,S…
1	!	4.11e-07	461	626	44	0.07	0.095	GO:0010035	BP	1	response to inorganic substance	4	GIPR,CAMK2B,MEF2A,TFRC,NFATC3,PAX2,CPOX,MT3,P2RX7,CAPN3,CAV1,MET,PPIF,CCND1,CDKN1B,SPARC,TPO,NFE2L2,ACADM,F3,FOSB,CCR7,AANAT,KCNA5,LDHA,TFAP2A,THBS1,ANXA7,ATIC,SEC31A,RPS3,GIP,SHC1,ANXA5,PGAM2,PRDX2,FOS,RELA,UCP3,GRIN2A,KRT10,MAP3K5,GDI1,PDCD6
1	!	0.00273	309	626	28	0.045	0.091	GO:0010038	BP	1	response to metal ion	5	GIPR,CAMK2B,MEF2A,TFRC,NFATC3,CPOX,MT3,P2RX7,CAPN3,CAV1,PPIF,CCND1,CDKN1B,SPARC,ACADM,FOSB,AANAT,TFAP2A,THBS1,ANXA7,SEC31A,ANXA5,PGAM2,FOS,GRIN2A,KRT10,GDI1,PDCD6
1	!	3.36e-06	118	626	20	0.032	0.169	GO:0051592	BP	1	response to calcium ion	6	GIPR,MEF2A,NFATC3,P2RX7,CAPN3,CAV1,PPIF,CCND1,SPARC,FOSB,AANAT,THBS1,ANXA7,SEC31A,ANXA5,FOS,GRIN2A,KRT10,GDI1,PDCD6
1	!	1.14e-14	2912	626	177	0.283	0.061	GO:0010033	BP	1	response to organic substance	4	ADIPOR2,TFAP2B,GIPR,RABGAP1,STRAP,CD44,H6PD,EIF2AK2,CAMK2B,LTK,MEF2A,TFRC,UBE2D1,ACADVL,SCARB1,PAX2,FGFR1,GNB1,ADCYAP1R1,CPOX,CAD,WNT11,DNAJA1,PSMC5,MT3,ADD1,FKBP1A,P2RX7,DPYSL2,CREM,CRKL,CTSG,HIF1A,NFKBIA,CD40,RAE1,JAG1,CHRDL1,PLP2,TIMP1,MAPK3,CSK,PRKD2,CDC37,JAK3,PBEF1,CAV1,RHEB,SHOC2,SLC6A4,PSMD11,WFS1,CCND1,CBL,CYP27B1,CDKN1B,GLP1R,TRIM38,PACRG,SPARC,EIF2B4,RTN4,IGFBP5,IL1RL1,FHL2,TPO,NFE2L2,…
1	!	0.00422	824	626	53	0.085	0.064	GO:0014070	BP	1	response to organic cyclic compound	5	GNB1,ADCYAP1R1,CAD,P2RX7,DPYSL2,CREM,NFKBIA,RAE1,MAPK3,PBEF1,CAV1,SLC6A4,CCND1,CYP27B1,CDKN1B,SPARC,IGFBP5,ACADM,F3,KLF9,NR2C1,ITPR2,FOSB,AANAT,NR0B2,LDHA,DSG1,THBS1,ANXA7,BRCA2,MKI67,PFKFB1,GIP,SHC1,CCKAR,IHH,TGFBR2,H2AFZ,PGRMC2,GABRB3,AR,FOS,RELA,JUP,UCP3,CIITA,SSTR2,GRIN2A,PDE4B,DRD1,NR2F2,SLC22A6,AIF1
1	!	7.37e-07	911	626	67	0.107	0.074	GO:0070848	BP	1	response to growth factor	5	TFAP2B,STRAP,CD44,CAMK2B,MEF2A,UBE2D1,PAX2,FGFR1,ADCYAP1R1,CAD,PSMC5,MT3,FKBP1A,CRKL,HIF1A,NFKBIA,CHRDL1,MAPK3,PRKD2,JAK3,CAV1,SHOC2,PSMD11,CBL,CDKN1B,SPARC,RTN4,ITPR2,PSMA1,NKX2-1,MYC,SULF1,THBS1,ACVRL1,PDPK1,SMAD4,CYR61,ZEB1,ITPR1,CAMK4,BCL2L11,EEF1A1,NRG1,PSMD4,PSMB4,SHC1,IER2,MAPKAPK2,BMP10,TGFBR2,HPGD,T,PRKACG,FBN1,GREM1,RBPJ,FOS,RELA,RPS6KB2,SOX11,FAM89B,SOX2,GRIN2A,TBX1,PDCD6,FOXD1,PSMB3
1	!	5.82e-07	825	626	63	0.101	0.076	GO:0033993	BP	1	response to lipid	5	GIPR,LTK,TFRC,SCARB1,PAX2,GNB1,ADCYAP1R1,CAD,WNT11,P2RX7,CTSG,NFKBIA,CD40,MAPK3,CAV1,SLC6A4,CCND1,CYP27B1,CDKN1B,SPARC,TPO,ACADM,F3,KLF9,NR2C1,FOSB,CCR7,AANAT,NR0B2,LDHA,DSG1,NKX2-1,TFAP2A,THBS1,BRCA2,MTDH,PFKFB1,GIP,SHC1,MAPKAPK2,CCKAR,IHH,TGFBR2,CXCL5,H2AFZ,PGRMC2,T,ABCA1,PRDX2,AR,FOS,RELA,TNFRSF10C,UCP3,HNRNPA0,SSTR2,GRIN2A,TBX1,PDE4B,DRD1,NR2F2,AIF1,ACACA
1	!	9.78e-15	1667	626	122	0.195	0.073	GO:0009719	BP	1	response to endogenous stimulus	3	ADIPOR2,TFAP2B,RABGAP1,STRAP,CD44,CAMK2B,UBE2D1,PAX2,FGFR1,GNB1,ADCYAP1R1,CAD,PSMC5,MT3,FKBP1A,P2RX7,DPYSL2,CREM,NFKBIA,JAG1,CHRDL1,TIMP1,MAPK3,CSK,PRKD2,JAK3,CAV1,RHEB,SHOC2,SLC6A4,PSMD11,CCND1,CBL,CYP27B1,CDKN1B,GLP1R,SPARC,EIF2B4,IGFBP5,IL1RL1,FHL2,ACADM,F3,KLF9,NR2C1,ITPR2,FOSB,CCR7,IRF5,PSMA1,AANAT,NR0B2,LDHA,DSG1,NKX2-1,MYC,SULF1,THBS1,ACVRL1,BRCA2,TEGT,PDPK1,SMAD4,COL6A1,CYR61,IGFBP1,ATP6V…
1	!	2.51e-10	1255	626	92	0.147	0.073	GO:0071495	BP	1	cellular response to endogenous stimulus	4	ADIPOR2,TFAP2B,RABGAP1,STRAP,CD44,CAMK2B,UBE2D1,PAX2,FGFR1,GNB1,CAD,PSMC5,MT3,FKBP1A,CHRDL1,MAPK3,CSK,PRKD2,JAK3,CAV1,RHEB,SHOC2,SLC6A4,PSMD11,CBL,CDKN1B,GLP1R,IGFBP5,IL1RL1,KLF9,NR2C1,ITPR2,FOSB,PSMA1,AANAT,NR0B2,NKX2-1,MYC,SULF1,THBS1,ACVRL1,PDPK1,SMAD4,COL6A1,CYR61,IGFBP1,ATP6V1B2,ZEB1,ITGB1,ITPR1,CAMK4,RRAGA,EEF1A1,NRG1,PSMD4,PSMB4,SHC1,BMP10,CCKAR,TGFBR2,H2AFZ,PGRMC2,HPGD,T,PRKACG,FBN1,GABRB…
1	!	2.19e-07	1029	626	74	0.118	0.072	GO:0009725	BP	1	response to hormone	4	ADIPOR2,RABGAP1,CAMK2B,FGFR1,GNB1,ADCYAP1R1,CAD,PSMC5,MT3,TIMP1,MAPK3,CSK,JAK3,CAV1,RHEB,SLC6A4,PSMD11,CCND1,CYP27B1,CDKN1B,GLP1R,SPARC,EIF2B4,IGFBP5,FHL2,ACADM,F3,KLF9,NR2C1,FOSB,CCR7,PSMA1,AANAT,NR0B2,LDHA,DSG1,NKX2-1,THBS1,BRCA2,PDPK1,IGFBP1,ATP6V1B2,RRAGA,NRG1,PFKFB1,GIP,PSMD4,PSMB4,SHC1,CCKAR,IHH,H2AFZ,PGRMC2,PRKACG,FBN1,TUB,GNG4,RAB31,UQCRFS1,AR,FOS,RELA,UCP3,BAIAP2,SSTR2,GRIN2A,DRD1,NR2F2,…
1	!	0.00631	417	626	33	0.053	0.079	GO:0048545	BP	1	response to steroid hormone	5	ADCYAP1R1,CAD,CAV1,SLC6A4,CCND1,CYP27B1,CDKN1B,SPARC,ACADM,F3,KLF9,NR2C1,FOSB,AANAT,NR0B2,LDHA,DSG1,THBS1,BRCA2,PFKFB1,SHC1,CCKAR,IHH,H2AFZ,PGRMC2,AR,FOS,RELA,UCP3,SSTR2,DRD1,NR2F2,AIF1
1	!	1.94e-05	944	626	65	0.104	0.069	GO:0010243	BP	1	response to organonitrogen compound	4	RABGAP1,CAMK2B,FGFR1,GNB1,CAD,PSMC5,P2RX7,DPYSL2,CREM,NFKBIA,JAG1,TIMP1,MAPK3,CSK,JAK3,CAV1,RHEB,SLC6A4,PSMD11,CCND1,CDKN1B,GLP1R,SPARC,EIF2B4,IGFBP5,IL1RL1,ITPR2,FOSB,IRF5,PSMA1,AANAT,LDHA,TEGT,PDPK1,COL6A1,IGFBP1,ATP6V1B2,ZEB1,RRAGA,NRG1,PFKFB1,GIP,PSMD4,PSMB4,SHC1,PRKACG,FBN1,GABRB3,GNG4,RAB31,FOS,RELA,JUP,UCP3,BAIAP2,SSTR2,GRIN2A,PDE4B,DRD1,GCNT1,COL4A1,SLC22A6,AVPR1B,AIF1,PSMB3
1	!	0.000464	622	626	46	0.073	0.074	GO:1901652	BP	1	response to peptide	5	RABGAP1,CAMK2B,FGFR1,GNB1,PSMC5,NFKBIA,JAG1,TIMP1,MAPK3,CSK,JAK3,CAV1,RHEB,PSMD11,CDKN1B,GLP1R,SPARC,EIF2B4,IGFBP5,IL1RL1,IRF5,PSMA1,AANAT,PDPK1,IGFBP1,ATP6V1B2,RRAGA,NRG1,PFKFB1,GIP,PSMD4,PSMB4,SHC1,PRKACG,FBN1,GNG4,RAB31,RELA,UCP3,BAIAP2,SSTR2,GRIN2A,DRD1,GCNT1,AVPR1B,PSMB3
1	!	0.0102	589	626	41	0.065	0.07	GO:0043434	BP	1	response to peptide hormone	6	RABGAP1,CAMK2B,FGFR1,GNB1,PSMC5,TIMP1,MAPK3,CSK,JAK3,CAV1,RHEB,PSMD11,CDKN1B,GLP1R,SPARC,EIF2B4,IGFBP5,PSMA1,AANAT,PDPK1,IGFBP1,ATP6V1B2,RRAGA,NRG1,PFKFB1,GIP,PSMD4,PSMB4,SHC1,PRKACG,FBN1,GNG4,RAB31,RELA,UCP3,BAIAP2,SSTR2,GRIN2A,DRD1,GCNT1,PSMB3
1	!	0.0185	341	626	28	0.045	0.082	GO:0071774	BP	1	response to fibroblast growth factor	4	CD44,CAMK2B,FGFR1,PSMC5,MAPK3,PRKD2,JAK3,SHOC2,PSMD11,CBL,CDKN1B,ITPR2,PSMA1,SULF1,THBS1,PDPK1,ITPR1,CAMK4,NRG1,PSMD4,PSMB4,SHC1,IER2,PRKACG,RPS6KB2,GRIN2A,TBX1,PSMB3
1	!	3.98e-06	2504	626	134	0.214	0.054	GO:0009605	BP	1	response to external stimulus	3	SEMA3F,ADIPOR2,GIPR,EIF2AK2,CAMK2B,AP3D1,MYLK,CACNB1,BCL3,TFRC,SCARB1,ENO1,PAX2,USP33,FGFR1,GNB1,CD59,WNT11,PSMC5,MT3,P2RX7,CAPN3,DPYSL2,MYO9B,EFNA2,CTSG,HIF1A,NFKBIA,CD40,CSNK2A1,PGRMC1,PLP2,MAPK3,PRKD2,JAK3,CAV1,MET,NUDT1,C1QBP,SLC6A4,PSMD11,CCND1,CYP27B1,CAP2,TRIM38,C7,SPARC,ACTR3,IL1RL1,NFE2L2,ACADM,F3,PROX1,FOSB,SNRPB,CCR7,RRAS,ATF4,RAC2,IRF5,PSMA1,KCNA5,CHIT1,MYH11,BHLHB2,LDHA,NKX2-1,TBR1,E…
1	!	0.0218	503	626	36	0.058	0.072	GO:0009991	BP	1	response to extracellular stimulus	4	ADIPOR2,GIPR,EIF2AK2,TFRC,PAX2,USP33,WNT11,MT3,P2RX7,HIF1A,CAV1,NUDT1,SLC6A4,CCND1,CYP27B1,SPARC,NFE2L2,ACADM,PROX1,ATF4,LDHA,BRCA2,HTR2C,RRAGA,PFKFB1,GIP,CCKAR,C2,FOS,PPM1D,RELA,UCP3,SSTR2,DRD1,AIF1,PIP4K2B
1	!	3.39e-11	4023	626	211	0.337	0.052	GO:0006950	BP	1	response to stress	3	CASP10,ADIPOR2,MMP25,PAX7,GIPR,CD44,BCLAF1,MAP2K3,TNC,POLR2B,FOXN3,EIF2AK2,CAMK2B,NCKAP1,RNF4,MYLK,RASSF1,MEF2A,BCL3,ACTN1,TFRC,UBE2D1,NFATC3,ACADVL,SCARB1,GTSE1,PAX2,KIFAP3,USP33,FGFR1,GNB1,ADCYAP1R1,XRCC5,CD59,DNAJA1,PSMC5,MT3,ADD1,P2RX7,CAPN3,GADD45B,CRKL,CTSG,AHSA1,HIF1A,SFRS5,NFKBIA,CD40,RAE1,SRPX,TIMP1,MAPK3,SLC6A2,CSK,ERCC2,PRKD2,CDC37,JAK3,CAV1,MET,NUDT1,PDLIM1,PPIF,C1QBP,SLC6A4,PSMD11,WF…
1	!	0.00223	379	626	32	0.051	0.084	GO:0006979	BP	1	response to oxidative stress	4	PAX2,MT3,HIF1A,ERCC2,MET,NUDT1,PDLIM1,PPIF,VNN1,MPV17,TPO,NFE2L2,F3,CCR7,ATF4,KCNA5,LDHA,THBS1,TPM1,NONO,RPS3,NDUFS2,SHC1,PSIP1,PRDX2,FOS,CYCS,RELA,UCP3,MAP3K5,HSPA1A,AIF1
1	!	0.00783	203	626	21	0.034	0.103	GO:0000302	BP	1	response to reactive oxygen species	5	PAX2,MT3,MET,PPIF,MPV17,TPO,NFE2L2,F3,CCR7,KCNA5,LDHA,THBS1,TPM1,RPS3,SHC1,PRDX2,FOS,CYCS,RELA,UCP3,MAP3K5
1	!	0.0188	1051	626	61	0.097	0.058	GO:0009611	BP	1	response to wounding	4	ADIPOR2,PAX7,GIPR,CD44,TNC,MYLK,ACTN1,SCARB1,KIFAP3,GNB1,CD59,CAPN3,HIF1A,SFRS5,CD40,TIMP1,MAPK3,CSK,CAV1,C1QBP,C7,SPARC,IL1RL1,NFE2L2,ID3,F3,ITPR2,MYH2,CCR7,MACF1,RAC2,KIF3A,IER3,THBS1,ACVRL1,TPM1,PDPK1,CYR61,IGFBP1,ALDOA,ITGB1,ITPR1,NRG1,GIP,PSMB4,SHC1,ANXA5,PRKACG,C2,WEE1,PRDX2,IRF2,ARF4,RELA,CD34,SOX2,GRIN2A,PIP5K1C,SERPINB2,AIF1,INSL3
1	!	0.0472	738	626	46	0.073	0.062	GO:0042060	BP	1	wound healing	5	ADIPOR2,PAX7,CD44,MYLK,ACTN1,SCARB1,KIFAP3,GNB1,CD59,CAPN3,HIF1A,CD40,TIMP1,MAPK3,CSK,CAV1,C1QBP,SPARC,NFE2L2,F3,ITPR2,MYH2,MACF1,RAC2,KIF3A,THBS1,ACVRL1,TPM1,PDPK1,CYR61,IGFBP1,ALDOA,ITGB1,ITPR1,NRG1,SHC1,ANXA5,PRKACG,WEE1,PRDX2,IRF2,CD34,SOX2,PIP5K1C,SERPINB2,INSL3
1	!	0.0128	1837	626	94	0.15	0.051	GO:0006952	BP	1	defense response	4	CASP10,MMP25,CD44,MAP2K3,EIF2AK2,CAMK2B,NCKAP1,MYLK,MEF2A,BCL3,TFRC,UBE2D1,NFATC3,FGFR1,XRCC5,CD59,PSMC5,P2RX7,CTSG,HIF1A,NFKBIA,CD40,MAPK3,CSK,CDC37,JAK3,CAV1,C1QBP,PSMD11,CYP27B1,CDKN1B,VNN1,TRIM38,C7,ACTR3,IL1RL1,NFE2L2,F3,ITPR2,MYH2,SNRPB,CCR7,IRF5,PSMA1,TRAFD1,DHX9,IER3,THBS1,RAB1A,PDPK1,IGFBP4,HTR2C,FAU,ITGB1,ITPR1,CAMK4,CD8A,VSIG4,NRG1,PSMD4,PSMB4,SHC1,MAPKAPK2,CXCL5,ANXA5,PRKACG,C2,PRDX2,…
1	!	2.63e-06	1152	626	77	0.123	0.067	GO:0009628	BP	1	response to abiotic stimulus	3	CAMK2B,MYLK,BCL3,TFRC,UBE2D1,NFATC3,GNB1,XRCC5,PGM1,DNAJA1,MT3,P2RX7,CAPN3,HIF1A,NFKBIA,CD40,RAE1,MAPK3,CLCN7,EEF1D,ERCC2,CAV1,PDLIM1,SLC6A4,CCND1,CDKN1B,SPARC,EIF2B4,TROVE2,ACADM,F3,ITPR2,SERPINB6,FOSB,ATF4,AANAT,KCNA5,BHLHB2,LDHA,RAB11FIP5,DHX9,NKX2-1,MYC,TFAP2A,THBS1,ANXA7,BRCA2,TEGT,PDPK1,SMAD4,HSPG2,MKI67,ITGB1,ITPR1,CACNA1C,EDNRA,TCEB1,GIP,SHC1,LMNA,MAPKAPK2,CCKAR,PSIP1,GPR182,RBPJ,FOS,PPM1…
1	!	0.00665	305	626	27	0.043	0.089	GO:0070482	BP	1	response to oxygen levels	4	TFRC,UBE2D1,NFATC3,GNB1,MT3,HIF1A,ERCC2,CAV1,PDLIM1,SLC6A4,CDKN1B,ITPR2,KCNA5,LDHA,THBS1,TEGT,SMAD4,ITPR1,EDNRA,TCEB1,SHC1,LMNA,GPR182,RBPJ,CD34,UCP3,DRD1
1	!	0.00167	284	626	27	0.043	0.095	GO:0036293	BP	1	response to decreased oxygen levels	5	TFRC,UBE2D1,NFATC3,GNB1,MT3,HIF1A,ERCC2,CAV1,PDLIM1,SLC6A4,CDKN1B,ITPR2,KCNA5,LDHA,THBS1,TEGT,SMAD4,ITPR1,EDNRA,TCEB1,SHC1,LMNA,GPR182,RBPJ,CD34,UCP3,DRD1
1	!	0.00117	279	626	27	0.043	0.097	GO:0001666	BP	1	response to hypoxia	6	TFRC,UBE2D1,NFATC3,GNB1,MT3,HIF1A,ERCC2,CAV1,PDLIM1,SLC6A4,CDKN1B,ITPR2,KCNA5,LDHA,THBS1,TEGT,SMAD4,ITPR1,EDNRA,TCEB1,SHC1,LMNA,GPR182,RBPJ,CD34,UCP3,DRD1
1	!	1.31e-12	6297	626	299	0.478	0.047	GO:0023052	BP	1	signaling	2	SEMA3F,CASP10,ADIPOR2,RHBDF1,TFAP2B,GIPR,RABGAP1,AKAP11,STRAP,VIM,CD44,BCLAF1,MAP2K3,TNC,VAMP3,NNAT,EIF2AK2,GDI2,CAMK2B,NCKAP1,LTK,RNF4,EDG4,MYLK,PDE4A,CACNB1,RASSF1,MEF2A,BCL3,UBE2D1,NFATC3,ACADVL,SCARB1,GTSE1,PAX2,KIFAP3,USP33,FGFR1,PIAS2,TULP3,GNB1,ADCYAP1R1,RIMS1,RAB21,APLP2,CD59,WNT11,DNAJA1,PSMC5,MT3,ADD1,PTHLH,FKBP1A,P2RX7,CAPN3,DPYSL2,CREM,MYO9B,EFNA2,GADD45B,CRKL,CARD10,PIK3IP1,KIAA0586,…
1	!	1.07e-06	1828	626	108	0.173	0.059	GO:0040011	BP	1	locomotion	2	SEMA3F,RHBDF1,STRAP,CD44,CAMK2B,NCKAP1,MYLK,CACNB1,TFRC,SCARB1,USP33,FGFR1,WNT11,DNAJA1,PSMC5,DPYSL2,MYO9B,EFNA2,HIF1A,CSNK2A1,JAG1,PGRMC1,PLP2,TIMP1,MAPK3,CSK,PRKD2,JAK3,CAV1,MET,C1QBP,PSMD11,CAP2,TRIM38,SPARC,ACTR3,RTN4,IGFBP5,F3,PROX1,CCR7,RRAS,MACF1,RAC2,PSMA1,PAK4,LAMA5,MYH11,NKX2-1,TBR1,ENPP2,CD72,SULF1,SDCBP,THBS1,RAB1A,ACVRL1,TPM1,PDPK1,SMAD4,COL6A1,COL6A2,CYR61,IGFBP3,ITGB1,CACNA1C,SORBS…
1	!	0.00352	863	626	55	0.088	0.064	GO:0042330	BP	1	taxis	3	SEMA3F,CAMK2B,CACNB1,USP33,FGFR1,PSMC5,DPYSL2,MYO9B,EFNA2,CSNK2A1,PGRMC1,PLP2,MAPK3,PRKD2,JAK3,MET,C1QBP,PSMD11,CAP2,ACTR3,F3,CCR7,RRAS,RAC2,PSMA1,MYH11,NKX2-1,TBR1,ENPP2,CD72,SDCBP,THBS1,SMAD4,COL6A1,COL6A2,CYR61,ITGB1,CACNA1C,NRG1,PSMD4,PSMB4,SHC1,CXCL5,RYK,GREM1,GRIN2A,KCNQ3,PDE4B,PIP5K1C,COL4A1,LAMA2,AIF1,ARPC4,TUBB3,PSMB3
1	!	0.00352	863	626	55	0.088	0.064	GO:0006935	BP	1	chemotaxis	4	SEMA3F,CAMK2B,CACNB1,USP33,FGFR1,PSMC5,DPYSL2,MYO9B,EFNA2,CSNK2A1,PGRMC1,PLP2,MAPK3,PRKD2,JAK3,MET,C1QBP,PSMD11,CAP2,ACTR3,F3,CCR7,RRAS,RAC2,PSMA1,MYH11,NKX2-1,TBR1,ENPP2,CD72,SDCBP,THBS1,SMAD4,COL6A1,COL6A2,CYR61,ITGB1,CACNA1C,NRG1,PSMD4,PSMB4,SHC1,CXCL5,RYK,GREM1,GRIN2A,KCNQ3,PDE4B,PIP5K1C,COL4A1,LAMA2,AIF1,ARPC4,TUBB3,PSMB3
1	!	2.65e-14	15323	626	571	0.912	0.037	GO:0009987	BP	1	cellular process	2	SEMA3F,CASP10,RBM5,HOXA11,ADIPOR2,RHBDF1,TFAP2B,MMP25,PAX7,GIPR,RABGAP1,YAF2,AKAP11,STRAP,VIM,CD44,BCLAF1,ARID4A,MAP2K3,TMSB10,MYO16,TNC,POLR2B,MAP4,H6PD,VAMP3,FOXN3,NNAT,EIF2AK2,GDI2,ATP11B,CAMK2B,NCKAP1,LTK,RNF4,EDG4,AP3D1,OAT,MYLK,PDE4A,CACNB1,IARS2,RASSF1,MEF2A,ATP11A,BCL3,PIGB,TCOF1,ACTN1,TFRC,UBE2D1,NFATC3,ACADVL,SCARB1,SMARCE1,ABCB11,PICALM,CA12,ENO1,GTSE1,SLC25A3,WDR62,PAX2,EXOSC7,KIFAP3,…
1	!	8.33e-15	7129	626	335	0.535	0.047	GO:0051716	BP	1	cellular response to stimulus	3	SEMA3F,CASP10,ADIPOR2,RHBDF1,TFAP2B,GIPR,RABGAP1,AKAP11,STRAP,VIM,CD44,BCLAF1,MAP2K3,TNC,POLR2B,FOXN3,EIF2AK2,GDI2,CAMK2B,NCKAP1,LTK,RNF4,EDG4,AP3D1,MYLK,PDE4A,RASSF1,MEF2A,BCL3,TFRC,UBE2D1,NFATC3,ACADVL,SCARB1,GTSE1,PAX2,KIFAP3,USP33,FGFR1,PIAS2,TULP3,GNB1,ADCYAP1R1,XRCC5,RAB21,APLP2,CAD,CD59,WNT11,DNAJA1,PSMC5,MT3,ADD1,PTHLH,FKBP1A,P2RX7,CAPN3,DPYSL2,CREM,MYO9B,EFNA2,GADD45B,CRKL,CARD10,PIK3IP1…
1	!	1.21e-14	2771	626	171	0.273	0.062	GO:0070887	BP	1	cellular response to chemical stimulus	4	ADIPOR2,TFAP2B,RABGAP1,STRAP,CD44,EIF2AK2,CAMK2B,LTK,PDE4A,MEF2A,TFRC,UBE2D1,NFATC3,ACADVL,SCARB1,PAX2,FGFR1,GNB1,ADCYAP1R1,CAD,WNT11,PSMC5,MT3,ADD1,FKBP1A,P2RX7,CAPN3,MYO9B,CRKL,CYP2D6,HIF1A,NFKBIA,CD40,RAE1,CHRDL1,PLP2,MAPK3,CSK,PRKD2,CDC37,JAK3,CAV1,MET,CYP3A5,RHEB,SHOC2,PPIF,C1QBP,SLC6A4,PSMD11,WFS1,CCND1,CBL,CYP27B1,ALDH2,CDKN1B,GLP1R,VNN1,TRIM38,PACRG,SPARC,MPV17,RTN4,IGFBP5,IL1RL1,TPO,NFE2…
1	!	0.000406	701	626	50	0.08	0.071	GO:1901699	BP	1	cellular response to nitrogen compound	5	RABGAP1,CAMK2B,FGFR1,GNB1,PSMC5,MT3,P2RX7,MAPK3,CSK,JAK3,CAV1,RHEB,SLC6A4,PSMD11,GLP1R,IGFBP5,IL1RL1,TPO,ITPR2,PSMA1,AANAT,THBS1,PDPK1,COL6A1,IGFBP1,ATP6V1B2,ZEB1,RRAGA,NRG1,PSMD4,PSMB4,SHC1,PRKACG,FBN1,GABRB3,GNG4,RAB31,RELA,JUP,BAIAP2,CIITA,SSTR2,GRIN2A,KCNQ3,PDE4B,DRD1,COL4A1,MAP3K5,AIF1,PSMB3
1	!	5.46e-06	1041	626	71	0.113	0.068	GO:1901701	BP	1	cellular response to oxygen-containing compound	5	RABGAP1,CAMK2B,LTK,SCARB1,PAX2,FGFR1,GNB1,WNT11,PSMC5,MT3,HIF1A,NFKBIA,CD40,MAPK3,CSK,JAK3,CAV1,MET,RHEB,PPIF,SLC6A4,PSMD11,CYP27B1,GLP1R,MPV17,IGFBP5,IL1RL1,TPO,NFE2L2,F3,KLF9,ITPR2,PSMA1,AANAT,RAB11FIP5,THBS1,TPM1,PDPK1,COL6A1,IGFBP1,ATP6V1B2,MTDH,ZEB1,RPS3,RRAGA,NRG1,PSMD4,PSMB4,SHC1,H2AFZ,T,ABCA1,PRKACG,FBN1,PRDX2,GNG4,RAB31,FOS,RELA,JUP,BAIAP2,SSTR2,GRIN2A,TBX1,PDE4B,DRD1,COL4A1,MAP3K5,AIF1,…
1	!	6.2e-11	2283	626	140	0.224	0.061	GO:0071310	BP	1	cellular response to organic substance	5	ADIPOR2,TFAP2B,RABGAP1,STRAP,CD44,EIF2AK2,CAMK2B,LTK,MEF2A,UBE2D1,ACADVL,SCARB1,PAX2,FGFR1,GNB1,ADCYAP1R1,CAD,WNT11,PSMC5,MT3,ADD1,FKBP1A,P2RX7,CRKL,HIF1A,NFKBIA,CD40,RAE1,CHRDL1,PLP2,MAPK3,CSK,PRKD2,CDC37,JAK3,CAV1,RHEB,SHOC2,SLC6A4,PSMD11,WFS1,CCND1,CBL,CYP27B1,CDKN1B,GLP1R,TRIM38,PACRG,SPARC,RTN4,IGFBP5,IL1RL1,NFE2L2,ETV3,F3,KLF9,NR2C1,ITPR2,FOSB,CCR7,ATF4,IRF5,PSMA1,AANAT,NR0B2,RAB11FIP5,NKX2…
1	!	1.77e-06	889	626	65	0.104	0.073	GO:0071363	BP	1	cellular response to growth factor stimulus	6	TFAP2B,STRAP,CD44,CAMK2B,MEF2A,UBE2D1,PAX2,FGFR1,ADCYAP1R1,CAD,PSMC5,MT3,FKBP1A,CRKL,HIF1A,NFKBIA,CHRDL1,MAPK3,PRKD2,JAK3,CAV1,SHOC2,PSMD11,CBL,CDKN1B,SPARC,RTN4,ITPR2,PSMA1,NKX2-1,MYC,SULF1,THBS1,ACVRL1,PDPK1,SMAD4,CYR61,ZEB1,ITPR1,CAMK4,BCL2L11,EEF1A1,NRG1,PSMD4,PSMB4,SHC1,MAPKAPK2,BMP10,TGFBR2,HPGD,T,PRKACG,FBN1,GREM1,RBPJ,FOS,RELA,RPS6KB2,SOX11,FAM89B,GRIN2A,TBX1,PDCD6,FOXD1,PSMB3
1	!	0.0397	336	626	27	0.043	0.08	GO:0044344	BP	1	cellular response to fibroblast growth factor stimulus	7	CD44,CAMK2B,FGFR1,PSMC5,MAPK3,PRKD2,JAK3,SHOC2,PSMD11,CBL,CDKN1B,ITPR2,PSMA1,SULF1,THBS1,PDPK1,ITPR1,CAMK4,NRG1,PSMD4,PSMB4,SHC1,PRKACG,RPS6KB2,GRIN2A,TBX1,PSMB3
1	!	0.00724	708	626	47	0.075	0.066	GO:0032870	BP	1	cellular response to hormone stimulus	6	ADIPOR2,RABGAP1,CAMK2B,FGFR1,GNB1,PSMC5,MT3,MAPK3,CSK,JAK3,CAV1,RHEB,PSMD11,GLP1R,KLF9,NR2C1,FOSB,PSMA1,NR0B2,PDPK1,IGFBP1,ATP6V1B2,RRAGA,NRG1,PSMD4,PSMB4,SHC1,CCKAR,H2AFZ,PGRMC2,PRKACG,FBN1,GNG4,RAB31,AR,FOS,RELA,UCP3,BAIAP2,SSTR2,GRIN2A,DRD1,NR2F2,AVPR1B,AIF1,PSMB3,ACACA
1	!	0.0212	650	626	43	0.069	0.066	GO:0071417	BP	1	cellular response to organonitrogen compound	6	RABGAP1,CAMK2B,FGFR1,GNB1,PSMC5,MAPK3,CSK,JAK3,CAV1,RHEB,SLC6A4,PSMD11,GLP1R,IGFBP5,IL1RL1,ITPR2,PSMA1,AANAT,PDPK1,COL6A1,IGFBP1,ATP6V1B2,ZEB1,RRAGA,NRG1,PSMD4,PSMB4,SHC1,PRKACG,FBN1,GABRB3,GNG4,RAB31,RELA,JUP,BAIAP2,SSTR2,GRIN2A,PDE4B,DRD1,COL4A1,AIF1,PSMB3
1	!	4.58e-06	1923	626	110	0.176	0.057	GO:0033554	BP	1	cellular response to stress	4	CD44,BCLAF1,MAP2K3,TNC,POLR2B,FOXN3,EIF2AK2,CAMK2B,RNF4,MYLK,RASSF1,MEF2A,BCL3,UBE2D1,ACADVL,GTSE1,PAX2,USP33,GNB1,XRCC5,DNAJA1,PSMC5,MT3,ADD1,CAPN3,GADD45B,CRKL,HIF1A,NFKBIA,RAE1,SRPX,MAPK3,ERCC2,PRKD2,CDC37,CAV1,MET,NUDT1,PPIF,PSMD11,WFS1,CCND1,GTF2H1,CDKN1B,GTF2H3,VNN1,PACRG,MPV17,EIF2B4,TPO,NFE2L2,F3,PMS2,MORF4L2,SERPINB6,DEK,SNRPB,CCR7,PRMT1,ATF4,PSMA1,PAK4,TOP2A,MYH11,DHX9,MYC,IER3,SDCBP,TH…
1	!	0.0124	209	626	21	0.034	0.1	GO:0034599	BP	1	cellular response to oxidative stress	5	PAX2,MT3,HIF1A,MET,PPIF,VNN1,MPV17,TPO,NFE2L2,F3,ATF4,THBS1,TPM1,NONO,RPS3,PRDX2,FOS,RELA,MAP3K5,HSPA1A,AIF1
1	!	0.0172	118	626	15	0.024	0.127	GO:0034614	BP	1	cellular response to reactive oxygen species	6	PAX2,MT3,MET,PPIF,MPV17,TPO,NFE2L2,F3,THBS1,TPM1,RPS3,PRDX2,FOS,RELA,MAP3K5
1	!	5.44e-10	6221	626	287	0.458	0.046	GO:0071840	BP	1	cellular component organization or biogenesis	2	SEMA3F,RBM5,ADIPOR2,MMP25,PAX7,STRAP,VIM,CD44,BCLAF1,ARID4A,TMSB10,TNC,MAP4,VAMP3,EIF2AK2,ATP11B,CAMK2B,NCKAP1,LTK,RNF4,AP3D1,OAT,MYLK,CACNB1,MEF2A,ATP11A,BCL3,ACTN1,UBE2D1,SCARB1,SMARCE1,PICALM,ENO1,WDR62,PAX2,EXOSC7,KIFAP3,MCM6,USP33,FGFR1,TULP3,XRCC5,RIMS1,RAB21,APLP2,CD59,WNT11,PSMC5,MT3,ADD1,TPX2,FKBP1A,P2RX7,CAPN3,DPYSL2,MYO9B,EFNA2,CARD10,ST13,CTSG,KIAA0586,HIF1A,SFRS5,CHD8,CD40,RAE1,CSNK2…
1	!	0.00151	2580	626	127	0.203	0.049	GO:0044085	BP	1	cellular component biogenesis	3	RBM5,STRAP,BCLAF1,VAMP3,EIF2AK2,NCKAP1,RNF4,OAT,MYLK,MEF2A,ACTN1,PICALM,EXOSC7,KIFAP3,RIMS1,CD59,WNT11,PSMC5,ADD1,TPX2,FKBP1A,P2RX7,CAPN3,CARD10,ST13,KIAA0586,SFRS5,CD40,SRPX,MAPK3,CTCF,ERCC2,FBL,CAV1,C1QBP,SLC6A4,PSMD11,PMP22,CDKN1B,H2AFY,ACTR3,RGS2,ACADM,EBNA1BP2,PROX1,SET,TCP1,OBSL1,AHNAK,TGM3,SNRPB,CCR7,MACF1,RAC2,KCNA5,LAMA5,EXOSC2,CHMP2A,DKC1,KIF3A,UTP3,MYH11,DSG1,BIN1,SDCBP,THBS1,RAB1A,SEC…
1	!	1.13e-10	6092	626	285	0.455	0.047	GO:0016043	BP	1	cellular component organization	3	SEMA3F,RBM5,ADIPOR2,MMP25,PAX7,STRAP,VIM,CD44,BCLAF1,ARID4A,TMSB10,TNC,MAP4,VAMP3,EIF2AK2,ATP11B,CAMK2B,NCKAP1,LTK,RNF4,AP3D1,OAT,MYLK,CACNB1,MEF2A,ATP11A,BCL3,ACTN1,UBE2D1,SCARB1,SMARCE1,PICALM,ENO1,WDR62,PAX2,KIFAP3,MCM6,USP33,FGFR1,TULP3,XRCC5,RIMS1,RAB21,APLP2,CD59,WNT11,PSMC5,MT3,ADD1,TPX2,FKBP1A,P2RX7,CAPN3,DPYSL2,MYO9B,EFNA2,CARD10,ST13,CTSG,KIAA0586,HIF1A,SFRS5,CHD8,CD40,RAE1,CSNK2A1,PGRM…
1	!	0.00171	2560	626	126	0.201	0.049	GO:0043933	BP	1	macromolecular complex subunit organization	4	RBM5,PAX7,STRAP,VIM,BCLAF1,ARID4A,TMSB10,MAP4,VAMP3,EIF2AK2,NCKAP1,RNF4,OAT,ACTN1,SCARB1,SMARCE1,PICALM,WDR62,KIFAP3,RIMS1,CD59,WNT11,PSMC5,MT3,ADD1,TPX2,FKBP1A,P2RX7,CAPN3,CARD10,ST13,SFRS5,CHD8,CD40,MAPK3,CTCF,DCTN6,FBL,PRKD2,CAV1,C1QBP,SLC6A4,PSMD11,CCND1,CDKN1B,H2AFY,ACTR3,RGS2,ACADM,PROX1,SET,TCP1,MORF4L2,USP22,DEK,AHNAK,TGM3,SNRPB,CCR7,PRMT1,RAC2,KCNA5,CHMP2A,UTP3,MYH11,ESPL1,BIN1,MYC,RAB1A…
1	!	0.00115	2387	626	120	0.192	0.05	GO:0022607	BP	1	cellular component assembly	4	RBM5,STRAP,BCLAF1,VAMP3,EIF2AK2,NCKAP1,RNF4,OAT,MYLK,MEF2A,ACTN1,PICALM,KIFAP3,RIMS1,CD59,WNT11,PSMC5,ADD1,TPX2,FKBP1A,P2RX7,CAPN3,CARD10,ST13,KIAA0586,SFRS5,CD40,SRPX,MAPK3,CTCF,ERCC2,CAV1,C1QBP,SLC6A4,PSMD11,PMP22,CDKN1B,H2AFY,ACTR3,RGS2,ACADM,PROX1,SET,TCP1,OBSL1,AHNAK,TGM3,SNRPB,CCR7,MACF1,RAC2,KCNA5,LAMA5,CHMP2A,KIF3A,MYH11,DSG1,BIN1,SDCBP,THBS1,RAB1A,SEC31A,AMIGO2,ACVRL1,RB1,GTF2A2,BAHD1,TP…
1	!	0.0332	1579	626	82	0.131	0.052	GO:0065003	BP	1	macromolecular complex assembly	5	RBM5,STRAP,BCLAF1,VAMP3,EIF2AK2,NCKAP1,RNF4,OAT,PICALM,KIFAP3,RIMS1,CD59,PSMC5,ADD1,TPX2,FKBP1A,P2RX7,CAPN3,CARD10,ST13,SFRS5,CD40,MAPK3,CTCF,CAV1,C1QBP,SLC6A4,PSMD11,CDKN1B,H2AFY,ACTR3,RGS2,ACADM,SET,TCP1,AHNAK,TGM3,SNRPB,CCR7,KCNA5,CHMP2A,MYH11,BIN1,RAB1A,SEC31A,RB1,GTF2A2,BAHD1,SMAD4,COL6A1,COL6A2,TAF1,RBMX,RPS3,ALDOA,DLG5,BCL2L11,SEC13,NRG1,PSMD4,LMOD1,CCT3,ANXA5,PSIP1,ABCA1,GREM1,GOLGA2,AR,G…
1	!	3.9e-07	2418	626	134	0.214	0.055	GO:0051704	BP	1	multi-organism process	2	HOXA11,ADIPOR2,VIM,ARID4A,POLR2B,EIF2AK2,CAMK2B,NCKAP1,MYLK,BCL3,TFRC,SCARB1,ENO1,ADCYAP1R1,XRCC5,APLP2,CAD,DNAJA1,PSMC5,PTHLH,P2RX7,CREM,CTSG,NFKBIA,CD40,RAE1,TIMP1,MAPK3,ERCC2,PBEF1,CAV1,EIF4H,ZMIZ1,C1QBP,SLC6A4,PSMD11,GTF2H1,CYP27B1,GTF2H3,TRIM38,PACRG,SPARC,IGFBP5,RGS2,F3,PROX1,SET,TCP1,STAU1,DEK,FOSB,SNRPB,CCR7,IRF5,PSMA1,ATP8B3,CHMP2A,TOP2A,CHIT1,CCNA1,DSG1,NKX2-1,BIN1,TFAP2A,IER3,RAB1A,ANX…
1	!	0.000529	834	626	56	0.089	0.067	GO:0044419	BP	1	interspecies interaction between organisms	3	VIM,POLR2B,EIF2AK2,NCKAP1,TFRC,SCARB1,XRCC5,PSMC5,CTSG,NFKBIA,RAE1,MAPK3,ERCC2,CAV1,EIF4H,C1QBP,PSMD11,GTF2H1,GTF2H3,TRIM38,PROX1,SET,TCP1,STAU1,DEK,PSMA1,CHMP2A,TOP2A,BIN1,RAB1A,RB1,GTF2A2,TAF1,RPS3,FAU,ITGB1,BCL2L11,TCEB1,RRAGA,EIF4A2,PSMD4,PSMB4,SHC1,RPL8,NXF1,PSIP1,SLC25A6,RELA,CTBP2,SIVA1,MAP3K5,RPS26,UCKL1,HSPA1A,TRIM15,PSMB3
1	!	0.000529	834	626	56	0.089	0.067	GO:0044403	BP	1	symbiosis, encompassing mutualism through parasitism	4	VIM,POLR2B,EIF2AK2,NCKAP1,TFRC,SCARB1,XRCC5,PSMC5,CTSG,NFKBIA,RAE1,MAPK3,ERCC2,CAV1,EIF4H,C1QBP,PSMD11,GTF2H1,GTF2H3,TRIM38,PROX1,SET,TCP1,STAU1,DEK,PSMA1,CHMP2A,TOP2A,BIN1,RAB1A,RB1,GTF2A2,TAF1,RPS3,FAU,ITGB1,BCL2L11,TCEB1,RRAGA,EIF4A2,PSMD4,PSMB4,SHC1,RPL8,NXF1,PSIP1,SLC25A6,RELA,CTBP2,SIVA1,MAP3K5,RPS26,UCKL1,HSPA1A,TRIM15,PSMB3
1	!	0.000949	806	626	54	0.086	0.067	GO:0044764	BP	1	multi-organism cellular process	3	VIM,POLR2B,EIF2AK2,NCKAP1,TFRC,SCARB1,XRCC5,PSMC5,NFKBIA,RAE1,MAPK3,ERCC2,CAV1,EIF4H,C1QBP,PSMD11,GTF2H1,GTF2H3,TRIM38,PROX1,SET,STAU1,DEK,PSMA1,CHMP2A,TOP2A,BIN1,RAB1A,RB1,GTF2A2,TAF1,RPS3,FAU,ITGB1,BCL2L11,TCEB1,RRAGA,EIF4A2,PSMD4,PSMB4,SHC1,RPL8,NXF1,PSIP1,SLC25A6,RELA,CTBP2,SIVA1,MAP3K5,RPS26,UCKL1,HSPA1A,TRIM15,PSMB3
1	!	0.00059	794	626	54	0.086	0.068	GO:0016032	BP	1	viral process	4	VIM,POLR2B,EIF2AK2,NCKAP1,TFRC,SCARB1,XRCC5,PSMC5,NFKBIA,RAE1,MAPK3,ERCC2,CAV1,EIF4H,C1QBP,PSMD11,GTF2H1,GTF2H3,TRIM38,PROX1,SET,STAU1,DEK,PSMA1,CHMP2A,TOP2A,BIN1,RAB1A,RB1,GTF2A2,TAF1,RPS3,FAU,ITGB1,BCL2L11,TCEB1,RRAGA,EIF4A2,PSMD4,PSMB4,SHC1,RPL8,NXF1,PSIP1,SLC25A6,RELA,CTBP2,SIVA1,MAP3K5,RPS26,UCKL1,HSPA1A,TRIM15,PSMB3
1	!	4.24e-11	11440	626	459	0.733	0.04	GO:0065007	BP	1	biological regulation	2	SEMA3F,CASP10,RBM5,HOXA11,ADIPOR2,RHBDF1,TFAP2B,MMP25,PAX7,GIPR,RABGAP1,YAF2,AKAP11,STRAP,VIM,CD44,BCLAF1,ARID4A,MAP2K3,MYO16,TNC,POLR2B,VAMP3,FOXN3,NNAT,EIF2AK2,GDI2,ATP11B,CAMK2B,NCKAP1,LTK,RNF4,EDG4,AP3D1,MYLK,PDE4A,CACNB1,IARS2,RASSF1,MEF2A,ATP11A,BCL3,ACTN1,TFRC,UBE2D1,NFATC3,ACADVL,SCARB1,SMARCE1,PICALM,CA12,ENO1,GTSE1,PAX2,EXOSC7,KIFAP3,USP33,FGFR1,PIAS2,TULP3,GNB1,ADCYAP1R1,XRCC5,RIMS1,DC…
1	!	2.82e-07	2828	626	151	0.241	0.053	GO:0065009	BP	1	regulation of molecular function	3	TFAP2B,PAX7,GIPR,RABGAP1,CD44,MAP2K3,EIF2AK2,GDI2,CAMK2B,EDG4,CACNB1,BCL3,UBE2D1,SCARB1,PICALM,PAX2,USP33,FGFR1,PIAS2,ADCYAP1R1,RIMS1,APLP2,WNT11,DNAJA1,PSMC5,MT3,ADD1,PTHLH,TPX2,FKBP1A,P2RX7,CAPN3,MYO9B,GADD45B,CRKL,CARD10,PIK3IP1,CYP2D6,AHSA1,HIF1A,NFKBIA,CD40,CSNK2A1,TIMP1,MAPK3,CTCF,CSK,MTMR9,ERCC2,PRKD2,CDC37,JAK3,CAV1,SHOC2,PPIF,MED13,PSMD11,WFS1,CCND1,GTF2H1,CYP27B1,CDKN1B,SERINC1,GLP1R,CA…
1	!	0.000155	1807	626	100	0.16	0.055	GO:0044093	BP	1	positive regulation of molecular function	4	GIPR,RABGAP1,CD44,MAP2K3,EIF2AK2,GDI2,CAMK2B,EDG4,UBE2D1,SCARB1,PICALM,USP33,FGFR1,ADCYAP1R1,WNT11,PSMC5,MT3,ADD1,TPX2,FKBP1A,P2RX7,CAPN3,MYO9B,GADD45B,CRKL,CARD10,AHSA1,HIF1A,NFKBIA,CD40,MAPK3,CSK,ERCC2,PRKD2,JAK3,CAV1,PSMD11,WFS1,CCND1,CYP27B1,CDKN1B,SERINC1,GLP1R,CAP2,TRIM38,EIF2B4,RGS2,F3,PROX1,ITPR2,PSD4,CCR7,PLEKHG3,PSMA1,PAK4,DKC1,RIN2,MYC,THBS1,GTF2A2,TPM1,PDPK1,CYR61,IGFBP3,MTDH,GSTO1,RP…
1	!	0.0283	1112	626	63	0.101	0.057	GO:0044092	BP	1	negative regulation of molecular function	4	TFAP2B,CD44,UBE2D1,PICALM,PAX2,USP33,PIAS2,APLP2,DNAJA1,PSMC5,MT3,PTHLH,FKBP1A,GADD45B,PIK3IP1,CYP2D6,NFKBIA,CSNK2A1,TIMP1,MAPK3,CSK,CAV1,PPIF,MED13,PSMD11,WFS1,CYP27B1,CDKN1B,H2AFY,RGS2,ID3,PROX1,FKBP15,SET,SERPINB6,PSMA1,NR0B2,BHLHB2,THBS1,TEGT,RB1,PDPK1,GBAS,GSTO1,EIF4A2,PSMD4,PSMB4,PRMT2,ANXA5,SPINT1,GOLGA2,PRDX2,SOX11,DRD1,SIVA1,NR2F2,PBX1,HEXIM1,MCRS1,SERPINB2,SFI1,PPP1R10,PSMB3
1	!	3.61e-08	3565	626	183	0.292	0.051	GO:0065008	BP	1	regulation of biological quality	3	SEMA3F,ADIPOR2,TFAP2B,GIPR,RABGAP1,STRAP,CD44,ARID4A,NNAT,EIF2AK2,ATP11B,CAMK2B,NCKAP1,EDG4,AP3D1,IARS2,RASSF1,ATP11A,BCL3,ACTN1,TFRC,ACADVL,SCARB1,PICALM,CA12,PAX2,EXOSC7,KIFAP3,USP33,GNB1,ADCYAP1R1,XRCC5,RIMS1,RAB21,APLP2,CAD,CD59,PSMC5,MT3,ADD1,PTHLH,P2RX7,CAPN3,DPYSL2,CTSG,HIF1A,NFKBIA,CD40,RAE1,TIMP1,MAPK3,CSK,ERCC2,SLC1A6,CDC37,JAK3,CAV1,PPIF,MED13,C1QBP,SLC6A4,PSMD11,RND2,WFS1,CCND1,CYP27B…
1	!	0.0301	1550	626	81	0.129	0.052	GO:0042592	BP	1	homeostatic process	4	ADIPOR2,TFAP2B,GIPR,RABGAP1,STRAP,ARID4A,EDG4,AP3D1,TFRC,ACADVL,SCARB1,PICALM,CA12,PAX2,GNB1,ADCYAP1R1,XRCC5,APLP2,MT3,ADD1,PTHLH,P2RX7,CAPN3,HIF1A,CD40,MAPK3,CSK,ERCC2,JAK3,CAV1,MED13,WFS1,CYP27B1,GLP1R,MPV17,IGFBP5,NFE2L2,ACADM,STAU1,AMELX,CCR7,PRMT1,RAC2,TEP1,KCNA5,DKC1,KIF3A,RAB11FIP5,MYC,ANXA7,TEGT,RB1,PDPK1,SMAD4,HTR2C,ATP6V1B2,GSTO1,CNNM2,ALDOA,ITPR1,CACNA1C,EDNRA,BCL2L11,GIP,HCRT,PIGR,CCK…
1	!	5.93e-06	2645	626	139	0.222	0.053	GO:0002376	BP	1	immune system process	2	CASP10,CD44,ARID4A,MAP2K3,EIF2AK2,CAMK2B,NCKAP1,AP3D1,MYLK,MEF2A,BCL3,ACTN1,TFRC,UBE2D1,NFATC3,PICALM,KIFAP3,FGFR1,XRCC5,CD59,PSMC5,ADD1,FKBP1A,P2RX7,CD200,MYO9B,EFNA2,CRKL,CTSG,HIF1A,NFKBIA,CD40,JAG1,MAPK3,CSK,DCTN6,ERCC2,PRKD2,CDC37,JAK3,CAV1,C1QBP,PSMD11,CYP27B1,CDKN1B,VNN1,TRIM38,ZBTB24,C7,ACTR3,IL1RL1,TPO,NFE2L2,TROVE2,PMS2,ITPR2,MYH2,SNRPB,CCR7,PRMT1,RRAS,RAC2,IRF5,PSMA1,KIF3A,TOP2A,CHIT1,T…
1	!	0.0012	1714	626	93	0.149	0.054	GO:0006955	BP	1	immune response	3	CASP10,CD44,MAP2K3,EIF2AK2,CAMK2B,NCKAP1,MEF2A,BCL3,UBE2D1,NFATC3,FGFR1,XRCC5,CD59,PSMC5,FKBP1A,P2RX7,CD200,CTSG,NFKBIA,CD40,JAG1,MAPK3,CSK,PRKD2,CDC37,JAK3,CAV1,C1QBP,PSMD11,CYP27B1,CDKN1B,VNN1,TRIM38,C7,ACTR3,IL1RL1,ITPR2,MYH2,CCR7,RAC2,IRF5,PSMA1,CHIT1,TRAFD1,CD164,DHX9,ENPP2,THBS1,PDPK1,ZEB1,FAU,ITGB1,ITPR1,CAMK4,CD8A,VSIG4,NRG1,CD1C,PSMD4,PSMB4,SHC1,MAPKAPK2,PIGR,CXCL5,PRKACG,C2,OTUB1,RBPJ,I…
1	!	0.0216	1126	626	64	0.102	0.057	GO:0045087	BP	1	innate immune response	4	CASP10,CD44,MAP2K3,EIF2AK2,CAMK2B,NCKAP1,MEF2A,UBE2D1,NFATC3,FGFR1,XRCC5,CD59,PSMC5,P2RX7,NFKBIA,MAPK3,CSK,CDC37,JAK3,CAV1,C1QBP,PSMD11,CYP27B1,CDKN1B,VNN1,TRIM38,C7,ACTR3,ITPR2,MYH2,IRF5,PSMA1,TRAFD1,DHX9,PDPK1,FAU,ITPR1,CAMK4,VSIG4,NRG1,PSMD4,PSMB4,SHC1,MAPKAPK2,PRKACG,C2,IRF2,FOS,RELA,RPS6KB2,BAIAP2,CIITA,GRIN2A,TUBB,PCBP2,MAP3K5,HIST1H2BK,HSPA1A,AIF1,TRIM15,HLA-G,ARPC4,DDOST,PSMB3
1	!	4.88e-14	7114	626	332	0.53	0.047	GO:0032501	BP	1	multicellular organismal process	2	SEMA3F,CASP10,HOXA11,ADIPOR2,TFAP2B,MMP25,PAX7,GIPR,RABGAP1,STRAP,VIM,CD44,ARID4A,MAP2K3,MYO16,TNC,POLR2B,MAP4,NNAT,EIF2AK2,CAMK2B,NCKAP1,LTK,AP3D1,OAT,MYLK,PDE4A,CACNB1,MEF2A,BCL3,TCOF1,ACTN1,TFRC,NFATC3,ACADVL,SCARB1,SMARCE1,PICALM,WDR62,PAX2,KIFAP3,USP33,FGFR1,PIAS2,TULP3,GNB1,ADCYAP1R1,XRCC5,RIMS1,DCT,RAB21,APLP2,CAD,CD59,WNT11,DNAJA1,PSMC5,MT3,ADD1,PTHLH,FKBP1A,P2RX7,CAPN3,DPYSL2,CREM,EFNA2,…
1	!	2.69e-15	13749	626	535	0.855	0.039	GO:0044699	BP	1	single-organism process	2	SEMA3F,CASP10,RBM5,HOXA11,ADIPOR2,RHBDF1,TFAP2B,MMP25,PAX7,GIPR,RABGAP1,AKAP11,STRAP,VIM,CD44,BCLAF1,ARID4A,MAP2K3,TMSB10,MYO16,TNC,POLR2B,MAP4,H6PD,VAMP3,FOXN3,NNAT,EIF2AK2,GDI2,ATP11B,CAMK2B,ZC3H11A,NCKAP1,MON2,LTK,RNF4,EDG4,AP3D1,OAT,MYLK,PDE4A,CACNB1,IARS2,RASSF1,MEF2A,ATP11A,BCL3,PIGB,TCOF1,ACTN1,TFRC,UBE2D1,NFATC3,ACADVL,SCARB1,SMARCE1,ABCB11,PICALM,CA12,ENO1,GTSE1,SLC25A3,WDR62,PAX2,KIFAP3…
1	!	1.43e-16	1982	626	141	0.225	0.071	GO:0016265	BP	1	death	3	CASP10,RBM5,TFAP2B,PAX7,VIM,CD44,BCLAF1,MAP2K3,EIF2AK2,CAMK2B,NCKAP1,LTK,MEF2A,BCL3,ACTN1,PICALM,PAX2,KIFAP3,FGFR1,GNB1,ADCYAP1R1,CD59,WNT11,DNAJA1,PSMC5,MT3,ADD1,TPX2,P2RX7,CAPN3,GADD45B,CARD10,HIF1A,CHD8,NFKBIA,CD40,CSNK2A1,SRPX,TIMP1,MAPK3,EEF1D,ERCC2,PRKD2,JAK3,CAV1,MET,PPIF,C1QBP,PSMD11,PMP22,WFS1,TRIM2,CBL,CDKN1B,VNN1,PACRG,BNIP1,RTN4,FHL2,NFE2L2,ID3,F3,SET,TCP1,CCR7,ATF4,IRF5,PSMA1,PAK4,CH…
1	!	1.06e-12	6288	626	299	0.478	0.048	GO:0044700	BP	1	single organism signaling	3	SEMA3F,CASP10,ADIPOR2,RHBDF1,TFAP2B,GIPR,RABGAP1,AKAP11,STRAP,VIM,CD44,BCLAF1,MAP2K3,TNC,VAMP3,NNAT,EIF2AK2,GDI2,CAMK2B,NCKAP1,LTK,RNF4,EDG4,MYLK,PDE4A,CACNB1,RASSF1,MEF2A,BCL3,UBE2D1,NFATC3,ACADVL,SCARB1,GTSE1,PAX2,KIFAP3,USP33,FGFR1,PIAS2,TULP3,GNB1,ADCYAP1R1,RIMS1,RAB21,APLP2,CD59,WNT11,DNAJA1,PSMC5,MT3,ADD1,PTHLH,FKBP1A,P2RX7,CAPN3,DPYSL2,CREM,MYO9B,EFNA2,GADD45B,CRKL,CARD10,PIK3IP1,KIAA0586,…
1	!	1.22e-08	1948	626	119	0.19	0.061	GO:0008283	BP	1	cell proliferation	3	RBM5,RHBDF1,TFAP2B,PAX7,STRAP,MYO16,TNC,EIF2AK2,LTK,PICALM,PAX2,KIFAP3,FGFR1,GNB1,XRCC5,DCT,CD59,WNT11,MT3,PTHLH,TPX2,P2RX7,CDV3,CRKL,HIF1A,NFKBIA,CD40,CSNK2A1,JAG1,SRPX,TIMP1,CSK,ERCC2,PRKD2,JAK3,PBEF1,CAV1,MET,ZMIZ1,SLC6A4,CCND1,CYP27B1,CDKN1B,SPARC,IGFBP5,IL1RL1,ETV3,F3,PROX1,KLF9,AMELX,RAC2,KCNA5,PAK4,LAMA5,DKC1,KIF3A,TES,CD164,BIN1,YME1L1,MYC,TFAP2A,SULF1,THBS1,ANXA7,LGR5,ACVRL1,BRCA2,RB1,TP…
1	!	0.000193	340	626	32	0.051	0.094	GO:0050673	BP	1	epithelial cell proliferation	4	STRAP,PAX2,HIF1A,PRKD2,CAV1,CCND1,CDKN1B,SPARC,IGFBP5,F3,PROX1,KLF9,KIF3A,MYC,SULF1,THBS1,LGR5,ACVRL1,BRCA2,RB1,IGFBP4,IGFBP3,MKI67,IHH,AR,CD34,SOX11,SOX2,TBX1,TACSTD2,NR2F2,PDCD6
1	!	1.4e-14	6858	626	325	0.519	0.047	GO:0044707	BP	1	single-multicellular organism process	3	SEMA3F,CASP10,HOXA11,ADIPOR2,TFAP2B,MMP25,PAX7,GIPR,RABGAP1,STRAP,VIM,CD44,ARID4A,MAP2K3,MYO16,TNC,POLR2B,MAP4,NNAT,EIF2AK2,CAMK2B,NCKAP1,LTK,AP3D1,OAT,MYLK,PDE4A,CACNB1,MEF2A,BCL3,TCOF1,ACTN1,TFRC,NFATC3,ACADVL,SCARB1,SMARCE1,PICALM,WDR62,PAX2,KIFAP3,USP33,FGFR1,PIAS2,TULP3,GNB1,ADCYAP1R1,XRCC5,RIMS1,DCT,RAB21,APLP2,CAD,CD59,WNT11,PSMC5,MT3,ADD1,PTHLH,FKBP1A,P2RX7,CAPN3,DPYSL2,CREM,EFNA2,GADD45B…
1	!	0.00689	218	626	22	0.035	0.101	GO:0090130	BP	1	tissue migration	4	STRAP,SCARB1,HIF1A,PRKD2,MET,SPARC,PROX1,MACF1,ENPP2,THBS1,ACVRL1,PDPK1,ITGB1,ACTG2,BMP10,T,GREM1,TACSTD2,NR2F2,EMP2,INSL3,PDCD6
1	!	0.000914	364	626	32	0.051	0.088	GO:0001503	BP	1	ossification	4	TNC,FGFR1,PIAS2,WNT11,PTHLH,P2RX7,ERH,HIF1A,JAG1,CHRDL1,ERCC2,FBL,CYP27B1,SPARC,IGFBP5,FHL2,ID3,AMELX,DHX9,TFAP2A,COL6A1,HSPG2,CYR61,IGFBP3,RBMX,IHH,GREM1,RBPJ,SOX11,SOX2,PBX1,NBR1
1	!	2.25e-18	5764	626	298	0.476	0.052	GO:0044767	BP	1	single-organism developmental process	3	SEMA3F,CASP10,HOXA11,ADIPOR2,TFAP2B,MMP25,PAX7,GIPR,RABGAP1,STRAP,VIM,CD44,ARID4A,MYO16,TNC,POLR2B,MAP4,VAMP3,NNAT,EIF2AK2,CAMK2B,NCKAP1,LTK,AP3D1,MYLK,CACNB1,MEF2A,BCL3,TCOF1,ACTN1,TFRC,NFATC3,ACADVL,SMARCE1,PICALM,WDR62,PAX2,USP33,FGFR1,PIAS2,TULP3,GNB1,ADCYAP1R1,XRCC5,RIMS1,DCT,RAB21,APLP2,CAD,WNT11,PSMC5,MT3,ADD1,PTHLH,FKBP1A,P2RX7,CAPN3,DPYSL2,CREM,MYO9B,EFNA2,GADD45B,CRKL,KIAA0586,ERH,HIF1A…
1	!	5.87e-06	712	626	55	0.088	0.077	GO:0060322	BP	1	head development	4	MYO16,NNAT,WDR62,PAX2,FGFR1,TULP3,DCT,APLP2,MT3,DPYSL2,EFNA2,HIF1A,CHD8,CSK,SLC6A4,RTN4,PROX1,HOXB1,RRAS,KIF3A,SLC6A11,UTP3,YWHAQ,LDHA,FAIM2,NKX2-1,TBR1,ATIC,BRCA2,HSPG2,TBX19,INA,ITGB1,DLG5,EDNRA,BCL2L11,AFF2,NRG1,HTR6,CCKAR,IHH,TGFBR2,RYK,RBPJ,ARF4,SSTR2,AATK,SOX2,GRIN2A,TBX1,ALDH1A3,DRD1,NR2F2,COL4A1,NCOA6
1	!	0.00336	584	626	42	0.067	0.072	GO:0061061	BP	1	muscle structure development	4	PAX7,MYLK,MEF2A,NFATC3,FGFR1,FKBP1A,CAPN3,JAG1,CAV1,AEBP1,IGFBP5,FHL2,ACADM,ID3,PROX1,MORF4L2,OBSL1,LAMA5,MYH11,CD164,BIN1,RB1,TPM1,IGFBP3,ZEB1,ITGB1,SORBS2,NRG1,LMNA,PDLIM5,BMP10,LMOD1,T,GREM1,RBPJ,FOS,SOX11,TBX1,NR2F2,LAMA2,SVIL,MAP3K5
1	!	1.37e-17	4956	626	266	0.425	0.054	GO:0007275	BP	1	multicellular organismal development	4	SEMA3F,CASP10,HOXA11,ADIPOR2,TFAP2B,MMP25,PAX7,GIPR,STRAP,VIM,CD44,ARID4A,MYO16,TNC,MAP4,NNAT,EIF2AK2,CAMK2B,NCKAP1,LTK,AP3D1,MYLK,CACNB1,MEF2A,BCL3,TCOF1,ACTN1,TFRC,NFATC3,SMARCE1,PICALM,WDR62,PAX2,USP33,FGFR1,TULP3,GNB1,ADCYAP1R1,XRCC5,RIMS1,DCT,RAB21,APLP2,CAD,WNT11,PSMC5,MT3,ADD1,PTHLH,FKBP1A,P2RX7,CAPN3,DPYSL2,CREM,EFNA2,GADD45B,CRKL,HIF1A,CHD8,NFKBIA,CD40,CSNK2A1,JAG1,PGRMC1,CHRDL1,TIMP1,MA…
1	!	4.47e-22	4380	626	256	0.409	0.058	GO:0048731	BP	1	system development	5	SEMA3F,CASP10,HOXA11,ADIPOR2,TFAP2B,MMP25,PAX7,GIPR,STRAP,VIM,CD44,ARID4A,MYO16,TNC,MAP4,NNAT,EIF2AK2,CAMK2B,NCKAP1,LTK,AP3D1,MYLK,CACNB1,MEF2A,BCL3,TCOF1,ACTN1,TFRC,NFATC3,SMARCE1,PICALM,WDR62,PAX2,USP33,FGFR1,TULP3,GNB1,XRCC5,RIMS1,DCT,RAB21,APLP2,CAD,WNT11,PSMC5,MT3,ADD1,PTHLH,FKBP1A,P2RX7,CAPN3,DPYSL2,EFNA2,CRKL,HIF1A,CHD8,NFKBIA,CD40,CSNK2A1,JAG1,PGRMC1,CHRDL1,TIMP1,MAPK3,CSK,ERCC2,TBCB,PRKD…
1	!	8.08e-07	913	626	67	0.107	0.073	GO:0072359	BP	1	circulatory system development	6	ADIPOR2,TFAP2B,NCKAP1,MYLK,MEF2A,NFATC3,FGFR1,CAD,WNT11,FKBP1A,CRKL,HIF1A,JAG1,PRKD2,CAV1,ZMIZ1,SPARC,RTN4,FHL2,ACADM,ID3,F3,PROX1,OBSL1,RRAS,LAMA5,KIF3A,MYH11,ALPK3,ENPP2,SULF1,THBS1,ACVRL1,TPM1,TCF25,SMAD4,HSPG2,CYR61,MTDH,ITGB1,EDNRA,PDLIM3,SORBS2,NRG1,SHC1,LMNA,PDLIM5,BMP10,IHH,TGFBR2,HPGD,T,SPINT1,FBN1,GREM1,RBPJ,DHCR7,CD34,SOX11,TBX1,NR2F2,HEXIM1,COL4A1,NCOA6,COL15A1,EMP2,PDCD6
1	!	7.49e-12	2363	626	146	0.233	0.062	GO:0007399	BP	1	nervous system development	6	SEMA3F,TFAP2B,PAX7,VIM,MYO16,TNC,MAP4,NNAT,CAMK2B,NCKAP1,LTK,CACNB1,MEF2A,SMARCE1,PICALM,WDR62,PAX2,USP33,FGFR1,TULP3,XRCC5,RIMS1,DCT,RAB21,APLP2,WNT11,PSMC5,MT3,DPYSL2,EFNA2,HIF1A,CHD8,CSNK2A1,JAG1,PGRMC1,CHRDL1,MAPK3,CSK,ERCC2,TBCB,JAK3,CAV1,MET,RHEB,SLC6A4,PSMD11,RND2,PMP22,CAP2,VNN1,ADAM23,ACTR3,EIF2B4,RTN4,ID3,PROX1,HOXB1,OBSL1,PRMT1,RRAS,MACF1,RNF6,RAC2,PSMA1,COX7B,KIF3A,SLC6A11,UTP3,MYH11,…
1	!	1.14e-06	323	626	35	0.056	0.108	GO:0001655	BP	1	urogenital system development	6	HOXA11,TFAP2B,CD44,TNC,PAX2,FGFR1,WNT11,JAG1,WFS1,CDKN1B,MPV17,ID3,PROX1,HOXC11,LAMA5,KIF3A,MYC,TFAP2A,SULF1,LGR5,SMAD4,DLG5,BCL2L11,FBN1,GREM1,AR,CD34,SOX11,TACSTD2,PBX1,GCNT1,COL4A1,IFT140,FOXD1,CUX1
1	!	0.00831	502	626	37	0.059	0.074	GO:0001501	BP	1	skeletal system development	6	HOXA11,PAX7,CD44,TCOF1,FGFR1,TULP3,WNT11,PTHLH,P2RX7,HIF1A,TIMP1,MAPK3,AEBP1,SPARC,HOXB1,HOXC11,AMELX,TFAP2A,SULF1,THBS1,ACVRL1,IGFBP4,HSPG2,CYR61,ZEB1,BMP10,IHH,TGFBR2,RYK,T,FBN1,GREM1,RELA,SOX11,TBX1,PBX1,IFT140
1	!	7.7e-18	3094	626	193	0.308	0.062	GO:0048513	BP	1	organ development	6	SEMA3F,CASP10,HOXA11,ADIPOR2,TFAP2B,MMP25,PAX7,GIPR,STRAP,VIM,CD44,ARID4A,MYO16,TNC,NNAT,EIF2AK2,NCKAP1,AP3D1,MYLK,MEF2A,BCL3,ACTN1,TFRC,NFATC3,PICALM,WDR62,PAX2,FGFR1,TULP3,GNB1,XRCC5,DCT,APLP2,CAD,WNT11,MT3,ADD1,PTHLH,FKBP1A,P2RX7,CAPN3,DPYSL2,EFNA2,CRKL,HIF1A,CHD8,NFKBIA,JAG1,CHRDL1,TIMP1,MAPK3,CSK,ERCC2,JAK3,CAV1,RHEB,AEBP1,ZMIZ1,SLC6A4,WFS1,CCND1,CYP27B1,CDKN1B,VNN1,ZBTB24,SPARC,H2AFY,MPV17,…
1	!	0.00921	239	626	23	0.037	0.096	GO:0060485	BP	1	mesenchyme development	7	SEMA3F,STRAP,NCKAP1,PAX2,FGFR1,WNT11,HIF1A,JAG1,RTN4,AMELX,LAMA5,NKX2-1,MYC,THBS1,SMAD4,EDNRA,NRG1,ACTG2,GREM1,RBPJ,SOX11,TBX1,S100A4
1	!	0.00806	187	626	20	0.032	0.107	GO:0051216	BP	1	cartilage development	7	HOXA11,PAX7,CD44,FGFR1,WNT11,PTHLH,HIF1A,TIMP1,MAPK3,AMELX,SULF1,THBS1,ACVRL1,HSPG2,CYR61,ZEB1,BMP10,IHH,GREM1,RELA
1	!	0.0285	835	626	51	0.081	0.061	GO:0002520	BP	1	immune system development	6	CASP10,ARID4A,EIF2AK2,AP3D1,BCL3,ACTN1,TFRC,NFATC3,PICALM,XRCC5,ADD1,EFNA2,CRKL,HIF1A,NFKBIA,CD40,JAG1,ERCC2,JAK3,VNN1,ZBTB24,TPO,NFE2L2,TROVE2,PMS2,CCR7,PRMT1,RRAS,TOP2A,CD164,MYC,BRCA2,RB1,ZEB1,MPZL2,ITGB1,CAMK4,BCL2L11,CD8A,IHH,TGFBR2,PRDX2,RBPJ,FOS,CD34,FUT7,TBX1,PBX1,PDCD1,NCOA6,HLA-G
1	!	8.08e-07	913	626	67	0.107	0.073	GO:0072358	BP	1	cardiovascular system development	6	ADIPOR2,TFAP2B,NCKAP1,MYLK,MEF2A,NFATC3,FGFR1,CAD,WNT11,FKBP1A,CRKL,HIF1A,JAG1,PRKD2,CAV1,ZMIZ1,SPARC,RTN4,FHL2,ACADM,ID3,F3,PROX1,OBSL1,RRAS,LAMA5,KIF3A,MYH11,ALPK3,ENPP2,SULF1,THBS1,ACVRL1,TPM1,TCF25,SMAD4,HSPG2,CYR61,MTDH,ITGB1,EDNRA,PDLIM3,SORBS2,NRG1,SHC1,LMNA,PDLIM5,BMP10,IHH,TGFBR2,HPGD,T,SPINT1,FBN1,GREM1,RBPJ,DHCR7,CD34,SOX11,TBX1,NR2F2,HEXIM1,COL4A1,NCOA6,COL15A1,EMP2,PDCD6
1	!	6.83e-08	902	626	69	0.11	0.076	GO:0007417	BP	1	central nervous system development	6	SEMA3F,PAX7,VIM,MYO16,NNAT,NCKAP1,WDR62,PAX2,FGFR1,TULP3,DCT,APLP2,MT3,DPYSL2,EFNA2,HIF1A,CHD8,CSK,ERCC2,RHEB,SLC6A4,VNN1,ADAM23,EIF2B4,RTN4,ID3,PROX1,HOXB1,COX7B,KIF3A,SLC6A11,UTP3,YWHAQ,LDHA,FAIM2,NKX2-1,TBR1,BIN1,TFAP2A,ATIC,BRCA2,HSPG2,TBX19,TAGLN3,ZEB1,INA,ITGB1,DLG5,BCL2L11,AFF2,NRG1,HTR6,CCKAR,TGFBR2,RYK,RBPJ,ARF4,SOX11,SSTR2,AATK,SOX2,GRIN2A,TBX1,KCNQ3,ALDH1A3,DRD1,NR2F2,COL4A1,NCOA6
1	!	2.44e-06	284	626	32	0.051	0.113	GO:0072001	BP	1	renal system development	6	HOXA11,TFAP2B,CD44,PAX2,FGFR1,WNT11,JAG1,WFS1,MPV17,ID3,PROX1,HOXC11,LAMA5,KIF3A,MYC,TFAP2A,SULF1,LGR5,SMAD4,DLG5,BCL2L11,FBN1,GREM1,CD34,SOX11,TACSTD2,PBX1,GCNT1,COL4A1,IFT140,FOXD1,CUX1
1	!	0.00153	587	626	43	0.069	0.073	GO:0001944	BP	1	vasculature development	6	ADIPOR2,TFAP2B,MYLK,NFATC3,FGFR1,WNT11,CRKL,HIF1A,JAG1,PRKD2,CAV1,ZMIZ1,SPARC,F3,PROX1,RRAS,LAMA5,ENPP2,SULF1,THBS1,ACVRL1,HSPG2,CYR61,MTDH,ITGB1,EDNRA,SHC1,IHH,TGFBR2,HPGD,T,SPINT1,GREM1,RBPJ,DHCR7,CD34,TBX1,NR2F2,COL4A1,NCOA6,COL15A1,EMP2,PDCD6
1	!	1.42e-06	608	626	51	0.081	0.084	GO:0035295	BP	1	tube development	5	HOXA11,TFAP2B,PAX7,CD44,NCKAP1,NFATC3,PAX2,FGFR1,TULP3,WNT11,PTHLH,HIF1A,CHD8,JAG1,MAPK3,PRKD2,MET,SPARC,IGFBP5,PROX1,LAMA5,KIF3A,NKX2-1,MYC,LGR5,ACVRL1,TEGT,RB1,SMAD4,ZEB1,ST14,DLG5,EDNRA,BCL2L11,IHH,TGFBR2,T,SPINT1,GREM1,RBPJ,AR,DHCR7,SOX11,TBX1,TACSTD2,PBX1,COL4A1,IFT140,TGM2,FOXD1,CUX1
1	!	0.00137	97	626	15	0.024	0.155	GO:0061326	BP	1	renal tubule development	6	HOXA11,TFAP2B,CD44,PAX2,WNT11,JAG1,LAMA5,MYC,LGR5,SMAD4,GREM1,TACSTD2,PBX1,COL4A1,FOXD1
1	!	1.54e-09	609	626	57	0.091	0.094	GO:0048729	BP	1	tissue morphogenesis	4	HOXA11,TFAP2B,PAX7,CD44,TNC,NCKAP1,MYLK,NFATC3,PAX2,FGFR1,TULP3,WNT11,PTHLH,FKBP1A,HIF1A,JAG1,PRKD2,MET,IGFBP5,PROX1,TGM3,MACF1,LAMA5,KIF3A,NKX2-1,MYC,TFAP2A,SULF1,LGR5,ACVRL1,TPM1,SMAD4,CYR61,ST14,ITGB1,DLG5,EDNRA,NRG1,ACTG2,BMP10,IHH,TGFBR2,T,SPINT1,GREM1,RBPJ,AR,SOX11,TBX1,ALDH1A3,TACSTD2,PBX1,GCNT1,COL4A1,TGM2,TRIM15,FOXD1
1	!	7.14e-07	469	626	44	0.07	0.094	GO:0002009	BP	1	morphogenesis of an epithelium	5	HOXA11,CD44,TNC,NCKAP1,NFATC3,PAX2,FGFR1,TULP3,WNT11,PTHLH,HIF1A,JAG1,PRKD2,MET,IGFBP5,PROX1,TGM3,LAMA5,KIF3A,NKX2-1,MYC,TFAP2A,SULF1,LGR5,ACVRL1,SMAD4,CYR61,ST14,DLG5,EDNRA,IHH,TGFBR2,T,SPINT1,GREM1,RBPJ,AR,SOX11,ALDH1A3,TACSTD2,PBX1,COL4A1,TGM2,FOXD1
1	!	8.63e-06	206	626	26	0.042	0.126	GO:0001763	BP	1	morphogenesis of a branching structure	4	HOXA11,CD44,NFATC3,PAX2,FGFR1,MET,RTN4,PROX1,LAMA5,NKX2-1,MYC,SULF1,SMAD4,ST14,DLG5,EDNRA,IHH,TGFBR2,SPINT1,GREM1,AR,TACSTD2,PBX1,COL4A1,TGM2,FOXD1
1	!	9.08e-06	192	626	25	0.04	0.13	GO:0061138	BP	1	morphogenesis of a branching epithelium	5	HOXA11,CD44,NFATC3,PAX2,FGFR1,MET,PROX1,LAMA5,NKX2-1,MYC,SULF1,SMAD4,ST14,DLG5,EDNRA,IHH,TGFBR2,SPINT1,GREM1,AR,TACSTD2,PBX1,COL4A1,TGM2,FOXD1
1	!	0.0249	1014	626	59	0.094	0.058	GO:0009790	BP	1	embryo development	4	SEMA3F,HOXA11,PAX7,NCKAP1,PAX2,FGFR1,TULP3,WNT11,ADD1,HIF1A,CHD8,ERCC2,ZMIZ1,TPO,NFE2L2,ID3,PROX1,HOXB1,HOXC11,USP22,PRMT1,MACF1,LAMA5,KIF3A,TOP2A,SCEL,TFAP2A,SULF1,ACVRL1,BRCA2,SMAD4,COL6A1,HSPG2,CYR61,ZEB1,ST14,ITGB1,EDNRA,BCL2L11,NRG1,IHH,TGFBR2,T,SPINT1,FBN1,GREM1,RBPJ,AR,SOX11,SOX2,TBX1,ALDH1A3,NR2F2,PBX1,IFT140,LAMA2,NCOA6,TRIM15,INSL3
1	!	0.0225	630	626	42	0.067	0.067	GO:0009792	BP	1	embryo development ending in birth or egg hatching	5	HOXA11,PAX7,NCKAP1,PAX2,FGFR1,TULP3,WNT11,ADD1,HIF1A,CHD8,ERCC2,ZMIZ1,PROX1,HOXB1,HOXC11,PRMT1,KIF3A,TFAP2A,SULF1,ACVRL1,BRCA2,SMAD4,HSPG2,CYR61,ZEB1,ST14,ITGB1,EDNRA,BCL2L11,IHH,TGFBR2,T,SPINT1,RBPJ,AR,SOX11,TBX1,NR2F2,PBX1,IFT140,NCOA6,INSL3
1	!	0.0165	622	626	42	0.067	0.068	GO:0043009	BP	1	chordate embryonic development	6	HOXA11,PAX7,NCKAP1,PAX2,FGFR1,TULP3,WNT11,ADD1,HIF1A,CHD8,ERCC2,ZMIZ1,PROX1,HOXB1,HOXC11,PRMT1,KIF3A,TFAP2A,SULF1,ACVRL1,BRCA2,SMAD4,HSPG2,CYR61,ZEB1,ST14,ITGB1,EDNRA,BCL2L11,IHH,TGFBR2,T,SPINT1,RBPJ,AR,SOX11,TBX1,NR2F2,PBX1,IFT140,NCOA6,INSL3
1	!	0.013	130	626	16	0.026	0.123	GO:0048706	BP	1	embryonic skeletal system development	7	HOXA11,PAX7,TULP3,WNT11,HOXB1,HOXC11,TFAP2A,SULF1,HSPG2,ZEB1,IHH,TGFBR2,T,SOX11,TBX1,PBX1
1	!	3.2e-06	369	626	37	0.059	0.1	GO:0035239	BP	1	tube morphogenesis	4	HOXA11,CD44,NCKAP1,NFATC3,PAX2,TULP3,WNT11,PTHLH,HIF1A,PRKD2,MET,LAMA5,KIF3A,NKX2-1,MYC,LGR5,ACVRL1,SMAD4,ZEB1,ST14,DLG5,EDNRA,BCL2L11,IHH,TGFBR2,T,SPINT1,GREM1,RBPJ,AR,SOX11,TBX1,TACSTD2,PBX1,COL4A1,TGM2,FOXD1
1	!	2.36e-05	328	626	33	0.053	0.101	GO:0060562	BP	1	epithelial tube morphogenesis	5	HOXA11,CD44,NCKAP1,NFATC3,PAX2,TULP3,WNT11,PTHLH,HIF1A,PRKD2,MET,LAMA5,KIF3A,NKX2-1,MYC,LGR5,ACVRL1,SMAD4,ST14,DLG5,EDNRA,IHH,TGFBR2,T,SPINT1,GREM1,RBPJ,AR,SOX11,TACSTD2,PBX1,COL4A1,FOXD1
1	!	0.00383	79	626	13	0.021	0.165	GO:0061333	BP	1	renal tubule morphogenesis	6	HOXA11,CD44,PAX2,WNT11,LAMA5,MYC,LGR5,SMAD4,GREM1,TACSTD2,PBX1,COL4A1,FOXD1
1	!	0.00243	158	626	19	0.03	0.12	GO:0048754	BP	1	branching morphogenesis of an epithelial tube	5	HOXA11,CD44,NFATC3,PAX2,MET,LAMA5,NKX2-1,MYC,SMAD4,DLG5,EDNRA,IHH,TGFBR2,GREM1,AR,TACSTD2,PBX1,COL4A1,FOXD1
1	!	0.0402	435	626	32	0.051	0.074	GO:0048732	BP	1	gland development	4	CD44,TNC,NFATC3,FGFR1,CAD,WNT11,PTHLH,CRKL,HIF1A,CAV1,CCND1,CDKN1B,IGFBP5,ACADM,PROX1,LAMA5,NKX2-1,SULF1,BRCA2,SMAD4,TBX19,MKI67,BCL2L11,NRG1,PRDX2,RBPJ,AR,RELA,SOX2,TBX1,PBX1,TGM2
1	!	4.03e-07	939	626	69	0.11	0.073	GO:0009887	BP	1	organ morphogenesis	4	HOXA11,TFAP2B,MMP25,PAX7,CD44,TNC,NCKAP1,MYLK,PAX2,FGFR1,TULP3,WNT11,PTHLH,FKBP1A,P2RX7,CRKL,HIF1A,JAG1,MAPK3,CAV1,ZMIZ1,SLC6A4,RTN4,IGFBP5,FHL2,ID3,PROX1,HOXB1,HOXC11,AMELX,LAMA5,KIF3A,NKX2-1,TBR1,MYC,TFAP2A,SULF1,THBS1,TPM1,SMAD4,HSPG2,CYR61,ZEB1,MKI67,DLG5,BCL2L11,NRG1,ACTG2,BMP10,IHH,TGFBR2,RYK,T,FBN1,GREM1,RBPJ,AR,RELA,CD34,SOX11,TBX1,ALDH1A3,TACSTD2,SIX6,PBX1,GCNT1,IFT140,TGM2,FOXD1
1	!	2.33e-08	473	626	47	0.075	0.099	GO:0007507	BP	1	heart development	4	ADIPOR2,NCKAP1,MEF2A,NFATC3,FGFR1,CAD,WNT11,FKBP1A,CRKL,HIF1A,JAG1,ZMIZ1,SPARC,RTN4,FHL2,ACADM,ID3,PROX1,OBSL1,KIF3A,MYH11,ALPK3,THBS1,TPM1,TCF25,SMAD4,HSPG2,CYR61,ITGB1,EDNRA,PDLIM3,SORBS2,NRG1,SHC1,LMNA,PDLIM5,BMP10,IHH,TGFBR2,T,FBN1,GREM1,RBPJ,SOX11,TBX1,HEXIM1,NCOA6
1	!	0.0465	176	626	18	0.029	0.102	GO:0048738	BP	1	cardiac muscle tissue development	5	MEF2A,FGFR1,FKBP1A,FHL2,ACADM,PROX1,OBSL1,MYH11,TPM1,HSPG2,ITGB1,SORBS2,NRG1,LMNA,PDLIM5,BMP10,GREM1,RBPJ
1	!	3.48e-05	267	626	29	0.046	0.109	GO:0001822	BP	1	kidney development	4	HOXA11,TFAP2B,CD44,PAX2,FGFR1,WNT11,JAG1,WFS1,MPV17,ID3,PROX1,HOXC11,LAMA5,KIF3A,MYC,TFAP2A,SULF1,SMAD4,DLG5,BCL2L11,FBN1,GREM1,CD34,SOX11,TACSTD2,PBX1,GCNT1,FOXD1,CUX1
1	!	0.000517	564	626	43	0.069	0.076	GO:0001568	BP	1	blood vessel development	4	ADIPOR2,TFAP2B,MYLK,NFATC3,FGFR1,WNT11,CRKL,HIF1A,JAG1,PRKD2,CAV1,ZMIZ1,SPARC,F3,PROX1,RRAS,LAMA5,ENPP2,SULF1,THBS1,ACVRL1,HSPG2,CYR61,MTDH,ITGB1,EDNRA,SHC1,IHH,TGFBR2,HPGD,T,SPINT1,GREM1,RBPJ,DHCR7,CD34,TBX1,NR2F2,COL4A1,NCOA6,COL15A1,EMP2,PDCD6
1	!	3.97e-05	671	626	51	0.081	0.076	GO:0007420	BP	1	brain development	4	MYO16,NNAT,WDR62,PAX2,FGFR1,TULP3,DCT,APLP2,MT3,DPYSL2,EFNA2,HIF1A,CHD8,CSK,SLC6A4,RTN4,PROX1,HOXB1,KIF3A,SLC6A11,UTP3,YWHAQ,LDHA,FAIM2,NKX2-1,TBR1,ATIC,BRCA2,HSPG2,TBX19,INA,ITGB1,DLG5,BCL2L11,AFF2,NRG1,HTR6,CCKAR,TGFBR2,RYK,RBPJ,ARF4,SSTR2,AATK,SOX2,GRIN2A,ALDH1A3,DRD1,NR2F2,COL4A1,NCOA6
1	!	0.0175	133	626	16	0.026	0.12	GO:0072006	BP	1	nephron development	4	HOXA11,TFAP2B,CD44,PAX2,WNT11,JAG1,MPV17,LAMA5,MYC,SULF1,SMAD4,GREM1,CD34,TACSTD2,PBX1,FOXD1
1	!	0.0309	109	626	14	0.022	0.128	GO:0072009	BP	1	nephron epithelium development	5	HOXA11,TFAP2B,CD44,PAX2,WNT11,JAG1,LAMA5,MYC,SMAD4,GREM1,CD34,TACSTD2,PBX1,FOXD1
1	!	0.028	94	626	13	0.021	0.138	GO:0072080	BP	1	nephron tubule development	6	HOXA11,TFAP2B,CD44,PAX2,WNT11,JAG1,LAMA5,MYC,SMAD4,GREM1,TACSTD2,PBX1,FOXD1
1	!	0.000988	498	626	39	0.062	0.078	GO:0048514	BP	1	blood vessel morphogenesis	4	ADIPOR2,TFAP2B,MYLK,NFATC3,FGFR1,WNT11,HIF1A,JAG1,PRKD2,CAV1,ZMIZ1,SPARC,F3,PROX1,RRAS,LAMA5,ENPP2,SULF1,THBS1,ACVRL1,HSPG2,CYR61,MTDH,ITGB1,EDNRA,SHC1,IHH,TGFBR2,HPGD,T,GREM1,RBPJ,CD34,TBX1,NR2F2,COL4A1,COL15A1,EMP2,PDCD6
1	!	4.97e-13	12483	626	495	0.791	0.04	GO:0044763	BP	1	single-organism cellular process	3	SEMA3F,CASP10,RBM5,HOXA11,ADIPOR2,RHBDF1,TFAP2B,MMP25,PAX7,GIPR,RABGAP1,AKAP11,STRAP,VIM,CD44,BCLAF1,ARID4A,MAP2K3,TMSB10,MYO16,TNC,POLR2B,MAP4,H6PD,VAMP3,FOXN3,NNAT,EIF2AK2,GDI2,ATP11B,CAMK2B,NCKAP1,LTK,RNF4,EDG4,AP3D1,OAT,MYLK,PDE4A,CACNB1,IARS2,RASSF1,MEF2A,ATP11A,BCL3,PIGB,ACTN1,TFRC,UBE2D1,NFATC3,ACADVL,SCARB1,SMARCE1,ABCB11,PICALM,CA12,ENO1,GTSE1,SLC25A3,WDR62,PAX2,KIFAP3,MCM6,USP33,FGFR1,P…
1	!	1.35e-08	1951	626	119	0.19	0.061	GO:0006928	BP	1	movement of cell or subcellular component	4	SEMA3F,RHBDF1,STRAP,VIM,CD44,MAP4,CAMK2B,NCKAP1,AP3D1,MYLK,CACNB1,ACTN1,SCARB1,KIFAP3,USP33,FGFR1,RAB21,WNT11,DNAJA1,PSMC5,DPYSL2,MYO9B,EFNA2,HIF1A,CSNK2A1,JAG1,PGRMC1,TIMP1,MAPK3,CSK,PRKD2,JAK3,CAV1,MET,C1QBP,PSMD11,CDKN1B,CAP2,VNN1,SPARC,ACTR3,RTN4,IGFBP5,F3,PROX1,MYH2,CCR7,RRAS,KTN1,MACF1,RAC2,PSMA1,KCNA5,PAK4,LAMA5,KIF3A,MYH11,NKX2-1,TBR1,ENPP2,CD72,SULF1,SDCBP,THBS1,RAB1A,ACVRL1,TPM1,PDPK1,S…
1	!	0.0158	1721	626	89	0.142	0.052	GO:0007049	BP	1	cell cycle	4	RABGAP1,MAP2K3,MYO16,MAP4,FOXN3,CAMK2B,RNF4,RASSF1,UBE2D1,GTSE1,WDR62,MCM6,USP33,FGFR1,PSMC5,TPX2,CAPN3,GADD45B,ERH,SFRS5,RAE1,CSNK2A1,MAPK3,CTCF,DCTN6,ERCC2,CDC37,RHEB,SLC6A4,PSMD11,CCND1,GTF2H1,CYP27B1,CDKN1B,H2AFY,ACTR3,RGS2,ID3,PROX1,SET,OBSL1,USP22,MACF1,PSMA1,KCNA5,PAK4,CHMP2A,TOP2A,CCNA1,ESPL1,BIN1,MYC,IER3,THBS1,RAB1A,BRCA2,RB1,TAF1,MKI67,RPS3,ITGB1,BCL2L11,RRAGA,SEC13,PSMD4,PSMB4,PRMT2,P…
1	!	3.18e-12	6392	626	301	0.481	0.047	GO:0007154	BP	1	cell communication	4	SEMA3F,CASP10,ADIPOR2,RHBDF1,TFAP2B,GIPR,RABGAP1,AKAP11,STRAP,VIM,CD44,BCLAF1,MAP2K3,TNC,NNAT,EIF2AK2,GDI2,CAMK2B,NCKAP1,LTK,RNF4,EDG4,MYLK,PDE4A,CACNB1,RASSF1,MEF2A,BCL3,UBE2D1,NFATC3,ACADVL,SCARB1,GTSE1,PAX2,KIFAP3,USP33,FGFR1,PIAS2,TULP3,GNB1,ADCYAP1R1,RIMS1,RAB21,APLP2,CD59,WNT11,DNAJA1,PSMC5,MT3,ADD1,PTHLH,FKBP1A,P2RX7,CAPN3,DPYSL2,CREM,MYO9B,EFNA2,GADD45B,CRKL,CARD10,PIK3IP1,KIAA0586,ERH,HI…
1	!	1.43e-16	1982	626	141	0.225	0.071	GO:0008219	BP	1	cell death	4	CASP10,RBM5,TFAP2B,PAX7,VIM,CD44,BCLAF1,MAP2K3,EIF2AK2,CAMK2B,NCKAP1,LTK,MEF2A,BCL3,ACTN1,PICALM,PAX2,KIFAP3,FGFR1,GNB1,ADCYAP1R1,CD59,WNT11,DNAJA1,PSMC5,MT3,ADD1,TPX2,P2RX7,CAPN3,GADD45B,CARD10,HIF1A,CHD8,NFKBIA,CD40,CSNK2A1,SRPX,TIMP1,MAPK3,EEF1D,ERCC2,PRKD2,JAK3,CAV1,MET,PPIF,C1QBP,PSMD11,PMP22,WFS1,TRIM2,CBL,CDKN1B,VNN1,PACRG,BNIP1,RTN4,FHL2,NFE2L2,ID3,F3,SET,TCP1,CCR7,ATF4,IRF5,PSMA1,PAK4,CH…
1	!	1.78e-13	1882	626	129	0.206	0.069	GO:0012501	BP	1	programmed cell death	5	CASP10,RBM5,TFAP2B,PAX7,VIM,CD44,BCLAF1,MAP2K3,EIF2AK2,CAMK2B,NCKAP1,LTK,MEF2A,BCL3,ACTN1,PAX2,KIFAP3,FGFR1,GNB1,CD59,WNT11,DNAJA1,PSMC5,MT3,ADD1,TPX2,P2RX7,CAPN3,GADD45B,CARD10,HIF1A,CHD8,NFKBIA,CD40,CSNK2A1,SRPX,TIMP1,MAPK3,ERCC2,JAK3,CAV1,MET,PPIF,C1QBP,PSMD11,WFS1,TRIM2,CBL,CDKN1B,VNN1,BNIP1,RTN4,FHL2,NFE2L2,ID3,F3,SET,TCP1,CCR7,ATF4,IRF5,PSMA1,PAK4,TOP2A,YWHAQ,LDHA,DSG1,FAIM2,ESPL1,BIN1,MYC,…
1	!	2.02e-13	1863	626	128	0.204	0.069	GO:0006915	BP	1	apoptotic process	6	CASP10,RBM5,TFAP2B,PAX7,VIM,CD44,BCLAF1,MAP2K3,EIF2AK2,CAMK2B,NCKAP1,LTK,MEF2A,BCL3,ACTN1,PAX2,KIFAP3,FGFR1,GNB1,CD59,WNT11,DNAJA1,PSMC5,MT3,ADD1,TPX2,P2RX7,CAPN3,GADD45B,CARD10,HIF1A,CHD8,NFKBIA,CD40,CSNK2A1,SRPX,TIMP1,MAPK3,ERCC2,JAK3,CAV1,PPIF,C1QBP,PSMD11,WFS1,TRIM2,CBL,CDKN1B,VNN1,BNIP1,RTN4,FHL2,NFE2L2,ID3,F3,SET,TCP1,CCR7,ATF4,IRF5,PSMA1,PAK4,TOP2A,YWHAQ,LDHA,DSG1,FAIM2,ESPL1,BIN1,MYC,TFAP…
1	!	0.0159	396	626	31	0.05	0.078	GO:0043062	BP	1	extracellular structure organization	4	MMP25,CD44,TNC,BCL3,ACTN1,APLP2,FKBP1A,CTSG,TIMP1,ERCC2,SPARC,MPV17,LAMA5,MYH11,SULF1,THBS1,COL6A1,COL6A2,HSPG2,CYR61,DPT,ITGB1,BMP10,IHH,SPINT1,FBN1,MMP10,GREM1,COL4A1,LAMA2,COL15A1
1	!	0.0151	395	626	31	0.05	0.078	GO:0030198	BP	1	extracellular matrix organization	5	MMP25,CD44,TNC,BCL3,ACTN1,APLP2,FKBP1A,CTSG,TIMP1,ERCC2,SPARC,MPV17,LAMA5,MYH11,SULF1,THBS1,COL6A1,COL6A2,HSPG2,CYR61,DPT,ITGB1,BMP10,IHH,SPINT1,FBN1,MMP10,GREM1,COL4A1,LAMA2,COL15A1
1	!	1.5e-13	4063	626	220	0.351	0.054	GO:0048869	BP	1	cellular developmental process	4	SEMA3F,CASP10,HOXA11,TFAP2B,PAX7,STRAP,VIM,ARID4A,TNC,MAP4,VAMP3,NNAT,EIF2AK2,CAMK2B,LTK,AP3D1,CACNB1,MEF2A,BCL3,ACTN1,TFRC,NFATC3,ACADVL,SMARCE1,PICALM,WDR62,PAX2,USP33,FGFR1,PIAS2,TULP3,ADCYAP1R1,XRCC5,RIMS1,DCT,RAB21,WNT11,PSMC5,MT3,ADD1,PTHLH,P2RX7,CAPN3,DPYSL2,CREM,MYO9B,EFNA2,GADD45B,KIAA0586,ERH,HIF1A,NFKBIA,CSNK2A1,JAG1,PGRMC1,CHRDL1,MAPK3,CSK,ERCC2,FBL,TBCB,JAK3,CAV1,MET,RHEB,ZMIZ1,C1QBP…
1	!	4.31e-07	1547	626	97	0.155	0.063	GO:0032989	BP	1	cellular component morphogenesis	5	SEMA3F,STRAP,VAMP3,CAMK2B,CACNB1,MEF2A,ACTN1,PICALM,PAX2,USP33,FGFR1,RIMS1,RAB21,WNT11,PSMC5,MT3,ADD1,P2RX7,CAPN3,DPYSL2,MYO9B,EFNA2,KIAA0586,HIF1A,CSNK2A1,PGRMC1,MAPK3,ERCC2,JAK3,MET,C1QBP,PSMD11,RND2,PMP22,CAP2,SPARC,ACTR3,RTN4,TROVE2,PROX1,OBSL1,AMELX,RRAS,MACF1,RNF6,RAC2,PSMA1,LAMA5,KIF3A,MYH11,NKX2-1,TBR1,ENPP2,CD72,SDCBP,RAB1A,ANXA7,RB1,TPM1,SMAD4,COL6A1,COL6A2,ST14,ALDOA,ITGB1,CACNA1C,NRG1…
1	!	1.33e-06	1466	626	92	0.147	0.063	GO:0000902	BP	1	cell morphogenesis	6	SEMA3F,STRAP,VAMP3,CAMK2B,CACNB1,MEF2A,ACTN1,PICALM,PAX2,USP33,FGFR1,RIMS1,RAB21,WNT11,PSMC5,MT3,ADD1,P2RX7,DPYSL2,MYO9B,EFNA2,KIAA0586,HIF1A,CSNK2A1,PGRMC1,MAPK3,JAK3,MET,C1QBP,PSMD11,RND2,CAP2,SPARC,ACTR3,RTN4,TROVE2,PROX1,OBSL1,AMELX,RRAS,MACF1,RNF6,RAC2,PSMA1,LAMA5,KIF3A,MYH11,NKX2-1,TBR1,ENPP2,CD72,SDCBP,RAB1A,ANXA7,RB1,TPM1,SMAD4,COL6A1,COL6A2,ST14,ALDOA,ITGB1,CACNA1C,NRG1,PSMD4,PSMB4,SHC1,…
1	!	0.000568	1123	626	69	0.11	0.061	GO:0032990	BP	1	cell part morphogenesis	6	SEMA3F,CAMK2B,CACNB1,MEF2A,PICALM,PAX2,USP33,FGFR1,RIMS1,RAB21,PSMC5,MT3,DPYSL2,MYO9B,EFNA2,KIAA0586,CSNK2A1,PGRMC1,MAPK3,JAK3,MET,PSMD11,RND2,CAP2,ACTR3,RTN4,TROVE2,OBSL1,RRAS,MACF1,RNF6,RAC2,PSMA1,LAMA5,KIF3A,MYH11,NKX2-1,TBR1,ENPP2,CD72,SDCBP,SMAD4,COL6A1,COL6A2,ITGB1,CACNA1C,NRG1,PSMD4,PSMB4,SHC1,NTNG1,PDLIM5,CCKAR,RYK,WEE1,BAIAP2,AATK,GRIN2A,KCNQ3,PIP5K1C,COL4A1,IFT140,LAMA2,GDI1,SNX2,ARPC4,…
1	!	8.49e-14	3813	626	211	0.337	0.055	GO:0030154	BP	1	cell differentiation	5	SEMA3F,CASP10,HOXA11,TFAP2B,PAX7,STRAP,VIM,ARID4A,TNC,MAP4,VAMP3,NNAT,EIF2AK2,CAMK2B,LTK,AP3D1,CACNB1,MEF2A,BCL3,ACTN1,TFRC,NFATC3,ACADVL,SMARCE1,PICALM,WDR62,PAX2,USP33,FGFR1,PIAS2,TULP3,ADCYAP1R1,XRCC5,RIMS1,DCT,RAB21,WNT11,PSMC5,MT3,ADD1,PTHLH,CAPN3,DPYSL2,CREM,EFNA2,GADD45B,ERH,HIF1A,NFKBIA,CSNK2A1,JAG1,PGRMC1,CHRDL1,MAPK3,CSK,ERCC2,FBL,TBCB,JAK3,CAV1,MET,RHEB,ZMIZ1,C1QBP,SLC6A4,PSMD11,RND2,C…
1	!	0.00261	273	626	26	0.042	0.095	GO:0048863	BP	1	stem cell differentiation	6	SEMA3F,STRAP,EIF2AK2,PAX2,FGFR1,XRCC5,WNT11,HIF1A,JAG1,ERCC2,PSMD11,RTN4,NFE2L2,AMELX,LAMA5,NKX2-1,SMAD4,EDNRA,NRG1,T,GREM1,RBPJ,SOX11,TBX1,TACSTD2,S100A4
1	!	0.0237	184	626	19	0.03	0.103	GO:0048762	BP	1	mesenchymal cell differentiation	7	SEMA3F,STRAP,PAX2,FGFR1,WNT11,HIF1A,JAG1,RTN4,AMELX,LAMA5,NKX2-1,SMAD4,EDNRA,NRG1,GREM1,RBPJ,SOX11,TBX1,S100A4
1	!	0.0174	359	626	29	0.046	0.081	GO:0042692	BP	1	muscle cell differentiation	6	MEF2A,NFATC3,CAPN3,JAG1,IGFBP5,FHL2,ACADM,ID3,PROX1,MORF4L2,OBSL1,MYH11,BIN1,RB1,TPM1,IGFBP3,ZEB1,ITGB1,SORBS2,NRG1,LMNA,PDLIM5,BMP10,LMOD1,T,GREM1,RBPJ,TBX1,MAP3K5
1	!	0.00668	201	626	21	0.034	0.104	GO:0001649	BP	1	osteoblast differentiation	6	TNC,FGFR1,PIAS2,WNT11,PTHLH,ERH,JAG1,FBL,IGFBP5,FHL2,ID3,AMELX,DHX9,COL6A1,CYR61,IGFBP3,RBMX,IHH,SOX11,SOX2,NBR1
1	!	0.00275	600	626	43	0.069	0.072	GO:0030855	BP	1	epithelial cell differentiation	6	VIM,ARID4A,ACADVL,PAX2,FGFR1,WNT11,PTHLH,HIF1A,JAG1,ERCC2,CAV1,MET,RHEB,CCND1,CYP27B1,H2AFY,ID3,PROX1,PPL,TGM3,LAMA5,SCEL,NKX2-1,ANXA7,ACVRL1,PDPK1,SMAD4,ZEB1,ST14,DLG5,NRG1,IHH,GREM1,RBPJ,AR,CD34,SOX11,TBX1,NR2F2,KRT10,COL4A1,LOR,CUX1
1	!	2.69e-07	1693	626	104	0.166	0.061	GO:0022008	BP	1	neurogenesis	6	SEMA3F,PAX7,VIM,TNC,MAP4,NNAT,CAMK2B,LTK,CACNB1,MEF2A,SMARCE1,PICALM,WDR62,PAX2,USP33,FGFR1,TULP3,XRCC5,RIMS1,DCT,RAB21,WNT11,PSMC5,MT3,DPYSL2,EFNA2,HIF1A,CSNK2A1,JAG1,PGRMC1,MAPK3,CSK,ERCC2,JAK3,CAV1,MET,RHEB,SLC6A4,PSMD11,RND2,CAP2,ACTR3,EIF2B4,RTN4,ID3,PROX1,OBSL1,PRMT1,RRAS,MACF1,RNF6,RAC2,PSMA1,KIF3A,MYH11,FAIM2,NKX2-1,TBR1,BIN1,CD72,TFAP2A,SDCBP,RB1,SMAD4,COL6A1,COL6A2,ZEB1,ITGB1,CACNA1C,NR…
1	!	8.44e-07	1612	626	99	0.158	0.061	GO:0048699	BP	1	generation of neurons	7	SEMA3F,PAX7,VIM,TNC,MAP4,NNAT,CAMK2B,LTK,CACNB1,MEF2A,PICALM,PAX2,USP33,FGFR1,TULP3,XRCC5,RIMS1,DCT,RAB21,WNT11,PSMC5,MT3,DPYSL2,EFNA2,HIF1A,CSNK2A1,JAG1,PGRMC1,MAPK3,ERCC2,JAK3,CAV1,MET,RHEB,SLC6A4,PSMD11,RND2,CAP2,ACTR3,RTN4,ID3,PROX1,OBSL1,PRMT1,RRAS,MACF1,RNF6,RAC2,PSMA1,KIF3A,MYH11,FAIM2,NKX2-1,TBR1,BIN1,CD72,SDCBP,RB1,SMAD4,COL6A1,COL6A2,ZEB1,ITGB1,CACNA1C,NRG1,PSMD4,PSMB4,SHC1,IER2,NTNG1,P…
1	!	7.28e-07	1494	626	94	0.15	0.063	GO:0030182	BP	1	neuron differentiation	6	SEMA3F,PAX7,VIM,TNC,MAP4,NNAT,CAMK2B,LTK,CACNB1,MEF2A,PICALM,PAX2,USP33,FGFR1,TULP3,RIMS1,RAB21,WNT11,PSMC5,MT3,DPYSL2,EFNA2,HIF1A,CSNK2A1,JAG1,PGRMC1,MAPK3,ERCC2,JAK3,CAV1,MET,SLC6A4,PSMD11,RND2,CAP2,ACTR3,RTN4,ID3,PROX1,OBSL1,PRMT1,RRAS,MACF1,RNF6,RAC2,PSMA1,KIF3A,MYH11,FAIM2,NKX2-1,TBR1,BIN1,CD72,SDCBP,RB1,SMAD4,COL6A1,COL6A2,ZEB1,ITGB1,CACNA1C,NRG1,PSMD4,PSMB4,SHC1,IER2,NTNG1,PDLIM5,CCKAR,FEV…
1	!	0.00047	115	626	17	0.027	0.148	GO:0035051	BP	1	cardiocyte differentiation	6	MEF2A,JAG1,FHL2,ACADM,PROX1,OBSL1,MYH11,SMAD4,ITGB1,SORBS2,NRG1,LMNA,PDLIM5,BMP10,T,GREM1,RBPJ
1	!	0.00524	94	626	14	0.022	0.149	GO:0055007	BP	1	cardiac muscle cell differentiation	7	MEF2A,FHL2,ACADM,PROX1,OBSL1,MYH11,ITGB1,SORBS2,NRG1,LMNA,PDLIM5,BMP10,GREM1,RBPJ
1	!	0.0282	17	626	6	0.01	0.353	GO:0055012	BP	1	ventricular cardiac muscle cell differentiation	8	MEF2A,FHL2,PROX1,NRG1,LMNA,BMP10
1	!	0.0379	11	626	5	0.008	0.455	GO:0055015	BP	1	ventricular cardiac muscle cell development	9	MEF2A,FHL2,PROX1,LMNA,BMP10
1	!	1.25e-08	2183	626	129	0.206	0.059	GO:0048468	BP	1	cell development	5	SEMA3F,HOXA11,STRAP,VIM,ARID4A,TNC,MAP4,VAMP3,CAMK2B,LTK,CACNB1,MEF2A,ACTN1,NFATC3,PICALM,PAX2,USP33,FGFR1,XRCC5,RIMS1,DCT,RAB21,WNT11,PSMC5,MT3,PTHLH,CAPN3,DPYSL2,EFNA2,HIF1A,CSNK2A1,JAG1,PGRMC1,MAPK3,ERCC2,JAK3,CAV1,MET,RHEB,C1QBP,SLC6A4,PSMD11,RND2,CAP2,PACRG,ACTR3,EIF2B4,RTN4,FHL2,PROX1,OBSL1,AMELX,PRMT1,RRAS,MACF1,RNF6,RAC2,PSMA1,LAMA5,KIF3A,MYH11,NKX2-1,TBR1,BIN1,CD72,TFAP2A,SULF1,SDCBP,RAB…
1	!	3.87e-08	1053	626	77	0.123	0.073	GO:0000904	BP	1	cell morphogenesis involved in differentiation	6	SEMA3F,STRAP,VAMP3,CAMK2B,CACNB1,MEF2A,ACTN1,PICALM,PAX2,USP33,FGFR1,RAB21,WNT11,PSMC5,MT3,DPYSL2,EFNA2,HIF1A,CSNK2A1,PGRMC1,MAPK3,JAK3,MET,C1QBP,PSMD11,RND2,CAP2,ACTR3,RTN4,PROX1,OBSL1,AMELX,RRAS,MACF1,RNF6,RAC2,PSMA1,LAMA5,MYH11,NKX2-1,TBR1,CD72,SDCBP,RAB1A,RB1,SMAD4,COL6A1,COL6A2,ST14,ITGB1,CACNA1C,NRG1,PSMD4,PSMB4,SHC1,NTNG1,PDLIM5,CCKAR,IHH,RYK,GREM1,RBPJ,AR,BAIAP2,AATK,GRIN2A,KCNQ3,TACSTD2,…
1	!	0.000309	1241	626	75	0.12	0.06	GO:0048666	BP	1	neuron development	6	SEMA3F,VIM,TNC,MAP4,CAMK2B,LTK,CACNB1,MEF2A,PICALM,PAX2,USP33,FGFR1,RIMS1,RAB21,PSMC5,MT3,DPYSL2,EFNA2,CSNK2A1,PGRMC1,MAPK3,JAK3,MET,PSMD11,RND2,CAP2,ACTR3,RTN4,OBSL1,PRMT1,RRAS,MACF1,RNF6,RAC2,PSMA1,KIF3A,MYH11,NKX2-1,TBR1,CD72,SDCBP,RB1,SMAD4,COL6A1,COL6A2,ITGB1,CACNA1C,NRG1,PSMD4,PSMB4,SHC1,NTNG1,PDLIM5,CCKAR,FEV,IHH,RYK,GABRB3,WEE1,ARF4,ENC1,BAIAP2,AATK,GRIN2A,KCNQ3,DRD1,PIP5K1C,COL4A1,IFT140…
1	!	2.12e-05	841	626	60	0.096	0.071	GO:0048667	BP	1	cell morphogenesis involved in neuron differentiation	7	SEMA3F,CAMK2B,CACNB1,MEF2A,PICALM,PAX2,USP33,FGFR1,RAB21,PSMC5,MT3,DPYSL2,EFNA2,CSNK2A1,PGRMC1,MAPK3,JAK3,MET,PSMD11,RND2,CAP2,ACTR3,RTN4,OBSL1,RRAS,MACF1,RNF6,RAC2,PSMA1,MYH11,NKX2-1,TBR1,CD72,SDCBP,RB1,SMAD4,COL6A1,COL6A2,ITGB1,CACNA1C,NRG1,PSMD4,PSMB4,SHC1,NTNG1,PDLIM5,CCKAR,RYK,BAIAP2,AATK,GRIN2A,KCNQ3,PIP5K1C,COL4A1,LAMA2,GDI1,ARPC4,CUX1,TUBB3,PSMB3
1	!	0.0414	58	626	10	0.016	0.172	GO:0055006	BP	1	cardiac cell development	6	MEF2A,JAG1,FHL2,PROX1,OBSL1,MYH11,SORBS2,LMNA,PDLIM5,BMP10
1	!	7.15e-05	1495	626	88	0.141	0.059	GO:0030030	BP	1	cell projection organization	4	SEMA3F,VIM,TNC,MAP4,CAMK2B,NCKAP1,LTK,MYLK,CACNB1,MEF2A,PICALM,PAX2,USP33,FGFR1,RIMS1,RAB21,PSMC5,MT3,P2RX7,DPYSL2,MYO9B,EFNA2,KIAA0586,CSNK2A1,PGRMC1,MAPK3,JAK3,CAV1,MET,PSMD11,RND2,PMP22,CAP2,ACTR3,RTN4,TROVE2,OBSL1,CCR7,PRMT1,RRAS,MACF1,RNF6,RAC2,PSMA1,LAMA5,KIF3A,MYH11,NKX2-1,TBR1,ENPP2,CD72,SDCBP,RB1,TPM1,SMAD4,COL6A1,COL6A2,EMP3,ITGB1,CACNA1C,NRG1,PSMD4,PSMB4,SHC1,NTNG1,PDLIM5,CCKAR,RYK,WEE…
1	!	0.000289	1103	626	69	0.11	0.063	GO:0048858	BP	1	cell projection morphogenesis	5	SEMA3F,CAMK2B,CACNB1,MEF2A,PICALM,PAX2,USP33,FGFR1,RIMS1,RAB21,PSMC5,MT3,DPYSL2,MYO9B,EFNA2,KIAA0586,CSNK2A1,PGRMC1,MAPK3,JAK3,MET,PSMD11,RND2,CAP2,ACTR3,RTN4,TROVE2,OBSL1,RRAS,MACF1,RNF6,RAC2,PSMA1,LAMA5,KIF3A,MYH11,NKX2-1,TBR1,ENPP2,CD72,SDCBP,SMAD4,COL6A1,COL6A2,ITGB1,CACNA1C,NRG1,PSMD4,PSMB4,SHC1,NTNG1,PDLIM5,CCKAR,RYK,WEE1,BAIAP2,AATK,GRIN2A,KCNQ3,PIP5K1C,COL4A1,IFT140,LAMA2,GDI1,SNX2,ARPC4,…
1	!	0.000269	1101	626	69	0.11	0.063	GO:0031175	BP	1	neuron projection development	5	SEMA3F,VIM,TNC,MAP4,CAMK2B,LTK,CACNB1,MEF2A,PICALM,PAX2,USP33,FGFR1,RIMS1,RAB21,PSMC5,MT3,DPYSL2,EFNA2,CSNK2A1,PGRMC1,MAPK3,JAK3,MET,PSMD11,RND2,CAP2,ACTR3,RTN4,OBSL1,PRMT1,RRAS,MACF1,RNF6,RAC2,PSMA1,MYH11,NKX2-1,TBR1,CD72,SDCBP,RB1,SMAD4,COL6A1,COL6A2,ITGB1,CACNA1C,NRG1,PSMD4,PSMB4,SHC1,NTNG1,PDLIM5,CCKAR,RYK,WEE1,ARF4,ENC1,BAIAP2,AATK,GRIN2A,KCNQ3,PIP5K1C,COL4A1,LAMA2,GDI1,ARPC4,CUX1,TUBB3,PSMB3
1	!	6.94e-05	785	626	56	0.089	0.071	GO:0061564	BP	1	axon development	6	SEMA3F,TNC,CAMK2B,CACNB1,PICALM,PAX2,USP33,FGFR1,RAB21,PSMC5,MT3,DPYSL2,EFNA2,CSNK2A1,PGRMC1,MAPK3,JAK3,MET,PSMD11,RND2,CAP2,ACTR3,RTN4,RRAS,MACF1,RNF6,RAC2,PSMA1,MYH11,NKX2-1,TBR1,CD72,SDCBP,SMAD4,COL6A1,COL6A2,ITGB1,CACNA1C,NRG1,PSMD4,PSMB4,SHC1,NTNG1,CCKAR,RYK,BAIAP2,AATK,GRIN2A,KCNQ3,PIP5K1C,COL4A1,LAMA2,GDI1,ARPC4,TUBB3,PSMB3
1	!	3.42e-05	873	626	61	0.097	0.07	GO:0048812	BP	1	neuron projection morphogenesis	6	SEMA3F,CAMK2B,CACNB1,MEF2A,PICALM,PAX2,USP33,FGFR1,RIMS1,RAB21,PSMC5,MT3,DPYSL2,EFNA2,CSNK2A1,PGRMC1,MAPK3,JAK3,MET,PSMD11,RND2,CAP2,ACTR3,RTN4,OBSL1,RRAS,MACF1,RNF6,RAC2,PSMA1,MYH11,NKX2-1,TBR1,CD72,SDCBP,SMAD4,COL6A1,COL6A2,ITGB1,CACNA1C,NRG1,PSMD4,PSMB4,SHC1,NTNG1,PDLIM5,CCKAR,RYK,WEE1,BAIAP2,AATK,GRIN2A,KCNQ3,PIP5K1C,COL4A1,LAMA2,GDI1,ARPC4,CUX1,TUBB3,PSMB3
1	!	5.01e-05	757	626	55	0.088	0.073	GO:0007409	BP	1	axonogenesis	7	SEMA3F,CAMK2B,CACNB1,PICALM,PAX2,USP33,FGFR1,RAB21,PSMC5,MT3,DPYSL2,EFNA2,CSNK2A1,PGRMC1,MAPK3,JAK3,MET,PSMD11,RND2,CAP2,ACTR3,RTN4,RRAS,MACF1,RNF6,RAC2,PSMA1,MYH11,NKX2-1,TBR1,CD72,SDCBP,SMAD4,COL6A1,COL6A2,ITGB1,CACNA1C,NRG1,PSMD4,PSMB4,SHC1,NTNG1,CCKAR,RYK,BAIAP2,AATK,GRIN2A,KCNQ3,PIP5K1C,COL4A1,LAMA2,GDI1,ARPC4,TUBB3,PSMB3
1	!	0.00294	581	626	42	0.067	0.072	GO:0097485	BP	1	neuron projection guidance	7	SEMA3F,CAMK2B,CACNB1,USP33,FGFR1,PSMC5,DPYSL2,EFNA2,CSNK2A1,PGRMC1,MAPK3,JAK3,MET,PSMD11,CAP2,ACTR3,RRAS,RAC2,PSMA1,MYH11,NKX2-1,TBR1,CD72,SDCBP,SMAD4,COL6A1,COL6A2,ITGB1,CACNA1C,NRG1,PSMD4,PSMB4,SHC1,RYK,GRIN2A,KCNQ3,PIP5K1C,COL4A1,LAMA2,ARPC4,TUBB3,PSMB3
1	!	0.00294	581	626	42	0.067	0.072	GO:0007411	BP	1	axon guidance	8	SEMA3F,CAMK2B,CACNB1,USP33,FGFR1,PSMC5,DPYSL2,EFNA2,CSNK2A1,PGRMC1,MAPK3,JAK3,MET,PSMD11,CAP2,ACTR3,RRAS,RAC2,PSMA1,MYH11,NKX2-1,TBR1,CD72,SDCBP,SMAD4,COL6A1,COL6A2,ITGB1,CACNA1C,NRG1,PSMD4,PSMB4,SHC1,RYK,GRIN2A,KCNQ3,PIP5K1C,COL4A1,LAMA2,ARPC4,TUBB3,PSMB3
1	!	1.71e-08	11990	626	466	0.744	0.039	GO:0008152	BP	1	metabolic process	2	CASP10,RBM5,HOXA11,ADIPOR2,RHBDF1,TFAP2B,MMP25,PAX7,GIPR,RABGAP1,YAF2,STRAP,VIM,CD44,BCLAF1,ARID4A,MAP2K3,MYO16,TNC,POLR2B,H6PD,VAMP3,FOXN3,NNAT,EIF2AK2,GDI2,ATP11B,CAMK2B,ZC3H11A,LTK,RNF4,EDG4,AP3D1,OAT,MYLK,PDE4A,IARS2,RASSF1,MEF2A,ATP11A,BCL3,PIGB,TCOF1,ACTN1,UBE2D1,NFATC3,ACADVL,SCARB1,SMARCE1,ABCB11,PICALM,CA12,ENO1,SLC25A3,PAX2,EXOSC7,MCM6,USP33,SNRPA,FGFR1,PIAS2,TULP3,GNB1,ADCYAP1R1,XRCC5,…
1	!	0.000128	10395	626	401	0.641	0.039	GO:0044238	BP	1	primary metabolic process	3	CASP10,RBM5,HOXA11,ADIPOR2,RHBDF1,TFAP2B,MMP25,PAX7,GIPR,YAF2,STRAP,CD44,BCLAF1,ARID4A,MAP2K3,POLR2B,H6PD,FOXN3,NNAT,EIF2AK2,CAMK2B,LTK,RNF4,EDG4,OAT,MYLK,PDE4A,IARS2,RASSF1,MEF2A,BCL3,PIGB,TCOF1,ACTN1,UBE2D1,NFATC3,ACADVL,SCARB1,SMARCE1,ABCB11,PICALM,ENO1,SLC25A3,PAX2,EXOSC7,MCM6,USP33,SNRPA,FGFR1,PIAS2,TULP3,ADCYAP1R1,XRCC5,PGM1,DCT,APLP2,CAD,CD59,WNT11,DNAJA1,PSMC5,MT3,ADD1,PTHLH,TPX2,TGDS,FKB…
1	!	6.72e-05	5490	626	240	0.383	0.044	GO:0044710	BP	1	single-organism metabolic process	3	ADIPOR2,TFAP2B,MMP25,PAX7,GIPR,CD44,ARID4A,MAP2K3,POLR2B,H6PD,EIF2AK2,GDI2,CAMK2B,RNF4,EDG4,AP3D1,OAT,MYLK,PDE4A,IARS2,MEF2A,PIGB,UBE2D1,NFATC3,ACADVL,SCARB1,ABCB11,PICALM,CA12,ENO1,PAX2,FGFR1,GNB1,ADCYAP1R1,XRCC5,PGM1,DCT,CPOX,APLP2,CAD,CD59,DNAJA1,PSMC5,MT3,PTHLH,FKBP1A,P2RX7,CREM,GADD45B,CRKL,PIK3IP1,CYP2D6,ERH,HIF1A,CD40,RAE1,CSNK2A1,MAPK3,CTCF,CSK,ERCC2,FBL,PRKD2,CDC37,JAK3,PBEF1,CAV1,CYP3A5…
1	!	0.0097	2568	626	123	0.196	0.048	GO:0044281	BP	1	small molecule metabolic process	4	ADIPOR2,TFAP2B,GIPR,CD44,H6PD,OAT,PDE4A,IARS2,ACADVL,SCARB1,ABCB11,CA12,ENO1,GNB1,ADCYAP1R1,PGM1,DCT,CPOX,APLP2,CAD,PSMC5,MT3,PTHLH,P2RX7,CREM,CYP2D6,ERH,HIF1A,RAE1,MAPK3,ERCC2,PBEF1,CAV1,CYP3A5,NUDT1,PPIF,PSMD11,WFS1,CYP27B1,ALDH2,SERINC1,GLP1R,CAP2,VNN1,RARS,IGFBP5,FHL2,TPO,SRM,ACADM,PROX1,ACOT2,ITPR2,SLC10A2,ATF4,DUT,PSMA1,AANAT,COX7B,NR0B2,GSTM5,LDHA,NARS,SDS,ENPP2,IER3,TPMT,SULF1,THBS1,ATIC,…
1	!	3.52e-08	10728	626	427	0.682	0.04	GO:0071704	BP	1	organic substance metabolic process	3	CASP10,RBM5,HOXA11,ADIPOR2,RHBDF1,TFAP2B,MMP25,PAX7,GIPR,YAF2,STRAP,VIM,CD44,BCLAF1,ARID4A,MAP2K3,TNC,POLR2B,H6PD,VAMP3,FOXN3,NNAT,EIF2AK2,CAMK2B,ZC3H11A,LTK,RNF4,EDG4,OAT,MYLK,PDE4A,IARS2,RASSF1,MEF2A,BCL3,PIGB,TCOF1,ACTN1,UBE2D1,NFATC3,ACADVL,SCARB1,SMARCE1,ABCB11,PICALM,ENO1,SLC25A3,PAX2,EXOSC7,MCM6,USP33,SNRPA,FGFR1,PIAS2,TULP3,ADCYAP1R1,XRCC5,PGM1,RIMS1,DCT,CPOX,APLP2,CAD,CD59,WNT11,DNAJA1,P…
1	!	1.73e-06	9200	626	372	0.594	0.04	GO:0043170	BP	1	macromolecule metabolic process	4	CASP10,RBM5,HOXA11,RHBDF1,TFAP2B,MMP25,PAX7,YAF2,STRAP,VIM,CD44,BCLAF1,ARID4A,MAP2K3,TNC,POLR2B,VAMP3,FOXN3,NNAT,EIF2AK2,CAMK2B,ZC3H11A,LTK,RNF4,EDG4,MYLK,IARS2,RASSF1,MEF2A,BCL3,PIGB,TCOF1,ACTN1,UBE2D1,NFATC3,ACADVL,SCARB1,SMARCE1,PICALM,ENO1,SLC25A3,PAX2,EXOSC7,MCM6,USP33,SNRPA,FGFR1,PIAS2,TULP3,XRCC5,PGM1,RIMS1,APLP2,CAD,CD59,WNT11,DNAJA1,PSMC5,MT3,ADD1,PTHLH,TPX2,FKBP1A,P2RX7,CPA1,CAPN3,CREM,…
1	!	3.2e-06	5404	626	243	0.388	0.045	GO:0010467	BP	1	gene expression	5	RBM5,HOXA11,TFAP2B,PAX7,YAF2,STRAP,VIM,CD44,BCLAF1,ARID4A,MAP2K3,TNC,POLR2B,FOXN3,EIF2AK2,ZC3H11A,RNF4,IARS2,MEF2A,BCL3,TCOF1,UBE2D1,NFATC3,SMARCE1,PICALM,ENO1,SLC25A3,PAX2,EXOSC7,SNRPA,FGFR1,PIAS2,TULP3,XRCC5,RIMS1,CD59,WNT11,PSMC5,MT3,PTHLH,FKBP1A,P2RX7,CAPN3,CREM,CTSG,HIF1A,SFRS5,CHD8,NFKBIA,CD40,RAE1,CSNK2A1,JAG1,CHRDL1,MAPK3,CTCF,ZNF500,RHBDL1,MAZ,EEF1D,HNRNPL,ERCC2,FBL,PRKD2,CDC37,PBEF1,CAV…
1	!	0.00251	5661	626	238	0.38	0.042	GO:0019538	BP	1	protein metabolic process	5	CASP10,RHBDF1,TFAP2B,MMP25,PAX7,STRAP,CD44,ARID4A,MAP2K3,NNAT,EIF2AK2,CAMK2B,LTK,RNF4,EDG4,MYLK,IARS2,RASSF1,MEF2A,BCL3,PIGB,UBE2D1,ACADVL,SCARB1,PICALM,SLC25A3,PAX2,USP33,FGFR1,PIAS2,APLP2,CAD,CD59,WNT11,DNAJA1,PSMC5,MT3,ADD1,PTHLH,TPX2,FKBP1A,P2RX7,CPA1,CAPN3,GADD45B,CRKL,CARD10,PIK3IP1,ST13,CTSG,HIF1A,NFKBIA,CD40,RAE1,CSNK2A1,JAG1,TIMP1,KLHL4,MAPK3,CTCF,RHBDL1,CSK,EEF1D,ERCC2,FBL,TBCB,PRKD2,CD…
1	!	2.1e-07	6113	626	273	0.436	0.045	GO:1901360	BP	1	organic cyclic compound metabolic process	4	RBM5,HOXA11,TFAP2B,PAX7,GIPR,YAF2,STRAP,BCLAF1,ARID4A,MAP2K3,POLR2B,H6PD,FOXN3,EIF2AK2,RNF4,OAT,PDE4A,IARS2,MEF2A,BCL3,TCOF1,ACTN1,UBE2D1,NFATC3,ACADVL,SMARCE1,ABCB11,PICALM,ENO1,PAX2,EXOSC7,MCM6,SNRPA,FGFR1,PIAS2,TULP3,ADCYAP1R1,XRCC5,PGM1,DCT,CPOX,APLP2,CAD,WNT11,PSMC5,MT3,PTHLH,TGDS,P2RX7,CAPN3,DPYSL2,CREM,CYP2D6,ERH,HIF1A,SFRS5,CHD8,NFKBIA,CD40,RAE1,CSNK2A1,JAG1,CHRDL1,MAPK3,CTCF,ZNF500,MAZ,E…
1	!	7.78e-07	6881	626	297	0.474	0.043	GO:0006807	BP	1	nitrogen compound metabolic process	3	RBM5,HOXA11,TFAP2B,PAX7,GIPR,YAF2,STRAP,CD44,BCLAF1,ARID4A,MAP2K3,POLR2B,H6PD,FOXN3,EIF2AK2,RNF4,OAT,PDE4A,IARS2,MEF2A,BCL3,TCOF1,ACTN1,UBE2D1,NFATC3,SCARB1,SMARCE1,PICALM,ENO1,SLC25A3,PAX2,EXOSC7,MCM6,SNRPA,FGFR1,PIAS2,TULP3,ADCYAP1R1,XRCC5,PGM1,DCT,CPOX,CAD,WNT11,PSMC5,MT3,PTHLH,TGDS,P2RX7,CAPN3,DPYSL2,CREM,CYP2D6,CTSG,ERH,HIF1A,SFRS5,CHD8,NFKBIA,CD40,RAE1,CSNK2A1,JAG1,CHRDL1,MAPK3,CTCF,ZNF500,…
1	!	0.00625	2261	626	112	0.179	0.05	GO:1901564	BP	1	organonitrogen compound metabolic process	4	GIPR,CD44,H6PD,EIF2AK2,OAT,PDE4A,IARS2,BCL3,SCARB1,PICALM,ENO1,SLC25A3,ADCYAP1R1,PGM1,DCT,CPOX,CAD,PSMC5,PTHLH,P2RX7,CREM,CYP2D6,CTSG,ERH,HIF1A,MAPK3,EEF1D,PBEF1,CYP3A5,NUDT1,AEBP1,EIF4H,PPIF,CASC3,C1QBP,PSMD11,WFS1,GTF2H3,SERINC1,GLP1R,CAP2,VNN1,RARS,SLC25A36,EIF2B4,IGFBP5,TPO,NFE2L2,SRM,RGS2,ACADM,DNPEP,ATF4,DUT,PSMA1,AANAT,CHIT1,GSTM5,LDHA,NARS,SDS,ENPP2,IER3,THBS1,ATIC,PNMT,HSPG2,CYR61,PAM,GB…
1	!	1.39e-06	6301	626	276	0.441	0.044	GO:0009058	BP	1	biosynthetic process	3	HOXA11,TFAP2B,PAX7,GIPR,YAF2,STRAP,BCLAF1,ARID4A,MAP2K3,POLR2B,FOXN3,EIF2AK2,RNF4,AP3D1,OAT,IARS2,MEF2A,BCL3,PIGB,TCOF1,ACTN1,UBE2D1,NFATC3,ACADVL,SCARB1,SMARCE1,ABCB11,PICALM,ENO1,SLC25A3,PAX2,MCM6,FGFR1,PIAS2,TULP3,ADCYAP1R1,XRCC5,PGM1,DCT,CPOX,CAD,CD59,WNT11,PSMC5,MT3,PTHLH,P2RX7,CAPN3,CREM,ERH,HIF1A,SFRS5,CHD8,NFKBIA,CD40,RAE1,CSNK2A1,JAG1,CHRDL1,MAPK3,CTCF,ZNF500,MAZ,EEF1D,ERCC2,PRKD2,JAK3,P…
1	!	6.67e-06	6216	626	270	0.431	0.043	GO:1901576	BP	1	organic substance biosynthetic process	4	HOXA11,TFAP2B,PAX7,GIPR,YAF2,STRAP,BCLAF1,ARID4A,MAP2K3,POLR2B,FOXN3,EIF2AK2,RNF4,OAT,IARS2,MEF2A,BCL3,PIGB,TCOF1,ACTN1,UBE2D1,NFATC3,ACADVL,SCARB1,SMARCE1,ABCB11,PICALM,ENO1,SLC25A3,PAX2,MCM6,FGFR1,PIAS2,TULP3,ADCYAP1R1,XRCC5,PGM1,DCT,CPOX,CAD,CD59,WNT11,PSMC5,MT3,PTHLH,P2RX7,CAPN3,CREM,ERH,HIF1A,SFRS5,CHD8,NFKBIA,CD40,RAE1,CSNK2A1,JAG1,CHRDL1,MAPK3,CTCF,ZNF500,MAZ,EEF1D,ERCC2,PRKD2,JAK3,PBEF1,C…
1	!	1.03e-06	4486	626	212	0.339	0.047	GO:1901362	BP	1	organic cyclic compound biosynthetic process	5	HOXA11,TFAP2B,PAX7,GIPR,YAF2,STRAP,BCLAF1,ARID4A,MAP2K3,POLR2B,FOXN3,EIF2AK2,RNF4,OAT,MEF2A,BCL3,TCOF1,ACTN1,UBE2D1,NFATC3,SMARCE1,ABCB11,PICALM,ENO1,PAX2,FGFR1,PIAS2,TULP3,ADCYAP1R1,XRCC5,DCT,CPOX,CAD,WNT11,PSMC5,MT3,PTHLH,CAPN3,CREM,ERH,HIF1A,SFRS5,CHD8,NFKBIA,CD40,RAE1,CSNK2A1,JAG1,CHRDL1,MAPK3,CTCF,ZNF500,MAZ,EEF1D,ERCC2,PRKD2,PBEF1,CAV1,MET,RHEB,AEBP1,FUBP3,PDLIM1,ZMIZ1,CBX1,MED13,C1QBP,WFS1…
1	!	0.000647	5201	626	225	0.359	0.043	GO:0009059	BP	1	macromolecule biosynthetic process	5	HOXA11,TFAP2B,PAX7,YAF2,STRAP,BCLAF1,ARID4A,MAP2K3,POLR2B,FOXN3,EIF2AK2,RNF4,IARS2,MEF2A,BCL3,PIGB,TCOF1,ACTN1,UBE2D1,NFATC3,SMARCE1,PICALM,ENO1,SLC25A3,PAX2,MCM6,FGFR1,PIAS2,TULP3,XRCC5,PGM1,CD59,WNT11,PSMC5,MT3,PTHLH,CAPN3,CREM,HIF1A,SFRS5,CHD8,NFKBIA,CD40,RAE1,CSNK2A1,JAG1,CHRDL1,MAPK3,CTCF,ZNF500,MAZ,EEF1D,ERCC2,PRKD2,JAK3,PBEF1,CAV1,MET,RHEB,AEBP1,EIF4H,FUBP3,PDLIM1,ZMIZ1,CASC3,CBX1,MED13,C1…
1	!	8.8e-07	10299	626	408	0.652	0.04	GO:0044237	BP	1	cellular metabolic process	3	RBM5,HOXA11,ADIPOR2,RHBDF1,TFAP2B,PAX7,GIPR,YAF2,STRAP,CD44,BCLAF1,ARID4A,MAP2K3,POLR2B,H6PD,VAMP3,FOXN3,NNAT,EIF2AK2,CAMK2B,LTK,RNF4,EDG4,OAT,MYLK,PDE4A,IARS2,RASSF1,MEF2A,BCL3,PIGB,TCOF1,ACTN1,UBE2D1,NFATC3,ACADVL,SCARB1,SMARCE1,ABCB11,PICALM,CA12,ENO1,SLC25A3,PAX2,EXOSC7,MCM6,USP33,SNRPA,FGFR1,PIAS2,TULP3,GNB1,ADCYAP1R1,XRCC5,PGM1,DCT,CPOX,APLP2,CAD,CD59,WNT11,DNAJA1,PSMC5,MT3,ADD1,PTHLH,TPX2,…
1	!	0.00204	3120	626	147	0.235	0.047	GO:0006793	BP	1	phosphorus metabolic process	4	GIPR,STRAP,CD44,MAP2K3,H6PD,EIF2AK2,CAMK2B,LTK,EDG4,MYLK,PDE4A,MEF2A,PIGB,SCARB1,ENO1,FGFR1,ADCYAP1R1,PGM1,APLP2,CAD,WNT11,DNAJA1,PSMC5,MT3,PTHLH,TPX2,FKBP1A,P2RX7,GADD45B,CRKL,CARD10,PIK3IP1,CTSG,ERH,HIF1A,CD40,CSNK2A1,MAPK3,CSK,ERCC2,PRKD2,CDC37,JAK3,PBEF1,CAV1,MET,NUDT1,PPIF,PSMD11,WFS1,CCND1,GTF2H1,CDKN1B,GTF2H3,SERINC1,GLP1R,CAP2,H2AFY,RGS2,PROX1,FKBP15,SET,ACOT2,CCR7,PRMT1,RRAS,RAC2,DUT,PSM…
1	!	0.00105	3059	626	146	0.233	0.048	GO:0006796	BP	1	phosphate-containing compound metabolic process	5	GIPR,STRAP,CD44,MAP2K3,H6PD,EIF2AK2,CAMK2B,LTK,EDG4,MYLK,PDE4A,MEF2A,PIGB,SCARB1,ENO1,FGFR1,ADCYAP1R1,PGM1,APLP2,CAD,WNT11,DNAJA1,PSMC5,MT3,PTHLH,TPX2,FKBP1A,P2RX7,GADD45B,CRKL,CARD10,PIK3IP1,CTSG,ERH,HIF1A,CD40,CSNK2A1,MAPK3,CSK,ERCC2,PRKD2,CDC37,JAK3,PBEF1,CAV1,MET,NUDT1,PPIF,PSMD11,WFS1,CCND1,GTF2H1,CDKN1B,GTF2H3,SERINC1,GLP1R,CAP2,H2AFY,RGS2,PROX1,FKBP15,SET,CCR7,PRMT1,RRAS,RAC2,DUT,PSMA1,PAK…
1	!	0.00375	2186	626	110	0.176	0.05	GO:0016310	BP	1	phosphorylation	6	STRAP,CD44,MAP2K3,EIF2AK2,CAMK2B,LTK,EDG4,MYLK,MEF2A,ENO1,FGFR1,PGM1,APLP2,CAD,WNT11,DNAJA1,PSMC5,MT3,TPX2,P2RX7,GADD45B,CRKL,CARD10,PIK3IP1,CTSG,HIF1A,CD40,CSNK2A1,MAPK3,CSK,ERCC2,PRKD2,CDC37,JAK3,CAV1,MET,PPIF,PSMD11,CCND1,GTF2H1,CDKN1B,GTF2H3,H2AFY,RGS2,PROX1,CCR7,PRMT1,RRAS,RAC2,PSMA1,PAK4,LDHA,ALPK3,ENPP2,MYC,IER3,SDCBP,THBS1,ACVRL1,RB1,PDPK1,SMAD4,IGFBP4,CYR61,IGFBP3,GBAS,TAF1,HTR2C,RPS3,AL…
1	!	0.0184	1828	626	93	0.149	0.051	GO:0006468	BP	1	protein phosphorylation	7	STRAP,CD44,MAP2K3,EIF2AK2,CAMK2B,LTK,EDG4,MYLK,MEF2A,FGFR1,APLP2,CAD,WNT11,DNAJA1,PSMC5,MT3,TPX2,P2RX7,GADD45B,CRKL,CARD10,CTSG,CD40,CSNK2A1,MAPK3,CSK,ERCC2,PRKD2,CDC37,JAK3,CAV1,MET,PSMD11,CCND1,GTF2H1,CDKN1B,GTF2H3,H2AFY,RGS2,PROX1,CCR7,PRMT1,RRAS,RAC2,PSMA1,PAK4,ALPK3,ENPP2,MYC,SDCBP,THBS1,ACVRL1,RB1,PDPK1,SMAD4,IGFBP4,CYR61,IGFBP3,TAF1,HTR2C,RPS3,CAMK4,RBPMS,NRG1,PSMD4,PSMB4,SHC1,MAPKAPK2,BMP…
1	!	0.000446	8512	626	338	0.54	0.04	GO:0044260	BP	1	cellular macromolecule metabolic process	4	RBM5,HOXA11,RHBDF1,TFAP2B,PAX7,YAF2,STRAP,CD44,BCLAF1,ARID4A,MAP2K3,POLR2B,VAMP3,FOXN3,NNAT,EIF2AK2,CAMK2B,LTK,RNF4,EDG4,MYLK,IARS2,RASSF1,MEF2A,BCL3,PIGB,TCOF1,ACTN1,UBE2D1,NFATC3,ACADVL,SMARCE1,PICALM,ENO1,SLC25A3,PAX2,EXOSC7,MCM6,USP33,SNRPA,FGFR1,PIAS2,TULP3,XRCC5,PGM1,APLP2,CAD,CD59,WNT11,DNAJA1,PSMC5,MT3,ADD1,PTHLH,TPX2,FKBP1A,P2RX7,CAPN3,CREM,GADD45B,CRKL,CARD10,ST13,CTSG,HIF1A,SFRS5,CHD8,…
1	!	0.00741	5047	626	214	0.342	0.042	GO:0044267	BP	1	cellular protein metabolic process	5	RHBDF1,TFAP2B,PAX7,STRAP,CD44,ARID4A,MAP2K3,NNAT,EIF2AK2,CAMK2B,LTK,RNF4,EDG4,MYLK,IARS2,RASSF1,MEF2A,BCL3,PIGB,UBE2D1,ACADVL,PICALM,SLC25A3,PAX2,USP33,FGFR1,PIAS2,APLP2,CAD,CD59,WNT11,DNAJA1,PSMC5,MT3,ADD1,TPX2,FKBP1A,P2RX7,CAPN3,GADD45B,CRKL,CARD10,ST13,CTSG,NFKBIA,CD40,RAE1,CSNK2A1,JAG1,TIMP1,KLHL4,MAPK3,CTCF,CSK,EEF1D,ERCC2,FBL,TBCB,PRKD2,CDC37,JAK3,CAV1,MET,EIF4H,PPIF,CASC3,C1QBP,PSMD11,WFS1…
1	!	3.7e-06	5895	626	260	0.415	0.044	GO:0006725	BP	1	cellular aromatic compound metabolic process	4	RBM5,HOXA11,TFAP2B,PAX7,GIPR,YAF2,STRAP,BCLAF1,ARID4A,MAP2K3,POLR2B,H6PD,FOXN3,EIF2AK2,RNF4,PDE4A,IARS2,MEF2A,BCL3,TCOF1,ACTN1,UBE2D1,NFATC3,SMARCE1,PICALM,ENO1,PAX2,EXOSC7,MCM6,SNRPA,FGFR1,PIAS2,TULP3,ADCYAP1R1,XRCC5,PGM1,DCT,CPOX,CAD,WNT11,PSMC5,MT3,PTHLH,TGDS,P2RX7,CAPN3,DPYSL2,CREM,CYP2D6,ERH,HIF1A,SFRS5,CHD8,NFKBIA,CD40,RAE1,CSNK2A1,JAG1,CHRDL1,MAPK3,CTCF,ZNF500,MAZ,EEF1D,HNRNPL,ERCC2,FBL,PR…
1	!	0.00837	482	626	36	0.058	0.075	GO:0006091	BP	1	generation of precursor metabolites and energy	4	GIPR,NFATC3,ACADVL,ENO1,SLC25A3,GNB1,PGM1,MT3,P2RX7,HIF1A,PPIF,GLP1R,ACADM,ITPR2,COX7B,LDHA,MYC,IER3,GBAS,ALDOA,ITPR1,CACNA1C,ATP5G3,PFKFB1,NDUFS2,PGAM2,PRKACG,GNG4,UQCRFS1,SLC25A6,UGP2,CYCS,UCP3,SDHD,ATP5O,ACACA
1	!	4.81e-06	5881	626	259	0.414	0.044	GO:0046483	BP	1	heterocycle metabolic process	4	RBM5,HOXA11,TFAP2B,PAX7,GIPR,YAF2,STRAP,BCLAF1,ARID4A,MAP2K3,POLR2B,H6PD,FOXN3,EIF2AK2,RNF4,OAT,PDE4A,IARS2,MEF2A,BCL3,TCOF1,ACTN1,UBE2D1,NFATC3,SMARCE1,PICALM,ENO1,PAX2,EXOSC7,MCM6,SNRPA,FGFR1,PIAS2,TULP3,ADCYAP1R1,XRCC5,PGM1,CPOX,CAD,WNT11,PSMC5,MT3,PTHLH,TGDS,P2RX7,CAPN3,DPYSL2,CREM,CYP2D6,ERH,HIF1A,SFRS5,CHD8,NFKBIA,CD40,RAE1,CSNK2A1,JAG1,CHRDL1,MAPK3,CTCF,ZNF500,MAZ,EEF1D,HNRNPL,ERCC2,FBL,PR…
1	!	5.46e-06	6118	626	267	0.427	0.044	GO:0044249	BP	1	cellular biosynthetic process	4	HOXA11,TFAP2B,PAX7,GIPR,YAF2,STRAP,BCLAF1,ARID4A,MAP2K3,POLR2B,FOXN3,EIF2AK2,RNF4,OAT,IARS2,MEF2A,BCL3,PIGB,TCOF1,ACTN1,UBE2D1,NFATC3,ACADVL,SCARB1,SMARCE1,ABCB11,PICALM,ENO1,SLC25A3,PAX2,MCM6,FGFR1,PIAS2,TULP3,ADCYAP1R1,XRCC5,PGM1,DCT,CPOX,CAD,CD59,WNT11,PSMC5,MT3,PTHLH,P2RX7,CAPN3,CREM,ERH,HIF1A,SFRS5,CHD8,NFKBIA,CD40,RAE1,CSNK2A1,JAG1,CHRDL1,MAPK3,CTCF,ZNF500,MAZ,EEF1D,ERCC2,PRKD2,JAK3,PBEF1,C…
1	!	4.1e-06	4363	626	205	0.327	0.047	GO:0019438	BP	1	aromatic compound biosynthetic process	5	HOXA11,TFAP2B,PAX7,GIPR,YAF2,STRAP,BCLAF1,ARID4A,MAP2K3,POLR2B,FOXN3,EIF2AK2,RNF4,MEF2A,BCL3,TCOF1,ACTN1,UBE2D1,NFATC3,SMARCE1,PICALM,ENO1,PAX2,FGFR1,PIAS2,TULP3,ADCYAP1R1,XRCC5,DCT,CPOX,CAD,WNT11,PSMC5,MT3,PTHLH,CAPN3,CREM,ERH,HIF1A,SFRS5,CHD8,NFKBIA,CD40,RAE1,CSNK2A1,JAG1,CHRDL1,MAPK3,CTCF,ZNF500,MAZ,EEF1D,ERCC2,PRKD2,PBEF1,CAV1,MET,RHEB,AEBP1,FUBP3,PDLIM1,ZMIZ1,CBX1,MED13,C1QBP,WFS1,CCND1,CBL,…
1	!	3.78e-06	4359	626	205	0.327	0.047	GO:0018130	BP	1	heterocycle biosynthetic process	5	HOXA11,TFAP2B,PAX7,GIPR,YAF2,STRAP,BCLAF1,ARID4A,MAP2K3,POLR2B,FOXN3,EIF2AK2,RNF4,OAT,MEF2A,BCL3,TCOF1,ACTN1,UBE2D1,NFATC3,SMARCE1,PICALM,ENO1,PAX2,FGFR1,PIAS2,TULP3,ADCYAP1R1,XRCC5,CPOX,CAD,WNT11,PSMC5,MT3,PTHLH,CAPN3,CREM,ERH,HIF1A,SFRS5,CHD8,NFKBIA,CD40,RAE1,CSNK2A1,JAG1,CHRDL1,MAPK3,CTCF,ZNF500,MAZ,EEF1D,ERCC2,PRKD2,PBEF1,CAV1,MET,RHEB,AEBP1,FUBP3,PDLIM1,ZMIZ1,CBX1,MED13,C1QBP,WFS1,CCND1,CBL,…
1	!	0.000822	5046	626	219	0.35	0.043	GO:0034645	BP	1	cellular macromolecule biosynthetic process	5	HOXA11,TFAP2B,PAX7,YAF2,STRAP,BCLAF1,ARID4A,MAP2K3,POLR2B,FOXN3,EIF2AK2,RNF4,IARS2,MEF2A,BCL3,PIGB,TCOF1,UBE2D1,NFATC3,SMARCE1,PICALM,ENO1,SLC25A3,PAX2,MCM6,FGFR1,PIAS2,TULP3,XRCC5,PGM1,CD59,WNT11,PSMC5,MT3,PTHLH,CAPN3,CREM,HIF1A,SFRS5,CHD8,NFKBIA,CD40,CSNK2A1,JAG1,CHRDL1,MAPK3,CTCF,ZNF500,MAZ,EEF1D,ERCC2,PRKD2,JAK3,PBEF1,CAV1,MET,RHEB,AEBP1,EIF4H,FUBP3,PDLIM1,ZMIZ1,CASC3,CBX1,MED13,C1QBP,WFS1,CC…
1	!	1.1e-07	6570	626	290	0.463	0.044	GO:0034641	BP	1	cellular nitrogen compound metabolic process	4	RBM5,HOXA11,TFAP2B,PAX7,GIPR,YAF2,STRAP,BCLAF1,ARID4A,MAP2K3,POLR2B,H6PD,FOXN3,EIF2AK2,RNF4,OAT,PDE4A,IARS2,MEF2A,BCL3,TCOF1,ACTN1,UBE2D1,NFATC3,SCARB1,SMARCE1,PICALM,ENO1,SLC25A3,PAX2,EXOSC7,MCM6,SNRPA,FGFR1,PIAS2,TULP3,ADCYAP1R1,XRCC5,PGM1,DCT,CPOX,CAD,WNT11,PSMC5,MT3,PTHLH,TGDS,P2RX7,CAPN3,DPYSL2,CREM,CYP2D6,CTSG,ERH,HIF1A,SFRS5,CHD8,NFKBIA,CD40,RAE1,CSNK2A1,JAG1,CHRDL1,MAPK3,CTCF,ZNF500,MAZ,E…
1	!	2.12e-06	4907	626	226	0.361	0.046	GO:0044271	BP	1	cellular nitrogen compound biosynthetic process	5	HOXA11,TFAP2B,PAX7,GIPR,YAF2,STRAP,BCLAF1,ARID4A,MAP2K3,POLR2B,FOXN3,EIF2AK2,RNF4,IARS2,MEF2A,BCL3,TCOF1,ACTN1,UBE2D1,NFATC3,SMARCE1,PICALM,ENO1,SLC25A3,PAX2,FGFR1,PIAS2,TULP3,ADCYAP1R1,XRCC5,CPOX,CAD,WNT11,PSMC5,MT3,PTHLH,P2RX7,CAPN3,CREM,ERH,HIF1A,SFRS5,CHD8,NFKBIA,CD40,RAE1,CSNK2A1,JAG1,CHRDL1,MAPK3,CTCF,ZNF500,MAZ,EEF1D,ERCC2,PRKD2,PBEF1,CAV1,MET,RHEB,AEBP1,EIF4H,FUBP3,PDLIM1,ZMIZ1,CASC3,CBX1…
1	!	6.75e-06	5700	626	252	0.403	0.044	GO:0006139	BP	1	nucleobase-containing compound metabolic process	5	RBM5,HOXA11,TFAP2B,PAX7,GIPR,YAF2,STRAP,BCLAF1,ARID4A,MAP2K3,POLR2B,H6PD,FOXN3,EIF2AK2,RNF4,PDE4A,IARS2,MEF2A,BCL3,TCOF1,ACTN1,UBE2D1,NFATC3,SMARCE1,PICALM,ENO1,PAX2,EXOSC7,MCM6,SNRPA,FGFR1,PIAS2,TULP3,ADCYAP1R1,XRCC5,PGM1,CAD,WNT11,PSMC5,MT3,PTHLH,TGDS,P2RX7,CAPN3,DPYSL2,CREM,ERH,HIF1A,SFRS5,CHD8,NFKBIA,CD40,RAE1,CSNK2A1,JAG1,CHRDL1,MAPK3,CTCF,ZNF500,MAZ,EEF1D,HNRNPL,ERCC2,FBL,PRKD2,PBEF1,CAV1,M…
1	!	0.0054	5111	626	217	0.347	0.042	GO:0090304	BP	1	nucleic acid metabolic process	6	RBM5,HOXA11,TFAP2B,PAX7,YAF2,STRAP,BCLAF1,ARID4A,MAP2K3,POLR2B,FOXN3,EIF2AK2,RNF4,IARS2,MEF2A,BCL3,TCOF1,ACTN1,UBE2D1,NFATC3,SMARCE1,PICALM,ENO1,PAX2,EXOSC7,MCM6,SNRPA,FGFR1,PIAS2,TULP3,XRCC5,WNT11,PSMC5,MT3,PTHLH,CAPN3,CREM,HIF1A,SFRS5,CHD8,NFKBIA,CD40,RAE1,CSNK2A1,JAG1,CHRDL1,MAPK3,CTCF,ZNF500,MAZ,EEF1D,HNRNPL,ERCC2,FBL,PRKD2,PBEF1,CAV1,MET,NUDT1,RHEB,AEBP1,FUBP3,PDLIM1,ZMIZ1,CASC3,CBX1,MED13,C…
1	!	0.00083	4597	626	203	0.324	0.044	GO:0016070	BP	1	RNA metabolic process	7	RBM5,HOXA11,TFAP2B,PAX7,YAF2,STRAP,BCLAF1,ARID4A,MAP2K3,POLR2B,FOXN3,EIF2AK2,RNF4,IARS2,MEF2A,BCL3,TCOF1,ACTN1,UBE2D1,NFATC3,SMARCE1,PICALM,ENO1,PAX2,EXOSC7,SNRPA,FGFR1,PIAS2,TULP3,XRCC5,WNT11,PSMC5,MT3,PTHLH,CAPN3,CREM,HIF1A,SFRS5,CHD8,NFKBIA,CD40,RAE1,CSNK2A1,JAG1,CHRDL1,MAPK3,CTCF,ZNF500,MAZ,EEF1D,HNRNPL,ERCC2,FBL,PRKD2,PBEF1,CAV1,MET,RHEB,AEBP1,FUBP3,PDLIM1,ZMIZ1,CASC3,CBX1,MED13,C1QBP,WFS1,C…
1	!	8.59e-06	4291	626	201	0.321	0.047	GO:0034654	BP	1	nucleobase-containing compound biosynthetic process	6	HOXA11,TFAP2B,PAX7,GIPR,YAF2,STRAP,BCLAF1,ARID4A,MAP2K3,POLR2B,FOXN3,EIF2AK2,RNF4,MEF2A,BCL3,TCOF1,ACTN1,UBE2D1,NFATC3,SMARCE1,PICALM,ENO1,PAX2,FGFR1,PIAS2,TULP3,ADCYAP1R1,XRCC5,CAD,WNT11,PSMC5,MT3,PTHLH,CAPN3,CREM,ERH,HIF1A,SFRS5,CHD8,NFKBIA,CD40,RAE1,CSNK2A1,JAG1,CHRDL1,MAPK3,CTCF,ZNF500,MAZ,EEF1D,ERCC2,PRKD2,PBEF1,CAV1,MET,RHEB,AEBP1,FUBP3,PDLIM1,ZMIZ1,CBX1,MED13,C1QBP,WFS1,CCND1,CBL,GTF2H1,CD…
1	!	0.000245	3894	626	180	0.288	0.046	GO:0032774	BP	1	RNA biosynthetic process	7	HOXA11,TFAP2B,PAX7,YAF2,STRAP,BCLAF1,ARID4A,MAP2K3,POLR2B,FOXN3,EIF2AK2,RNF4,MEF2A,BCL3,TCOF1,ACTN1,UBE2D1,NFATC3,SMARCE1,PICALM,ENO1,PAX2,FGFR1,PIAS2,TULP3,XRCC5,WNT11,PSMC5,MT3,PTHLH,CAPN3,CREM,HIF1A,SFRS5,CHD8,NFKBIA,CD40,RAE1,CSNK2A1,JAG1,CHRDL1,MAPK3,CTCF,ZNF500,MAZ,EEF1D,ERCC2,PRKD2,PBEF1,CAV1,MET,RHEB,AEBP1,FUBP3,PDLIM1,ZMIZ1,CBX1,MED13,C1QBP,WFS1,CCND1,CBL,GTF2H1,CDKN1B,GTF2H3,TRIM38,ZBTB…
1	!	0.000196	3774	626	176	0.281	0.047	GO:0097659	BP	1	nucleic acid-templated transcription	8	HOXA11,TFAP2B,PAX7,YAF2,STRAP,BCLAF1,ARID4A,MAP2K3,POLR2B,FOXN3,EIF2AK2,RNF4,MEF2A,BCL3,TCOF1,ACTN1,UBE2D1,NFATC3,SMARCE1,PICALM,ENO1,PAX2,FGFR1,PIAS2,TULP3,XRCC5,WNT11,PSMC5,MT3,PTHLH,CAPN3,CREM,HIF1A,SFRS5,CHD8,NFKBIA,CD40,CSNK2A1,JAG1,CHRDL1,MAPK3,CTCF,ZNF500,MAZ,EEF1D,ERCC2,PRKD2,PBEF1,CAV1,MET,RHEB,AEBP1,FUBP3,PDLIM1,ZMIZ1,CBX1,MED13,C1QBP,WFS1,CCND1,CBL,GTF2H1,CDKN1B,GTF2H3,TRIM38,ZBTB24,SU…
1	!	0.000409	3759	626	174	0.278	0.046	GO:0006351	BP	1	transcription, DNA-templated	9	HOXA11,TFAP2B,PAX7,YAF2,STRAP,BCLAF1,ARID4A,MAP2K3,POLR2B,FOXN3,EIF2AK2,RNF4,MEF2A,BCL3,TCOF1,UBE2D1,NFATC3,SMARCE1,PICALM,ENO1,PAX2,FGFR1,PIAS2,TULP3,XRCC5,WNT11,PSMC5,MT3,PTHLH,CAPN3,CREM,HIF1A,SFRS5,CHD8,NFKBIA,CD40,CSNK2A1,JAG1,CHRDL1,MAPK3,CTCF,ZNF500,MAZ,EEF1D,ERCC2,PRKD2,PBEF1,CAV1,MET,RHEB,AEBP1,FUBP3,PDLIM1,ZMIZ1,CBX1,MED13,C1QBP,WFS1,CCND1,CBL,GTF2H1,CDKN1B,GTF2H3,TRIM38,ZBTB24,SUB1,H2A…
1	!	5.6e-10	2021	626	126	0.201	0.062	GO:0006366	BP	1	transcription from RNA polymerase II promoter	10	TFAP2B,PAX7,STRAP,ARID4A,POLR2B,RNF4,MEF2A,BCL3,UBE2D1,NFATC3,SMARCE1,ENO1,PAX2,FGFR1,PIAS2,PSMC5,MT3,CREM,HIF1A,SFRS5,CHD8,NFKBIA,CD40,JAG1,CHRDL1,MAPK3,CTCF,MAZ,ERCC2,PRKD2,PBEF1,CAV1,MET,RHEB,AEBP1,FUBP3,ZMIZ1,MED13,C1QBP,WFS1,CCND1,GTF2H1,GTF2H3,SUB1,H2AFY,FHL2,NFE2L2,ETV3,ID3,PROX1,KLF9,HOXB1,NR2C1,HNRNPA2B1,MED13L,HOXC11,MORF4L2,DEK,FOSB,SNRPB,ATF4,IRF5,COX7B,TOP2A,NR0B2,CCNA1,BHLHB2,YWHAQ,…
1	!	3.91e-08	5658	626	260	0.415	0.046	GO:0051179	BP	1	localization	2	SEMA3F,ADIPOR2,RHBDF1,TFAP2B,GIPR,STRAP,CD44,STAU2,MAP4,VAMP3,NNAT,GDI2,ATP11B,CAMK2B,ZC3H11A,NCKAP1,MON2,AP3D1,MYLK,CACNB1,MEF2A,ATP11A,LAPTM4A,BCL3,TCOF1,ACTN1,TFRC,NFATC3,SCARB1,ABCB11,PICALM,CA12,SLC25A3,KIFAP3,USP33,FGFR1,TULP3,ADCYAP1R1,RIMS1,RAB21,CAD,CD59,WNT11,DNAJA1,MT3,ADD1,FKBP1A,P2RX7,CAPN3,DPYSL2,MYO9B,KIAA0586,HIF1A,SFRS5,NFKBIA,CD40,RAE1,JAG1,SRPX,PLP2,TIMP1,MAPK3,CLCN7,SLC6A2,CSK…
1	!	0.000398	4637	626	206	0.329	0.044	GO:0051234	BP	1	establishment of localization	3	ADIPOR2,RHBDF1,TFAP2B,GIPR,STAU2,MAP4,VAMP3,NNAT,GDI2,ATP11B,CAMK2B,ZC3H11A,NCKAP1,MON2,AP3D1,MYLK,CACNB1,ATP11A,LAPTM4A,BCL3,TCOF1,ACTN1,TFRC,NFATC3,SCARB1,ABCB11,PICALM,CA12,SLC25A3,KIFAP3,USP33,ADCYAP1R1,RIMS1,RAB21,CAD,CD59,DNAJA1,MT3,ADD1,FKBP1A,P2RX7,CAPN3,DPYSL2,KIAA0586,HIF1A,SFRS5,NFKBIA,CD40,RAE1,SRPX,PLP2,TIMP1,MAPK3,CLCN7,SLC6A2,CSK,SLC1A6,CDC37,JAK3,CAV1,PPIF,CASC3,SLC6A4,WFS1,CCND1,…
1	!	0.00129	4512	626	199	0.318	0.044	GO:0006810	BP	1	transport	4	ADIPOR2,RHBDF1,TFAP2B,GIPR,STAU2,VAMP3,NNAT,GDI2,ATP11B,CAMK2B,ZC3H11A,NCKAP1,MON2,AP3D1,MYLK,CACNB1,ATP11A,LAPTM4A,BCL3,TCOF1,ACTN1,TFRC,NFATC3,SCARB1,ABCB11,PICALM,CA12,SLC25A3,KIFAP3,USP33,ADCYAP1R1,RIMS1,RAB21,CAD,CD59,DNAJA1,MT3,ADD1,FKBP1A,P2RX7,CAPN3,DPYSL2,HIF1A,SFRS5,NFKBIA,CD40,RAE1,SRPX,PLP2,TIMP1,MAPK3,CLCN7,SLC6A2,CSK,SLC1A6,CDC37,JAK3,CAV1,PPIF,CASC3,SLC6A4,WFS1,CCND1,CBL,CYP27B1,CD…
1	!	0.00159	1294	626	75	0.12	0.058	GO:0051674	BP	1	localization of cell	3	SEMA3F,RHBDF1,STRAP,CD44,NCKAP1,MYLK,SCARB1,USP33,FGFR1,WNT11,DNAJA1,MYO9B,HIF1A,JAG1,TIMP1,CSK,PRKD2,JAK3,CAV1,MET,C1QBP,SPARC,RTN4,IGFBP5,F3,PROX1,CCR7,RRAS,MACF1,RAC2,PAK4,LAMA5,NKX2-1,ENPP2,SULF1,SDCBP,THBS1,RAB1A,ACVRL1,TPM1,PDPK1,CYR61,IGFBP3,ITGB1,SORBS2,NRG1,HTR6,SHC1,LMNA,IER2,SMCP,BMP10,CCKAR,CXCL5,ANXA5,T,MMP10,GREM1,ARF4,JUP,CD34,FUT7,TBX1,TACSTD2,PDE4B,DRD1,NR2F2,PIP5K1C,GCNT1,DNAH17…
1	!	0.00159	1294	626	75	0.12	0.058	GO:0048870	BP	1	cell motility	4	SEMA3F,RHBDF1,STRAP,CD44,NCKAP1,MYLK,SCARB1,USP33,FGFR1,WNT11,DNAJA1,MYO9B,HIF1A,JAG1,TIMP1,CSK,PRKD2,JAK3,CAV1,MET,C1QBP,SPARC,RTN4,IGFBP5,F3,PROX1,CCR7,RRAS,MACF1,RAC2,PAK4,LAMA5,NKX2-1,ENPP2,SULF1,SDCBP,THBS1,RAB1A,ACVRL1,TPM1,PDPK1,CYR61,IGFBP3,ITGB1,SORBS2,NRG1,HTR6,SHC1,LMNA,IER2,SMCP,BMP10,CCKAR,CXCL5,ANXA5,T,MMP10,GREM1,ARF4,JUP,CD34,FUT7,TBX1,TACSTD2,PDE4B,DRD1,NR2F2,PIP5K1C,GCNT1,DNAH17…
1	!	0.00217	1188	626	70	0.112	0.059	GO:0016477	BP	1	cell migration	5	SEMA3F,RHBDF1,STRAP,CD44,NCKAP1,MYLK,SCARB1,USP33,FGFR1,WNT11,MYO9B,HIF1A,JAG1,TIMP1,CSK,PRKD2,JAK3,CAV1,MET,C1QBP,SPARC,RTN4,IGFBP5,F3,PROX1,CCR7,RRAS,MACF1,RAC2,PAK4,LAMA5,NKX2-1,ENPP2,SULF1,SDCBP,THBS1,RAB1A,ACVRL1,TPM1,PDPK1,CYR61,IGFBP3,ITGB1,SORBS2,NRG1,HTR6,SHC1,LMNA,BMP10,CCKAR,CXCL5,T,MMP10,GREM1,ARF4,JUP,CD34,FUT7,TBX1,TACSTD2,PDE4B,DRD1,NR2F2,PIP5K1C,GCNT1,LAMA2,AIF1,EMP2,INSL3,PDCD6
1	!	0.0024	307	626	28	0.045	0.091	GO:0001667	BP	1	ameboidal-type cell migration	6	SEMA3F,STRAP,NCKAP1,SCARB1,WNT11,HIF1A,TIMP1,PRKD2,MET,C1QBP,SPARC,PROX1,MACF1,LAMA5,ENPP2,THBS1,ACVRL1,PDPK1,ITGB1,BMP10,T,GREM1,TBX1,TACSTD2,NR2F2,EMP2,INSL3,PDCD6
1	!	0.0432	209	626	20	0.032	0.096	GO:0010631	BP	1	epithelial cell migration	7	STRAP,SCARB1,HIF1A,PRKD2,MET,SPARC,PROX1,MACF1,ENPP2,THBS1,ACVRL1,PDPK1,ITGB1,BMP10,GREM1,TACSTD2,NR2F2,EMP2,INSL3,PDCD6
1	!	0.00905	2722	626	129	0.206	0.047	GO:0033036	BP	1	macromolecule localization	3	RHBDF1,TFAP2B,GIPR,VAMP3,NNAT,GDI2,ATP11B,ZC3H11A,NCKAP1,MON2,AP3D1,CACNB1,ATP11A,BCL3,TFRC,SCARB1,ABCB11,PICALM,KIFAP3,TULP3,RIMS1,RAB21,WNT11,DNAJA1,MT3,FKBP1A,P2RX7,CAPN3,KIAA0586,HIF1A,SFRS5,NFKBIA,CD40,RAE1,MAPK3,CSK,FBL,CDC37,JAK3,CAV1,CASC3,GLP1R,H2AFY,IL1RL1,STX12,ATP10B,GLE1,TCP1,COPA,HNRNPA2B1,ITPR2,OBSL1,STAU1,SLC10A2,CCR7,KTN1,MACF1,RAC2,KCNA5,ATP8B3,LAMA5,EXOSC2,CHMP2A,NR0B2,YWHAQ,RA…
1	!	0.000832	2942	626	142	0.227	0.048	GO:0051641	BP	1	cellular localization	3	RHBDF1,TFAP2B,GIPR,MAP4,VAMP3,NNAT,ZC3H11A,MON2,AP3D1,CACNB1,MEF2A,BCL3,ACTN1,PICALM,KIFAP3,TULP3,ADCYAP1R1,RIMS1,RAB21,CD59,WNT11,DNAJA1,MT3,P2RX7,CAPN3,DPYSL2,HIF1A,SFRS5,NFKBIA,CD40,RAE1,TIMP1,MAPK3,CSK,SLC1A6,CDC37,JAK3,CAV1,PPIF,CASC3,GLP1R,SPARC,H2AFY,ACTR3,IL1RL1,STX12,SET,GLE1,COPA,ITPR2,OBSL1,STAU1,CCR7,MACF1,RAC2,KCNA5,LAMA5,EXOSC2,CHMP2A,KIF3A,NR0B2,SLC6A11,YWHAQ,ESPL1,RAB11FIP5,SCRN1,…
1	!	0.00318	2564	626	125	0.2	0.049	GO:0051649	BP	1	establishment of localization in cell	4	RHBDF1,TFAP2B,GIPR,MAP4,VAMP3,NNAT,ZC3H11A,MON2,AP3D1,CACNB1,BCL3,ACTN1,PICALM,KIFAP3,ADCYAP1R1,RIMS1,RAB21,CD59,MT3,P2RX7,CAPN3,DPYSL2,HIF1A,SFRS5,NFKBIA,CD40,RAE1,TIMP1,MAPK3,CSK,SLC1A6,CDC37,JAK3,CAV1,PPIF,GLP1R,SPARC,ACTR3,IL1RL1,STX12,SET,GLE1,COPA,ITPR2,CCR7,MACF1,RAC2,KCNA5,CHMP2A,KIF3A,NR0B2,SLC6A11,YWHAQ,ESPL1,RAB11FIP5,SCRN1,IER3,SDCBP,THBS1,RAB1A,SEC31A,BRCA2,TEGT,RB1,PDPK1,SMAD4,HTR2C…
1	!	0.0411	1789	626	90	0.144	0.05	GO:0046907	BP	1	intracellular transport	5	VAMP3,ZC3H11A,MON2,AP3D1,CACNB1,BCL3,PICALM,KIFAP3,ADCYAP1R1,RIMS1,RAB21,CD59,MT3,P2RX7,CAPN3,HIF1A,SFRS5,NFKBIA,RAE1,MAPK3,CSK,CDC37,JAK3,CAV1,PPIF,STX12,SET,GLE1,COPA,CCR7,MACF1,RAC2,CHMP2A,KIF3A,YWHAQ,IER3,SDCBP,RAB1A,SEC31A,PDPK1,SMAD4,HTR2C,GSTO1,RPS3,FAU,ITPR1,CACNA1C,CAMK4,BCL2L11,TOMM70A,ATP5G3,SEC13,RBPMS,NRG1,DYNC1I1,VPS11,LMNA,RPL8,NXF1,ABCA1,MOAP1,GREM1,GOLGA2,RAB31,UPF3A,SLC25A6,XPO6…
1	!	0.0089	4103	626	180	0.288	0.044	GO:1902578	BP	1	single-organism localization	3	ADIPOR2,RHBDF1,TFAP2B,GIPR,MAP4,VAMP3,NNAT,ATP11B,CAMK2B,ZC3H11A,NCKAP1,MON2,AP3D1,MYLK,CACNB1,MEF2A,ATP11A,BCL3,ACTN1,TFRC,NFATC3,SCARB1,ABCB11,PICALM,CA12,SLC25A3,KIFAP3,TULP3,ADCYAP1R1,RIMS1,RAB21,CAD,CD59,MT3,ADD1,FKBP1A,P2RX7,CAPN3,DPYSL2,HIF1A,SFRS5,NFKBIA,CD40,RAE1,SRPX,PLP2,TIMP1,MAPK3,CLCN7,SLC6A2,CSK,SLC1A6,CDC37,JAK3,CAV1,PPIF,SLC6A4,WFS1,CCND1,CYP27B1,CDKN1B,SERINC1,GLP1R,SPARC,SLC25A…
1	!	0.0188	3929	626	172	0.275	0.044	GO:0044765	BP	1	single-organism transport	4	ADIPOR2,RHBDF1,TFAP2B,GIPR,VAMP3,NNAT,ATP11B,CAMK2B,ZC3H11A,NCKAP1,MON2,AP3D1,MYLK,CACNB1,ATP11A,BCL3,ACTN1,TFRC,NFATC3,SCARB1,ABCB11,PICALM,CA12,SLC25A3,KIFAP3,ADCYAP1R1,RIMS1,RAB21,CAD,CD59,MT3,ADD1,FKBP1A,P2RX7,CAPN3,DPYSL2,HIF1A,SFRS5,NFKBIA,CD40,RAE1,SRPX,PLP2,TIMP1,MAPK3,CLCN7,SLC6A2,CSK,SLC1A6,CDC37,JAK3,CAV1,PPIF,SLC6A4,WFS1,CCND1,CYP27B1,CDKN1B,SERINC1,GLP1R,SPARC,SLC25A36,ACTR3,IL1RL1,N…
1	!	0.000374	977	626	63	0.101	0.064	GO:0040007	BP	1	growth	2	SEMA3F,HOXA11,ADIPOR2,PAX7,RABGAP1,ENO1,FGFR1,RIMS1,RAB21,WNT11,MT3,ADD1,PTHLH,CAPN3,DPYSL2,CTSG,HIF1A,CSNK2A1,ERCC2,ZMIZ1,SLC6A4,RND2,WFS1,CYP27B1,CDKN1B,RTN4,IGFBP5,PROX1,MORF4L2,MACF1,RNF6,PAK4,EXOSC2,THBS1,ACVRL1,BRCA2,SMAD4,IGFBP4,EMP3,CYR61,IGFBP3,IGFBP1,ITGB1,CACNA1C,BCL2L11,SORBS2,NRG1,PRMT2,SAFB,SHC1,PDLIM5,BMP10,IHH,TGFBR2,RYK,GREM1,RBPJ,GNG4,AR,DHCR7,SERTAD2,AATK,SOX2
1	!	0.00859	585	626	41	0.065	0.07	GO:0048589	BP	1	developmental growth	3	SEMA3F,HOXA11,PAX7,RABGAP1,FGFR1,RIMS1,RAB21,WNT11,MT3,ADD1,PTHLH,CAPN3,DPYSL2,ERCC2,ZMIZ1,SLC6A4,RND2,RTN4,IGFBP5,PROX1,MACF1,RNF6,THBS1,BRCA2,SMAD4,IGFBP1,ITGB1,CACNA1C,BCL2L11,SORBS2,NRG1,PRMT2,PDLIM5,BMP10,IHH,RYK,RBPJ,AR,DHCR7,AATK,SOX2
1	!	0.00389	486	626	37	0.059	0.076	GO:0016049	BP	1	cell growth	3	SEMA3F,ADIPOR2,ENO1,RIMS1,RAB21,WNT11,MT3,DPYSL2,CSNK2A1,RND2,CYP27B1,CDKN1B,RTN4,IGFBP5,MACF1,RNF6,PAK4,EXOSC2,ACVRL1,SMAD4,IGFBP4,EMP3,CYR61,IGFBP3,IGFBP1,ITGB1,SORBS2,NRG1,PRMT2,PDLIM5,BMP10,RYK,GREM1,GNG4,AR,SERTAD2,AATK
1	!	9.06e-10	10925	626	439	0.701	0.04	GO:0050789	BP	1	regulation of biological process	2	SEMA3F,CASP10,RBM5,HOXA11,ADIPOR2,RHBDF1,TFAP2B,MMP25,PAX7,GIPR,RABGAP1,YAF2,AKAP11,STRAP,VIM,CD44,BCLAF1,ARID4A,MAP2K3,MYO16,TNC,POLR2B,VAMP3,FOXN3,NNAT,EIF2AK2,GDI2,CAMK2B,NCKAP1,LTK,RNF4,EDG4,AP3D1,MYLK,PDE4A,CACNB1,IARS2,RASSF1,MEF2A,BCL3,ACTN1,TFRC,UBE2D1,NFATC3,ACADVL,SCARB1,SMARCE1,PICALM,ENO1,GTSE1,PAX2,EXOSC7,KIFAP3,USP33,FGFR1,PIAS2,TULP3,GNB1,ADCYAP1R1,XRCC5,RIMS1,DCT,RAB21,APLP2,CD59,…
1	!	2.09e-20	5444	626	292	0.466	0.054	GO:0048518	BP	1	positive regulation of biological process	3	SEMA3F,CASP10,RBM5,HOXA11,ADIPOR2,TFAP2B,PAX7,GIPR,RABGAP1,YAF2,VIM,CD44,BCLAF1,ARID4A,MAP2K3,TNC,POLR2B,VAMP3,NNAT,EIF2AK2,GDI2,CAMK2B,NCKAP1,LTK,RNF4,EDG4,AP3D1,MYLK,RASSF1,MEF2A,BCL3,TFRC,UBE2D1,NFATC3,SCARB1,PICALM,GTSE1,PAX2,KIFAP3,FGFR1,PIAS2,ADCYAP1R1,XRCC5,RIMS1,DCT,RAB21,CD59,WNT11,DNAJA1,PSMC5,MT3,PTHLH,TPX2,FKBP1A,P2RX7,CAPN3,DPYSL2,CREM,MYO9B,GADD45B,CRKL,CARD10,CTSG,AHSA1,ERH,HIF1A,C…
1	!	8.89e-07	2325	626	129	0.206	0.055	GO:0032879	BP	1	regulation of localization	3	SEMA3F,ADIPOR2,RHBDF1,TFAP2B,GIPR,STRAP,VAMP3,NNAT,CAMK2B,NCKAP1,AP3D1,MYLK,CACNB1,BCL3,ACTN1,NFATC3,SCARB1,PICALM,ADCYAP1R1,RIMS1,RAB21,WNT11,DNAJA1,FKBP1A,P2RX7,CAPN3,DPYSL2,KIAA0586,HIF1A,NFKBIA,CD40,RAE1,JAG1,TIMP1,MAPK3,CLCN7,CSK,PRKD2,JAK3,CAV1,MET,PPIF,C1QBP,WFS1,CBL,CDKN1B,GLP1R,SPARC,RTN4,IGFBP5,IL1RL1,NFE2L2,F3,PROX1,ITPR2,AHNAK,CCR7,RRAS,MACF1,ATF4,RAC2,KCNA5,LAMA5,CHMP2A,KIF3A,NR0B2,Y…
1	!	4e-12	3663	626	200	0.319	0.055	GO:0048583	BP	1	regulation of response to stimulus	3	SEMA3F,CASP10,RHBDF1,TFAP2B,GIPR,RABGAP1,AKAP11,STRAP,CD44,BCLAF1,MAP2K3,EIF2AK2,GDI2,CAMK2B,NCKAP1,EDG4,MYLK,PDE4A,MEF2A,BCL3,UBE2D1,NFATC3,USP33,FGFR1,PIAS2,TULP3,GNB1,APLP2,CD59,WNT11,DNAJA1,PSMC5,MT3,FKBP1A,P2RX7,CD200,CAPN3,MYO9B,GADD45B,CRKL,CARD10,PIK3IP1,CTSG,ERH,HIF1A,CHD8,NFKBIA,CD40,RAE1,CSNK2A1,JAG1,CHRDL1,SRPX,TIMP1,MAPK3,CSK,EEF1D,PRKD2,CDC37,JAK3,CAV1,MET,RHEB,SHOC2,PPIF,MED13,C1QB…
1	!	1.38e-10	2028	626	128	0.204	0.063	GO:0048584	BP	1	positive regulation of response to stimulus	4	CASP10,CD44,BCLAF1,MAP2K3,EIF2AK2,CAMK2B,NCKAP1,EDG4,MYLK,MEF2A,UBE2D1,NFATC3,FGFR1,CD59,WNT11,PSMC5,MT3,FKBP1A,P2RX7,CAPN3,GADD45B,CRKL,CARD10,CTSG,ERH,HIF1A,NFKBIA,CD40,CSNK2A1,JAG1,SRPX,MAPK3,CSK,EEF1D,PRKD2,JAK3,CAV1,MET,RHEB,SHOC2,PPIF,C1QBP,PSMD11,CBL,CYP27B1,TRIM38,C7,ACTR3,IGFBP5,IL1RL1,NFE2L2,F3,NR2C1,ITPR2,MYH2,CCR7,PRMT1,MACF1,RAC2,PSMA1,SH3BGRL,YWHAQ,MYC,SULF1,SDCBP,THBS1,LGR5,ACVRL1,…
1	!	4.8e-10	2486	626	146	0.233	0.059	GO:0051239	BP	1	regulation of multicellular organismal process	3	SEMA3F,HOXA11,MMP25,RABGAP1,STRAP,VIM,MAP2K3,EIF2AK2,CAMK2B,LTK,AP3D1,MEF2A,BCL3,TFRC,SCARB1,PAX2,FGFR1,PIAS2,TULP3,XRCC5,RIMS1,DCT,RAB21,WNT11,MT3,PTHLH,P2RX7,CAPN3,DPYSL2,HIF1A,NFKBIA,CD40,JAG1,TIMP1,CSK,PRKD2,JAK3,CAV1,MET,RHEB,C1QBP,SLC6A4,RND2,CCND1,CYP27B1,CDKN1B,GLP1R,VNN1,TRIM38,SPARC,H2AFY,RTN4,IGFBP5,IL1RL1,NFE2L2,RGS2,ID3,F3,PROX1,HOXC11,OBSL1,AMELX,CCR7,PRMT1,RRAS,MACF1,RNF6,ATF4,IRF5…
1	!	4.14e-07	1389	626	90	0.144	0.065	GO:0051240	BP	1	positive regulation of multicellular organismal process	4	HOXA11,RABGAP1,EIF2AK2,CAMK2B,LTK,AP3D1,BCL3,TFRC,SCARB1,PAX2,FGFR1,XRCC5,RIMS1,DCT,RAB21,WNT11,P2RX7,HIF1A,NFKBIA,CD40,JAG1,PRKD2,CAV1,MET,RHEB,C1QBP,RND2,CCND1,CYP27B1,VNN1,SPARC,H2AFY,IL1RL1,NFE2L2,RGS2,F3,PROX1,HOXC11,OBSL1,AMELX,CCR7,PRMT1,RRAS,MACF1,ATF4,IRF5,DHX9,BIN1,ENPP2,MYC,TFAP2A,SULF1,THBS1,AMIGO2,ACVRL1,RB1,TPM1,SMAD4,CYR61,MTDH,ZEB1,GSTO1,NRG1,SHC1,HCRT,MAPKAPK2,BMP10,IHH,TGFBR2,GR…
1	!	2.27e-14	4572	626	242	0.387	0.053	GO:0048519	BP	1	negative regulation of biological process	3	SEMA3F,RBM5,ADIPOR2,RHBDF1,TFAP2B,PAX7,GIPR,RABGAP1,YAF2,STRAP,VIM,CD44,BCLAF1,ARID4A,MYO16,POLR2B,VAMP3,FOXN3,EIF2AK2,CAMK2B,LTK,RNF4,RASSF1,MEF2A,BCL3,ACTN1,UBE2D1,ACADVL,SMARCE1,PICALM,ENO1,GTSE1,PAX2,KIFAP3,FGFR1,PIAS2,TULP3,ADCYAP1R1,XRCC5,APLP2,CD59,WNT11,DNAJA1,PSMC5,MT3,ADD1,PTHLH,FKBP1A,P2RX7,CAPN3,CREM,GADD45B,PIK3IP1,CYP2D6,ST13,CTSG,HIF1A,CHD8,NFKBIA,RAE1,CSNK2A1,JAG1,CHRDL1,SRPX,TIMP…
1	!	0.000346	1360	626	80	0.128	0.059	GO:0048585	BP	1	negative regulation of response to stimulus	4	SEMA3F,GIPR,RABGAP1,STRAP,CD44,EIF2AK2,CAMK2B,PIAS2,TULP3,CD59,WNT11,DNAJA1,PSMC5,MT3,P2RX7,PIK3IP1,HIF1A,CHD8,NFKBIA,CHRDL1,CSK,JAK3,CAV1,MET,PPIF,MED13,C1QBP,PSMD11,WFS1,CCND1,CBL,VNN1,TRIM38,IGFBP5,IL1RL1,NFE2L2,RGS2,ATF4,PSMA1,TRAFD1,FAIM2,NKX2-1,MYC,IER3,SULF1,THBS1,TEGT,RB1,PDPK1,IGFBP3,NONO,RPS3,ITGB1,ITPR1,NRG1,PSMD4,PSMB4,LMNA,IHH,TGFBR2,RYK,ANXA5,FBN1,GREM1,OTUB1,PRDX2,AR,RELA,CD34,FAM8…
1	!	0.000556	988	626	63	0.101	0.064	GO:0051241	BP	1	negative regulation of multicellular organismal process	4	SEMA3F,STRAP,VIM,BCL3,PAX2,FGFR1,TULP3,WNT11,MT3,PTHLH,P2RX7,HIF1A,NFKBIA,JAG1,TIMP1,CSK,JAK3,CAV1,C1QBP,SLC6A4,CDKN1B,SPARC,RTN4,IGFBP5,IL1RL1,NFE2L2,RGS2,ID3,PRMT1,RNF6,RAB11FIP5,NKX2-1,MYC,SULF1,THBS1,ACVRL1,BRCA2,VSIG4,NRG1,HCRT,BMP10,IHH,RYK,ANXA5,GREM1,PRDX2,RBPJ,CD34,SOX11,CIITA,AATK,SOX2,TACSTD2,PDE4B,DRD1,NR2F2,PBX1,PDCD1,NBR1,PCBP2,SERPINB2,GDI1,HLA-G
1	!	2.21e-09	6750	626	303	0.484	0.045	GO:0019222	BP	1	regulation of metabolic process	3	RBM5,HOXA11,RHBDF1,TFAP2B,PAX7,GIPR,RABGAP1,YAF2,STRAP,VIM,CD44,BCLAF1,ARID4A,MAP2K3,TNC,POLR2B,VAMP3,FOXN3,EIF2AK2,GDI2,CAMK2B,RNF4,EDG4,IARS2,RASSF1,MEF2A,BCL3,ACTN1,UBE2D1,NFATC3,ACADVL,SCARB1,SMARCE1,PICALM,ENO1,PAX2,EXOSC7,USP33,FGFR1,PIAS2,TULP3,ADCYAP1R1,XRCC5,RIMS1,APLP2,CD59,WNT11,DNAJA1,PSMC5,MT3,PTHLH,TPX2,FKBP1A,P2RX7,CAPN3,CREM,MYO9B,GADD45B,CRKL,CARD10,PIK3IP1,CYP2D6,ST13,CTSG,AHSA1…
1	!	2.76e-06	4262	626	202	0.323	0.047	GO:0009889	BP	1	regulation of biosynthetic process	4	HOXA11,TFAP2B,PAX7,GIPR,YAF2,STRAP,BCLAF1,ARID4A,MAP2K3,POLR2B,FOXN3,EIF2AK2,RNF4,IARS2,MEF2A,BCL3,ACTN1,UBE2D1,NFATC3,ACADVL,SCARB1,SMARCE1,PICALM,ENO1,PAX2,FGFR1,PIAS2,TULP3,ADCYAP1R1,XRCC5,WNT11,PSMC5,MT3,PTHLH,CAPN3,CREM,HIF1A,CHD8,NFKBIA,CD40,CSNK2A1,JAG1,CHRDL1,MAPK3,CTCF,ZNF500,MAZ,EEF1D,ERCC2,PRKD2,JAK3,PBEF1,CAV1,MET,AEBP1,EIF4H,FUBP3,PDLIM1,ZMIZ1,CASC3,CBX1,MED13,C1QBP,WFS1,CCND1,CBL,GT…
1	!	2.48e-07	5836	626	263	0.42	0.045	GO:0080090	BP	1	regulation of primary metabolic process	4	RBM5,HOXA11,RHBDF1,TFAP2B,PAX7,GIPR,YAF2,STRAP,CD44,BCLAF1,ARID4A,MAP2K3,POLR2B,FOXN3,EIF2AK2,CAMK2B,RNF4,EDG4,IARS2,RASSF1,MEF2A,BCL3,ACTN1,UBE2D1,NFATC3,ACADVL,SCARB1,SMARCE1,PICALM,ENO1,PAX2,FGFR1,PIAS2,TULP3,ADCYAP1R1,XRCC5,APLP2,CD59,WNT11,DNAJA1,PSMC5,MT3,PTHLH,TPX2,FKBP1A,P2RX7,CAPN3,CREM,GADD45B,CRKL,CARD10,PIK3IP1,ST13,CTSG,HIF1A,CHD8,NFKBIA,CD40,CSNK2A1,JAG1,CHRDL1,TIMP1,MAPK3,CTCF,ZNF5…
1	!	3.38e-07	5852	626	263	0.42	0.045	GO:0060255	BP	1	regulation of macromolecule metabolic process	4	RBM5,HOXA11,RHBDF1,TFAP2B,PAX7,YAF2,STRAP,VIM,CD44,BCLAF1,ARID4A,MAP2K3,TNC,POLR2B,VAMP3,FOXN3,EIF2AK2,CAMK2B,RNF4,EDG4,IARS2,RASSF1,MEF2A,BCL3,ACTN1,UBE2D1,NFATC3,SMARCE1,PICALM,ENO1,PAX2,EXOSC7,FGFR1,PIAS2,TULP3,XRCC5,RIMS1,APLP2,CD59,WNT11,DNAJA1,PSMC5,MT3,PTHLH,TPX2,FKBP1A,P2RX7,CAPN3,CREM,GADD45B,CRKL,CARD10,ST13,CTSG,HIF1A,CHD8,NFKBIA,CD40,RAE1,CSNK2A1,JAG1,CHRDL1,TIMP1,MAPK3,CTCF,ZNF500,MA…
1	!	0.000191	4044	626	186	0.297	0.046	GO:0010556	BP	1	regulation of macromolecule biosynthetic process	5	HOXA11,TFAP2B,PAX7,YAF2,STRAP,BCLAF1,ARID4A,MAP2K3,POLR2B,FOXN3,EIF2AK2,RNF4,IARS2,MEF2A,BCL3,ACTN1,UBE2D1,NFATC3,SMARCE1,PICALM,ENO1,PAX2,FGFR1,PIAS2,TULP3,XRCC5,WNT11,PSMC5,MT3,PTHLH,CAPN3,CREM,HIF1A,CHD8,NFKBIA,CD40,CSNK2A1,JAG1,CHRDL1,MAPK3,CTCF,ZNF500,MAZ,EEF1D,ERCC2,PRKD2,JAK3,PBEF1,CAV1,MET,AEBP1,EIF4H,FUBP3,PDLIM1,ZMIZ1,CASC3,CBX1,MED13,C1QBP,WFS1,CCND1,CBL,GTF2H1,CDKN1B,GTF2H3,TRIM38,ZBT…
1	!	7.05e-07	4305	626	206	0.329	0.048	GO:0010468	BP	1	regulation of gene expression	5	RBM5,HOXA11,TFAP2B,PAX7,YAF2,STRAP,VIM,CD44,BCLAF1,ARID4A,MAP2K3,TNC,POLR2B,FOXN3,EIF2AK2,RNF4,IARS2,MEF2A,BCL3,UBE2D1,NFATC3,SMARCE1,PICALM,ENO1,PAX2,EXOSC7,FGFR1,PIAS2,TULP3,XRCC5,RIMS1,CD59,WNT11,PSMC5,MT3,PTHLH,P2RX7,CAPN3,CREM,HIF1A,CHD8,NFKBIA,CD40,RAE1,CSNK2A1,JAG1,CHRDL1,MAPK3,CTCF,ZNF500,MAZ,EEF1D,ERCC2,PRKD2,CDC37,PBEF1,CAV1,MET,AEBP1,EIF4H,FUBP3,PDLIM1,ZMIZ1,CASC3,CBX1,MED13,C1QBP,SLC6…
1	!	0.00397	447	626	35	0.056	0.078	GO:0010608	BP	1	posttranscriptional regulation of gene expression	6	EIF2AK2,IARS2,BCL3,EXOSC7,PSMC5,MAPK3,CDC37,CAV1,EIF4H,CASC3,C1QBP,PSMD11,EIF2B4,IGFBP5,RGS2,SET,ATF4,PSMA1,EXOSC2,DHX9,THBS1,RPS3,EIF4A2,PSMD4,PSMB4,MAPKAPK2,UPF3A,ENC1,RPS6KB2,HNRNPA0,EIF3K,PURA,HSPA1A,RBM8A,PSMB3
1	!	0.000313	2610	626	131	0.209	0.05	GO:0051246	BP	1	regulation of protein metabolic process	5	RHBDF1,TFAP2B,PAX7,STRAP,CD44,MAP2K3,EIF2AK2,CAMK2B,RNF4,EDG4,IARS2,RASSF1,BCL3,UBE2D1,PICALM,PAX2,FGFR1,APLP2,CD59,WNT11,DNAJA1,PSMC5,MT3,TPX2,FKBP1A,P2RX7,CAPN3,GADD45B,CRKL,CARD10,ST13,CTSG,NFKBIA,CD40,CSNK2A1,TIMP1,MAPK3,CTCF,CSK,PRKD2,CDC37,JAK3,CAV1,EIF4H,CASC3,C1QBP,PSMD11,WFS1,CCND1,GTF2H1,CDKN1B,C7,H2AFY,EIF2B4,IGFBP5,NFE2L2,RGS2,F3,PROX1,FKBP15,SET,SERPINB6,CCR7,PRMT1,RRAS,ATF4,RAC2,PSM…
1	!	8.15e-08	2707	626	148	0.236	0.055	GO:0009892	BP	1	negative regulation of metabolic process	4	TFAP2B,YAF2,STRAP,CD44,BCLAF1,ARID4A,POLR2B,FOXN3,EIF2AK2,RNF4,MEF2A,BCL3,UBE2D1,ACADVL,SMARCE1,PICALM,ENO1,PAX2,FGFR1,PIAS2,XRCC5,APLP2,CD59,WNT11,DNAJA1,PSMC5,MT3,PTHLH,FKBP1A,P2RX7,CAPN3,CREM,GADD45B,PIK3IP1,CYP2D6,ST13,HIF1A,CHD8,NFKBIA,RAE1,CSNK2A1,TIMP1,CTCF,CSK,ERCC2,JAK3,CAV1,MET,AEBP1,PPIF,CBX1,MED13,C1QBP,PSMD11,WFS1,CCND1,GTF2H1,CYP27B1,CDKN1B,GTF2H3,H2AFY,EIF2B4,IGFBP5,FHL2,RGS2,ETV3,…
1	!	5.02e-07	2427	626	134	0.214	0.055	GO:0010605	BP	1	negative regulation of macromolecule metabolic process	5	TFAP2B,YAF2,STRAP,CD44,BCLAF1,ARID4A,POLR2B,FOXN3,EIF2AK2,RNF4,MEF2A,BCL3,UBE2D1,SMARCE1,PICALM,ENO1,PAX2,FGFR1,PIAS2,XRCC5,APLP2,CD59,WNT11,DNAJA1,PSMC5,MT3,PTHLH,FKBP1A,P2RX7,CAPN3,CREM,GADD45B,ST13,CHD8,NFKBIA,RAE1,CSNK2A1,TIMP1,CTCF,CSK,ERCC2,JAK3,CAV1,AEBP1,CBX1,MED13,C1QBP,PSMD11,WFS1,CCND1,GTF2H1,CDKN1B,GTF2H3,H2AFY,EIF2B4,IGFBP5,FHL2,RGS2,ETV3,ID3,PROX1,FKBP15,SET,NR2C1,HNRNPA2B1,MORF4L2,…
1	!	8.29e-07	1543	626	96	0.153	0.062	GO:0010629	BP	1	negative regulation of gene expression	6	TFAP2B,YAF2,STRAP,BCLAF1,ARID4A,POLR2B,FOXN3,EIF2AK2,MEF2A,BCL3,UBE2D1,SMARCE1,PICALM,ENO1,PAX2,FGFR1,PIAS2,XRCC5,CD59,WNT11,PSMC5,MT3,PTHLH,CAPN3,CREM,CHD8,NFKBIA,RAE1,CTCF,ERCC2,CAV1,AEBP1,CBX1,MED13,C1QBP,WFS1,CCND1,GTF2H1,CDKN1B,GTF2H3,H2AFY,EIF2B4,IGFBP5,FHL2,ETV3,ID3,PROX1,SET,NR2C1,HNRNPA2B1,MORF4L2,FOSB,ATF4,NR0B2,BHLHB2,YWHAQ,NKX2-1,MYC,TFAP2A,THBS1,ANXA7,TEGT,RB1,BAHD1,TCF25,SMAD4,TAGLN…
1	!	7.21e-07	1539	626	96	0.153	0.062	GO:0009890	BP	1	negative regulation of biosynthetic process	5	TFAP2B,YAF2,STRAP,BCLAF1,ARID4A,FOXN3,EIF2AK2,MEF2A,BCL3,UBE2D1,ACADVL,SMARCE1,ENO1,PAX2,FGFR1,PIAS2,XRCC5,WNT11,PSMC5,MT3,PTHLH,CAPN3,CREM,CHD8,NFKBIA,CTCF,JAK3,CAV1,AEBP1,CBX1,MED13,C1QBP,WFS1,CCND1,CYP27B1,CDKN1B,H2AFY,EIF2B4,IGFBP5,FHL2,ETV3,ID3,PROX1,SET,NR2C1,HNRNPA2B1,MORF4L2,FOSB,SSX1,ATF4,NR0B2,BHLHB2,YWHAQ,NKX2-1,MYC,TFAP2A,ACVRL1,BRCA2,TEGT,RB1,BAHD1,TCF25,SMAD4,TAGLN3,NONO,MTDH,ZEB1,R…
1	!	9.36e-07	1456	626	92	0.147	0.063	GO:0010558	BP	1	negative regulation of macromolecule biosynthetic process	6	TFAP2B,YAF2,STRAP,BCLAF1,ARID4A,FOXN3,EIF2AK2,MEF2A,BCL3,UBE2D1,SMARCE1,ENO1,PAX2,FGFR1,PIAS2,XRCC5,WNT11,PSMC5,MT3,PTHLH,CAPN3,CREM,CHD8,NFKBIA,CTCF,JAK3,CAV1,AEBP1,CBX1,MED13,C1QBP,WFS1,CCND1,CDKN1B,H2AFY,EIF2B4,IGFBP5,FHL2,ETV3,ID3,PROX1,SET,NR2C1,HNRNPA2B1,MORF4L2,FOSB,SSX1,ATF4,NR0B2,BHLHB2,YWHAQ,NKX2-1,MYC,TFAP2A,ACVRL1,BRCA2,TEGT,RB1,BAHD1,TCF25,SMAD4,TAGLN3,NONO,MTDH,ZEB1,RPS3,EIF4A2,NRG1…
1	!	0.00095	2353	626	119	0.19	0.051	GO:0050790	BP	1	regulation of catalytic activity	4	TFAP2B,GIPR,RABGAP1,CD44,MAP2K3,EIF2AK2,GDI2,CAMK2B,EDG4,UBE2D1,SCARB1,PICALM,PAX2,FGFR1,ADCYAP1R1,RIMS1,APLP2,WNT11,DNAJA1,PSMC5,MT3,TPX2,FKBP1A,P2RX7,CAPN3,MYO9B,GADD45B,CRKL,CARD10,PIK3IP1,AHSA1,HIF1A,CD40,CSNK2A1,TIMP1,MAPK3,CSK,MTMR9,PRKD2,CDC37,JAK3,CAV1,SHOC2,PPIF,PSMD11,WFS1,CCND1,GTF2H1,CYP27B1,CDKN1B,SERINC1,GLP1R,CAP2,H2AFY,EIF2B4,RGS2,F3,PROX1,FKBP15,SET,ITPR2,SERPINB6,PSD4,CCR7,PLEKH…
1	!	0.00758	1044	626	62	0.099	0.059	GO:0051338	BP	1	regulation of transferase activity	5	CD44,MAP2K3,EIF2AK2,CAMK2B,EDG4,UBE2D1,FGFR1,APLP2,WNT11,DNAJA1,PSMC5,MT3,TPX2,P2RX7,GADD45B,CRKL,CARD10,PIK3IP1,CD40,MAPK3,CSK,CDC37,JAK3,CAV1,PSMD11,CCND1,GTF2H1,CDKN1B,SERINC1,H2AFY,RGS2,PROX1,CCR7,RAC2,PSMA1,PAK4,DKC1,THBS1,RB1,PDPK1,CYR61,GBAS,RPS3,EIF4A2,NRG1,PFKFB1,PSMD4,PSMB4,SHC1,MAPKAPK2,TGFBR2,PRKACG,GREM1,PRDX2,GRIN2A,DRD1,NR2F2,HEXIM1,MCRS1,MAP3K5,EMP2,PSMB3
1	!	5.12e-07	4317	626	207	0.331	0.048	GO:0051171	BP	1	regulation of nitrogen compound metabolic process	4	RBM5,HOXA11,TFAP2B,PAX7,GIPR,YAF2,STRAP,BCLAF1,ARID4A,MAP2K3,POLR2B,FOXN3,EIF2AK2,RNF4,IARS2,MEF2A,BCL3,ACTN1,UBE2D1,NFATC3,SCARB1,SMARCE1,PICALM,ENO1,PAX2,FGFR1,PIAS2,TULP3,ADCYAP1R1,XRCC5,WNT11,PSMC5,MT3,PTHLH,P2RX7,CAPN3,CREM,HIF1A,CHD8,NFKBIA,CD40,CSNK2A1,JAG1,CHRDL1,MAPK3,CTCF,ZNF500,MAZ,EEF1D,ERCC2,PRKD2,PBEF1,CAV1,MET,AEBP1,EIF4H,FUBP3,PDLIM1,ZMIZ1,PPIF,CASC3,CBX1,MED13,C1QBP,PSMD11,WFS1,C…
1	!	1.61e-07	1542	626	98	0.157	0.064	GO:0051172	BP	1	negative regulation of nitrogen compound metabolic process	5	TFAP2B,YAF2,STRAP,BCLAF1,ARID4A,FOXN3,EIF2AK2,MEF2A,BCL3,UBE2D1,SMARCE1,ENO1,PAX2,FGFR1,PIAS2,XRCC5,WNT11,PSMC5,MT3,PTHLH,CAPN3,CREM,CHD8,NFKBIA,CTCF,CAV1,AEBP1,PPIF,CBX1,MED13,C1QBP,WFS1,CCND1,CDKN1B,H2AFY,EIF2B4,IGFBP5,FHL2,ETV3,ID3,PROX1,SET,NR2C1,HNRNPA2B1,MORF4L2,FOSB,SSX1,ATF4,NR0B2,BHLHB2,YWHAQ,NKX2-1,MYC,TFAP2A,IER3,ACVRL1,BRCA2,TEGT,RB1,BAHD1,TCF25,SMAD4,TAGLN3,NONO,RBMX,MTDH,ZEB1,RPS3,E…
1	!	2.48e-15	3550	626	205	0.327	0.058	GO:0009893	BP	1	positive regulation of metabolic process	4	HOXA11,TFAP2B,PAX7,GIPR,RABGAP1,YAF2,VIM,CD44,BCLAF1,ARID4A,MAP2K3,TNC,POLR2B,VAMP3,EIF2AK2,GDI2,CAMK2B,RNF4,EDG4,RASSF1,MEF2A,BCL3,UBE2D1,NFATC3,SCARB1,PICALM,PAX2,FGFR1,PIAS2,ADCYAP1R1,RIMS1,WNT11,PSMC5,MT3,PTHLH,TPX2,FKBP1A,P2RX7,CAPN3,CREM,MYO9B,GADD45B,CRKL,CARD10,AHSA1,HIF1A,CHD8,NFKBIA,CD40,CSNK2A1,JAG1,MAPK3,CTCF,CSK,ERCC2,PRKD2,JAK3,PBEF1,CAV1,MET,FUBP3,ZMIZ1,MED13,C1QBP,SLC6A4,PSMD11,WF…
1	!	1.25e-14	2843	626	174	0.278	0.061	GO:0010604	BP	1	positive regulation of macromolecule metabolic process	5	HOXA11,TFAP2B,PAX7,YAF2,VIM,CD44,BCLAF1,ARID4A,MAP2K3,TNC,POLR2B,VAMP3,EIF2AK2,CAMK2B,RNF4,EDG4,RASSF1,MEF2A,BCL3,UBE2D1,NFATC3,PICALM,PAX2,FGFR1,PIAS2,RIMS1,WNT11,PSMC5,MT3,TPX2,FKBP1A,P2RX7,CAPN3,CREM,GADD45B,CRKL,CARD10,HIF1A,CHD8,NFKBIA,CD40,CSNK2A1,JAG1,MAPK3,CTCF,CSK,ERCC2,PRKD2,JAK3,PBEF1,CAV1,MET,FUBP3,ZMIZ1,MED13,C1QBP,SLC6A4,PSMD11,WFS1,CCND1,GTF2H1,CDKN1B,GTF2H3,TRIM38,SUB1,H2AFY,FHL2,…
1	!	1.58e-12	1715	626	119	0.19	0.069	GO:0010628	BP	1	positive regulation of gene expression	6	HOXA11,TFAP2B,PAX7,YAF2,VIM,CD44,BCLAF1,ARID4A,MAP2K3,TNC,POLR2B,EIF2AK2,RNF4,MEF2A,BCL3,NFATC3,PICALM,PAX2,PIAS2,RIMS1,WNT11,PSMC5,MT3,P2RX7,CAPN3,CREM,HIF1A,CHD8,NFKBIA,CD40,JAG1,MAPK3,CTCF,ERCC2,PRKD2,PBEF1,CAV1,MET,FUBP3,ZMIZ1,MED13,C1QBP,SLC6A4,GTF2H1,GTF2H3,TRIM38,SUB1,H2AFY,FHL2,NFE2L2,PROX1,HOXB1,HOXC11,MORF4L2,USP22,FOSB,RNF6,ATF4,IRF5,TOP2A,NR0B2,NKX2-1,TBR1,MYC,TFAP2A,THBS1,ACVRL1,BRCA…
1	!	0.000696	1549	626	87	0.139	0.056	GO:0051247	BP	1	positive regulation of protein metabolic process	6	PAX7,CD44,MAP2K3,EIF2AK2,CAMK2B,EDG4,RASSF1,BCL3,UBE2D1,PICALM,FGFR1,WNT11,PSMC5,MT3,TPX2,FKBP1A,P2RX7,CAPN3,GADD45B,CRKL,CARD10,NFKBIA,CD40,CSNK2A1,MAPK3,CSK,PRKD2,JAK3,CAV1,C1QBP,PSMD11,WFS1,CCND1,CDKN1B,NFE2L2,F3,PROX1,CCR7,PRMT1,PSMA1,PAK4,ESPL1,ENPP2,MYC,IER3,SDCBP,THBS1,RAB1A,ACVRL1,RB1,PDPK1,SMAD4,IGFBP4,CYR61,IGFBP3,TAF1,HTR2C,RPS3,BCL2L11,RBPMS,NRG1,PSMD4,PSMB4,SHC1,VPS11,MAPKAPK2,BMP10,…
1	!	2.1e-12	1787	626	122	0.195	0.068	GO:0051173	BP	1	positive regulation of nitrogen compound metabolic process	5	HOXA11,TFAP2B,PAX7,GIPR,YAF2,BCLAF1,ARID4A,MAP2K3,POLR2B,EIF2AK2,RNF4,MEF2A,BCL3,NFATC3,PICALM,PAX2,PIAS2,ADCYAP1R1,WNT11,PSMC5,MT3,PTHLH,P2RX7,CAPN3,CREM,HIF1A,CHD8,NFKBIA,CD40,JAG1,MAPK3,CTCF,ERCC2,PRKD2,PBEF1,MET,FUBP3,ZMIZ1,MED13,C1QBP,WFS1,GTF2H1,GTF2H3,GLP1R,CAP2,TRIM38,SUB1,FHL2,NFE2L2,PROX1,HOXB1,HOXC11,MORF4L2,USP22,FOSB,RNF6,ATF4,IRF5,DKC1,TOP2A,NKX2-1,TBR1,MYC,TFAP2A,THBS1,ACVRL1,BRCA2…
1	!	3.79e-14	1803	626	127	0.203	0.07	GO:0009891	BP	1	positive regulation of biosynthetic process	5	HOXA11,TFAP2B,PAX7,GIPR,YAF2,BCLAF1,ARID4A,MAP2K3,POLR2B,EIF2AK2,RNF4,MEF2A,BCL3,NFATC3,SCARB1,PICALM,PAX2,PIAS2,ADCYAP1R1,WNT11,PSMC5,MT3,PTHLH,CAPN3,CREM,HIF1A,CHD8,NFKBIA,CD40,JAG1,MAPK3,CTCF,ERCC2,PRKD2,PBEF1,MET,FUBP3,ZMIZ1,MED13,C1QBP,WFS1,GTF2H1,GTF2H3,GLP1R,CAP2,TRIM38,SUB1,FHL2,NFE2L2,PROX1,HOXB1,HOXC11,MORF4L2,USP22,AMELX,FOSB,CCR7,PRMT1,RNF6,ATF4,IRF5,DKC1,TOP2A,NKX2-1,TBR1,MYC,TFAP2A,…
1	!	1.26e-11	1655	626	114	0.182	0.069	GO:0010557	BP	1	positive regulation of macromolecule biosynthetic process	6	HOXA11,TFAP2B,PAX7,YAF2,BCLAF1,ARID4A,MAP2K3,POLR2B,EIF2AK2,RNF4,MEF2A,BCL3,NFATC3,PICALM,PAX2,PIAS2,WNT11,PSMC5,MT3,CAPN3,CREM,HIF1A,CHD8,NFKBIA,CD40,JAG1,MAPK3,CTCF,ERCC2,PRKD2,PBEF1,MET,FUBP3,ZMIZ1,MED13,C1QBP,GTF2H1,GTF2H3,TRIM38,SUB1,FHL2,NFE2L2,PROX1,HOXB1,HOXC11,MORF4L2,USP22,AMELX,FOSB,CCR7,PRMT1,RNF6,ATF4,IRF5,DKC1,TOP2A,NKX2-1,TBR1,MYC,TFAP2A,THBS1,ACVRL1,BRCA2,RB1,GTF2A2,SMAD4,CYR61,TB…
1	!	0.00213	1542	626	85	0.136	0.055	GO:0043085	BP	1	positive regulation of catalytic activity	5	GIPR,RABGAP1,CD44,MAP2K3,EIF2AK2,GDI2,CAMK2B,EDG4,UBE2D1,SCARB1,PICALM,FGFR1,ADCYAP1R1,WNT11,PSMC5,MT3,TPX2,P2RX7,MYO9B,GADD45B,CRKL,CARD10,AHSA1,HIF1A,CD40,MAPK3,CSK,PRKD2,JAK3,CAV1,PSMD11,WFS1,CCND1,CYP27B1,CDKN1B,SERINC1,GLP1R,CAP2,EIF2B4,RGS2,F3,PROX1,ITPR2,PSD4,CCR7,PLEKHG3,PSMA1,PAK4,DKC1,RIN2,MYC,THBS1,TPM1,PDPK1,CYR61,IGFBP3,RPS3,ITGB1,ITPR1,EDNRA,CAMK4,BCL2L11,NRG1,PFKFB1,PSMD4,PSMB4,SHC…
1	!	0.036	708	626	45	0.072	0.064	GO:0051347	BP	1	positive regulation of transferase activity	6	CD44,MAP2K3,EIF2AK2,CAMK2B,EDG4,UBE2D1,FGFR1,WNT11,PSMC5,MT3,TPX2,P2RX7,GADD45B,CRKL,CARD10,CD40,MAPK3,CSK,JAK3,PSMD11,CCND1,SERINC1,PROX1,CCR7,PSMA1,PAK4,DKC1,THBS1,PDPK1,CYR61,RPS3,NRG1,PFKFB1,PSMD4,PSMB4,SHC1,MAPKAPK2,TGFBR2,PRKACG,GREM1,PRDX2,GRIN2A,MAP3K5,EMP2,PSMB3
1	!	0.00439	738	626	49	0.078	0.066	GO:0040012	BP	1	regulation of locomotion	3	SEMA3F,STRAP,MYLK,SCARB1,WNT11,HIF1A,JAG1,TIMP1,PRKD2,CAV1,MET,C1QBP,TRIM38,SPARC,RTN4,IGFBP5,F3,PROX1,CCR7,RRAS,MACF1,RAC2,LAMA5,NKX2-1,TBR1,ENPP2,SULF1,THBS1,ACVRL1,TPM1,PDPK1,CYR61,IGFBP3,NRG1,LMNA,BMP10,CXCL5,RYK,ANXA5,MMP10,GREM1,TACSTD2,DRD1,NR2F2,LAMA2,AIF1,EMP2,INSL3,PDCD6
1	!	8.29e-10	10362	626	422	0.674	0.041	GO:0050794	BP	1	regulation of cellular process	3	SEMA3F,CASP10,RBM5,HOXA11,ADIPOR2,RHBDF1,TFAP2B,PAX7,GIPR,RABGAP1,YAF2,AKAP11,STRAP,VIM,CD44,BCLAF1,ARID4A,MAP2K3,MYO16,TNC,POLR2B,VAMP3,FOXN3,NNAT,EIF2AK2,GDI2,CAMK2B,NCKAP1,LTK,RNF4,EDG4,AP3D1,MYLK,PDE4A,CACNB1,IARS2,RASSF1,MEF2A,BCL3,ACTN1,UBE2D1,NFATC3,ACADVL,SCARB1,SMARCE1,PICALM,ENO1,GTSE1,PAX2,KIFAP3,USP33,FGFR1,PIAS2,TULP3,GNB1,ADCYAP1R1,XRCC5,RIMS1,DCT,RAB21,APLP2,CD59,WNT11,DNAJA1,PSMC5…
1	!	1.33e-20	4685	626	264	0.422	0.056	GO:0048522	BP	1	positive regulation of cellular process	4	SEMA3F,CASP10,RBM5,HOXA11,TFAP2B,PAX7,GIPR,YAF2,CD44,BCLAF1,ARID4A,MAP2K3,TNC,POLR2B,VAMP3,NNAT,EIF2AK2,CAMK2B,NCKAP1,LTK,RNF4,EDG4,AP3D1,MYLK,RASSF1,MEF2A,BCL3,UBE2D1,NFATC3,SCARB1,PICALM,GTSE1,PAX2,KIFAP3,FGFR1,PIAS2,ADCYAP1R1,XRCC5,RIMS1,DCT,RAB21,CD59,WNT11,DNAJA1,PSMC5,MT3,PTHLH,TPX2,FKBP1A,P2RX7,CAPN3,DPYSL2,CREM,GADD45B,CRKL,CARD10,ERH,HIF1A,CHD8,NFKBIA,CD40,CSNK2A1,JAG1,SRPX,TIMP1,MAPK3,C…
1	!	4.13e-14	4200	626	227	0.363	0.054	GO:0048523	BP	1	negative regulation of cellular process	4	SEMA3F,RBM5,ADIPOR2,RHBDF1,TFAP2B,PAX7,GIPR,RABGAP1,YAF2,STRAP,VIM,CD44,BCLAF1,ARID4A,MYO16,VAMP3,FOXN3,EIF2AK2,CAMK2B,LTK,RNF4,RASSF1,MEF2A,BCL3,ACTN1,UBE2D1,ACADVL,SMARCE1,PICALM,ENO1,GTSE1,PAX2,KIFAP3,FGFR1,PIAS2,TULP3,ADCYAP1R1,XRCC5,APLP2,CD59,WNT11,DNAJA1,PSMC5,MT3,ADD1,PTHLH,FKBP1A,P2RX7,CAPN3,CREM,GADD45B,PIK3IP1,CYP2D6,ST13,HIF1A,CHD8,NFKBIA,CSNK2A1,JAG1,CHRDL1,SRPX,TIMP1,CTCF,CSK,JAK3,C…
1	!	2.48e-07	1509	626	96	0.153	0.064	GO:0042127	BP	1	regulation of cell proliferation	4	RBM5,TFAP2B,PAX7,STRAP,MYO16,TNC,EIF2AK2,PAX2,KIFAP3,FGFR1,XRCC5,DCT,CD59,WNT11,PTHLH,CRKL,HIF1A,NFKBIA,CD40,CSNK2A1,JAG1,SRPX,TIMP1,CSK,PRKD2,JAK3,PBEF1,CAV1,ZMIZ1,SLC6A4,CCND1,CYP27B1,CDKN1B,SPARC,IGFBP5,IL1RL1,ETV3,F3,PROX1,KLF9,RAC2,KCNA5,LAMA5,KIF3A,TES,CD164,MYC,TFAP2A,SULF1,THBS1,LGR5,ACVRL1,BRCA2,RB1,TPM1,SMAD4,EMP3,CYR61,TBX19,DPT,IGFBP3,ZEB1,ITGB1,DLG5,VSIG4,NRG1,SHC1,BMP10,IHH,TGFBR2,C…
1	!	0.00367	278	626	26	0.042	0.094	GO:0050678	BP	1	regulation of epithelial cell proliferation	5	STRAP,PAX2,HIF1A,PRKD2,CAV1,CCND1,CDKN1B,SPARC,F3,PROX1,KLF9,KIF3A,MYC,SULF1,THBS1,ACVRL1,BRCA2,RB1,IHH,AR,SOX11,SOX2,TBX1,TACSTD2,NR2F2,PDCD6
1	!	0.0443	826	626	50	0.08	0.061	GO:0008284	BP	1	positive regulation of cell proliferation	5	TFAP2B,PAX7,TNC,PAX2,FGFR1,DCT,CD59,PTHLH,CRKL,HIF1A,CD40,CSNK2A1,TIMP1,PRKD2,JAK3,PBEF1,CAV1,ZMIZ1,CCND1,CDKN1B,F3,PROX1,RAC2,KCNA5,KIF3A,MYC,ACVRL1,SMAD4,CYR61,ITGB1,NRG1,SHC1,BMP10,IHH,TGFBR2,CXCL5,T,GREM1,RBPJ,AR,RELA,MARCKSL1,SOX11,TBX1,PURA,PBX1,AIF1,EMP2,INSL3,PDCD6
1	!	8.69e-06	641	626	51	0.081	0.08	GO:0008285	BP	1	negative regulation of cell proliferation	5	RBM5,TFAP2B,STRAP,MYO16,EIF2AK2,KIFAP3,WNT11,PTHLH,SRPX,CSK,CAV1,SLC6A4,CYP27B1,CDKN1B,SPARC,IGFBP5,IL1RL1,ETV3,PROX1,KLF9,TES,CD164,MYC,TFAP2A,SULF1,THBS1,ACVRL1,BRCA2,RB1,TPM1,SMAD4,EMP3,DPT,IGFBP3,ZEB1,DLG5,VSIG4,IHH,GREM1,RBPJ,AR,PPM1D,CTBP2,TP53I11,SOX11,SSTR2,SOX2,NR2F2,AIF1,HLA-G,INSL3
1	!	0.000103	2134	626	114	0.182	0.053	GO:0051128	BP	1	regulation of cellular component organization	4	SEMA3F,ADIPOR2,PAX7,STRAP,VIM,BCLAF1,EIF2AK2,CAMK2B,NCKAP1,LTK,RNF4,UBE2D1,SCARB1,PICALM,ENO1,PAX2,FGFR1,XRCC5,RIMS1,RAB21,WNT11,PSMC5,MT3,ADD1,TPX2,P2RX7,DPYSL2,HIF1A,CSNK2A1,MAPK3,CTCF,CSK,PRKD2,CAV1,PPIF,C1QBP,RND2,CBL,CYP27B1,CDKN1B,SPARC,H2AFY,ACTR3,RTN4,IGFBP5,RGS2,PROX1,SET,OBSL1,CCR7,MACF1,RNF6,RAC2,EXOSC2,CHMP2A,DKC1,KIF3A,YWHAQ,ESPL1,NKX2-1,TBR1,BIN1,ENPP2,MYC,IER3,SDCBP,THBS1,ANXA7,AMI…
1	!	0.0149	974	626	58	0.093	0.06	GO:0051726	BP	1	regulation of cell cycle	4	MAP2K3,MYO16,FOXN3,CAMK2B,RNF4,RASSF1,UBE2D1,GTSE1,FGFR1,PSMC5,TPX2,GADD45B,SFRS5,CSNK2A1,CTCF,ERCC2,CDC37,RHEB,SLC6A4,PSMD11,CCND1,GTF2H1,CDKN1B,H2AFY,ID3,PROX1,OBSL1,USP22,MACF1,PSMA1,KCNA5,PAK4,CHMP2A,TOP2A,ESPL1,BIN1,MYC,IER3,THBS1,BRCA2,RB1,ITGB1,BCL2L11,RRAGA,PSMD4,PSMB4,PRMT2,CCNF,HPGD,WEE1,SOX11,SOX2,NR2F2,PBX1,HEXIM1,SVIL,AIF1,PSMB3
1	!	1.19e-07	5912	626	267	0.427	0.045	GO:0031323	BP	1	regulation of cellular metabolic process	4	RBM5,HOXA11,RHBDF1,TFAP2B,PAX7,GIPR,YAF2,STRAP,CD44,BCLAF1,ARID4A,MAP2K3,POLR2B,VAMP3,FOXN3,EIF2AK2,CAMK2B,RNF4,EDG4,IARS2,RASSF1,MEF2A,BCL3,ACTN1,UBE2D1,NFATC3,ACADVL,SCARB1,SMARCE1,PICALM,ENO1,PAX2,USP33,FGFR1,PIAS2,TULP3,ADCYAP1R1,XRCC5,APLP2,CD59,WNT11,DNAJA1,PSMC5,MT3,PTHLH,TPX2,FKBP1A,P2RX7,CAPN3,CREM,GADD45B,CRKL,CARD10,PIK3IP1,CYP2D6,ST13,HIF1A,CHD8,NFKBIA,CD40,CSNK2A1,JAG1,CHRDL1,TIMP1,M…
1	!	3.4e-06	4218	626	200	0.319	0.047	GO:0031326	BP	1	regulation of cellular biosynthetic process	5	HOXA11,TFAP2B,PAX7,GIPR,YAF2,STRAP,BCLAF1,ARID4A,MAP2K3,POLR2B,FOXN3,EIF2AK2,RNF4,IARS2,MEF2A,BCL3,ACTN1,UBE2D1,NFATC3,ACADVL,SCARB1,SMARCE1,PICALM,ENO1,PAX2,FGFR1,PIAS2,TULP3,ADCYAP1R1,XRCC5,WNT11,PSMC5,MT3,PTHLH,CAPN3,CREM,HIF1A,CHD8,NFKBIA,CD40,CSNK2A1,JAG1,CHRDL1,MAPK3,CTCF,ZNF500,MAZ,EEF1D,ERCC2,PRKD2,JAK3,PBEF1,CAV1,MET,AEBP1,EIF4H,FUBP3,PDLIM1,ZMIZ1,CASC3,CBX1,MED13,C1QBP,WFS1,CCND1,CBL,GT…
1	!	0.000184	3933	626	182	0.291	0.046	GO:2000112	BP	1	regulation of cellular macromolecule biosynthetic process	6	HOXA11,TFAP2B,PAX7,YAF2,STRAP,BCLAF1,ARID4A,MAP2K3,FOXN3,EIF2AK2,RNF4,IARS2,MEF2A,BCL3,UBE2D1,NFATC3,SMARCE1,PICALM,ENO1,PAX2,FGFR1,PIAS2,TULP3,XRCC5,WNT11,PSMC5,MT3,PTHLH,CAPN3,CREM,HIF1A,CHD8,NFKBIA,CD40,CSNK2A1,JAG1,CHRDL1,MAPK3,CTCF,ZNF500,MAZ,EEF1D,ERCC2,PRKD2,JAK3,PBEF1,CAV1,MET,AEBP1,EIF4H,FUBP3,PDLIM1,ZMIZ1,CASC3,CBX1,MED13,C1QBP,WFS1,CCND1,CBL,GTF2H1,CDKN1B,GTF2H3,TRIM38,ZBTB24,SUB1,H2AF…
1	!	2.7e-05	4023	626	189	0.302	0.047	GO:0019219	BP	1	regulation of nucleobase-containing compound metabolic process	5	RBM5,HOXA11,TFAP2B,PAX7,GIPR,YAF2,STRAP,BCLAF1,ARID4A,MAP2K3,POLR2B,FOXN3,EIF2AK2,RNF4,MEF2A,BCL3,ACTN1,UBE2D1,NFATC3,SMARCE1,PICALM,ENO1,PAX2,FGFR1,PIAS2,TULP3,ADCYAP1R1,XRCC5,WNT11,PSMC5,MT3,PTHLH,P2RX7,CAPN3,CREM,HIF1A,CHD8,NFKBIA,CD40,CSNK2A1,JAG1,CHRDL1,MAPK3,CTCF,ZNF500,MAZ,EEF1D,ERCC2,PRKD2,PBEF1,CAV1,MET,AEBP1,FUBP3,PDLIM1,ZMIZ1,PPIF,CBX1,MED13,C1QBP,WFS1,CCND1,CBL,GTF2H1,CDKN1B,GTF2H3,GL…
1	!	0.000827	3716	626	171	0.273	0.046	GO:0051252	BP	1	regulation of RNA metabolic process	6	RBM5,HOXA11,TFAP2B,PAX7,YAF2,STRAP,BCLAF1,ARID4A,MAP2K3,POLR2B,FOXN3,EIF2AK2,RNF4,MEF2A,BCL3,ACTN1,UBE2D1,NFATC3,SMARCE1,PICALM,ENO1,PAX2,FGFR1,PIAS2,TULP3,XRCC5,WNT11,PSMC5,MT3,PTHLH,CAPN3,CREM,HIF1A,CHD8,NFKBIA,CD40,CSNK2A1,JAG1,CHRDL1,MAPK3,CTCF,ZNF500,MAZ,EEF1D,ERCC2,PRKD2,PBEF1,CAV1,MET,AEBP1,FUBP3,PDLIM1,ZMIZ1,CBX1,MED13,C1QBP,WFS1,CCND1,CBL,GTF2H1,CDKN1B,GTF2H3,TRIM38,ZBTB24,SUB1,H2AFY,FHL…
1	!	0.00163	3618	626	166	0.265	0.046	GO:2001141	BP	1	regulation of RNA biosynthetic process	7	HOXA11,TFAP2B,PAX7,YAF2,STRAP,BCLAF1,ARID4A,MAP2K3,POLR2B,FOXN3,EIF2AK2,RNF4,MEF2A,BCL3,ACTN1,UBE2D1,NFATC3,SMARCE1,PICALM,ENO1,PAX2,FGFR1,PIAS2,TULP3,XRCC5,WNT11,PSMC5,MT3,PTHLH,CAPN3,CREM,HIF1A,CHD8,NFKBIA,CD40,CSNK2A1,JAG1,CHRDL1,MAPK3,CTCF,ZNF500,MAZ,EEF1D,ERCC2,PRKD2,PBEF1,CAV1,MET,AEBP1,FUBP3,PDLIM1,ZMIZ1,CBX1,MED13,C1QBP,WFS1,CCND1,CBL,GTF2H1,CDKN1B,GTF2H3,TRIM38,ZBTB24,SUB1,H2AFY,FHL2,NFE…
1	!	0.00188	3599	626	165	0.264	0.046	GO:1903506	BP	1	regulation of nucleic acid-templated transcription	8	HOXA11,TFAP2B,PAX7,YAF2,STRAP,BCLAF1,ARID4A,MAP2K3,FOXN3,EIF2AK2,RNF4,MEF2A,BCL3,ACTN1,UBE2D1,NFATC3,SMARCE1,PICALM,ENO1,PAX2,FGFR1,PIAS2,TULP3,XRCC5,WNT11,PSMC5,MT3,PTHLH,CAPN3,CREM,HIF1A,CHD8,NFKBIA,CD40,CSNK2A1,JAG1,CHRDL1,MAPK3,CTCF,ZNF500,MAZ,EEF1D,ERCC2,PRKD2,PBEF1,CAV1,MET,AEBP1,FUBP3,PDLIM1,ZMIZ1,CBX1,MED13,C1QBP,WFS1,CCND1,CBL,GTF2H1,CDKN1B,GTF2H3,TRIM38,ZBTB24,SUB1,H2AFY,FHL2,NFE2L2,ETV…
1	!	0.00339	3578	626	163	0.26	0.046	GO:0006355	BP	1	regulation of transcription, DNA-templated	9	HOXA11,TFAP2B,PAX7,YAF2,STRAP,BCLAF1,ARID4A,MAP2K3,FOXN3,EIF2AK2,RNF4,MEF2A,BCL3,UBE2D1,NFATC3,SMARCE1,PICALM,ENO1,PAX2,FGFR1,PIAS2,TULP3,XRCC5,WNT11,PSMC5,MT3,PTHLH,CAPN3,CREM,HIF1A,CHD8,NFKBIA,CD40,CSNK2A1,JAG1,CHRDL1,MAPK3,CTCF,ZNF500,MAZ,EEF1D,ERCC2,PRKD2,PBEF1,CAV1,MET,AEBP1,FUBP3,PDLIM1,ZMIZ1,CBX1,MED13,C1QBP,WFS1,CCND1,CBL,GTF2H1,CDKN1B,GTF2H3,TRIM38,ZBTB24,SUB1,H2AFY,FHL2,NFE2L2,ETV3,ID3,…
1	!	1.71e-09	1801	626	115	0.184	0.064	GO:0006357	BP	1	regulation of transcription from RNA polymerase II promoter	10	TFAP2B,PAX7,STRAP,ARID4A,RNF4,MEF2A,BCL3,UBE2D1,NFATC3,SMARCE1,ENO1,PAX2,FGFR1,PIAS2,PSMC5,MT3,CREM,HIF1A,CHD8,NFKBIA,CD40,JAG1,CHRDL1,MAPK3,CTCF,MAZ,ERCC2,PRKD2,PBEF1,CAV1,MET,AEBP1,FUBP3,ZMIZ1,MED13,C1QBP,WFS1,CCND1,GTF2H1,GTF2H3,SUB1,H2AFY,FHL2,NFE2L2,ETV3,ID3,PROX1,KLF9,HOXB1,NR2C1,HNRNPA2B1,MED13L,HOXC11,MORF4L2,DEK,FOSB,ATF4,IRF5,TOP2A,NR0B2,CCNA1,BHLHB2,NKX2-1,TBR1,MYC,TFAP2A,SULF1,ACVRL1,…
1	!	0.0112	370	626	30	0.048	0.081	GO:0051090	BP	1	regulation of sequence-specific DNA binding transcription factor activity	10	EIF2AK2,PIAS2,PTHLH,CAPN3,NFKBIA,CD40,MAPK3,PRKD2,MED13,WFS1,TRIM38,ID3,PROX1,NR0B2,BHLHB2,RB1,GTF2A2,MTDH,RPS3,PRMT2,GREM1,PRDX2,AR,FOS,RELA,JUP,SIVA1,PBX1,HSPA1A,TRIM15
1	!	0.000522	1731	626	95	0.152	0.055	GO:0051174	BP	1	regulation of phosphorus metabolic process	5	GIPR,STRAP,CD44,MAP2K3,EIF2AK2,CAMK2B,EDG4,SCARB1,FGFR1,ADCYAP1R1,APLP2,WNT11,DNAJA1,PSMC5,MT3,PTHLH,TPX2,FKBP1A,P2RX7,GADD45B,CRKL,CARD10,PIK3IP1,HIF1A,CD40,MAPK3,CSK,PRKD2,CDC37,JAK3,CAV1,PPIF,PSMD11,WFS1,CCND1,GTF2H1,CDKN1B,GLP1R,CAP2,H2AFY,RGS2,PROX1,FKBP15,SET,CCR7,PRMT1,RRAS,RAC2,PSMA1,PAK4,ENPP2,MYC,IER3,SDCBP,THBS1,ACVRL1,RB1,PDPK1,SMAD4,IGFBP4,CYR61,IGFBP3,HTR2C,RPS3,EDNRA,RBPMS,NRG1,PFK…
1	!	0.000368	1718	626	95	0.152	0.055	GO:0019220	BP	1	regulation of phosphate metabolic process	6	GIPR,STRAP,CD44,MAP2K3,EIF2AK2,CAMK2B,EDG4,SCARB1,FGFR1,ADCYAP1R1,APLP2,WNT11,DNAJA1,PSMC5,MT3,PTHLH,TPX2,FKBP1A,P2RX7,GADD45B,CRKL,CARD10,PIK3IP1,HIF1A,CD40,MAPK3,CSK,PRKD2,CDC37,JAK3,CAV1,PPIF,PSMD11,WFS1,CCND1,GTF2H1,CDKN1B,GLP1R,CAP2,H2AFY,RGS2,PROX1,FKBP15,SET,CCR7,PRMT1,RRAS,RAC2,PSMA1,PAK4,ENPP2,MYC,IER3,SDCBP,THBS1,ACVRL1,RB1,PDPK1,SMAD4,IGFBP4,CYR61,IGFBP3,HTR2C,RPS3,EDNRA,RBPMS,NRG1,PFK…
1	!	0.0104	1482	626	80	0.128	0.054	GO:0042325	BP	1	regulation of phosphorylation	7	STRAP,CD44,MAP2K3,EIF2AK2,CAMK2B,EDG4,FGFR1,APLP2,WNT11,DNAJA1,PSMC5,MT3,TPX2,P2RX7,GADD45B,CRKL,CARD10,PIK3IP1,HIF1A,CD40,MAPK3,CSK,PRKD2,CDC37,JAK3,CAV1,PPIF,PSMD11,CCND1,GTF2H1,CDKN1B,H2AFY,RGS2,PROX1,CCR7,PRMT1,RRAS,RAC2,PSMA1,PAK4,ENPP2,MYC,IER3,SDCBP,THBS1,ACVRL1,RB1,PDPK1,SMAD4,IGFBP4,CYR61,IGFBP3,HTR2C,RPS3,RBPMS,NRG1,PFKFB1,PSMD4,PSMB4,SHC1,MAPKAPK2,BMP10,TGFBR2,RYK,PRKACG,ST5,GREM1,PRDX…
1	!	0.0126	923	626	56	0.089	0.061	GO:0043549	BP	1	regulation of kinase activity	8	CD44,MAP2K3,EIF2AK2,CAMK2B,EDG4,FGFR1,APLP2,WNT11,DNAJA1,PSMC5,MT3,TPX2,P2RX7,GADD45B,CRKL,CARD10,PIK3IP1,CD40,MAPK3,CSK,CDC37,JAK3,CAV1,PSMD11,CCND1,GTF2H1,CDKN1B,H2AFY,RGS2,PROX1,CCR7,RAC2,PSMA1,PAK4,THBS1,RB1,PDPK1,CYR61,RPS3,NRG1,PFKFB1,PSMD4,PSMB4,SHC1,MAPKAPK2,TGFBR2,PRKACG,GREM1,PRDX2,GRIN2A,DRD1,NR2F2,HEXIM1,MAP3K5,EMP2,PSMB3
1	!	3.38e-14	2895	626	175	0.28	0.06	GO:0031325	BP	1	positive regulation of cellular metabolic process	5	HOXA11,TFAP2B,PAX7,GIPR,YAF2,CD44,BCLAF1,ARID4A,MAP2K3,POLR2B,VAMP3,EIF2AK2,CAMK2B,RNF4,EDG4,RASSF1,MEF2A,BCL3,UBE2D1,NFATC3,SCARB1,PICALM,PAX2,FGFR1,PIAS2,ADCYAP1R1,WNT11,PSMC5,MT3,PTHLH,TPX2,FKBP1A,P2RX7,CAPN3,CREM,GADD45B,CRKL,CARD10,HIF1A,CHD8,NFKBIA,CD40,JAG1,MAPK3,CTCF,CSK,ERCC2,PRKD2,JAK3,PBEF1,CAV1,MET,FUBP3,ZMIZ1,MED13,C1QBP,PSMD11,WFS1,CCND1,GTF2H1,CDKN1B,GTF2H3,GLP1R,CAP2,TRIM38,SUB1,F…
1	!	0.000244	1143	626	71	0.113	0.062	GO:0010562	BP	1	positive regulation of phosphorus metabolic process	6	GIPR,CD44,MAP2K3,EIF2AK2,CAMK2B,EDG4,FGFR1,ADCYAP1R1,WNT11,PSMC5,MT3,PTHLH,TPX2,P2RX7,GADD45B,CRKL,CARD10,HIF1A,CD40,MAPK3,CSK,PRKD2,JAK3,CAV1,PSMD11,WFS1,CCND1,GLP1R,CAP2,PROX1,CCR7,PRMT1,PSMA1,PAK4,ENPP2,SDCBP,THBS1,ACVRL1,PDPK1,SMAD4,IGFBP4,CYR61,IGFBP3,HTR2C,RPS3,EDNRA,RBPMS,NRG1,PFKFB1,PSMD4,PSMB4,SHC1,MAPKAPK2,BMP10,TGFBR2,RYK,ABCA1,PRKACG,ST5,GREM1,PRDX2,AR,SOX2,GRIN2A,TBX1,DRD1,MAP3K5,AIF…
1	!	0.000244	1143	626	71	0.113	0.062	GO:0045937	BP	1	positive regulation of phosphate metabolic process	7	GIPR,CD44,MAP2K3,EIF2AK2,CAMK2B,EDG4,FGFR1,ADCYAP1R1,WNT11,PSMC5,MT3,PTHLH,TPX2,P2RX7,GADD45B,CRKL,CARD10,HIF1A,CD40,MAPK3,CSK,PRKD2,JAK3,CAV1,PSMD11,WFS1,CCND1,GLP1R,CAP2,PROX1,CCR7,PRMT1,PSMA1,PAK4,ENPP2,SDCBP,THBS1,ACVRL1,PDPK1,SMAD4,IGFBP4,CYR61,IGFBP3,HTR2C,RPS3,EDNRA,RBPMS,NRG1,PFKFB1,PSMD4,PSMB4,SHC1,MAPKAPK2,BMP10,TGFBR2,RYK,ABCA1,PRKACG,ST5,GREM1,PRDX2,AR,SOX2,GRIN2A,TBX1,DRD1,MAP3K5,AIF…
1	!	0.00912	1027	626	61	0.097	0.059	GO:0042327	BP	1	positive regulation of phosphorylation	8	CD44,MAP2K3,EIF2AK2,CAMK2B,EDG4,FGFR1,WNT11,PSMC5,MT3,TPX2,P2RX7,GADD45B,CRKL,CARD10,HIF1A,CD40,MAPK3,CSK,PRKD2,JAK3,CAV1,PSMD11,CCND1,PROX1,CCR7,PRMT1,PSMA1,PAK4,ENPP2,SDCBP,THBS1,ACVRL1,PDPK1,SMAD4,IGFBP4,CYR61,IGFBP3,HTR2C,RPS3,RBPMS,NRG1,PFKFB1,PSMD4,PSMB4,SHC1,MAPKAPK2,BMP10,TGFBR2,RYK,PRKACG,ST5,GREM1,PRDX2,AR,SOX2,GRIN2A,TBX1,MAP3K5,AIF1,EMP2,PSMB3
1	!	0.0283	636	626	42	0.067	0.066	GO:0033674	BP	1	positive regulation of kinase activity	9	CD44,MAP2K3,EIF2AK2,CAMK2B,EDG4,FGFR1,WNT11,PSMC5,MT3,TPX2,P2RX7,GADD45B,CRKL,CARD10,CD40,MAPK3,CSK,JAK3,PSMD11,CCND1,PROX1,CCR7,PSMA1,PAK4,THBS1,PDPK1,CYR61,RPS3,NRG1,PFKFB1,PSMD4,PSMB4,SHC1,MAPKAPK2,TGFBR2,PRKACG,GREM1,PRDX2,GRIN2A,MAP3K5,EMP2,PSMB3
1	!	5.82e-12	1702	626	117	0.187	0.069	GO:0045935	BP	1	positive regulation of nucleobase-containing compound metabolic process	6	HOXA11,TFAP2B,PAX7,GIPR,YAF2,BCLAF1,ARID4A,MAP2K3,POLR2B,EIF2AK2,RNF4,MEF2A,BCL3,NFATC3,PICALM,PAX2,PIAS2,ADCYAP1R1,WNT11,PSMC5,MT3,PTHLH,P2RX7,CAPN3,CREM,HIF1A,CHD8,NFKBIA,CD40,JAG1,MAPK3,CTCF,ERCC2,PRKD2,PBEF1,MET,FUBP3,ZMIZ1,MED13,WFS1,GTF2H1,GTF2H3,GLP1R,CAP2,TRIM38,SUB1,FHL2,NFE2L2,PROX1,HOXB1,HOXC11,MORF4L2,USP22,FOSB,RNF6,ATF4,IRF5,DKC1,TOP2A,NKX2-1,TBR1,MYC,TFAP2A,ACVRL1,BRCA2,RB1,GTF2A2,…
1	!	5.67e-10	1507	626	103	0.165	0.068	GO:0051254	BP	1	positive regulation of RNA metabolic process	7	HOXA11,TFAP2B,PAX7,YAF2,BCLAF1,ARID4A,MAP2K3,POLR2B,EIF2AK2,RNF4,MEF2A,BCL3,NFATC3,PICALM,PAX2,PIAS2,WNT11,PSMC5,MT3,CAPN3,CREM,HIF1A,CHD8,NFKBIA,CD40,JAG1,MAPK3,CTCF,ERCC2,PRKD2,PBEF1,MET,FUBP3,ZMIZ1,MED13,GTF2H1,GTF2H3,TRIM38,SUB1,FHL2,NFE2L2,PROX1,HOXB1,HOXC11,MORF4L2,USP22,FOSB,RNF6,ATF4,IRF5,TOP2A,NKX2-1,TBR1,MYC,TFAP2A,ACVRL1,BRCA2,RB1,GTF2A2,SMAD4,CYR61,TBX19,TAF1,RBMX,MTDH,ZEB1,RPS3,CAMK4…
1	!	2.26e-14	1770	626	126	0.201	0.071	GO:0031328	BP	1	positive regulation of cellular biosynthetic process	6	HOXA11,TFAP2B,PAX7,GIPR,YAF2,BCLAF1,ARID4A,MAP2K3,POLR2B,EIF2AK2,RNF4,MEF2A,BCL3,NFATC3,SCARB1,PICALM,PAX2,PIAS2,ADCYAP1R1,WNT11,PSMC5,MT3,PTHLH,CAPN3,CREM,HIF1A,CHD8,NFKBIA,CD40,JAG1,MAPK3,CTCF,ERCC2,PRKD2,PBEF1,MET,FUBP3,ZMIZ1,MED13,C1QBP,WFS1,GTF2H1,GTF2H3,GLP1R,CAP2,TRIM38,SUB1,FHL2,NFE2L2,PROX1,HOXB1,HOXC11,MORF4L2,USP22,FOSB,CCR7,PRMT1,RNF6,ATF4,IRF5,DKC1,TOP2A,NKX2-1,TBR1,MYC,TFAP2A,THBS1,…
1	!	1.17e-10	1470	626	103	0.165	0.07	GO:1902680	BP	1	positive regulation of RNA biosynthetic process	7	HOXA11,TFAP2B,PAX7,YAF2,BCLAF1,ARID4A,MAP2K3,POLR2B,EIF2AK2,RNF4,MEF2A,BCL3,NFATC3,PICALM,PAX2,PIAS2,WNT11,PSMC5,MT3,CAPN3,CREM,HIF1A,CHD8,NFKBIA,CD40,JAG1,MAPK3,CTCF,ERCC2,PRKD2,PBEF1,MET,FUBP3,ZMIZ1,MED13,GTF2H1,GTF2H3,TRIM38,SUB1,FHL2,NFE2L2,PROX1,HOXB1,HOXC11,MORF4L2,USP22,FOSB,RNF6,ATF4,IRF5,TOP2A,NKX2-1,TBR1,MYC,TFAP2A,ACVRL1,BRCA2,RB1,GTF2A2,SMAD4,CYR61,TBX19,TAF1,RBMX,MTDH,ZEB1,RPS3,CAMK4…
1	!	2.33e-10	1443	626	101	0.161	0.07	GO:1903508	BP	1	positive regulation of nucleic acid-templated transcription	8	HOXA11,TFAP2B,PAX7,YAF2,BCLAF1,ARID4A,MAP2K3,EIF2AK2,RNF4,MEF2A,BCL3,NFATC3,PICALM,PAX2,PIAS2,WNT11,PSMC5,MT3,CAPN3,CREM,HIF1A,CHD8,NFKBIA,CD40,JAG1,MAPK3,CTCF,ERCC2,PRKD2,PBEF1,MET,FUBP3,ZMIZ1,MED13,GTF2H1,TRIM38,SUB1,FHL2,NFE2L2,PROX1,HOXB1,HOXC11,MORF4L2,USP22,FOSB,RNF6,ATF4,IRF5,TOP2A,NKX2-1,TBR1,MYC,TFAP2A,ACVRL1,BRCA2,RB1,GTF2A2,SMAD4,CYR61,TBX19,TAF1,RBMX,MTDH,ZEB1,RPS3,CAMK4,TCEB1,NRG1,PR…
1	!	2.33e-10	1443	626	101	0.161	0.07	GO:0045893	BP	1	positive regulation of transcription, DNA-templated	9	HOXA11,TFAP2B,PAX7,YAF2,BCLAF1,ARID4A,MAP2K3,EIF2AK2,RNF4,MEF2A,BCL3,NFATC3,PICALM,PAX2,PIAS2,WNT11,PSMC5,MT3,CAPN3,CREM,HIF1A,CHD8,NFKBIA,CD40,JAG1,MAPK3,CTCF,ERCC2,PRKD2,PBEF1,MET,FUBP3,ZMIZ1,MED13,GTF2H1,TRIM38,SUB1,FHL2,NFE2L2,PROX1,HOXB1,HOXC11,MORF4L2,USP22,FOSB,RNF6,ATF4,IRF5,TOP2A,NKX2-1,TBR1,MYC,TFAP2A,ACVRL1,BRCA2,RB1,GTF2A2,SMAD4,CYR61,TBX19,TAF1,RBMX,MTDH,ZEB1,RPS3,CAMK4,TCEB1,NRG1,PR…
1	!	2.87e-08	1026	626	76	0.121	0.074	GO:0045944	BP	1	positive regulation of transcription from RNA polymerase II promoter	10	TFAP2B,PAX7,ARID4A,RNF4,MEF2A,BCL3,NFATC3,PAX2,PIAS2,PSMC5,MT3,CREM,HIF1A,CHD8,NFKBIA,CD40,JAG1,MAPK3,CTCF,ERCC2,PRKD2,PBEF1,MET,FUBP3,ZMIZ1,MED13,GTF2H1,SUB1,NFE2L2,PROX1,HOXB1,HOXC11,MORF4L2,FOSB,ATF4,IRF5,TOP2A,NKX2-1,TBR1,MYC,TFAP2A,ACVRL1,RB1,GTF2A2,SMAD4,CYR61,TBX19,TAF1,RBMX,ZEB1,TCEB1,NRG1,SAFB,LMNA,IHH,H2AFZ,T,RAD21,PSIP1,GREM1,RBPJ,IRF2,ARF4,AR,FOS,RELA,CTBP2,SOX11,CIITA,SOX2,TBX1,SIX6,…
1	!	7.22e-08	2408	626	136	0.217	0.056	GO:0031324	BP	1	negative regulation of cellular metabolic process	5	TFAP2B,YAF2,STRAP,CD44,BCLAF1,ARID4A,FOXN3,EIF2AK2,RNF4,MEF2A,BCL3,UBE2D1,ACADVL,SMARCE1,PICALM,ENO1,PAX2,FGFR1,PIAS2,XRCC5,APLP2,CD59,WNT11,DNAJA1,PSMC5,MT3,PTHLH,FKBP1A,P2RX7,CAPN3,CREM,GADD45B,PIK3IP1,CYP2D6,ST13,HIF1A,CHD8,NFKBIA,CSNK2A1,TIMP1,CTCF,CSK,JAK3,CAV1,MET,AEBP1,PPIF,CBX1,MED13,C1QBP,PSMD11,WFS1,CCND1,CYP27B1,CDKN1B,H2AFY,EIF2B4,IGFBP5,FHL2,RGS2,ETV3,ID3,PROX1,FKBP15,SET,NR2C1,HNRNP…
1	!	2.71e-07	1422	626	92	0.147	0.065	GO:0045934	BP	1	negative regulation of nucleobase-containing compound metabolic process	6	TFAP2B,YAF2,STRAP,BCLAF1,ARID4A,FOXN3,MEF2A,BCL3,UBE2D1,SMARCE1,ENO1,PAX2,FGFR1,PIAS2,XRCC5,WNT11,PSMC5,MT3,PTHLH,CAPN3,CREM,CHD8,NFKBIA,CTCF,CAV1,AEBP1,PPIF,CBX1,MED13,C1QBP,WFS1,CCND1,CDKN1B,H2AFY,FHL2,ETV3,ID3,PROX1,SET,NR2C1,HNRNPA2B1,MORF4L2,FOSB,SSX1,NR0B2,BHLHB2,YWHAQ,NKX2-1,MYC,TFAP2A,IER3,ACVRL1,BRCA2,TEGT,RB1,BAHD1,TCF25,SMAD4,TAGLN3,NONO,RBMX,MTDH,ZEB1,RPS3,EDNRA,EIF4A2,NRG1,PRMT2,HCRT…
1	!	8.04e-06	1292	626	82	0.131	0.063	GO:0051253	BP	1	negative regulation of RNA metabolic process	7	TFAP2B,YAF2,STRAP,BCLAF1,ARID4A,FOXN3,MEF2A,BCL3,UBE2D1,SMARCE1,ENO1,PAX2,FGFR1,PIAS2,XRCC5,WNT11,PSMC5,MT3,PTHLH,CAPN3,CREM,CHD8,NFKBIA,CTCF,CAV1,AEBP1,CBX1,MED13,C1QBP,WFS1,CCND1,CDKN1B,H2AFY,FHL2,ETV3,ID3,PROX1,SET,NR2C1,HNRNPA2B1,MORF4L2,FOSB,SSX1,NR0B2,BHLHB2,YWHAQ,NKX2-1,MYC,TFAP2A,TEGT,RB1,BAHD1,TCF25,SMAD4,TAGLN3,NONO,RBMX,MTDH,ZEB1,EIF4A2,NRG1,PRMT2,FEV,H2AFZ,T,GREM1,PRDX2,RBPJ,IRF2,RELA…
1	!	7.64e-07	1518	626	95	0.152	0.063	GO:0031327	BP	1	negative regulation of cellular biosynthetic process	6	TFAP2B,YAF2,STRAP,BCLAF1,ARID4A,FOXN3,EIF2AK2,MEF2A,BCL3,UBE2D1,ACADVL,SMARCE1,ENO1,PAX2,FGFR1,PIAS2,XRCC5,WNT11,PSMC5,MT3,PTHLH,CAPN3,CREM,CHD8,NFKBIA,CTCF,JAK3,CAV1,AEBP1,CBX1,MED13,C1QBP,WFS1,CCND1,CYP27B1,CDKN1B,H2AFY,EIF2B4,IGFBP5,FHL2,ETV3,ID3,PROX1,SET,NR2C1,HNRNPA2B1,MORF4L2,FOSB,SSX1,ATF4,NR0B2,BHLHB2,YWHAQ,NKX2-1,MYC,TFAP2A,ACVRL1,BRCA2,TEGT,RB1,BAHD1,TCF25,SMAD4,TAGLN3,NONO,MTDH,ZEB1,R…
1	!	9.88e-07	1368	626	88	0.141	0.064	GO:2000113	BP	1	negative regulation of cellular macromolecule biosynthetic process	7	TFAP2B,YAF2,STRAP,BCLAF1,ARID4A,FOXN3,EIF2AK2,MEF2A,BCL3,UBE2D1,SMARCE1,ENO1,PAX2,FGFR1,PIAS2,XRCC5,WNT11,PSMC5,MT3,PTHLH,CAPN3,CREM,CHD8,NFKBIA,CTCF,JAK3,CAV1,AEBP1,CBX1,MED13,C1QBP,WFS1,CCND1,CDKN1B,H2AFY,EIF2B4,IGFBP5,FHL2,ETV3,ID3,PROX1,SET,NR2C1,HNRNPA2B1,MORF4L2,FOSB,ATF4,NR0B2,BHLHB2,YWHAQ,NKX2-1,MYC,TFAP2A,ACVRL1,BRCA2,TEGT,RB1,BAHD1,TCF25,SMAD4,TAGLN3,NONO,MTDH,ZEB1,RPS3,NRG1,PRMT2,HCRT,…
1	!	9.49e-06	1252	626	80	0.128	0.064	GO:1902679	BP	1	negative regulation of RNA biosynthetic process	7	TFAP2B,YAF2,STRAP,BCLAF1,ARID4A,FOXN3,MEF2A,BCL3,UBE2D1,SMARCE1,ENO1,PAX2,FGFR1,PIAS2,XRCC5,WNT11,PSMC5,MT3,PTHLH,CAPN3,CREM,CHD8,NFKBIA,CTCF,CAV1,AEBP1,CBX1,MED13,C1QBP,WFS1,CCND1,CDKN1B,H2AFY,FHL2,ETV3,ID3,PROX1,SET,NR2C1,HNRNPA2B1,MORF4L2,FOSB,SSX1,NR0B2,BHLHB2,YWHAQ,NKX2-1,MYC,TFAP2A,TEGT,RB1,BAHD1,TCF25,SMAD4,TAGLN3,NONO,MTDH,ZEB1,EIF4A2,NRG1,PRMT2,FEV,H2AFZ,T,GREM1,PRDX2,RBPJ,IRF2,RELA,CTBP…
1	!	5.28e-06	1236	626	80	0.128	0.065	GO:1903507	BP	1	negative regulation of nucleic acid-templated transcription	8	TFAP2B,YAF2,STRAP,BCLAF1,ARID4A,FOXN3,MEF2A,BCL3,UBE2D1,SMARCE1,ENO1,PAX2,FGFR1,PIAS2,XRCC5,WNT11,PSMC5,MT3,PTHLH,CAPN3,CREM,CHD8,NFKBIA,CTCF,CAV1,AEBP1,CBX1,MED13,C1QBP,WFS1,CCND1,CDKN1B,H2AFY,FHL2,ETV3,ID3,PROX1,SET,NR2C1,HNRNPA2B1,MORF4L2,FOSB,SSX1,NR0B2,BHLHB2,YWHAQ,NKX2-1,MYC,TFAP2A,TEGT,RB1,BAHD1,TCF25,SMAD4,TAGLN3,NONO,MTDH,ZEB1,EIF4A2,NRG1,PRMT2,FEV,H2AFZ,T,GREM1,PRDX2,RBPJ,IRF2,RELA,CTBP…
1	!	1.2e-05	1192	626	77	0.123	0.065	GO:0045892	BP	1	negative regulation of transcription, DNA-templated	9	TFAP2B,YAF2,STRAP,BCLAF1,ARID4A,FOXN3,MEF2A,BCL3,UBE2D1,SMARCE1,ENO1,PAX2,FGFR1,PIAS2,XRCC5,WNT11,PSMC5,MT3,PTHLH,CAPN3,CREM,CHD8,NFKBIA,CTCF,CAV1,AEBP1,CBX1,MED13,C1QBP,WFS1,CCND1,CDKN1B,H2AFY,FHL2,ETV3,ID3,PROX1,SET,NR2C1,HNRNPA2B1,MORF4L2,FOSB,NR0B2,BHLHB2,YWHAQ,NKX2-1,MYC,TFAP2A,TEGT,RB1,BAHD1,TCF25,SMAD4,TAGLN3,NONO,MTDH,ZEB1,NRG1,PRMT2,H2AFZ,T,GREM1,PRDX2,RBPJ,IRF2,RELA,CTBP2,SOX11,CIITA,SO…
1	!	0.000358	2437	626	124	0.198	0.051	GO:0032268	BP	1	regulation of cellular protein metabolic process	5	RHBDF1,TFAP2B,PAX7,STRAP,CD44,MAP2K3,EIF2AK2,CAMK2B,RNF4,EDG4,IARS2,RASSF1,BCL3,UBE2D1,PICALM,PAX2,FGFR1,APLP2,CD59,WNT11,DNAJA1,PSMC5,MT3,TPX2,FKBP1A,P2RX7,CAPN3,GADD45B,CRKL,CARD10,ST13,NFKBIA,CD40,CSNK2A1,TIMP1,MAPK3,CTCF,CSK,PRKD2,CDC37,JAK3,CAV1,EIF4H,CASC3,C1QBP,PSMD11,WFS1,CCND1,GTF2H1,CDKN1B,H2AFY,EIF2B4,IGFBP5,NFE2L2,RGS2,F3,PROX1,FKBP15,SET,SERPINB6,CCR7,PRMT1,RRAS,ATF4,RAC2,PSMA1,PAK4,…
1	!	0.000739	1456	626	83	0.133	0.057	GO:0032270	BP	1	positive regulation of cellular protein metabolic process	6	PAX7,CD44,MAP2K3,EIF2AK2,CAMK2B,EDG4,RASSF1,BCL3,UBE2D1,PICALM,FGFR1,WNT11,PSMC5,MT3,TPX2,FKBP1A,P2RX7,CAPN3,GADD45B,CRKL,CARD10,NFKBIA,CD40,MAPK3,CSK,PRKD2,JAK3,CAV1,C1QBP,PSMD11,WFS1,CCND1,CDKN1B,NFE2L2,F3,PROX1,CCR7,PRMT1,PSMA1,PAK4,ESPL1,ENPP2,MYC,SDCBP,THBS1,ACVRL1,RB1,PDPK1,SMAD4,IGFBP4,CYR61,IGFBP3,TAF1,HTR2C,RPS3,BCL2L11,RBPMS,NRG1,PSMD4,PSMB4,SHC1,VPS11,MAPKAPK2,BMP10,TGFBR2,RYK,PRKACG,S…
1	!	5.27e-12	2998	626	173	0.276	0.058	GO:0010646	BP	1	regulation of cell communication	4	CASP10,RHBDF1,TFAP2B,GIPR,RABGAP1,AKAP11,STRAP,CD44,BCLAF1,MAP2K3,NNAT,EIF2AK2,GDI2,CAMK2B,EDG4,PDE4A,BCL3,USP33,FGFR1,PIAS2,TULP3,GNB1,RIMS1,APLP2,WNT11,DNAJA1,PSMC5,MT3,FKBP1A,P2RX7,CAPN3,MYO9B,GADD45B,CRKL,CARD10,PIK3IP1,ERH,HIF1A,CHD8,NFKBIA,CD40,CSNK2A1,JAG1,CHRDL1,SRPX,TIMP1,MAPK3,CSK,EEF1D,PRKD2,CDC37,JAK3,CAV1,RHEB,SHOC2,PPIF,MED13,C1QBP,SLC6A4,PSMD11,WFS1,CCND1,CBL,CYP27B1,GLP1R,VNN1,TRI…
1	!	9.17e-09	1599	626	104	0.166	0.065	GO:0010647	BP	1	positive regulation of cell communication	5	CASP10,GIPR,CD44,BCLAF1,MAP2K3,NNAT,EIF2AK2,CAMK2B,EDG4,FGFR1,RIMS1,WNT11,PSMC5,MT3,FKBP1A,P2RX7,GADD45B,CRKL,CARD10,ERH,HIF1A,CD40,CSNK2A1,JAG1,SRPX,MAPK3,CSK,EEF1D,PRKD2,JAK3,CAV1,RHEB,SHOC2,PPIF,C1QBP,PSMD11,CBL,CYP27B1,TRIM38,IGFBP5,F3,NR2C1,CCR7,PRMT1,MACF1,PSMA1,SH3BGRL,NR0B2,YWHAQ,SULF1,SDCBP,THBS1,LGR5,ACVRL1,SMAD4,IGFBP4,CYR61,IGFBP3,HTR2C,MTDH,RPS3,BCL2L11,CD8A,RRAGA,SLA,SEC13,RBPMS,NRG…
1	!	8.56e-15	1539	626	116	0.185	0.075	GO:0010941	BP	1	regulation of cell death	4	CASP10,RBM5,TFAP2B,PAX7,CD44,BCLAF1,MAP2K3,EIF2AK2,CAMK2B,LTK,BCL3,ACTN1,PICALM,PAX2,KIFAP3,FGFR1,ADCYAP1R1,CD59,WNT11,DNAJA1,PSMC5,MT3,P2RX7,CAPN3,GADD45B,CARD10,HIF1A,CHD8,NFKBIA,CD40,CSNK2A1,SRPX,TIMP1,EEF1D,JAK3,CAV1,MET,PPIF,C1QBP,PSMD11,WFS1,TRIM2,CBL,CDKN1B,VNN1,PACRG,BNIP1,RTN4,FHL2,NFE2L2,ID3,F3,SET,TCP1,CCR7,ATF4,IRF5,PSMA1,PAK4,CHMP2A,TOP2A,YWHAQ,LDHA,FAIM2,BIN1,MYC,TFAP2A,IER3,THBS1,A…
1	!	1.4e-12	1457	626	107	0.171	0.073	GO:0043067	BP	1	regulation of programmed cell death	5	CASP10,RBM5,TFAP2B,PAX7,CD44,BCLAF1,MAP2K3,EIF2AK2,CAMK2B,LTK,BCL3,ACTN1,PAX2,KIFAP3,FGFR1,CD59,WNT11,DNAJA1,PSMC5,MT3,P2RX7,CAPN3,GADD45B,CARD10,HIF1A,CHD8,NFKBIA,CD40,CSNK2A1,SRPX,TIMP1,JAK3,CAV1,MET,PPIF,C1QBP,PSMD11,WFS1,TRIM2,CBL,CDKN1B,VNN1,BNIP1,RTN4,FHL2,NFE2L2,ID3,F3,SET,TCP1,CCR7,ATF4,IRF5,PSMA1,PAK4,TOP2A,YWHAQ,LDHA,FAIM2,BIN1,MYC,TFAP2A,IER3,THBS1,AMIGO2,TEGT,PDPK1,CYR61,IGFBP3,NONO,M…
1	!	2.13e-12	1445	626	106	0.169	0.073	GO:0042981	BP	1	regulation of apoptotic process	6	CASP10,RBM5,TFAP2B,PAX7,CD44,BCLAF1,MAP2K3,EIF2AK2,CAMK2B,LTK,BCL3,ACTN1,PAX2,KIFAP3,FGFR1,CD59,WNT11,DNAJA1,PSMC5,MT3,P2RX7,CAPN3,GADD45B,CARD10,HIF1A,CHD8,NFKBIA,CD40,CSNK2A1,SRPX,TIMP1,JAK3,CAV1,PPIF,C1QBP,PSMD11,WFS1,TRIM2,CBL,CDKN1B,VNN1,BNIP1,RTN4,FHL2,NFE2L2,ID3,F3,SET,TCP1,CCR7,ATF4,IRF5,PSMA1,PAK4,TOP2A,YWHAQ,LDHA,FAIM2,BIN1,MYC,TFAP2A,IER3,THBS1,AMIGO2,TEGT,PDPK1,CYR61,IGFBP3,NONO,MTDH,…
1	!	2.49e-09	917	626	73	0.117	0.08	GO:0060548	BP	1	negative regulation of cell death	5	TFAP2B,PAX7,CD44,EIF2AK2,LTK,BCL3,PAX2,KIFAP3,ADCYAP1R1,CD59,WNT11,DNAJA1,PSMC5,MT3,CAPN3,HIF1A,CHD8,NFKBIA,CSNK2A1,TIMP1,JAK3,CAV1,MET,PPIF,PSMD11,WFS1,CBL,CDKN1B,VNN1,PACRG,BNIP1,FHL2,NFE2L2,SET,CCR7,ATF4,PSMA1,CHMP2A,FAIM2,MYC,TFAP2A,IER3,THBS1,AMIGO2,TEGT,PDPK1,SMAD4,CYR61,NONO,MTDH,ITGB1,NRG1,MPZ,PSMD4,PSMB4,LMNA,IHH,ANXA5,GABRB3,GREM1,PRDX2,ARF4,AR,RELA,CD34,SOX11,TBX1,PDCD1,SERPINB2,HSPA1A…
1	!	1.52e-07	858	626	66	0.105	0.077	GO:0043069	BP	1	negative regulation of programmed cell death	6	TFAP2B,PAX7,CD44,EIF2AK2,LTK,BCL3,PAX2,KIFAP3,CD59,WNT11,DNAJA1,PSMC5,MT3,CAPN3,HIF1A,CHD8,NFKBIA,CSNK2A1,TIMP1,JAK3,CAV1,MET,PPIF,PSMD11,WFS1,CBL,CDKN1B,VNN1,BNIP1,FHL2,NFE2L2,SET,CCR7,PSMA1,FAIM2,MYC,TFAP2A,IER3,THBS1,AMIGO2,TEGT,PDPK1,CYR61,NONO,MTDH,ITGB1,NRG1,MPZ,PSMD4,PSMB4,LMNA,IHH,ANXA5,GABRB3,GREM1,PRDX2,ARF4,AR,RELA,TBX1,PDCD1,SERPINB2,HSPA1A,AIF1,INSL3,PSMB3
1	!	2.5e-07	848	626	65	0.104	0.077	GO:0043066	BP	1	negative regulation of apoptotic process	7	TFAP2B,PAX7,CD44,EIF2AK2,LTK,BCL3,PAX2,KIFAP3,CD59,WNT11,DNAJA1,PSMC5,MT3,CAPN3,HIF1A,CHD8,NFKBIA,CSNK2A1,TIMP1,JAK3,CAV1,PPIF,PSMD11,WFS1,CBL,CDKN1B,VNN1,BNIP1,FHL2,NFE2L2,SET,CCR7,PSMA1,FAIM2,MYC,TFAP2A,IER3,THBS1,AMIGO2,TEGT,PDPK1,CYR61,NONO,MTDH,ITGB1,NRG1,MPZ,PSMD4,PSMB4,LMNA,IHH,ANXA5,GABRB3,GREM1,PRDX2,ARF4,AR,RELA,TBX1,PDCD1,SERPINB2,HSPA1A,AIF1,INSL3,PSMB3
1	!	0.000593	607	626	45	0.072	0.074	GO:0010942	BP	1	positive regulation of cell death	5	RBM5,TFAP2B,BCLAF1,CAMK2B,LTK,PICALM,WNT11,DNAJA1,MT3,P2RX7,GADD45B,CD40,SRPX,CAV1,PPIF,C1QBP,CDKN1B,ID3,F3,ATF4,IRF5,TOP2A,YWHAQ,LDHA,BIN1,MYC,TFAP2A,THBS1,CYR61,IGFBP3,RPS3,ITGB1,BCL2L11,RRAGA,PRMT2,ANXA5,MOAP1,CYCS,GRIN2A,ALDH1A3,SIVA1,PDCD1,MAP3K5,TGM2,PDCD6
1	!	0.00257	578	626	42	0.067	0.073	GO:0043068	BP	1	positive regulation of programmed cell death	6	RBM5,TFAP2B,BCLAF1,CAMK2B,LTK,WNT11,DNAJA1,P2RX7,GADD45B,CD40,SRPX,CAV1,PPIF,C1QBP,CDKN1B,ID3,F3,ATF4,IRF5,TOP2A,YWHAQ,LDHA,BIN1,MYC,TFAP2A,THBS1,CYR61,IGFBP3,RPS3,ITGB1,BCL2L11,PRMT2,ANXA5,MOAP1,CYCS,GRIN2A,ALDH1A3,SIVA1,PDCD1,MAP3K5,TGM2,PDCD6
1	!	0.00205	573	626	42	0.067	0.073	GO:0043065	BP	1	positive regulation of apoptotic process	7	RBM5,TFAP2B,BCLAF1,CAMK2B,LTK,WNT11,DNAJA1,P2RX7,GADD45B,CD40,SRPX,CAV1,PPIF,C1QBP,CDKN1B,ID3,F3,ATF4,IRF5,TOP2A,YWHAQ,LDHA,BIN1,MYC,TFAP2A,THBS1,CYR61,IGFBP3,RPS3,ITGB1,BCL2L11,PRMT2,ANXA5,MOAP1,CYCS,GRIN2A,ALDH1A3,SIVA1,PDCD1,MAP3K5,TGM2,PDCD6
1	!	0.000228	750	626	53	0.085	0.071	GO:0051270	BP	1	regulation of cellular component movement	4	SEMA3F,STRAP,MYLK,ACTN1,SCARB1,WNT11,HIF1A,JAG1,TIMP1,PRKD2,CAV1,MET,C1QBP,CDKN1B,SPARC,RTN4,IGFBP5,F3,PROX1,CCR7,RRAS,MACF1,RAC2,KCNA5,LAMA5,NKX2-1,TBR1,ENPP2,SULF1,THBS1,ACVRL1,TPM1,PDPK1,CYR61,IGFBP3,NRG1,LMNA,BMP10,CXCL5,RYK,ANXA5,MMP10,GREM1,JUP,TACSTD2,PDE4B,DRD1,NR2F2,LAMA2,AIF1,EMP2,INSL3,PDCD6
1	!	0.0267	237	626	22	0.035	0.093	GO:0051271	BP	1	negative regulation of cellular component movement	5	SEMA3F,STRAP,ACTN1,WNT11,TIMP1,CDKN1B,IGFBP5,RRAS,NKX2-1,SULF1,THBS1,ACVRL1,TPM1,IGFBP3,NRG1,BMP10,RYK,GREM1,TACSTD2,DRD1,NR2F2,AIF1
1	!	0.0111	676	626	45	0.072	0.067	GO:2000145	BP	1	regulation of cell motility	5	SEMA3F,STRAP,MYLK,SCARB1,WNT11,HIF1A,JAG1,TIMP1,PRKD2,MET,C1QBP,SPARC,RTN4,IGFBP5,F3,PROX1,CCR7,RRAS,MACF1,RAC2,LAMA5,NKX2-1,ENPP2,SULF1,THBS1,ACVRL1,TPM1,PDPK1,CYR61,IGFBP3,NRG1,LMNA,BMP10,CXCL5,ANXA5,MMP10,GREM1,TACSTD2,DRD1,NR2F2,LAMA2,AIF1,EMP2,INSL3,PDCD6
1	!	0.00593	639	626	44	0.07	0.069	GO:0030334	BP	1	regulation of cell migration	6	SEMA3F,STRAP,MYLK,SCARB1,WNT11,HIF1A,JAG1,TIMP1,PRKD2,MET,C1QBP,SPARC,RTN4,IGFBP5,F3,PROX1,CCR7,RRAS,MACF1,RAC2,LAMA5,NKX2-1,ENPP2,SULF1,THBS1,ACVRL1,TPM1,PDPK1,CYR61,IGFBP3,NRG1,LMNA,BMP10,CXCL5,MMP10,GREM1,TACSTD2,DRD1,NR2F2,LAMA2,AIF1,EMP2,INSL3,PDCD6
1	!	0.0078	155	626	18	0.029	0.116	GO:0010632	BP	1	regulation of epithelial cell migration	7	STRAP,SCARB1,HIF1A,PRKD2,MET,SPARC,PROX1,MACF1,ENPP2,THBS1,ACVRL1,PDPK1,BMP10,TACSTD2,NR2F2,EMP2,INSL3,PDCD6
1	!	1.16e-11	5823	626	279	0.446	0.048	GO:0007165	BP	1	signal transduction	4	SEMA3F,CASP10,ADIPOR2,RHBDF1,TFAP2B,GIPR,RABGAP1,AKAP11,STRAP,VIM,CD44,BCLAF1,MAP2K3,EIF2AK2,GDI2,CAMK2B,NCKAP1,LTK,RNF4,EDG4,MYLK,PDE4A,RASSF1,MEF2A,BCL3,UBE2D1,NFATC3,ACADVL,SCARB1,GTSE1,PAX2,KIFAP3,USP33,FGFR1,PIAS2,TULP3,GNB1,ADCYAP1R1,RAB21,APLP2,CD59,WNT11,DNAJA1,PSMC5,MT3,ADD1,PTHLH,FKBP1A,P2RX7,CAPN3,DPYSL2,CREM,MYO9B,EFNA2,GADD45B,CRKL,CARD10,PIK3IP1,KIAA0586,ERH,HIF1A,EFS,CHD8,NFKBIA,CD…
1	!	2.95e-09	2788	626	156	0.249	0.056	GO:0007166	BP	1	cell surface receptor signaling pathway	5	SEMA3F,CASP10,ADIPOR2,RHBDF1,TFAP2B,GIPR,RABGAP1,STRAP,VIM,CD44,CAMK2B,NCKAP1,LTK,MEF2A,UBE2D1,NFATC3,SCARB1,FGFR1,TULP3,ADCYAP1R1,APLP2,CD59,WNT11,PSMC5,MT3,FKBP1A,P2RX7,EFNA2,CRKL,KIAA0586,ERH,HIF1A,CHD8,NFKBIA,CD40,RAE1,CSNK2A1,JAG1,CHRDL1,SRPX,PLP2,TIMP1,MAPK3,CSK,PRKD2,CDC37,JAK3,CAV1,MET,RHEB,SHOC2,PSMD11,CCND1,CBL,CDKN1B,GLP1R,TRIM38,SUB1,ACTR3,RTN4,IGFBP5,IL1RL1,TROVE2,F3,ITPR2,MYH2,CCR7,…
1	!	1.48e-09	1252	626	90	0.144	0.072	GO:0007167	BP	1	enzyme linked receptor protein signaling pathway	6	RHBDF1,TFAP2B,RABGAP1,STRAP,VIM,CAMK2B,NCKAP1,LTK,MEF2A,UBE2D1,FGFR1,ADCYAP1R1,APLP2,PSMC5,MT3,FKBP1A,EFNA2,CRKL,HIF1A,NFKBIA,CHRDL1,MAPK3,CSK,PRKD2,JAK3,CAV1,MET,RHEB,SHOC2,PSMD11,CBL,CDKN1B,SUB1,ACTR3,RTN4,IGFBP5,F3,ITPR2,PSMA1,MYH11,NKX2-1,MYC,SULF1,SDCBP,THBS1,ACVRL1,PDPK1,SMAD4,IGFBP4,CYR61,IGFBP3,IGFBP1,ATP6V1B2,ZEB1,ITPR1,CAMK4,BCL2L11,CD8A,RRAGA,RBPMS,NRG1,PSMD4,PSMB4,SHC1,MAPKAPK2,PIGR,B…
1	!	0.00055	338	626	31	0.05	0.092	GO:0007178	BP	1	transmembrane receptor protein serine/threonine kinase signaling pathway	7	TFAP2B,STRAP,VIM,UBE2D1,FKBP1A,CHRDL1,MAPK3,CAV1,CBL,SUB1,NKX2-1,MYC,SULF1,THBS1,ACVRL1,PDPK1,SMAD4,CYR61,ZEB1,RBPMS,BMP10,TGFBR2,HPGD,T,FBN1,GREM1,RBPJ,FOS,SOX11,FAM89B,FOXD1
1	!	0.0371	141	626	16	0.026	0.113	GO:0030509	BP	1	BMP signaling pathway	8	TFAP2B,UBE2D1,CHRDL1,MAPK3,CAV1,SULF1,ACVRL1,SMAD4,CYR61,BMP10,T,FBN1,GREM1,RBPJ,SOX11,FOXD1
1	!	2.85e-06	941	626	67	0.107	0.071	GO:0007169	BP	1	transmembrane receptor protein tyrosine kinase signaling pathway	7	RHBDF1,RABGAP1,CAMK2B,NCKAP1,LTK,MEF2A,FGFR1,ADCYAP1R1,APLP2,PSMC5,MT3,EFNA2,CRKL,HIF1A,NFKBIA,MAPK3,CSK,PRKD2,JAK3,CAV1,MET,RHEB,SHOC2,PSMD11,CBL,CDKN1B,ACTR3,RTN4,IGFBP5,F3,ITPR2,PSMA1,MYH11,SULF1,SDCBP,THBS1,PDPK1,IGFBP4,IGFBP3,IGFBP1,ATP6V1B2,ITPR1,CAMK4,BCL2L11,CD8A,RRAGA,NRG1,PSMD4,PSMB4,SHC1,MAPKAPK2,PIGR,PRKACG,GREM1,RBPJ,ARF4,AR,REPS2,RELA,JUP,RPS6KB2,BAIAP2,GRIN2A,MPZL1,ARPC4,PDCD6,PSMB3
1	!	0.015	300	626	26	0.042	0.087	GO:0048010	BP	1	vascular endothelial growth factor receptor signaling pathway	8	CAMK2B,NCKAP1,FGFR1,PSMC5,MT3,HIF1A,MAPK3,PRKD2,JAK3,CAV1,PSMD11,ITPR2,PSMA1,SULF1,PDPK1,ITPR1,NRG1,PSMD4,PSMB4,SHC1,MAPKAPK2,JUP,BAIAP2,GRIN2A,PDCD6,PSMB3
1	!	5.26e-09	2734	626	153	0.244	0.056	GO:0035556	BP	1	intracellular signal transduction	5	CASP10,AKAP11,CD44,BCLAF1,MAP2K3,EIF2AK2,GDI2,CAMK2B,NCKAP1,LTK,EDG4,MYLK,PDE4A,RASSF1,MEF2A,BCL3,NFATC3,GTSE1,PAX2,FGFR1,GNB1,ADCYAP1R1,RAB21,WNT11,DNAJA1,PSMC5,MT3,FKBP1A,P2RX7,CAPN3,MYO9B,GADD45B,CRKL,CARD10,PIK3IP1,HIF1A,EFS,NFKBIA,CD40,MAPK3,CSK,EEF1D,PRKD2,JAK3,CAV1,RHEB,SHOC2,PPIF,C1QBP,PSMD11,RND2,WFS1,CBL,CDKN1B,GLP1R,VNN1,TRIM38,ACTR3,IGFBP5,IL1RL1,NFE2L2,RGS2,F3,ITPR2,PSD4,CCR7,PRMT1,R…
1	!	0.0362	888	626	53	0.085	0.06	GO:0023014	BP	1	signal transduction by protein phosphorylation	5	CD44,MAP2K3,EIF2AK2,CAMK2B,EDG4,MEF2A,FGFR1,DNAJA1,PSMC5,MT3,P2RX7,GADD45B,CRKL,CD40,MAPK3,CSK,PRKD2,JAK3,CAV1,PSMD11,RGS2,CCR7,PRMT1,RRAS,PSMA1,PAK4,MYC,SDCBP,THBS1,ACVRL1,IGFBP4,CYR61,IGFBP3,HTR2C,RPS3,NRG1,PSMD4,PSMB4,SHC1,MAPKAPK2,BMP10,TGFBR2,RYK,ST5,PRDX2,AR,FOS,SOX2,GRIN2A,TBX1,NBR1,MAP3K5,PSMB3
1	!	0.00921	239	626	23	0.037	0.096	GO:0090287	BP	1	regulation of cellular response to growth factor stimulus	4	TFAP2B,STRAP,MT3,HIF1A,CHRDL1,PRKD2,CAV1,NKX2-1,SULF1,THBS1,ACVRL1,PDPK1,SMAD4,CYR61,ZEB1,TGFBR2,FBN1,GREM1,RBPJ,SOX11,FAM89B,PDCD6,FOXD1
1	!	0.00143	647	626	46	0.073	0.071	GO:0040008	BP	1	regulation of growth	3	SEMA3F,ADIPOR2,RABGAP1,ENO1,FGFR1,RIMS1,RAB21,WNT11,MT3,CAPN3,DPYSL2,CTSG,HIF1A,CSNK2A1,SLC6A4,RND2,WFS1,CYP27B1,CDKN1B,RTN4,IGFBP5,PROX1,MORF4L2,MACF1,RNF6,EXOSC2,ACVRL1,SMAD4,IGFBP4,CYR61,IGFBP3,IGFBP1,CACNA1C,BCL2L11,NRG1,SHC1,BMP10,IHH,TGFBR2,RYK,GREM1,RBPJ,GNG4,AR,SERTAD2,AATK
1	!	0.0272	387	626	30	0.048	0.078	GO:0001558	BP	1	regulation of cell growth	4	SEMA3F,ADIPOR2,ENO1,RIMS1,RAB21,WNT11,MT3,DPYSL2,CSNK2A1,RND2,CYP27B1,CDKN1B,RTN4,IGFBP5,MACF1,RNF6,EXOSC2,ACVRL1,SMAD4,IGFBP4,CYR61,IGFBP3,IGFBP1,NRG1,BMP10,RYK,GREM1,GNG4,SERTAD2,AATK
1	!	1.23e-12	2953	626	173	0.276	0.059	GO:0023051	BP	1	regulation of signaling	3	CASP10,RHBDF1,TFAP2B,GIPR,RABGAP1,AKAP11,STRAP,CD44,BCLAF1,MAP2K3,VAMP3,NNAT,EIF2AK2,GDI2,CAMK2B,EDG4,PDE4A,BCL3,USP33,FGFR1,PIAS2,TULP3,GNB1,RIMS1,APLP2,WNT11,DNAJA1,PSMC5,MT3,FKBP1A,P2RX7,CAPN3,MYO9B,GADD45B,CRKL,CARD10,PIK3IP1,ERH,HIF1A,CHD8,NFKBIA,CD40,CSNK2A1,JAG1,CHRDL1,SRPX,TIMP1,MAPK3,CSK,EEF1D,PRKD2,CDC37,JAK3,CAV1,RHEB,SHOC2,PPIF,MED13,C1QBP,SLC6A4,PSMD11,WFS1,CCND1,CBL,CYP27B1,GLP1R,VN…
1	!	4.78e-09	1582	626	104	0.166	0.066	GO:0023056	BP	1	positive regulation of signaling	4	CASP10,GIPR,CD44,BCLAF1,MAP2K3,VAMP3,NNAT,EIF2AK2,CAMK2B,EDG4,FGFR1,RIMS1,WNT11,PSMC5,MT3,FKBP1A,P2RX7,GADD45B,CRKL,CARD10,ERH,HIF1A,CD40,CSNK2A1,JAG1,SRPX,MAPK3,CSK,EEF1D,PRKD2,JAK3,CAV1,RHEB,SHOC2,PPIF,C1QBP,PSMD11,CBL,CYP27B1,TRIM38,IGFBP5,F3,NR2C1,CCR7,PRMT1,MACF1,PSMA1,SH3BGRL,NR0B2,YWHAQ,SULF1,SDCBP,THBS1,LGR5,ACVRL1,SMAD4,IGFBP4,CYR61,IGFBP3,HTR2C,MTDH,RPS3,BCL2L11,CD8A,RRAGA,SLA,SEC13,RBP…
1	!	1.39e-11	2617	626	156	0.249	0.06	GO:0009966	BP	1	regulation of signal transduction	4	CASP10,RHBDF1,TFAP2B,GIPR,RABGAP1,AKAP11,STRAP,CD44,BCLAF1,MAP2K3,EIF2AK2,GDI2,CAMK2B,EDG4,PDE4A,BCL3,USP33,FGFR1,PIAS2,TULP3,GNB1,APLP2,WNT11,DNAJA1,PSMC5,MT3,FKBP1A,P2RX7,CAPN3,MYO9B,GADD45B,CRKL,CARD10,PIK3IP1,ERH,HIF1A,CHD8,NFKBIA,CD40,CSNK2A1,JAG1,CHRDL1,SRPX,TIMP1,MAPK3,CSK,EEF1D,PRKD2,CDC37,JAK3,CAV1,RHEB,SHOC2,PPIF,MED13,C1QBP,PSMD11,WFS1,CCND1,CBL,CYP27B1,VNN1,TRIM38,IGFBP5,IL1RL1,NFE2L2…
1	!	0.00591	216	626	22	0.035	0.102	GO:0090092	BP	1	regulation of transmembrane receptor protein serine/threonine kinase signaling pathway	5	TFAP2B,STRAP,FKBP1A,CHRDL1,CAV1,NKX2-1,SULF1,THBS1,ACVRL1,PDPK1,SMAD4,CYR61,ZEB1,RBPMS,BMP10,TGFBR2,FBN1,GREM1,RBPJ,SOX11,FAM89B,FOXD1
1	!	0.0299	81	626	12	0.019	0.148	GO:0030510	BP	1	regulation of BMP signaling pathway	6	TFAP2B,CHRDL1,CAV1,SULF1,ACVRL1,SMAD4,CYR61,FBN1,GREM1,RBPJ,SOX11,FOXD1
1	!	1.89e-07	1637	626	102	0.163	0.062	GO:1902531	BP	1	regulation of intracellular signal transduction	5	CASP10,AKAP11,CD44,BCLAF1,MAP2K3,EIF2AK2,GDI2,CAMK2B,EDG4,PDE4A,BCL3,FGFR1,WNT11,DNAJA1,PSMC5,MT3,FKBP1A,P2RX7,CAPN3,MYO9B,GADD45B,CRKL,CARD10,PIK3IP1,HIF1A,NFKBIA,CD40,MAPK3,CSK,EEF1D,PRKD2,JAK3,CAV1,RHEB,SHOC2,PPIF,C1QBP,PSMD11,WFS1,CBL,VNN1,TRIM38,IGFBP5,IL1RL1,NFE2L2,RGS2,F3,PSD4,CCR7,PRMT1,RRAS,PLEKHG3,RAC2,PSMA1,PAK4,MYC,SDCBP,THBS1,TEGT,PDPK1,IGFBP4,CYR61,IGFBP3,NONO,HTR2C,MTDH,RPS3,ITGB1,…
1	!	3.83e-08	1437	626	95	0.152	0.066	GO:0009967	BP	1	positive regulation of signal transduction	5	CASP10,CD44,BCLAF1,MAP2K3,EIF2AK2,CAMK2B,EDG4,FGFR1,WNT11,PSMC5,MT3,FKBP1A,P2RX7,GADD45B,CRKL,CARD10,ERH,HIF1A,CD40,CSNK2A1,JAG1,SRPX,MAPK3,CSK,EEF1D,PRKD2,JAK3,CAV1,RHEB,SHOC2,PPIF,C1QBP,PSMD11,CBL,CYP27B1,TRIM38,IGFBP5,F3,NR2C1,CCR7,PRMT1,MACF1,PSMA1,SH3BGRL,YWHAQ,SULF1,SDCBP,THBS1,LGR5,ACVRL1,SMAD4,IGFBP4,CYR61,IGFBP3,HTR2C,MTDH,RPS3,BCL2L11,CD8A,RRAGA,SLA,SEC13,RBPMS,NRG1,HTR6,GIP,PSMD4,PSMB4…
1	!	7.9e-06	986	626	68	0.109	0.069	GO:1902533	BP	1	positive regulation of intracellular signal transduction	6	CASP10,CD44,BCLAF1,MAP2K3,EIF2AK2,CAMK2B,EDG4,FGFR1,WNT11,PSMC5,MT3,FKBP1A,P2RX7,GADD45B,CRKL,CARD10,CD40,MAPK3,CSK,EEF1D,PRKD2,JAK3,CAV1,RHEB,SHOC2,C1QBP,PSMD11,CBL,TRIM38,IGFBP5,F3,CCR7,PRMT1,PSMA1,SDCBP,THBS1,IGFBP4,IGFBP3,HTR2C,MTDH,RPS3,BCL2L11,CD8A,RRAGA,SEC13,NRG1,HTR6,GIP,PSMD4,PSMB4,SHC1,MAPKAPK2,RYK,ST5,GREM1,PRDX2,AR,RELA,SOX11,SOX2,GRIN2A,TBX1,HEXIM1,S100A4,MAP3K5,HSPA1A,TRIM15,PSMB3
1	!	1.19e-06	2117	626	120	0.192	0.057	GO:0050793	BP	1	regulation of developmental process	3	SEMA3F,HOXA11,TFAP2B,MMP25,PAX7,RABGAP1,STRAP,VIM,EIF2AK2,CAMK2B,LTK,AP3D1,MEF2A,PAX2,FGFR1,PIAS2,TULP3,XRCC5,RIMS1,DCT,RAB21,WNT11,MT3,PTHLH,P2RX7,CAPN3,DPYSL2,HIF1A,NFKBIA,CD40,JAG1,TIMP1,PRKD2,JAK3,CAV1,RHEB,C1QBP,SLC6A4,RND2,CCND1,CYP27B1,CDKN1B,VNN1,SPARC,H2AFY,RTN4,IGFBP5,NFE2L2,ID3,F3,PROX1,HOXC11,MORF4L2,OBSL1,AMELX,PRMT1,RRAS,MACF1,RNF6,LAMA5,NKX2-1,TBR1,BIN1,ENPP2,MYC,TFAP2A,SULF1,THBS1…
1	!	0.00463	893	626	56	0.089	0.063	GO:0022603	BP	1	regulation of anatomical structure morphogenesis	4	SEMA3F,HOXA11,MMP25,STRAP,CAMK2B,PAX2,FGFR1,RIMS1,RAB21,WNT11,MT3,DPYSL2,HIF1A,PRKD2,C1QBP,RND2,SPARC,RTN4,F3,PROX1,HOXC11,OBSL1,AMELX,RRAS,MACF1,RNF6,NKX2-1,TBR1,ENPP2,MYC,TFAP2A,SULF1,THBS1,ANXA7,ACVRL1,TPM1,SMAD4,MTDH,ALDOA,NRG1,PDLIM5,BMP10,RYK,GREM1,RBPJ,AR,CD34,BAIAP2,AATK,TBX1,TACSTD2,IFT140,GDI1,EMP2,PDCD6,CUX1
1	!	0.000315	1128	626	70	0.112	0.062	GO:0051094	BP	1	positive regulation of developmental process	4	HOXA11,RABGAP1,CAMK2B,LTK,AP3D1,MEF2A,PAX2,FGFR1,XRCC5,RIMS1,DCT,RAB21,P2RX7,CAPN3,HIF1A,CD40,JAG1,PRKD2,RHEB,C1QBP,RND2,CCND1,CYP27B1,VNN1,H2AFY,F3,PROX1,HOXC11,MORF4L2,OBSL1,AMELX,PRMT1,RRAS,MACF1,BIN1,ENPP2,MYC,TFAP2A,THBS1,AMIGO2,ACVRL1,RB1,SMAD4,CYR61,IGFBP3,HTR2C,MTDH,ZEB1,NRG1,LMNA,BMP10,IHH,TGFBR2,GREM1,RBPJ,AR,FOS,ENC1,RELA,CD34,BAIAP2,SOX11,SOX2,TBX1,TACSTD2,MAP3K5,HLA-G,PDCD6,FOXD1,CUX1
1	!	2.8e-07	1580	626	99	0.158	0.063	GO:2000026	BP	1	regulation of multicellular organismal development	4	SEMA3F,HOXA11,MMP25,STRAP,VIM,EIF2AK2,CAMK2B,LTK,AP3D1,PAX2,FGFR1,TULP3,XRCC5,RIMS1,DCT,RAB21,WNT11,MT3,PTHLH,P2RX7,CAPN3,DPYSL2,HIF1A,NFKBIA,CD40,JAG1,TIMP1,PRKD2,JAK3,CAV1,RHEB,C1QBP,SLC6A4,RND2,CCND1,CYP27B1,CDKN1B,VNN1,SPARC,H2AFY,RTN4,NFE2L2,F3,PROX1,HOXC11,OBSL1,AMELX,PRMT1,RRAS,MACF1,RNF6,LAMA5,NKX2-1,TBR1,BIN1,ENPP2,MYC,TFAP2A,SULF1,THBS1,AMIGO2,ACVRL1,BRCA2,RB1,SMAD4,CYR61,MTDH,ZEB1,CAMK…
1	!	0.0244	168	626	18	0.029	0.107	GO:2000027	BP	1	regulation of organ morphogenesis	5	HOXA11,MMP25,PAX2,FGFR1,WNT11,HOXC11,AMELX,MYC,TFAP2A,SULF1,SMAD4,BMP10,GREM1,RBPJ,AR,CD34,TBX1,TACSTD2
1	!	0.0181	799	626	50	0.08	0.063	GO:0051093	BP	1	negative regulation of developmental process	4	SEMA3F,STRAP,VIM,PAX2,FGFR1,TULP3,WNT11,MT3,PTHLH,HIF1A,NFKBIA,JAG1,TIMP1,JAK3,CAV1,SLC6A4,CCND1,CDKN1B,SPARC,RTN4,IGFBP5,NFE2L2,ID3,PRMT1,RNF6,NKX2-1,MYC,SULF1,THBS1,ACVRL1,BRCA2,ZEB1,ITGB1,NRG1,IHH,RYK,ABCA1,GREM1,PRDX2,RBPJ,SOX11,AATK,SOX2,TBX1,TACSTD2,PBX1,PDCD1,NBR1,GDI1,HLA-G
1	!	5.08e-05	1484	626	88	0.141	0.059	GO:0045595	BP	1	regulation of cell differentiation	4	SEMA3F,HOXA11,TFAP2B,PAX7,STRAP,VIM,EIF2AK2,CAMK2B,LTK,AP3D1,MEF2A,PAX2,FGFR1,PIAS2,XRCC5,RIMS1,DCT,RAB21,MT3,PTHLH,CAPN3,DPYSL2,HIF1A,NFKBIA,JAG1,JAK3,CAV1,RHEB,C1QBP,SLC6A4,RND2,CCND1,CYP27B1,VNN1,H2AFY,RTN4,IGFBP5,NFE2L2,ID3,PROX1,MORF4L2,OBSL1,PRMT1,MACF1,RNF6,NKX2-1,TBR1,BIN1,MYC,TFAP2A,ACVRL1,RB1,SMAD4,CYR61,TBX19,IGFBP3,HTR2C,ZEB1,ITGB1,CAMK4,NRG1,PDLIM5,BMP10,IHH,TGFBR2,RYK,ABCA1,GREM1,PR…
1	!	0.0141	814	626	51	0.081	0.063	GO:0045597	BP	1	positive regulation of cell differentiation	5	HOXA11,CAMK2B,LTK,AP3D1,MEF2A,PAX2,FGFR1,XRCC5,RIMS1,DCT,RAB21,HIF1A,JAG1,RHEB,C1QBP,RND2,CYP27B1,VNN1,H2AFY,PROX1,MORF4L2,OBSL1,PRMT1,MACF1,BIN1,ACVRL1,RB1,SMAD4,CYR61,IGFBP3,HTR2C,ZEB1,NRG1,BMP10,IHH,TGFBR2,GREM1,RBPJ,AR,FOS,ENC1,RELA,CD34,BAIAP2,SOX11,SOX2,TBX1,TACSTD2,MAP3K5,HLA-G,CUX1
1	!	0.0465	606	626	40	0.064	0.066	GO:0045596	BP	1	negative regulation of cell differentiation	5	SEMA3F,STRAP,VIM,PAX2,FGFR1,MT3,PTHLH,NFKBIA,JAG1,JAK3,CAV1,SLC6A4,CCND1,RTN4,IGFBP5,NFE2L2,ID3,PRMT1,RNF6,NKX2-1,MYC,ACVRL1,ZEB1,ITGB1,NRG1,IHH,RYK,ABCA1,GREM1,PRDX2,RBPJ,SOX11,AATK,SOX2,TBX1,TACSTD2,PBX1,NBR1,GDI1,HLA-G
1	!	0.00117	1544	626	86	0.137	0.056	GO:0002682	BP	1	regulation of immune system process	3	MAP2K3,EIF2AK2,CAMK2B,NCKAP1,AP3D1,MYLK,MEF2A,UBE2D1,NFATC3,FGFR1,CD59,PSMC5,FKBP1A,P2RX7,CD200,CTSG,HIF1A,NFKBIA,CD40,JAG1,MAPK3,CSK,PRKD2,CDC37,JAK3,CAV1,C1QBP,PSMD11,CDKN1B,VNN1,TRIM38,C7,ACTR3,IL1RL1,NFE2L2,ITPR2,MYH2,SNRPB,CCR7,PRMT1,RAC2,PSMA1,TRAFD1,MYC,THBS1,TEGT,RB1,PDPK1,ZEB1,ITGB1,ITPR1,CAMK4,CD8A,VSIG4,NRG1,PSMD4,PSMB4,SHC1,MAPKAPK2,PIGR,IHH,TGFBR2,CXCL5,ANXA5,PRKACG,C2,GREM1,PRDX2,SL…
1	!	0.0422	939	626	55	0.088	0.059	GO:0002684	BP	1	positive regulation of immune system process	4	MAP2K3,NCKAP1,AP3D1,MEF2A,UBE2D1,NFATC3,CD59,PSMC5,P2RX7,CTSG,HIF1A,NFKBIA,CD40,JAG1,MAPK3,CSK,PRKD2,JAK3,CAV1,C1QBP,PSMD11,VNN1,C7,ACTR3,IL1RL1,ITPR2,MYH2,CCR7,PRMT1,RAC2,PSMA1,THBS1,RB1,PDPK1,ITPR1,VSIG4,PSMD4,PSMB4,MAPKAPK2,IHH,TGFBR2,CXCL5,PRKACG,C2,FOS,RELA,BAIAP2,PDE4B,PDCD1,HSPA1A,AIF1,TRIM15,HLA-G,ARPC4,PSMB3
1	!	0.0281	1018	626	59	0.094	0.058	GO:0050776	BP	1	regulation of immune response	4	MAP2K3,CAMK2B,NCKAP1,MEF2A,UBE2D1,NFATC3,FGFR1,CD59,PSMC5,FKBP1A,P2RX7,CD200,CTSG,NFKBIA,CD40,MAPK3,CSK,PRKD2,CDC37,JAK3,CAV1,C1QBP,PSMD11,CDKN1B,C7,ACTR3,IL1RL1,ITPR2,MYH2,CCR7,RAC2,PSMA1,TRAFD1,PDPK1,ITGB1,ITPR1,CD8A,VSIG4,NRG1,PSMD4,PSMB4,SHC1,MAPKAPK2,PIGR,PRKACG,C2,SLC25A6,FOS,RELA,CD34,RPS6KB2,BAIAP2,GRIN2A,PDE4B,HSPA1A,TRIM15,HLA-G,ARPC4,PSMB3
1	!	0.0333	662	626	43	0.069	0.065	GO:0002764	BP	1	immune response-regulating signaling pathway	5	MAP2K3,CAMK2B,NCKAP1,MEF2A,UBE2D1,NFATC3,FGFR1,PSMC5,NFKBIA,CD40,MAPK3,CSK,PRKD2,JAK3,CAV1,C1QBP,PSMD11,CDKN1B,ACTR3,ITPR2,MYH2,CCR7,PSMA1,PDPK1,ITPR1,NRG1,PSMD4,PSMB4,SHC1,MAPKAPK2,PIGR,PRKACG,FOS,RELA,RPS6KB2,BAIAP2,GRIN2A,PDE4B,HSPA1A,TRIM15,HLA-G,ARPC4,PSMB3
1	!	0.0491	1772	626	89	0.142	0.05	GO:0031399	BP	1	regulation of protein modification process	1	PAX7,STRAP,CD44,MAP2K3,EIF2AK2,CAMK2B,RNF4,EDG4,RASSF1,UBE2D1,FGFR1,APLP2,WNT11,DNAJA1,PSMC5,MT3,TPX2,FKBP1A,P2RX7,CAPN3,GADD45B,CRKL,CARD10,CD40,MAPK3,CTCF,CSK,PRKD2,CDC37,JAK3,CAV1,PSMD11,WFS1,CCND1,GTF2H1,CDKN1B,H2AFY,RGS2,PROX1,FKBP15,SET,CCR7,PRMT1,RRAS,RAC2,PSMA1,PAK4,ENPP2,MYC,SDCBP,THBS1,ACVRL1,RB1,PDPK1,SMAD4,IGFBP4,CYR61,IGFBP3,HTR2C,RPS3,RBPMS,NRG1,PSMD4,PSMB4,SHC1,MAPKAPK2,BMP10,TGFBR…
1	!	0.0204	1387	626	75	0.12	0.054	GO:0001932	BP	1	regulation of protein phosphorylation	2	STRAP,CD44,MAP2K3,EIF2AK2,CAMK2B,EDG4,FGFR1,APLP2,WNT11,DNAJA1,PSMC5,MT3,TPX2,P2RX7,GADD45B,CRKL,CARD10,CD40,MAPK3,CSK,PRKD2,CDC37,JAK3,CAV1,PSMD11,CCND1,GTF2H1,CDKN1B,H2AFY,RGS2,PROX1,CCR7,PRMT1,RRAS,RAC2,PSMA1,PAK4,ENPP2,MYC,SDCBP,THBS1,ACVRL1,RB1,PDPK1,SMAD4,IGFBP4,CYR61,IGFBP3,HTR2C,RPS3,RBPMS,NRG1,PSMD4,PSMB4,SHC1,MAPKAPK2,BMP10,TGFBR2,RYK,PRKACG,ST5,GREM1,PRDX2,AR,SOX2,GRIN2A,TBX1,DRD1,NR2F…
1	!	0.0225	873	626	53	0.085	0.061	GO:0045859	BP	1	regulation of protein kinase activity	3	MAP2K3,EIF2AK2,CAMK2B,EDG4,FGFR1,APLP2,WNT11,DNAJA1,PSMC5,MT3,TPX2,P2RX7,GADD45B,CRKL,CARD10,CD40,MAPK3,CSK,CDC37,JAK3,CAV1,PSMD11,CCND1,GTF2H1,CDKN1B,H2AFY,RGS2,PROX1,CCR7,RAC2,PSMA1,PAK4,THBS1,RB1,PDPK1,CYR61,RPS3,NRG1,PSMD4,PSMB4,SHC1,MAPKAPK2,TGFBR2,PRKACG,GREM1,PRDX2,GRIN2A,DRD1,NR2F2,HEXIM1,MAP3K5,EMP2,PSMB3
1	!	0.012	990	626	59	0.094	0.06	GO:0001934	BP	1	positive regulation of protein phosphorylation	3	CD44,MAP2K3,EIF2AK2,CAMK2B,EDG4,FGFR1,WNT11,PSMC5,MT3,TPX2,P2RX7,GADD45B,CRKL,CARD10,CD40,MAPK3,CSK,PRKD2,JAK3,CAV1,PSMD11,CCND1,PROX1,CCR7,PRMT1,PSMA1,PAK4,ENPP2,SDCBP,THBS1,ACVRL1,PDPK1,SMAD4,IGFBP4,CYR61,IGFBP3,HTR2C,RPS3,RBPMS,NRG1,PSMD4,PSMB4,SHC1,MAPKAPK2,BMP10,TGFBR2,RYK,PRKACG,ST5,GREM1,PRDX2,AR,SOX2,GRIN2A,TBX1,MAP3K5,AIF1,EMP2,PSMB3
1	!	0.0257	787	626	49	0.078	0.062	GO:0043408	BP	1	regulation of MAPK cascade	1	CD44,MAP2K3,EIF2AK2,CAMK2B,EDG4,FGFR1,DNAJA1,PSMC5,MT3,P2RX7,GADD45B,CRKL,CD40,MAPK3,CSK,PRKD2,JAK3,CAV1,PSMD11,RGS2,CCR7,PRMT1,RRAS,PSMA1,PAK4,MYC,SDCBP,THBS1,IGFBP4,CYR61,IGFBP3,HTR2C,RPS3,NRG1,PSMD4,PSMB4,SHC1,MAPKAPK2,BMP10,RYK,ST5,PRDX2,AR,SOX2,GRIN2A,TBX1,NBR1,MAP3K5,PSMB3
1	!	0.0415	603	626	40	0.064	0.066	GO:0043410	BP	1	positive regulation of MAPK cascade	1	CD44,MAP2K3,EIF2AK2,CAMK2B,EDG4,FGFR1,PSMC5,MT3,P2RX7,GADD45B,CRKL,CD40,MAPK3,CSK,PRKD2,JAK3,PSMD11,CCR7,PRMT1,PSMA1,SDCBP,THBS1,IGFBP4,IGFBP3,HTR2C,RPS3,NRG1,PSMD4,PSMB4,SHC1,MAPKAPK2,RYK,ST5,PRDX2,AR,SOX2,GRIN2A,TBX1,MAP3K5,PSMB3
1	!	0.0212	10	626	5	0.008	0.5	GO:0032060	BP	13	bleb assembly	1	MYLK,P2RX7,PMP22,EMP3,EMP2
1	!	0.0223	545	626	38	0.061	0.07	GO:0055065	BP	5	metal ion homeostasis	1	TFAP2B,GIPR,EDG4,AP3D1,TFRC,PICALM,GNB1,ADCYAP1R1,APLP2,MT3,P2RX7,CAPN3,HIF1A,CD40,JAK3,CAV1,WFS1,CYP27B1,GLP1R,CCR7,KCNA5,MYC,ANXA7,TEGT,PDPK1,SMAD4,HTR2C,ATP6V1B2,GSTO1,CNNM2,ITPR1,CACNA1C,EDNRA,HCRT,CCKAR,DRD1,AVPR1B,TGM2
1	!	0.0405	476	626	34	0.054	0.071	GO:0006875	BP	5	cellular metal ion homeostasis	1	GIPR,EDG4,AP3D1,TFRC,GNB1,ADCYAP1R1,APLP2,MT3,P2RX7,CAPN3,HIF1A,CD40,JAK3,CAV1,WFS1,GLP1R,CCR7,KCNA5,MYC,ANXA7,TEGT,PDPK1,SMAD4,HTR2C,ATP6V1B2,GSTO1,ITPR1,CACNA1C,EDNRA,HCRT,CCKAR,DRD1,AVPR1B,TGM2
1	!	0.0487	379	626	29	0.046	0.077	GO:0003012	BP	11	muscle system process	1	VIM,MAP2K3,CAMK2B,MYLK,NFATC3,CAV1,IGFBP5,RGS2,MYH2,KCNA5,MYH11,SULF1,TPM1,HTR7,GSTO1,ALDOA,CACNA1C,EDNRA,SORBS2,ACTG2,PDLIM5,BMP10,LMOD1,PGAM2,JUP,SSTR2,PDE4B,DRD1,AIF1
1	!	0.04	375	626	29	0.046	0.077	GO:0038093	BP	10	Fc receptor signaling pathway	1	CAMK2B,NCKAP1,UBE2D1,NFATC3,FGFR1,PSMC5,NFKBIA,MAPK3,JAK3,PSMD11,CDKN1B,ACTR3,ITPR2,MYH2,PSMA1,PDPK1,ITPR1,NRG1,PSMD4,PSMB4,SHC1,PIGR,FOS,RELA,RPS6KB2,BAIAP2,GRIN2A,ARPC4,PSMB3
1	!	0.0254	67	626	11	0.018	0.164	GO:0072171	BP	8	mesonephric tubule morphogenesis	1	HOXA11,CD44,PAX2,WNT11,LAMA5,MYC,SMAD4,GREM1,TACSTD2,PBX1,FOXD1
1	!	0.0218	66	626	11	0.018	0.167	GO:0060675	BP	8	ureteric bud morphogenesis	2	HOXA11,CD44,PAX2,WNT11,LAMA5,MYC,SMAD4,GREM1,TACSTD2,PBX1,FOXD1
1	!	0.000114	18158	626	612	0.978	0.034	GO:0005575	CC	12	cellular_component	1	SEMA3F,CASP10,RBM5,HOXA11,ADIPOR2,RHBDF1,TFAP2B,MMP25,PAX7,GIPR,RABGAP1,YAF2,AKAP11,STRAP,VIM,CD44,BCLAF1,ARID4A,MAP2K3,TMSB10,STAU2,MYO16,TNC,POLR2B,MAP4,H6PD,VAMP3,FOXN3,NNAT,EIF2AK2,GDI2,ATP11B,CAMK2B,ZC3H11A,NCKAP1,MON2,LTK,RNF4,EDG4,AP3D1,OAT,MYLK,PDE4A,CACNB1,IARS2,RASSF1,MEF2A,ATP11A,LAPTM4A,BCL3,PIGB,TCOF1,ACTN1,TFRC,UBE2D1,NFATC3,ACADVL,SCARB1,SMARCE1,ABCB11,PICALM,CA12,ENO1,GTSE1,SLC25A…
1	!	1.98e-09	4854	626	236	0.377	0.049	GO:0032991	CC	12	macromolecular complex	2	CASP10,RBM5,HOXA11,RABGAP1,AKAP11,STRAP,VIM,CD44,ARID4A,STAU2,MYO16,POLR2B,MAP4,VAMP3,EIF2AK2,NCKAP1,RNF4,AP3D1,CACNB1,RASSF1,MEF2A,BCL3,TFRC,UBE2D1,SMARCE1,ENO1,GTSE1,PAX2,EXOSC7,KIFAP3,MCM6,USP33,SNRPA,FGFR1,GNB1,ADCYAP1R1,XRCC5,CAD,PSMC5,MT3,ADD1,TPX2,CAPN3,CREM,MYO9B,CARD10,ST13,ERH,HIF1A,CHD8,NFKBIA,CD40,CSNK2A1,KLHL4,MAPK3,EEF1D,DCTN6,HNRNPL,ERCC2,FBL,TBCB,CDC37,CAV1,RHEB,EIF4H,PDLIM1,SHOC2…
1	!	2.23e-09	4160	626	210	0.335	0.05	GO:0043234	CC	12	protein complex	3	CASP10,HOXA11,RABGAP1,AKAP11,STRAP,VIM,CD44,ARID4A,STAU2,MYO16,POLR2B,MAP4,VAMP3,NCKAP1,RNF4,AP3D1,CACNB1,RASSF1,MEF2A,BCL3,TFRC,UBE2D1,SMARCE1,ENO1,GTSE1,PAX2,EXOSC7,KIFAP3,MCM6,USP33,FGFR1,GNB1,ADCYAP1R1,XRCC5,CAD,PSMC5,MT3,ADD1,TPX2,CAPN3,CREM,MYO9B,CARD10,ST13,ERH,HIF1A,CHD8,NFKBIA,CD40,CSNK2A1,KLHL4,MAPK3,EEF1D,DCTN6,ERCC2,TBCB,CDC37,CAV1,EIF4H,PDLIM1,SHOC2,CASC3,MED13,PSMD11,CCND1,GTF2H1,CD…
1	!	4.9e-07	4207	626	203	0.324	0.048	GO:0031974	CC	12	membrane-enclosed lumen	2	RBM5,YAF2,BCLAF1,ARID4A,MAP2K3,STAU2,MYO16,POLR2B,H6PD,CAMK2B,RNF4,AP3D1,OAT,IARS2,MEF2A,BCL3,TCOF1,ACTN1,UBE2D1,NFATC3,ACADVL,SMARCE1,SLC25A3,PAX2,EXOSC7,KIFAP3,MCM6,USP33,SNRPA,PIAS2,TULP3,XRCC5,CPOX,CAD,PSMC5,ADD1,PTHLH,TPX2,CDV3,HIF1A,SFRS5,CHD8,RAE1,CSNK2A1,PGRMC1,TIMP1,MAPK3,CTCF,ZNF500,EEF1D,HNRNPL,ERCC2,FBL,TBCB,PRKD2,PBEF1,NUDT1,SHOC2,ZMIZ1,PPIF,CASC3,CBX1,MED13,C1QBP,PSMD11,CCND1,GTF2H1…
1	!	3.02e-13	12822	626	505	0.807	0.039	GO:0043226	CC	12	organelle	2	RBM5,HOXA11,RHBDF1,TFAP2B,PAX7,RABGAP1,YAF2,AKAP11,STRAP,VIM,CD44,BCLAF1,ARID4A,MAP2K3,TMSB10,STAU2,MYO16,POLR2B,MAP4,H6PD,VAMP3,FOXN3,EIF2AK2,GDI2,ATP11B,CAMK2B,NCKAP1,MON2,RNF4,AP3D1,OAT,MYLK,CACNB1,IARS2,RASSF1,MEF2A,ATP11A,LAPTM4A,BCL3,PIGB,TCOF1,ACTN1,TFRC,UBE2D1,NFATC3,ACADVL,SCARB1,SMARCE1,ABCB11,PICALM,ENO1,GTSE1,SLC25A3,WDR62,PAX2,EXOSC7,KIFAP3,MCM6,USP33,SNRPA,FGFR1,PIAS2,TULP3,GNB1,ADC…
1	!	6.7e-05	3665	626	174	0.278	0.047	GO:0043228	CC	12	non-membrane-bounded organelle	3	RABGAP1,AKAP11,VIM,BCLAF1,TMSB10,STAU2,MYO16,MAP4,EIF2AK2,CAMK2B,MYLK,RASSF1,MEF2A,TCOF1,ACTN1,NFATC3,ACADVL,SMARCE1,ENO1,GTSE1,SLC25A3,WDR62,PAX2,EXOSC7,KIFAP3,MCM6,USP33,SNRPA,TULP3,XRCC5,PGM1,MT3,ADD1,TPX2,FKBP1A,CDV3,CAPN3,MYO9B,KIAA0586,SFRS5,RAE1,CSNK2A1,PGRMC1,KLHL4,MAPK3,CTCF,EEF1D,DCTN6,ERCC2,FBL,TBCB,JAK3,CAV1,PDLIM1,CBX1,C1QBP,SUB1,H2AFY,ACTR3,FHL2,NFE2L2,RGS2,ETV3,ID3,EBNA1BP2,PPL,FKB…
1	!	8.76e-09	3664	626	189	0.302	0.052	GO:0031982	CC	12	vesicle	3	VIM,CD44,MAP4,VAMP3,GDI2,CAMK2B,NCKAP1,MON2,MYLK,ACTN1,TFRC,SCARB1,ABCB11,PICALM,ENO1,SLC25A3,KIFAP3,FGFR1,GNB1,PGM1,DCT,RAB21,APLP2,CAD,CD59,DNAJA1,PSMC5,MT3,FKBP1A,DPYSL2,CRKL,PIK3IP1,ST13,CTSG,AHSA1,CD40,PGRMC1,PLP2,TIMP1,MAPK3,CLCN7,CSK,HNRNPL,FBL,CDC37,SYNGR4,PBEF1,CAV1,NUDT1,RHEB,AEBP1,PSMD11,RND2,ALDH2,SERINC1,VNN1,PACRG,PRSS16,C7,SPARC,SUB1,RARS,H2AFY,ACTR3,RTN4,HPCAL1,ACADM,F3,STX12,ATP1…
1	!	4.6e-13	11913	626	479	0.765	0.04	GO:0043227	CC	12	membrane-bounded organelle	3	RBM5,HOXA11,RHBDF1,TFAP2B,PAX7,YAF2,AKAP11,STRAP,VIM,CD44,BCLAF1,ARID4A,MAP2K3,STAU2,MYO16,POLR2B,MAP4,H6PD,VAMP3,FOXN3,EIF2AK2,GDI2,ATP11B,CAMK2B,NCKAP1,MON2,RNF4,AP3D1,OAT,MYLK,CACNB1,IARS2,RASSF1,MEF2A,ATP11A,LAPTM4A,BCL3,PIGB,TCOF1,ACTN1,TFRC,UBE2D1,NFATC3,ACADVL,SCARB1,SMARCE1,ABCB11,PICALM,ENO1,SLC25A3,WDR62,PAX2,EXOSC7,KIFAP3,MCM6,USP33,SNRPA,FGFR1,PIAS2,TULP3,GNB1,ADCYAP1R1,XRCC5,PGM1,DCT…
1	!	4.81e-09	3537	626	185	0.296	0.052	GO:0031988	CC	12	membrane-bounded vesicle	4	VIM,CD44,MAP4,VAMP3,GDI2,CAMK2B,NCKAP1,MON2,MYLK,ACTN1,TFRC,SCARB1,ABCB11,PICALM,ENO1,SLC25A3,KIFAP3,FGFR1,GNB1,PGM1,DCT,RAB21,APLP2,CAD,CD59,DNAJA1,PSMC5,MT3,FKBP1A,DPYSL2,CRKL,PIK3IP1,ST13,CTSG,AHSA1,CD40,PGRMC1,PLP2,TIMP1,MAPK3,CSK,HNRNPL,FBL,CDC37,SYNGR4,PBEF1,CAV1,NUDT1,RHEB,AEBP1,PSMD11,RND2,ALDH2,SERINC1,VNN1,PRSS16,C7,SPARC,SUB1,RARS,H2AFY,ACTR3,RTN4,HPCAL1,ACADM,F3,STX12,ATP10B,PPL,ACOT2…
1	!	3.28e-05	4525	626	207	0.331	0.046	GO:0005576	CC	12	extracellular region	2	SEMA3F,MMP25,VIM,CD44,TNC,MAP4,GDI2,NCKAP1,MON2,MYLK,BCL3,ACTN1,TFRC,SCARB1,ABCB11,ENO1,SLC25A3,KIFAP3,FGFR1,TULP3,GNB1,PGM1,RAB21,APLP2,CAD,CD59,WNT11,DNAJA1,PSMC5,MT3,PTHLH,FKBP1A,CPA1,DPYSL2,EFNA2,CRKL,PIK3IP1,ST13,CTSG,AHSA1,CD40,JAG1,PGRMC1,CHRDL1,PLP2,TIMP1,MAPK3,CSK,HNRNPL,FBL,CDC37,PBEF1,MET,NUDT1,RHEB,AEBP1,C1QBP,PSMD11,ALDH2,SERINC1,VNN1,C7,SPARC,SUB1,C5ORF21,RARS,H2AFY,ADAM23,ACTR3,RTN…
1	!	2.28e-12	16173	626	586	0.936	0.036	GO:0005623	CC	12	cell	2	CASP10,RBM5,HOXA11,ADIPOR2,RHBDF1,TFAP2B,MMP25,PAX7,GIPR,RABGAP1,YAF2,AKAP11,STRAP,VIM,CD44,BCLAF1,ARID4A,MAP2K3,TMSB10,STAU2,MYO16,POLR2B,MAP4,H6PD,VAMP3,FOXN3,NNAT,EIF2AK2,GDI2,ATP11B,CAMK2B,ZC3H11A,NCKAP1,MON2,LTK,RNF4,EDG4,AP3D1,OAT,MYLK,PDE4A,CACNB1,IARS2,RASSF1,MEF2A,ATP11A,LAPTM4A,BCL3,PIGB,TCOF1,ACTN1,TFRC,UBE2D1,NFATC3,ACADVL,SCARB1,SMARCE1,ABCB11,PICALM,CA12,ENO1,GTSE1,SLC25A3,WDR62,PAX…
1	!	0.00044	1138	626	70	0.112	0.062	GO:0030054	CC	12	cell junction	2	VIM,CD44,TNC,VAMP3,GDI2,NCKAP1,MYLK,ACTN1,ABCB11,USP33,ADCYAP1R1,RIMS1,RAB21,CD59,ADD1,P2RX7,CD200,JAG1,MAPK3,CSK,PBEF1,CAV1,PDLIM1,CCND1,ACTR3,FHL2,PPL,OBSL1,AHNAK,MYH2,RRAS,RAC2,KCNA5,PAK4,YWHAQ,DSG1,TES,FAIM2,SDCBP,GTF2A2,PDPK1,HSPG2,TMEM47,MTDH,ADD3,RPS3,ITGB1,DLG5,SORBS2,RPL8,HCRT,PDLIM5,ANXA5,GABRB3,IRF2,SNTB2,GJB1,JUP,CTBP2,PUF60,GRIN2A,PIP5K1C,MCRS1,AFAP1,PCBP2,SVIL,MPZL1,TGM2,PJA2,HSPA1A
1	!	1.22e-06	477	626	44	0.07	0.092	GO:0070161	CC	12	anchoring junction	3	VIM,CD44,TNC,GDI2,NCKAP1,ACTN1,USP33,RAB21,CD59,ADD1,CD200,JAG1,MAPK3,CAV1,PDLIM1,ACTR3,FHL2,PPL,AHNAK,RRAS,RAC2,PAK4,YWHAQ,DSG1,TES,SDCBP,PDPK1,HSPG2,RPS3,ITGB1,DLG5,SORBS2,RPL8,ANXA5,IRF2,SNTB2,JUP,PIP5K1C,AFAP1,PCBP2,SVIL,MPZL1,TGM2,HSPA1A
1	!	3.93e-06	459	626	42	0.067	0.092	GO:0005912	CC	12	adherens junction	4	VIM,CD44,TNC,GDI2,NCKAP1,ACTN1,USP33,RAB21,CD59,ADD1,CD200,JAG1,MAPK3,CAV1,PDLIM1,ACTR3,FHL2,AHNAK,RRAS,RAC2,PAK4,YWHAQ,TES,SDCBP,PDPK1,HSPG2,RPS3,ITGB1,DLG5,SORBS2,RPL8,ANXA5,IRF2,SNTB2,JUP,PIP5K1C,AFAP1,PCBP2,SVIL,MPZL1,TGM2,HSPA1A
1	!	1.22e-06	390	626	39	0.062	0.1	GO:0030055	CC	12	cell-substrate junction	3	VIM,CD44,TNC,GDI2,NCKAP1,ACTN1,USP33,RAB21,CD59,ADD1,MAPK3,CAV1,PDLIM1,ACTR3,FHL2,AHNAK,RRAS,RAC2,PAK4,YWHAQ,TES,SDCBP,PDPK1,HSPG2,RPS3,ITGB1,SORBS2,RPL8,ANXA5,IRF2,SNTB2,JUP,PIP5K1C,AFAP1,PCBP2,SVIL,MPZL1,TGM2,HSPA1A
1	!	9.02e-07	386	626	39	0.062	0.101	GO:0005924	CC	12	cell-substrate adherens junction	4	VIM,CD44,TNC,GDI2,NCKAP1,ACTN1,USP33,RAB21,CD59,ADD1,MAPK3,CAV1,PDLIM1,ACTR3,FHL2,AHNAK,RRAS,RAC2,PAK4,YWHAQ,TES,SDCBP,PDPK1,HSPG2,RPS3,ITGB1,SORBS2,RPL8,ANXA5,IRF2,SNTB2,JUP,PIP5K1C,AFAP1,PCBP2,SVIL,MPZL1,TGM2,HSPA1A
1	!	6.14e-07	381	626	39	0.062	0.102	GO:0005925	CC	12	focal adhesion	5	VIM,CD44,TNC,GDI2,NCKAP1,ACTN1,USP33,RAB21,CD59,ADD1,MAPK3,CAV1,PDLIM1,ACTR3,FHL2,AHNAK,RRAS,RAC2,PAK4,YWHAQ,TES,SDCBP,PDPK1,HSPG2,RPS3,ITGB1,SORBS2,RPL8,ANXA5,IRF2,SNTB2,JUP,PIP5K1C,AFAP1,PCBP2,SVIL,MPZL1,TGM2,HSPA1A
1	!	1.39e-11	8052	626	355	0.567	0.044	GO:0044422	CC	12	organelle part	2	RBM5,RHBDF1,RABGAP1,YAF2,AKAP11,VIM,BCLAF1,ARID4A,MAP2K3,STAU2,MYO16,POLR2B,MAP4,H6PD,VAMP3,ATP11B,CAMK2B,RNF4,AP3D1,OAT,MYLK,IARS2,RASSF1,MEF2A,ATP11A,BCL3,PIGB,TCOF1,ACTN1,TFRC,UBE2D1,NFATC3,ACADVL,SCARB1,SMARCE1,ENO1,GTSE1,SLC25A3,WDR62,PAX2,EXOSC7,KIFAP3,MCM6,USP33,SNRPA,PIAS2,TULP3,GNB1,XRCC5,DCT,RAB21,CPOX,CAD,CD59,DNAJA1,PSMC5,MT3,ADD1,PTHLH,TPX2,FKBP1A,P2RX7,CDV3,CAPN3,MYO9B,CYP2D6,KIAA05…
1	!	8.34e-07	4151	626	200	0.319	0.048	GO:0043233	CC	12	organelle lumen	3	RBM5,YAF2,BCLAF1,ARID4A,MAP2K3,STAU2,MYO16,POLR2B,H6PD,CAMK2B,RNF4,AP3D1,OAT,IARS2,MEF2A,BCL3,TCOF1,ACTN1,UBE2D1,NFATC3,ACADVL,SMARCE1,SLC25A3,PAX2,EXOSC7,KIFAP3,MCM6,USP33,SNRPA,PIAS2,TULP3,XRCC5,CAD,PSMC5,ADD1,PTHLH,TPX2,CDV3,HIF1A,SFRS5,CHD8,RAE1,CSNK2A1,PGRMC1,TIMP1,MAPK3,CTCF,ZNF500,EEF1D,HNRNPL,ERCC2,FBL,TBCB,PRKD2,PBEF1,NUDT1,SHOC2,ZMIZ1,PPIF,CASC3,CBX1,MED13,C1QBP,PSMD11,CCND1,GTF2H1,ALDH…
1	!	4.09e-09	3790	626	195	0.312	0.051	GO:0044421	CC	12	extracellular region part	2	SEMA3F,MMP25,VIM,CD44,TNC,MAP4,GDI2,NCKAP1,MON2,MYLK,BCL3,ACTN1,TFRC,SCARB1,ABCB11,ENO1,SLC25A3,KIFAP3,GNB1,PGM1,RAB21,APLP2,CAD,CD59,WNT11,DNAJA1,PSMC5,MT3,PTHLH,FKBP1A,CPA1,DPYSL2,CRKL,PIK3IP1,ST13,CTSG,AHSA1,CD40,PGRMC1,PLP2,TIMP1,MAPK3,CSK,HNRNPL,FBL,CDC37,PBEF1,NUDT1,RHEB,AEBP1,C1QBP,PSMD11,ALDH2,SERINC1,VNN1,C7,SPARC,SUB1,RARS,H2AFY,ACTR3,RTN4,IGFBP5,IL1RL1,TPO,HPCAL1,ACADM,F3,STX12,PPL,GLE…
1	!	6.57e-09	2791	626	155	0.248	0.056	GO:0043230	CC	12	extracellular organelle	3	VIM,CD44,MAP4,GDI2,NCKAP1,MON2,MYLK,ACTN1,TFRC,SCARB1,ABCB11,ENO1,SLC25A3,KIFAP3,GNB1,PGM1,RAB21,APLP2,CAD,CD59,DNAJA1,PSMC5,FKBP1A,DPYSL2,CRKL,PIK3IP1,ST13,CTSG,AHSA1,CD40,PGRMC1,PLP2,TIMP1,MAPK3,CSK,HNRNPL,FBL,CDC37,PBEF1,NUDT1,RHEB,AEBP1,PSMD11,ALDH2,SERINC1,VNN1,C7,SUB1,RARS,H2AFY,ACTR3,RTN4,HPCAL1,ACADM,F3,STX12,PPL,ACOT2,TCP1,COPA,RNF11,STAU1,SERPINB6,AHNAK,TGM3,SNRPB,RRAS,RAC2,DUT,PSMA1,LA…
1	!	4.51e-09	2778	626	155	0.248	0.056	GO:0065010	CC	12	extracellular membrane-bounded organelle	4	VIM,CD44,MAP4,GDI2,NCKAP1,MON2,MYLK,ACTN1,TFRC,SCARB1,ABCB11,ENO1,SLC25A3,KIFAP3,GNB1,PGM1,RAB21,APLP2,CAD,CD59,DNAJA1,PSMC5,FKBP1A,DPYSL2,CRKL,PIK3IP1,ST13,CTSG,AHSA1,CD40,PGRMC1,PLP2,TIMP1,MAPK3,CSK,HNRNPL,FBL,CDC37,PBEF1,NUDT1,RHEB,AEBP1,PSMD11,ALDH2,SERINC1,VNN1,C7,SUB1,RARS,H2AFY,ACTR3,RTN4,HPCAL1,ACADM,F3,STX12,PPL,ACOT2,TCP1,COPA,RNF11,STAU1,SERPINB6,AHNAK,TGM3,SNRPB,RRAS,RAC2,DUT,PSMA1,LA…
1	!	6.57e-09	2791	626	155	0.248	0.056	GO:1903561	CC	12	extracellular vesicle	4	VIM,CD44,MAP4,GDI2,NCKAP1,MON2,MYLK,ACTN1,TFRC,SCARB1,ABCB11,ENO1,SLC25A3,KIFAP3,GNB1,PGM1,RAB21,APLP2,CAD,CD59,DNAJA1,PSMC5,FKBP1A,DPYSL2,CRKL,PIK3IP1,ST13,CTSG,AHSA1,CD40,PGRMC1,PLP2,TIMP1,MAPK3,CSK,HNRNPL,FBL,CDC37,PBEF1,NUDT1,RHEB,AEBP1,PSMD11,ALDH2,SERINC1,VNN1,C7,SUB1,RARS,H2AFY,ACTR3,RTN4,HPCAL1,ACADM,F3,STX12,PPL,ACOT2,TCP1,COPA,RNF11,STAU1,SERPINB6,AHNAK,TGM3,SNRPB,RRAS,RAC2,DUT,PSMA1,LA…
1	!	4.51e-09	2778	626	155	0.248	0.056	GO:0070062	CC	12	extracellular exosome	5	VIM,CD44,MAP4,GDI2,NCKAP1,MON2,MYLK,ACTN1,TFRC,SCARB1,ABCB11,ENO1,SLC25A3,KIFAP3,GNB1,PGM1,RAB21,APLP2,CAD,CD59,DNAJA1,PSMC5,FKBP1A,DPYSL2,CRKL,PIK3IP1,ST13,CTSG,AHSA1,CD40,PGRMC1,PLP2,TIMP1,MAPK3,CSK,HNRNPL,FBL,CDC37,PBEF1,NUDT1,RHEB,AEBP1,PSMD11,ALDH2,SERINC1,VNN1,C7,SUB1,RARS,H2AFY,ACTR3,RTN4,HPCAL1,ACADM,F3,STX12,PPL,ACOT2,TCP1,COPA,RNF11,STAU1,SERPINB6,AHNAK,TGM3,SNRPB,RRAS,RAC2,DUT,PSMA1,LA…
1	!	8.25e-13	16134	626	586	0.936	0.036	GO:0044464	CC	12	cell part	2	CASP10,RBM5,HOXA11,ADIPOR2,RHBDF1,TFAP2B,MMP25,PAX7,GIPR,RABGAP1,YAF2,AKAP11,STRAP,VIM,CD44,BCLAF1,ARID4A,MAP2K3,TMSB10,STAU2,MYO16,POLR2B,MAP4,H6PD,VAMP3,FOXN3,NNAT,EIF2AK2,GDI2,ATP11B,CAMK2B,ZC3H11A,NCKAP1,MON2,LTK,RNF4,EDG4,AP3D1,OAT,MYLK,PDE4A,CACNB1,IARS2,RASSF1,MEF2A,ATP11A,LAPTM4A,BCL3,PIGB,TCOF1,ACTN1,TFRC,UBE2D1,NFATC3,ACADVL,SCARB1,SMARCE1,ABCB11,PICALM,CA12,ENO1,GTSE1,SLC25A3,WDR62,PAX…
1	!	1.49e-11	14007	626	532	0.85	0.038	GO:0005622	CC	12	intracellular	3	CASP10,RBM5,HOXA11,RHBDF1,TFAP2B,PAX7,GIPR,RABGAP1,YAF2,AKAP11,STRAP,VIM,CD44,BCLAF1,ARID4A,MAP2K3,TMSB10,STAU2,MYO16,POLR2B,MAP4,H6PD,VAMP3,FOXN3,NNAT,EIF2AK2,GDI2,ATP11B,CAMK2B,ZC3H11A,NCKAP1,MON2,LTK,RNF4,EDG4,AP3D1,OAT,MYLK,PDE4A,CACNB1,IARS2,RASSF1,MEF2A,ATP11A,LAPTM4A,BCL3,PIGB,TCOF1,ACTN1,TFRC,UBE2D1,NFATC3,ACADVL,SCARB1,SMARCE1,PICALM,ENO1,GTSE1,SLC25A3,WDR62,PAX2,EXOSC7,KIFAP3,MCM6,USP33…
1	!	2.19e-12	13616	626	524	0.837	0.038	GO:0044424	CC	12	intracellular part	4	CASP10,RBM5,HOXA11,RHBDF1,TFAP2B,PAX7,GIPR,RABGAP1,YAF2,AKAP11,STRAP,VIM,CD44,BCLAF1,ARID4A,MAP2K3,TMSB10,STAU2,MYO16,POLR2B,MAP4,H6PD,VAMP3,FOXN3,NNAT,EIF2AK2,GDI2,ATP11B,CAMK2B,NCKAP1,MON2,RNF4,EDG4,AP3D1,OAT,MYLK,PDE4A,CACNB1,IARS2,RASSF1,MEF2A,ATP11A,LAPTM4A,BCL3,PIGB,TCOF1,ACTN1,TFRC,UBE2D1,NFATC3,ACADVL,SCARB1,SMARCE1,PICALM,ENO1,GTSE1,SLC25A3,WDR62,PAX2,EXOSC7,KIFAP3,MCM6,USP33,SNRPA,FGFR1…
1	!	5.24e-15	10550	626	445	0.711	0.042	GO:0005737	CC	12	cytoplasm	5	CASP10,RHBDF1,GIPR,RABGAP1,YAF2,AKAP11,STRAP,VIM,CD44,BCLAF1,MAP2K3,TMSB10,STAU2,MYO16,MAP4,H6PD,VAMP3,NNAT,EIF2AK2,GDI2,ATP11B,CAMK2B,NCKAP1,MON2,RNF4,EDG4,AP3D1,OAT,MYLK,PDE4A,CACNB1,IARS2,RASSF1,MEF2A,ATP11A,LAPTM4A,BCL3,PIGB,TCOF1,ACTN1,TFRC,UBE2D1,NFATC3,ACADVL,SCARB1,PICALM,ENO1,GTSE1,SLC25A3,WDR62,PAX2,EXOSC7,KIFAP3,USP33,SNRPA,FGFR1,TULP3,GNB1,ADCYAP1R1,XRCC5,PGM1,RIMS1,DCT,RAB21,CPOX,CAD…
1	!	2.19e-11	7922	626	350	0.559	0.044	GO:0044444	CC	12	cytoplasmic part	6	CASP10,RHBDF1,GIPR,RABGAP1,AKAP11,STRAP,VIM,CD44,MAP2K3,STAU2,MYO16,H6PD,VAMP3,EIF2AK2,GDI2,ATP11B,CAMK2B,NCKAP1,EDG4,AP3D1,OAT,MYLK,PDE4A,CACNB1,IARS2,ATP11A,LAPTM4A,BCL3,PIGB,ACTN1,TFRC,UBE2D1,NFATC3,ACADVL,SCARB1,PICALM,ENO1,GTSE1,SLC25A3,WDR62,PAX2,EXOSC7,KIFAP3,USP33,FGFR1,TULP3,GNB1,ADCYAP1R1,XRCC5,PGM1,RIMS1,DCT,RAB21,CPOX,CAD,CD59,DNAJA1,PSMC5,MT3,ADD1,PTHLH,FKBP1A,CAPN3,DPYSL2,MYO9B,CRKL…
1	!	1.34e-13	3227	626	187	0.299	0.058	GO:0005829	CC	12	cytosol	7	CASP10,GIPR,RABGAP1,STRAP,VIM,MAP2K3,MYO16,VAMP3,EIF2AK2,GDI2,CAMK2B,NCKAP1,EDG4,MYLK,PDE4A,ACTN1,UBE2D1,NFATC3,ENO1,EXOSC7,KIFAP3,FGFR1,GNB1,XRCC5,PGM1,RIMS1,DCT,CAD,DNAJA1,PSMC5,ADD1,FKBP1A,CAPN3,DPYSL2,MYO9B,CRKL,ST13,AHSA1,HIF1A,NFKBIA,CSNK2A1,MAPK3,CSK,EEF1D,DCTN6,CDC37,JAK3,PBEF1,CAV1,NUDT1,RHEB,EIF4H,CASC3,C1QBP,SLC6A4,PSMD11,CCND1,CBL,CDKN1B,GLP1R,TRIM38,PACRG,RARS,ACTR3,EIF2B4,NFE2L2,SRM…
1	!	5.47e-11	11760	626	468	0.748	0.04	GO:0043229	CC	12	intracellular organelle	5	RBM5,HOXA11,RHBDF1,TFAP2B,PAX7,RABGAP1,YAF2,AKAP11,STRAP,VIM,CD44,BCLAF1,ARID4A,MAP2K3,TMSB10,STAU2,MYO16,POLR2B,MAP4,H6PD,VAMP3,FOXN3,EIF2AK2,GDI2,ATP11B,CAMK2B,RNF4,AP3D1,OAT,MYLK,CACNB1,IARS2,RASSF1,MEF2A,ATP11A,LAPTM4A,BCL3,PIGB,TCOF1,ACTN1,TFRC,UBE2D1,NFATC3,ACADVL,SCARB1,SMARCE1,PICALM,ENO1,GTSE1,SLC25A3,WDR62,PAX2,EXOSC7,KIFAP3,MCM6,USP33,SNRPA,FGFR1,PIAS2,TULP3,GNB1,ADCYAP1R1,XRCC5,PGM1,D…
1	!	6.7e-05	3665	626	174	0.278	0.047	GO:0043232	CC	12	intracellular non-membrane-bounded organelle	6	RABGAP1,AKAP11,VIM,BCLAF1,TMSB10,STAU2,MYO16,MAP4,EIF2AK2,CAMK2B,MYLK,RASSF1,MEF2A,TCOF1,ACTN1,NFATC3,ACADVL,SMARCE1,ENO1,GTSE1,SLC25A3,WDR62,PAX2,EXOSC7,KIFAP3,MCM6,USP33,SNRPA,TULP3,XRCC5,PGM1,MT3,ADD1,TPX2,FKBP1A,CDV3,CAPN3,MYO9B,KIAA0586,SFRS5,RAE1,CSNK2A1,PGRMC1,KLHL4,MAPK3,CTCF,EEF1D,DCTN6,ERCC2,FBL,TBCB,JAK3,CAV1,PDLIM1,CBX1,C1QBP,SUB1,H2AFY,ACTR3,FHL2,NFE2L2,RGS2,ETV3,ID3,EBNA1BP2,PPL,FKB…
1	!	0.00178	1927	626	101	0.161	0.052	GO:0005856	CC	12	cytoskeleton	7	RABGAP1,AKAP11,VIM,TMSB10,STAU2,MYO16,MAP4,CAMK2B,MYLK,RASSF1,ACTN1,GTSE1,WDR62,PAX2,KIFAP3,USP33,PGM1,MT3,ADD1,TPX2,MYO9B,KIAA0586,KLHL4,MAPK3,DCTN6,ERCC2,TBCB,JAK3,PDLIM1,CBX1,ACTR3,FHL2,NFE2L2,ID3,PPL,FKBP15,TCP1,PMS2,OBSL1,STAU1,AHNAK,MYH2,MACF1,ATF4,PSMA1,MTUS1,KIF3A,CCNA1,MYH11,ESPL1,RAB11FIP5,DHX9,BIN1,MYC,TFAP2A,TUBB2A,SDCBP,BRCA2,RB1,TPM1,ADD3,INA,RPS3,EML3,MPZL2,ALDOA,PDLIM3,SORBS2,EEF1…
1	!	2.61e-05	217	626	26	0.042	0.12	GO:0043292	CC	12	contractile fiber	7	ACTN1,ENO1,FKBP1A,CAPN3,FHL2,OBSL1,DEK,AHNAK,MYH2,KCNA5,MYH11,BIN1,TPM1,ALDOA,CACNA1C,PDLIM3,SORBS2,PDLIM5,BMP10,LMOD1,ANXA5,MYOZ3,JUP,PDE4B,NBR1,SVIL
1	!	2.12e-05	200	626	25	0.04	0.125	GO:0044449	CC	12	contractile fiber part	8	ACTN1,ENO1,FKBP1A,CAPN3,FHL2,OBSL1,AHNAK,MYH2,KCNA5,MYH11,BIN1,TPM1,ALDOA,CACNA1C,PDLIM3,SORBS2,PDLIM5,BMP10,LMOD1,ANXA5,MYOZ3,JUP,PDE4B,NBR1,SVIL
1	!	0.000166	206	626	24	0.038	0.117	GO:0030016	CC	12	myofibril	8	ACTN1,ENO1,FKBP1A,CAPN3,FHL2,OBSL1,AHNAK,MYH2,KCNA5,BIN1,TPM1,ALDOA,CACNA1C,PDLIM3,SORBS2,PDLIM5,BMP10,LMOD1,ANXA5,MYOZ3,JUP,PDE4B,NBR1,SVIL
1	!	0.000307	182	626	22	0.035	0.121	GO:0030017	CC	12	sarcomere	9	ACTN1,ENO1,FKBP1A,CAPN3,FHL2,OBSL1,MYH2,KCNA5,BIN1,TPM1,ALDOA,CACNA1C,PDLIM3,SORBS2,PDLIM5,BMP10,LMOD1,ANXA5,MYOZ3,JUP,PDE4B,NBR1
1	!	0.0016	125	626	17	0.027	0.136	GO:0031674	CC	12	I band	10	ACTN1,FKBP1A,CAPN3,FHL2,OBSL1,KCNA5,BIN1,ALDOA,CACNA1C,PDLIM3,SORBS2,PDLIM5,BMP10,ANXA5,MYOZ3,JUP,PDE4B
1	!	0.00136	110	626	16	0.026	0.145	GO:0030018	CC	12	Z disc	11	ACTN1,FKBP1A,CAPN3,FHL2,OBSL1,KCNA5,BIN1,CACNA1C,PDLIM3,SORBS2,PDLIM5,BMP10,ANXA5,MYOZ3,JUP,PDE4B
1	!	1.76e-09	7835	626	340	0.543	0.043	GO:0044446	CC	12	intracellular organelle part	6	RBM5,RHBDF1,RABGAP1,YAF2,AKAP11,VIM,BCLAF1,ARID4A,MAP2K3,STAU2,MYO16,POLR2B,MAP4,H6PD,VAMP3,ATP11B,CAMK2B,RNF4,AP3D1,OAT,MYLK,IARS2,RASSF1,MEF2A,ATP11A,BCL3,PIGB,TCOF1,ACTN1,TFRC,UBE2D1,NFATC3,ACADVL,SCARB1,SMARCE1,GTSE1,SLC25A3,WDR62,PAX2,EXOSC7,KIFAP3,MCM6,USP33,SNRPA,PIAS2,TULP3,GNB1,XRCC5,DCT,RAB21,CPOX,CAD,CD59,DNAJA1,PSMC5,MT3,ADD1,PTHLH,TPX2,FKBP1A,P2RX7,CDV3,MYO9B,CYP2D6,KIAA0586,HIF1A,SF…
1	!	1.51e-06	4098	626	197	0.315	0.048	GO:0070013	CC	12	intracellular organelle lumen	7	RBM5,YAF2,BCLAF1,ARID4A,MAP2K3,STAU2,MYO16,POLR2B,H6PD,CAMK2B,RNF4,AP3D1,OAT,IARS2,MEF2A,BCL3,TCOF1,UBE2D1,NFATC3,ACADVL,SMARCE1,SLC25A3,PAX2,EXOSC7,KIFAP3,MCM6,USP33,SNRPA,PIAS2,TULP3,XRCC5,CAD,PSMC5,ADD1,PTHLH,TPX2,CDV3,HIF1A,SFRS5,CHD8,RAE1,CSNK2A1,PGRMC1,MAPK3,CTCF,ZNF500,EEF1D,HNRNPL,ERCC2,FBL,TBCB,PRKD2,PBEF1,NUDT1,SHOC2,ZMIZ1,PPIF,CASC3,CBX1,MED13,C1QBP,PSMD11,CCND1,GTF2H1,ALDH2,CDKN1B,GTF…
1	!	2.13e-10	10751	626	436	0.696	0.041	GO:0043231	CC	12	intracellular membrane-bounded organelle	6	RBM5,HOXA11,RHBDF1,TFAP2B,PAX7,YAF2,AKAP11,STRAP,VIM,CD44,BCLAF1,ARID4A,MAP2K3,STAU2,MYO16,POLR2B,H6PD,VAMP3,FOXN3,EIF2AK2,GDI2,ATP11B,CAMK2B,RNF4,AP3D1,OAT,CACNB1,IARS2,RASSF1,MEF2A,ATP11A,LAPTM4A,BCL3,PIGB,TCOF1,ACTN1,TFRC,UBE2D1,NFATC3,ACADVL,SCARB1,SMARCE1,PICALM,ENO1,SLC25A3,WDR62,PAX2,EXOSC7,KIFAP3,MCM6,USP33,SNRPA,FGFR1,PIAS2,TULP3,GNB1,ADCYAP1R1,XRCC5,DCT,RAB21,CPOX,APLP2,CAD,CD59,DNAJA1,…
1	!	2.39e-07	6816	626	297	0.474	0.044	GO:0005634	CC	12	nucleus	7	RBM5,HOXA11,TFAP2B,PAX7,YAF2,STRAP,BCLAF1,ARID4A,MAP2K3,STAU2,MYO16,POLR2B,FOXN3,EIF2AK2,ATP11B,CAMK2B,RNF4,AP3D1,RASSF1,MEF2A,BCL3,TCOF1,UBE2D1,NFATC3,ACADVL,SMARCE1,PICALM,ENO1,SLC25A3,WDR62,PAX2,EXOSC7,KIFAP3,MCM6,USP33,SNRPA,FGFR1,PIAS2,TULP3,XRCC5,APLP2,CAD,DNAJA1,PSMC5,ADD1,PTHLH,TPX2,P2RX7,CDV3,CAPN3,CREM,GADD45B,CTSG,HIF1A,SFRS5,CHD8,NFKBIA,RAE1,CSNK2A1,PGRMC1,BEX4,MAPK3,CTCF,ZNF500,MAZ,E…
1	!	3.02e-09	3752	626	194	0.31	0.052	GO:0044428	CC	12	nuclear part	8	RBM5,YAF2,BCLAF1,ARID4A,MAP2K3,STAU2,MYO16,POLR2B,ATP11B,CAMK2B,RNF4,AP3D1,MEF2A,BCL3,TCOF1,UBE2D1,NFATC3,ACADVL,SMARCE1,SLC25A3,PAX2,EXOSC7,KIFAP3,MCM6,USP33,SNRPA,PIAS2,TULP3,XRCC5,CAD,PSMC5,ADD1,PTHLH,TPX2,P2RX7,CDV3,HIF1A,SFRS5,CHD8,RAE1,CSNK2A1,PGRMC1,MAPK3,CTCF,ZNF500,EEF1D,HNRNPL,ERCC2,FBL,TBCB,PRKD2,PBEF1,RHEB,SHOC2,ZMIZ1,CASC3,CBX1,MED13,C1QBP,PSMD11,CCND1,GTF2H1,CDKN1B,GTF2H3,SPARC,SUB1…
1	!	9.25e-09	3408	626	179	0.286	0.053	GO:0031981	CC	12	nuclear lumen	9	RBM5,YAF2,BCLAF1,ARID4A,MAP2K3,STAU2,MYO16,POLR2B,CAMK2B,RNF4,AP3D1,MEF2A,BCL3,TCOF1,UBE2D1,NFATC3,ACADVL,SMARCE1,SLC25A3,PAX2,EXOSC7,KIFAP3,MCM6,USP33,SNRPA,PIAS2,TULP3,XRCC5,CAD,PSMC5,ADD1,PTHLH,TPX2,CDV3,HIF1A,SFRS5,CHD8,RAE1,CSNK2A1,PGRMC1,MAPK3,CTCF,ZNF500,EEF1D,HNRNPL,ERCC2,FBL,TBCB,PRKD2,PBEF1,SHOC2,ZMIZ1,CASC3,CBX1,MED13,C1QBP,PSMD11,CCND1,GTF2H1,CDKN1B,GTF2H3,SPARC,SUB1,RARS,H2AFY,FHL2,R…
1	!	1.28e-05	2778	626	143	0.228	0.051	GO:0005654	CC	12	nucleoplasm	9	RBM5,YAF2,BCLAF1,ARID4A,MAP2K3,MYO16,POLR2B,CAMK2B,RNF4,AP3D1,MEF2A,BCL3,UBE2D1,NFATC3,SMARCE1,MCM6,USP33,SNRPA,PIAS2,XRCC5,CAD,PSMC5,ADD1,PTHLH,TPX2,HIF1A,SFRS5,CHD8,CSNK2A1,MAPK3,CTCF,ZNF500,HNRNPL,ERCC2,FBL,TBCB,PRKD2,PBEF1,SHOC2,ZMIZ1,CASC3,CBX1,MED13,PSMD11,CCND1,GTF2H1,CDKN1B,GTF2H3,RARS,FHL2,ETV3,ID3,KLF9,SET,NR2C1,PMS2,HNRNPA2B1,MED13L,HOXC11,MORF4L2,DNPEP,USP22,SNRPB,HNRNPR,PRMT1,RNF6,AT…
1	!	0.0354	296	626	25	0.04	0.084	GO:0005667	CC	12	transcription factor complex	5	HOXA11,MEF2A,CREM,HIF1A,ERCC2,PDLIM1,GTF2H1,GTF2H3,SUB1,ATF4,NKX2-1,RB1,GTF2A2,SMAD4,TAF1,NONO,ZEB1,PMF1,RBPJ,FOS,RELA,SOX2,PBX1,SUPT3H,NCOA6
1	!	0.0121	5024	626	212	0.339	0.042	GO:0071944	CC	12	cell periphery	3	CASP10,ADIPOR2,MMP25,GIPR,RABGAP1,CD44,MYO16,MAP4,VAMP3,ATP11B,CAMK2B,NCKAP1,LTK,EDG4,PDE4A,CACNB1,RASSF1,ATP11A,ACTN1,TFRC,SCARB1,ABCB11,PICALM,CA12,ENO1,SLC25A3,KIFAP3,FGFR1,TULP3,GNB1,ADCYAP1R1,XRCC5,RIMS1,RAB21,APLP2,CD59,MT3,ADD1,P2RX7,CDV3,CD200,CAPN3,MYO9B,EFNA2,PIK3IP1,CTSG,NFKBIA,CD40,CSNK2A1,JAG1,PLP2,MAPK3,RHBDL1,SLC6A2,CSK,SLC1A6,PRKD2,CDC37,JAK3,CAV1,MET,C1QBP,SLC6A4,PMP22,CBL,SERINC…
1	!	0.0142	4921	626	208	0.332	0.042	GO:0005886	CC	12	plasma membrane	3	CASP10,ADIPOR2,MMP25,GIPR,RABGAP1,CD44,MYO16,MAP4,VAMP3,ATP11B,CAMK2B,NCKAP1,LTK,EDG4,PDE4A,CACNB1,RASSF1,ATP11A,ACTN1,TFRC,SCARB1,ABCB11,PICALM,CA12,ENO1,SLC25A3,KIFAP3,FGFR1,TULP3,GNB1,ADCYAP1R1,XRCC5,RIMS1,RAB21,APLP2,CD59,MT3,ADD1,P2RX7,CDV3,CD200,CAPN3,EFNA2,PIK3IP1,CTSG,NFKBIA,CD40,CSNK2A1,JAG1,PLP2,MAPK3,RHBDL1,SLC6A2,CSK,SLC1A6,PRKD2,CDC37,JAK3,CAV1,MET,C1QBP,SLC6A4,PMP22,CBL,SERINC1,GLP1…
1	!	0.00118	2491	626	124	0.198	0.05	GO:0044459	CC	12	plasma membrane part	4	CASP10,ADIPOR2,RABGAP1,CD44,VAMP3,NCKAP1,LTK,EDG4,PDE4A,CACNB1,TFRC,SCARB1,ABCB11,PICALM,SLC25A3,KIFAP3,FGFR1,GNB1,ADCYAP1R1,RIMS1,RAB21,CD59,P2RX7,CD200,CAPN3,CD40,JAG1,MAPK3,RHBDL1,SLC6A2,CSK,SLC1A6,CDC37,JAK3,CAV1,MET,SLC6A4,C7,ADAM23,TPO,RGS2,F3,AHNAK,SLC10A2,TGM3,CCR7,KTN1,MACF1,ATF4,KCNA5,SLC6A11,SLC14A2,DSG1,FAIM2,CD164,BIN1,ENPP2,CD72,SDCBP,THBS1,LGR5,ACVRL1,TEGT,TPM1,ACP1,PTH2R,SLC22A14,…
1	!	0.0155	147	626	17	0.027	0.116	GO:0001047	MF	15	core promoter binding	1	TFAP2B,CREM,MAZ,H2AFY,PROX1,ATF4,NKX2-1,TBR1,TFAP2A,RB1,NONO,RBMX,SAFB,H2AFZ,RBPJ,FOS,SOX11
1	!	3.17e-08	17021	626	596	0.952	0.035	GO:0003674	MF	2	molecular_function	1	SEMA3F,CASP10,RBM5,HOXA11,ADIPOR2,RHBDF1,TFAP2B,MMP25,PAX7,GIPR,RABGAP1,YAF2,AKAP11,STRAP,VIM,CD44,BCLAF1,ARID4A,MAP2K3,TMSB10,STAU2,MYO16,TNC,POLR2B,MAP4,H6PD,VAMP3,FOXN3,EIF2AK2,GDI2,ATP11B,CAMK2B,ZC3H11A,NCKAP1,MON2,LTK,RNF4,EDG4,AP3D1,OAT,MYLK,PDE4A,CACNB1,IARS2,RASSF1,MEF2A,ATP11A,BCL3,PIGB,TCOF1,ACTN1,TFRC,UBE2D1,NFATC3,ACADVL,SCARB1,SMARCE1,ABCB11,PICALM,CA12,ENO1,GTSE1,SLC25A3,WDR62,PAX2,…
1	!	4.14e-15	14243	626	547	0.874	0.038	GO:0005488	MF	2	binding	2	SEMA3F,CASP10,RBM5,HOXA11,ADIPOR2,RHBDF1,TFAP2B,MMP25,PAX7,GIPR,RABGAP1,YAF2,AKAP11,STRAP,VIM,CD44,BCLAF1,ARID4A,MAP2K3,TMSB10,STAU2,MYO16,TNC,POLR2B,MAP4,H6PD,VAMP3,FOXN3,EIF2AK2,GDI2,ATP11B,CAMK2B,ZC3H11A,NCKAP1,MON2,LTK,RNF4,EDG4,OAT,MYLK,PDE4A,IARS2,RASSF1,MEF2A,ATP11A,BCL3,TCOF1,ACTN1,TFRC,UBE2D1,NFATC3,ACADVL,SCARB1,SMARCE1,ABCB11,PICALM,CA12,ENO1,GTSE1,SLC25A3,WDR62,PAX2,EXOSC7,KIFAP3,MCM6…
1	!	9.79e-10	5935	626	276	0.441	0.047	GO:1901363	MF	2	heterocyclic compound binding	3	RBM5,HOXA11,TFAP2B,PAX7,RABGAP1,STRAP,VIM,BCLAF1,ARID4A,MAP2K3,STAU2,MYO16,POLR2B,MAP4,H6PD,FOXN3,EIF2AK2,GDI2,ATP11B,CAMK2B,ZC3H11A,LTK,RNF4,OAT,MYLK,PDE4A,IARS2,MEF2A,ATP11A,BCL3,TCOF1,ACTN1,TFRC,UBE2D1,NFATC3,ACADVL,SMARCE1,ABCB11,ENO1,PAX2,EXOSC7,MCM6,SNRPA,FGFR1,PIAS2,XRCC5,RIMS1,RAB21,APLP2,CAD,WNT11,DNAJA1,PSMC5,ADD1,TPX2,FKBP1A,P2RX7,CREM,MYO9B,CRKL,CYP2D6,ST13,ERH,SFRS5,CHD8,RAE1,CSNK2A1…
1	!	0.0394	2249	626	108	0.173	0.048	GO:0097367	MF	2	carbohydrate derivative binding	3	VIM,CD44,MAP2K3,MYO16,POLR2B,EIF2AK2,ATP11B,CAMK2B,LTK,MYLK,PDE4A,IARS2,ATP11A,TFRC,UBE2D1,SCARB1,ABCB11,MCM6,FGFR1,XRCC5,RAB21,APLP2,CAD,DNAJA1,PSMC5,TPX2,P2RX7,MYO9B,ST13,CTSG,CHD8,CSNK2A1,MAPK3,CLCN7,CSK,ERCC2,PRKD2,JAK3,MET,RHEB,C1QBP,RND2,VNN1,RARS,ACTR3,ATP10B,TCP1,PMS2,ABCC10,MYH2,RRAS,RAC2,TEP1,ATP8B3,PAK4,KIF3A,TOP2A,CHIT1,MYH11,NARS,DHX9,ALPK3,YME1L1,TUBB2A,SDCBP,THBS1,RAB1A,ACVRL1,PDPK…
1	!	0.000139	1377	626	82	0.131	0.06	GO:0044877	MF	2	macromolecular complex binding	3	VIM,CD44,MYO16,POLR2B,MAP4,NCKAP1,RNF4,MEF2A,ACTN1,NFATC3,SCARB1,SMARCE1,SLC25A3,FGFR1,TULP3,GNB1,XRCC5,ADD1,FKBP1A,DPYSL2,ST13,CHD8,NFKBIA,RAE1,CTCF,MAZ,CBX1,C1QBP,SLC6A4,CCND1,CDKN1B,SPARC,H2AFY,ADAM23,RRAS,MACF1,LAMA5,KIF3A,TOP2A,NR0B2,MYH11,MYC,TFAP2A,THBS1,ANXA7,ACVRL1,BAHD1,PDPK1,SMAD4,CYR61,NONO,RBMX,ZEB1,RPS3,ITGB1,BCL2L11,DYNC1I1,SAFB,SHC1,H2AFZ,PSIP1,FBN1,TUB,GOLGA2,RBPJ,UQCRFS1,AR,FOS,…
1	!	5.19e-24	10688	626	473	0.756	0.044	GO:0005515	MF	2	protein binding	3	SEMA3F,CASP10,RBM5,ADIPOR2,RHBDF1,TFAP2B,MMP25,RABGAP1,YAF2,AKAP11,STRAP,VIM,CD44,BCLAF1,MAP2K3,TMSB10,STAU2,MYO16,TNC,POLR2B,MAP4,VAMP3,FOXN3,EIF2AK2,GDI2,ATP11B,CAMK2B,ZC3H11A,NCKAP1,MON2,RNF4,EDG4,OAT,MYLK,PDE4A,RASSF1,MEF2A,ATP11A,BCL3,TCOF1,ACTN1,TFRC,UBE2D1,NFATC3,SCARB1,SMARCE1,PICALM,ENO1,GTSE1,SLC25A3,WDR62,PAX2,EXOSC7,KIFAP3,MCM6,USP33,SNRPA,FGFR1,PIAS2,TULP3,GNB1,ADCYAP1R1,XRCC5,PGM1,R…
1	!	0.00396	1208	626	70	0.112	0.058	GO:0042802	MF	2	identical protein binding	4	ADIPOR2,TFAP2B,VIM,CAMK2B,RNF4,OAT,RASSF1,ACTN1,TFRC,MCM6,FGFR1,CPOX,APLP2,CAD,ADD1,P2RX7,CD200,ST13,NFKBIA,CSK,PBEF1,CAV1,CASC3,CBX1,SLC6A4,FHL2,SRM,ACADM,GLE1,NR2C1,AMELX,PRMT1,TOP2A,NR0B2,BHLHB2,LDHA,SDS,BIN1,TFAP2A,SDCBP,THBS1,ATIC,RB1,GTF2A2,SMAD4,NONO,ALDOA,CD8A,RRAGA,PFKFB1,PSMD4,ALDH4A1,PRMT2,HPGD,GJB1,UGP2,RELA,JUP,CTBP2,BAIAP2,PUF60,TBX1,ALDH1A3,NR2F2,S100A4,MAP3K5,SLC22A6,HLA-G,SNX2,PD…
1	!	0.0438	84	626	12	0.019	0.143	GO:0031072	MF	2	heat shock protein binding	4	TFRC,DNAJA1,ST13,HIF1A,NFKBIA,CSNK2A1,EEF1D,CDC37,CDKN1B,PACRG,RPS3,HSPA1A
1	!	2.35e-08	525	626	50	0.08	0.095	GO:0008134	MF	2	transcription factor binding	4	RNF4,MEF2A,BCL3,NFATC3,PAX2,PIAS2,PSMC5,ADD1,CREM,HIF1A,NFKBIA,EEF1D,FBL,CAV1,MED13,C1QBP,CCND1,FHL2,NFE2L2,ID3,FOSB,ATF4,NR0B2,BHLHB2,DHX9,ENPP2,MYC,TFAP2A,RB1,GTF2A2,SMAD4,TAF1,MTDH,ZEB1,RPS3,PSMD4,PRMT2,T,PSIP1,RBPJ,AR,FOS,RELA,CD34,CTBP2,FAM89B,CIITA,PURA,PBX1,NCOA6
1	!	3.22e-05	809	626	58	0.093	0.072	GO:0008092	MF	2	cytoskeletal protein binding	4	RABGAP1,TMSB10,MYO16,MAP4,CAMK2B,MYLK,ACTN1,KIFAP3,GNB1,ADD1,CAPN3,DPYSL2,MYO9B,RAE1,KLHL4,SLC6A4,CAP2,PACRG,RGS2,FKBP15,OBSL1,MYH2,KTN1,MACF1,KCNA5,KIF3A,MYH11,RAB11FIP5,BIN1,SDCBP,BRCA2,TPM1,ADD3,RPS3,ALDOA,ITGB1,CACNA1C,DLG5,BCL2L11,PDLIM3,SORBS2,DYNC1I1,PDLIM5,BMP10,LMOD1,GOLGA2,SNTB2,ENC1,RELA,MARCKSL1,BAIAP2,PDE4B,PIP5K1C,S100A4,AFAP1,SVIL,AIF1,DNASE1
1	!	3.65e-07	1679	626	103	0.165	0.061	GO:0019899	MF	2	enzyme binding	4	CASP10,RABGAP1,AKAP11,MAP2K3,MYO16,GDI2,MEF2A,ENO1,USP33,PIAS2,TULP3,GNB1,ADCYAP1R1,XRCC5,RIMS1,CAD,DNAJA1,TPX2,DPYSL2,PIK3IP1,HIF1A,NFKBIA,CD40,TIMP1,MAPK3,CSK,FBL,CDC37,JAK3,CAV1,MET,RHEB,SHOC2,CASC3,CBX1,C1QBP,SLC6A4,WFS1,CCND1,CDKN1B,PACRG,H2AFY,ETV3,F3,TCP1,NR2C1,STAU1,USP22,SERPINB6,PRMT1,KCNA5,PAK4,TOP2A,LDHA,RAB11FIP5,NKX2-1,BIN1,ACVRL1,BRCA2,TEGT,RB1,PDPK1,ADD3,RPS3,ITGB1,CACNA1C,CD8A,RR…
1	!	0.00351	585	626	42	0.067	0.072	GO:0019900	MF	2	kinase binding	5	AKAP11,MAP2K3,MEF2A,TPX2,DPYSL2,PIK3IP1,HIF1A,CSK,CDC37,CAV1,RHEB,C1QBP,CCND1,H2AFY,PRMT1,KCNA5,TOP2A,LDHA,ACVRL1,RB1,PDPK1,ADD3,RPS3,CD8A,EEF1A1,NRG1,PFKFB1,SHC1,PDLIM5,ANXA5,GOLGA2,PPM1D,RELA,HNRNPA0,GRIN2A,KCNQ3,NBR1,MAP3K5,AVPR1B,PJA2,LSM2,EMP2
1	!	0.00748	520	626	38	0.061	0.073	GO:0019901	MF	2	protein kinase binding	6	AKAP11,MAP2K3,MEF2A,TPX2,DPYSL2,HIF1A,CSK,CDC37,CAV1,RHEB,C1QBP,CCND1,H2AFY,PRMT1,KCNA5,TOP2A,ACVRL1,PDPK1,ADD3,RPS3,CD8A,EEF1A1,NRG1,SHC1,PDLIM5,ANXA5,GOLGA2,PPM1D,RELA,HNRNPA0,GRIN2A,KCNQ3,NBR1,MAP3K5,AVPR1B,PJA2,LSM2,EMP2
1	!	0.00351	885	626	56	0.089	0.063	GO:0032403	MF	2	protein complex binding	4	VIM,CD44,MYO16,MAP4,NCKAP1,RNF4,ACTN1,SLC25A3,FGFR1,TULP3,GNB1,ADD1,FKBP1A,DPYSL2,ST13,NFKBIA,RAE1,SLC6A4,CCND1,CDKN1B,SPARC,H2AFY,ADAM23,RRAS,MACF1,LAMA5,KIF3A,NR0B2,MYH11,MYC,THBS1,ANXA7,ACVRL1,PDPK1,SMAD4,CYR61,RPS3,ITGB1,BCL2L11,DYNC1I1,SHC1,H2AFZ,FBN1,TUB,GOLGA2,UQCRFS1,RELA,CIITA,GRIN2A,DRD1,TUBB,SVIL,AIF1,SNX2,EMP2,INSL3
1	!	1.65e-09	6016	626	278	0.444	0.046	GO:0097159	MF	2	organic cyclic compound binding	3	RBM5,HOXA11,TFAP2B,PAX7,RABGAP1,STRAP,VIM,BCLAF1,ARID4A,MAP2K3,STAU2,MYO16,POLR2B,MAP4,H6PD,FOXN3,EIF2AK2,GDI2,ATP11B,CAMK2B,ZC3H11A,LTK,RNF4,OAT,MYLK,PDE4A,IARS2,MEF2A,ATP11A,BCL3,TCOF1,ACTN1,TFRC,UBE2D1,NFATC3,ACADVL,SMARCE1,ABCB11,ENO1,PAX2,EXOSC7,MCM6,SNRPA,FGFR1,PIAS2,XRCC5,RIMS1,RAB21,APLP2,CAD,WNT11,DNAJA1,PSMC5,ADD1,TPX2,FKBP1A,P2RX7,CREM,MYO9B,CRKL,CYP2D6,ST13,ERH,SFRS5,CHD8,RAE1,CSNK2A1…
1	!	0.000252	2371	626	122	0.195	0.051	GO:1901265	MF	2	nucleoside phosphate binding	4	RBM5,MAP2K3,MYO16,H6PD,EIF2AK2,ATP11B,CAMK2B,LTK,MYLK,PDE4A,IARS2,ATP11A,UBE2D1,ACADVL,ABCB11,MCM6,SNRPA,FGFR1,XRCC5,RAB21,CAD,DNAJA1,PSMC5,TPX2,P2RX7,MYO9B,ST13,ERH,SFRS5,CHD8,CSNK2A1,MAPK3,CLCN7,CSK,HNRNPL,ERCC2,PRKD2,JAK3,MET,RHEB,EIF4H,RND2,RARS,ACTR3,ACADM,ATP10B,TCP1,PMS2,HNRNPA2B1,ABCC10,MYH2,HNRNPR,PRMT1,RRAS,RAC2,TEP1,ATP8B3,PAK4,KIF3A,TOP2A,MYH11,LDHA,NARS,DHX9,ALPK3,YME1L1,TUBB2A,RAB1A…
1	!	0.00225	4019	626	180	0.288	0.045	GO:0003676	MF	2	nucleic acid binding	4	RBM5,HOXA11,TFAP2B,PAX7,RABGAP1,STRAP,VIM,BCLAF1,ARID4A,STAU2,POLR2B,MAP4,FOXN3,EIF2AK2,GDI2,ZC3H11A,RNF4,MEF2A,BCL3,TCOF1,ACTN1,TFRC,NFATC3,SMARCE1,ENO1,PAX2,EXOSC7,MCM6,SNRPA,PIAS2,XRCC5,RIMS1,APLP2,WNT11,ADD1,CREM,CRKL,ERH,SFRS5,CHD8,RAE1,CTCF,ZNF500,MAZ,EEF1D,HNRNPL,ERCC2,FBL,NUDT1,AEBP1,EIF4H,FUBP3,CASC3,C1QBP,RSRC2,GTF2H3,ZBTB24,SUB1,RARS,H2AFY,EIF2B4,RTN4,NFE2L2,TROVE2,ETV3,EBNA1BP2,PROX1,…
1	!	0.0294	791	626	49	0.078	0.062	GO:0001067	MF	2	regulatory region nucleic acid binding	5	TFAP2B,ARID4A,MEF2A,NFATC3,PAX2,XRCC5,WNT11,CREM,CTCF,MAZ,HNRNPL,AEBP1,FUBP3,H2AFY,NFE2L2,ETV3,PROX1,NR2C1,HOXC11,FOSB,ATF4,IRF5,BHLHB2,NKX2-1,TBR1,MYC,TFAP2A,RB1,BAHD1,SMAD4,TBX19,NONO,RBMX,ZEB1,SAFB,H2AFZ,T,RBPJ,IRF2,AR,FOS,RELA,SOX11,CIITA,SOX2,PURA,PBX1,CEBPD,CUX1
1	!	7.95e-08	1590	626	101	0.161	0.064	GO:0003723	MF	2	RNA binding	5	RBM5,STRAP,VIM,BCLAF1,STAU2,POLR2B,MAP4,EIF2AK2,GDI2,ZC3H11A,TCOF1,ACTN1,TFRC,SMARCE1,ENO1,EXOSC7,SNRPA,XRCC5,RIMS1,ADD1,CRKL,ERH,SFRS5,RAE1,MAZ,EEF1D,HNRNPL,FBL,NUDT1,EIF4H,FUBP3,CASC3,C1QBP,RSRC2,GTF2H3,SUB1,RARS,EIF2B4,RTN4,TROVE2,EBNA1BP2,FAM98A,TCP1,HNRNPA2B1,STAU1,DEK,AHNAK,SNRPB,HNRNPR,PRMT1,KTN1,MACF1,DUT,PSMA1,TEP1,EXOSC2,DKC1,TOP2A,UTP3,TES,DHX9,ANXA7,NONO,RBMX,MTDH,MKI67,RPS3,FAU,ALDOA…
1	!	5.14e-07	1176	626	80	0.128	0.068	GO:0044822	MF	2	poly(A) RNA binding	6	RBM5,STRAP,BCLAF1,STAU2,POLR2B,MAP4,EIF2AK2,GDI2,ZC3H11A,TCOF1,TFRC,ENO1,SNRPA,XRCC5,RIMS1,ADD1,CRKL,ERH,SFRS5,MAZ,HNRNPL,FBL,EIF4H,FUBP3,CASC3,C1QBP,RSRC2,SUB1,RTN4,EBNA1BP2,FAM98A,TCP1,HNRNPA2B1,STAU1,DEK,AHNAK,SNRPB,HNRNPR,PRMT1,KTN1,MACF1,DUT,DKC1,TOP2A,UTP3,TES,DHX9,ANXA7,NONO,RBMX,MTDH,MKI67,RPS3,FAU,ALDOA,SORBS2,EEF1A1,EIF4A2,RBPMS,PSMD4,SAFB,RPL8,NXF1,CCT3,OTUD4,TRA2A,PSIP1,C10ORF56,SNTB2…
1	!	0.00102	2665	626	131	0.209	0.049	GO:0036094	MF	2	small molecule binding	3	RBM5,MAP2K3,MYO16,POLR2B,H6PD,EIF2AK2,ATP11B,CAMK2B,LTK,MYLK,PDE4A,IARS2,ATP11A,UBE2D1,ACADVL,SCARB1,ABCB11,MCM6,SNRPA,FGFR1,XRCC5,RAB21,CAD,DNAJA1,PSMC5,TPX2,P2RX7,MYO9B,ST13,ERH,SFRS5,CHD8,CSNK2A1,MAPK3,CLCN7,CSK,HNRNPL,ERCC2,PRKD2,JAK3,CAV1,MET,RHEB,EIF4H,RND2,RARS,ACTR3,ACADM,ATP10B,TCP1,PMS2,HNRNPA2B1,ABCC10,MYH2,HNRNPR,PRMT1,RRAS,RAC2,TEP1,ATP8B3,PAK4,CHMP2A,KIF3A,TOP2A,MYH11,LDHA,NARS,DHX9…
1	!	0.000246	2370	626	122	0.195	0.051	GO:0000166	MF	2	nucleotide binding	4	RBM5,MAP2K3,MYO16,H6PD,EIF2AK2,ATP11B,CAMK2B,LTK,MYLK,PDE4A,IARS2,ATP11A,UBE2D1,ACADVL,ABCB11,MCM6,SNRPA,FGFR1,XRCC5,RAB21,CAD,DNAJA1,PSMC5,TPX2,P2RX7,MYO9B,ST13,ERH,SFRS5,CHD8,CSNK2A1,MAPK3,CLCN7,CSK,HNRNPL,ERCC2,PRKD2,JAK3,MET,RHEB,EIF4H,RND2,RARS,ACTR3,ACADM,ATP10B,TCP1,PMS2,HNRNPA2B1,ABCC10,MYH2,HNRNPR,PRMT1,RRAS,RAC2,TEP1,ATP8B3,PAK4,KIF3A,TOP2A,MYH11,LDHA,NARS,DHX9,ALPK3,YME1L1,TUBB2A,RAB1A…
1	!	0.0426	735	626	46	0.073	0.063	GO:0005198	MF	2	structural molecule activity	2	AKAP11,VIM,MAP4,SLC25A3,CPOX,ADD1,CAPN3,CARD10,JAG1,CAV1,SLC25A36,ACTR3,PPL,COPA,AHNAK,AMELX,LAMA5,MYH11,TUBB2A,TPM1,ADD3,INA,RPS3,FAU,DLG5,PDLIM3,SORBS2,MPZ,LMNA,RPL8,FBN1,SNTB2,SLC25A6,JUP,CLTB,UCP3,KRT10,COL4A1,TUBB,LAMA2,RPS26,MPZL1,LOR,COL15A1,ARPC4,TUBB3
1	!	2.95e-06	583	626	49	0.078	0.084	GO:0000988	MF	2	transcription factor activity, protein binding	2	TFAP2B,YAF2,RNF4,MEF2A,ACTN1,SMARCE1,ENO1,PIAS2,PSMC5,HIF1A,CTCF,AEBP1,PDLIM1,MED13,C1QBP,CCND1,SUB1,FHL2,ID3,PROX1,MED13L,USP22,SSX1,ATF4,NR0B2,BHLHB2,TFAP2A,RB1,GTF2A2,SMAD4,TAF1,MTDH,ZEB1,RBPMS,NRG1,PRMT2,PMF1,FEV,T,PSIP1,JUP,CTBP2,SOX11,CIITA,SERTAD2,NR2F2,SUPT3H,NCOA6,MYCBP
1	!	2.48e-06	580	626	49	0.078	0.084	GO:0000989	MF	2	transcription factor activity, transcription factor binding	3	TFAP2B,YAF2,RNF4,MEF2A,ACTN1,SMARCE1,ENO1,PIAS2,PSMC5,HIF1A,CTCF,AEBP1,PDLIM1,MED13,C1QBP,CCND1,SUB1,FHL2,ID3,PROX1,MED13L,USP22,SSX1,ATF4,NR0B2,BHLHB2,TFAP2A,RB1,GTF2A2,SMAD4,TAF1,MTDH,ZEB1,RBPMS,NRG1,PRMT2,PMF1,FEV,T,PSIP1,JUP,CTBP2,SOX11,CIITA,SERTAD2,NR2F2,SUPT3H,NCOA6,MYCBP
1	!	1.78e-05	539	626	45	0.072	0.083	GO:0003712	MF	2	transcription cofactor activity	4	TFAP2B,YAF2,RNF4,MEF2A,ACTN1,SMARCE1,ENO1,PIAS2,PSMC5,CTCF,AEBP1,PDLIM1,MED13,C1QBP,CCND1,SUB1,FHL2,ID3,PROX1,MED13L,USP22,SSX1,NR0B2,BHLHB2,TFAP2A,RB1,GTF2A2,TAF1,MTDH,ZEB1,RBPMS,NRG1,PRMT2,PMF1,FEV,PSIP1,JUP,CTBP2,SOX11,CIITA,SERTAD2,NR2F2,SUPT3H,NCOA6,MYCBP
1	!	0.000103	297	626	30	0.048	0.101	GO:0003713	MF	2	transcription coactivator activity	5	TFAP2B,YAF2,RNF4,MEF2A,ACTN1,SMARCE1,PIAS2,PDLIM1,MED13,SUB1,FHL2,USP22,TFAP2A,RB1,GTF2A2,TAF1,MTDH,ZEB1,RBPMS,PRMT2,PMF1,PSIP1,JUP,CTBP2,SOX11,CIITA,SERTAD2,SUPT3H,NCOA6,MYCBP
1	!	0.0294	791	626	49	0.078	0.062	GO:0000975	MF	2	regulatory region DNA binding	1	TFAP2B,ARID4A,MEF2A,NFATC3,PAX2,XRCC5,WNT11,CREM,CTCF,MAZ,HNRNPL,AEBP1,FUBP3,H2AFY,NFE2L2,ETV3,PROX1,NR2C1,HOXC11,FOSB,ATF4,IRF5,BHLHB2,NKX2-1,TBR1,MYC,TFAP2A,RB1,BAHD1,SMAD4,TBX19,NONO,RBMX,ZEB1,SAFB,H2AFZ,T,RBPJ,IRF2,AR,FOS,RELA,SOX11,CIITA,SOX2,PURA,PBX1,CEBPD,CUX1
1	!	0.0324	618	626	41	0.065	0.066	GO:0000981	MF	6	RNA polymerase II transcription factor activity, sequence-specific DNA binding	1	TFAP2B,PAX7,MEF2A,NFATC3,HIF1A,CTCF,MAZ,AEBP1,FUBP3,SUB1,NFE2L2,ETV3,PROX1,NR2C1,HOXC11,FOSB,ATF4,BHLHB2,NKX2-1,MYC,TFAP2A,SMAD4,ZEB1,FEV,T,RAD21,RBPJ,IRF2,AR,FOS,RELA,SOX11,SOX2,SIX6,PURA,NR2F2,PBX1,FOXJ3,CEBPD,FOXD1,CUX1
1	!	0.0497	321	626	26	0.042	0.081	GO:0001228	MF	6	transcriptional activator activity, RNA polymerase II transcription regulatory region sequence-specific binding	2	TFAP2B,MEF2A,NFATC3,HIF1A,CTCF,FUBP3,SUB1,NFE2L2,HOXC11,FOSB,ATF4,MYC,TFAP2A,SMAD4,RAD21,RBPJ,IRF2,AR,FOS,RELA,SOX11,SOX2,SIX6,PBX1,CEBPD,CUX1

## Sheet: p<0 specific REVIGO
term_ID	description	frequency	plot_X	plot_Y	plot_size	uniqueness	dispensability	representative	eliminated
GO:0001666	response to hypoxia	0.0002	-1.905	6.963	3.98	0.867	0	1666	0
GO:0002376	immune system process	0.0063	1.905	2.814	5.493	0.994	0	2376	0
GO:0006091	generation of precursor metabolites and energy	0.0322	-0.005	-2.46	6.205	0.954	0	6091	0
GO:0008283	cell proliferation	0.0011	2.031	0.61	4.717	0.96	0	8283	0
GO:0023052	signaling	0.0384	2.559	5.55	6.281	0.994	0	23052	0
GO:0032501	multicellular organismal process	0.0079	-0.406	2.677	5.594	0.994	0	32501	0
GO:0032502	developmental process	0.0139	-0.549	1.791	5.839	0.994	0	32502	0
GO:0040007	growth	0.0008	0.3	0.216	4.615	0.994	0	40007	0
GO:0040011	locomotion	0.0144	1.15	0.245	5.854	0.994	0	40011	0
GO:0043933	macromolecular complex subunit organization	0.0106	-5.493	-1.165	5.723	0.925	0	43933	0
GO:0050896	response to stimulus	0.0882	-1.602	4.875	6.642	0.995	0	50896	0
GO:0051179	localization	0.1786	0.319	-0.499	6.949	0.995	0	51179	0
GO:0051674	localization of cell	0.004	-1.638	-3.093	5.301	0.967	0	51674	0
GO:0051704	multi-organism process	0.0277	-1.683	4.437	6.14	0.994	0	51704	0
GO:0065007	biological regulation	0.1492	-0.403	3.149	6.87	0.995	0	65007	0
GO:0071840	cellular component organization or biogenesis	0.0543	3.921	3.802	6.431	0.995	0	71840	0
GO:0010517	regulation of phospholipase activity	0	7.415	1.201	3.073	0.798	0.005	10517	0
GO:0060322	head development	0	-3.245	-0.313	3.35	0.742	0.034	60322	0
GO:0050673	epithelial cell proliferation	0.0002	-0.042	1.607	3.982	0.946	0.037	50673	0
GO:0016032	viral process	0.0174	-1.673	4.004	5.938	0.954	0.038	16032	0
GO:0016265	death	0.0028	3.384	3.719	5.142	0.958	0.045	16265	0
GO:0006928	cellular component movement	0.0049	-1.351	-0.761	5.389	0.928	0.051	6928	0
GO:0006366	transcription from RNA polymerase II promoter	0.0024	2.07	-6.771	5.07	0.892	0.06	6366	0
GO:0044700	single organism signaling	0.0384	2.176	6.994	6.281	0.883	0.066	44700	0
GO:0044707	single-multicellular organism process	0.0076	2.835	6.197	5.578	0.71	0.07	44707	0
GO:0016049	cell growth	0.0004	-1.232	3.745	4.241	0.926	0.076	16049	0
GO:0006915	apoptotic process	0.0025	-0.832	-0.199	5.089	0.883	0.089	6915	0
GO:0007049	cell cycle	0.0141	-1.142	-1.438	5.846	0.922	0.105	7049	0
GO:0006793	phosphorus metabolic process	0.1689	-3.77	-5.791	6.924	0.944	0.109	6793	0
GO:0007154	cell communication	0.0436	2.562	-2.136	6.336	0.914	0.136	7154	0
GO:1901564	organonitrogen compound metabolic process	0.1957	-0.371	-6.319	6.988	0.949	0.152	1901564	0
GO:0006468	protein phosphorylation	0.0121	5.57	-4.244	5.778	0.88	0.171	6468	0
GO:0051239	regulation of multicellular organismal process	0.0026	8.236	1.654	5.105	0.777	0.199	51239	0
GO:0019538	protein metabolic process	0.1233	4.162	-5.434	6.788	0.931	0.23	19538	0
GO:0048870	cell motility	0.004	-2.214	-3.381	5.301	0.863	0.256	48870	0
GO:0051726	regulation of cell cycle	0.0015	8.102	1.883	4.864	0.751	0.265	51726	0
GO:0032879	regulation of localization	0.0024	7.025	0.251	5.081	0.76	0.276	32879	0
GO:0071495	cellular response to endogenous stimulus	0.0009	-1.686	7.139	4.656	0.837	0.285	71495	0
GO:0051649	establishment of localization in cell	0.0149	-1.069	-3.232	5.87	0.96	0.291	51649	0
GO:1901698	response to nitrogen compound	0.0004	-1.623	7.646	4.319	0.834	0.3	1901698	0
GO:0065009	regulation of molecular function	0.0084	7.782	1.667	5.619	0.759	0.301	65009	0
GO:0010646	regulation of cell communication	0.0038	8.02	2.097	5.276	0.712	0.313	10646	0
GO:0009719	response to endogenous stimulus	0.0011	-1.844	7.425	4.75	0.864	0.321	9719	0
GO:0010608	posttranscriptional regulation of gene expression	0.0054	7.836	-0.459	5.427	0.724	0.323	10608	0
GO:0048518	positive regulation of biological process	0.0068	8.524	2.152	5.532	0.758	0.331	48518	0
GO:0051641	cellular localization	0.0164	-1.152	-3.351	5.911	0.963	0.34	51641	0
GO:0042592	homeostatic process	0.0097	8.421	1.493	5.683	0.75	0.344	42592	0
GO:0048523	negative regulation of cellular process	0.0094	8.515	2.151	5.671	0.684	0.348	48523	0
GO:0033036	macromolecule localization	0.0197	-1.991	-3.923	5.991	0.962	0.352	33036	0
GO:0009628	response to abiotic stimulus	0.0031	-1.817	7.838	5.19	0.853	0.353	9628	0
GO:0032060	bleb assembly	0	-5.218	-1.104	2.324	0.906	0.356	32060	0
GO:0048519	negative regulation of biological process	0.0124	8.579	2.003	5.791	0.745	0.365	48519	0
GO:0006357	regulation of transcription from RNA polymerase II promoter	0.0021	6.921	-2.018	5.022	0.713	0.378	6357	0
GO:0019220	regulation of phosphate metabolic process	0.0039	8.16	0.354	5.289	0.696	0.381	19220	0
GO:0051174	regulation of phosphorus metabolic process	0.0039	7.628	0.466	5.29	0.724	0.384	51174	0
GO:0010467	gene expression	0.167	4.241	-5.445	6.92	0.929	0.386	10467	0
GO:0034654	nucleobase-containing compound biosynthetic process	0.1302	-0.004	-6.625	6.811	0.873	0.389	34654	0
GO:0009611	response to wounding	0.0011	-2.028	7.502	4.744	0.858	0.398	9611	0
GO:0042060	wound healing	0.0003	-2.378	7.476	4.087	0.871	0.405	42060	0
GO:0065008	regulation of biological quality	0.0271	7.949	1.533	6.13	0.73	0.405	65008	0
GO:0016070	RNA metabolic process	0.1371	1.772	-6.601	6.834	0.87	0.42	16070	0
GO:0051246	regulation of protein metabolic process	0.0088	7.907	-0.421	5.639	0.71	0.423	51246	0
GO:0009605	response to external stimulus	0.0138	-1.673	7.769	5.838	0.835	0.441	9605	0
GO:0006955	immune response	0.0038	-1.673	7.327	5.277	0.828	0.449	6955	0
GO:0030198	extracellular matrix organization	0.0002	-6.074	-0.821	3.884	0.899	0.453	30198	0
GO:0043062	extracellular structure organization	0.0002	-6.174	-0.734	3.889	0.899	0.453	43062	0
GO:1901362	organic cyclic compound biosynthetic process	0.1658	0.002	-6.386	6.916	0.919	0.46	1901362	0
GO:0048010	vascular endothelial growth factor receptor signaling pathway	0	4.849	6.107	3.212	0.706	0.461	48010	0
GO:0009991	response to extracellular stimulus	0.0052	-1.686	7.697	5.409	0.841	0.464	9991	0
GO:0019438	aromatic compound biosynthetic process	0.1556	-1.148	-6.724	6.889	0.897	0.466	19438	0
GO:0032268	regulation of cellular protein metabolic process	0.0069	7.939	-0.64	5.536	0.69	0.472	32268	0
GO:0006796	phosphate-containing compound metabolic process	0.1669	2.766	-6.124	6.919	0.917	0.476	6796	0
GO:0048583	regulation of response to stimulus	0.0069	5.423	5.38	5.535	0.658	0.478	48583	0
GO:0061061	muscle structure development	0.0004	-4.52	0.315	4.247	0.711	0.483	61061	0
GO:0018130	heterocycle biosynthetic process	0.1615	-1.014	-6.445	6.905	0.896	0.493	18130	0
GO:0044271	cellular nitrogen compound biosynthetic process	0.1579	-1.156	-6.857	6.895	0.892	0.495	44271	0
GO:0006810	transport	0.1738	-3.148	-4.083	6.937	0.952	0.498	6810	0
GO:0009059	macromolecule biosynthetic process	0.1767	null	null	6.944	0.903	0.5	1901362	1
GO:0034645	cellular macromolecule biosynthetic process	0.172	null	null	6.932	0.856	0.507	18130	1
GO:0006979	response to oxidative stress	0.0054	null	null	5.428	0.84	0.509	9611	1
GO:0070848	response to growth factor	0.0003	null	null	4.191	0.821	0.513	1901698	1
GO:0048863	stem cell differentiation	0.0002	null	null	4.072	0.684	0.521	61061	1
GO:0001101	response to acid chemical	0.0004	null	null	4.338	0.833	0.524	1901698	1
GO:0042221	response to chemical	0.016	null	null	5.902	0.833	0.526	9605	1
GO:0072507	divalent inorganic cation homeostasis	0.0002	null	null	3.956	0.811	0.53	42592	1
GO:0044267	cellular protein metabolic process	0.0878	null	null	6.64	0.889	0.536	6468	1
GO:0007010	cytoskeleton organization	0.0015	null	null	4.876	0.917	0.546	43933	1
GO:0044093	positive regulation of molecular function	0.0023	null	null	5.058	0.757	0.567	10517	1
GO:0051171	regulation of nitrogen compound metabolic process	0.0883	null	null	6.643	0.646	0.573	51246	1
GO:0006952	defense response	0.0057	null	null	5.452	0.84	0.588	9611	1
GO:0007167	enzyme linked receptor protein signaling pathway	0.0006	null	null	4.494	0.656	0.59	44700	1
GO:0030030	cell projection organization	0.0038	null	null	5.274	0.875	0.596	43933	1
GO:0010035	response to inorganic substance	0.0027	null	null	5.133	0.811	0.596	1901698	1
GO:0009888	tissue development	0.0013	null	null	4.819	0.702	0.596	61061	1
GO:0023056	positive regulation of signaling	0.0007	null	null	4.552	0.673	0.597	44700	1
GO:0038093	Fc receptor signaling pathway	0	null	null	2.791	0.703	0.598	6955	1
GO:0006950	response to stress	0.0412	null	null	6.312	0.818	0.605	9605	1
GO:0048858	cell projection morphogenesis	0.0005	null	null	4.383	0.652	0.609	61061	1
GO:0010038	response to metal ion	0.0007	null	null	4.509	0.828	0.614	1901698	1
GO:0032990	cell part morphogenesis	0.0005	null	null	4.395	0.66	0.621	61061	1
GO:0031076	embryonic camera-type eye development	0	null	null	3.155	0.682	0.626	44707	1
GO:0061326	renal tubule development	0	null	null	3.246	0.66	0.635	44707	1
GO:0040012	regulation of locomotion	0.0006	null	null	4.434	0.774	0.642	48870	1
GO:0016310	phosphorylation	0.063	null	null	6.496	0.926	0.649	6796	1
GO:0051090	regulation of sequence-specific DNA binding transcription factor activity	0.0002	null	null	4.02	0.744	0.653	10517	1
GO:0048646	anatomical structure formation involved in morphogenesis	0.0013	null	null	4.815	0.699	0.655	61061	1
GO:0051128	regulation of cellular component organization	0.0102	null	null	5.705	0.691	0.66	43933	1
GO:0034614	cellular response to reactive oxygen species	0.0019	null	null	4.963	0.779	0.667	1901698	1
GO:0051094	positive regulation of developmental process	0.0005	null	null	4.428	0.505	0.67	44700	1
GO:0070482	response to oxygen levels	0.0002	null	null	3.998	0.874	0.674	1666	1
GO:0051592	response to calcium ion	0.0001	null	null	3.375	0.853	0.681	1901698	1
GO:0033554	cellular response to stress	0.0234	null	null	6.065	0.79	0.685	9611	1
GO:2000027	regulation of organ morphogenesis	0.0001	null	null	3.764	0.533	0.689	44707	1
GO:0044085	cellular component biogenesis	0.0321	null	null	6.204	0.924	0.691	43933	1
GO:0090130	tissue migration	0.0001	null	null	3.783	0.772	0.692	44707	1
GO:0010033	response to organic substance	0.0029	null	null	5.155	0.811	0.692	1901698	1
GO:0051216	cartilage development	0.0001	null	null	3.802	0.646	0.694	44707	1
GO:0001649	osteoblast differentiation	0.0001	null	null	3.806	0.66	0.694	44707	1
GO:0042692	muscle cell differentiation	0.0002	null	null	4.037	0.679	0.698	61061	1
GO:1901700	response to oxygen-containing compound	0.0031	null	null	5.191	0.81	0.7	1901698	1
GO:0019222	regulation of metabolic process	0.1017	null	null	6.704	0.681	0.702	51246	1
GO:0051093	negative regulation of developmental process	0.0005	null	null	4.369	0.535	0.703	48523	1
GO:0001763	morphogenesis of a branching structure	0.0002	null	null	3.904	0.684	0.706	44707	1
GO:0006351	transcription, DNA-templated	0.0901	null	null	6.652	0.839	0.707	34654	1
GO:0023051	regulation of signaling	0.0038	null	null	5.275	0.722	0.71	44700	1
GO:0003012	muscle system process	0.0002	null	null	4.006	0.765	0.718	44707	1
GO:0022607	cellular component assembly	0.0147	null	null	5.865	0.923	0.72	43933	1
GO:0001655	urogenital system development	0.0002	null	null	4.031	0.657	0.721	44707	1
GO:0065003	macromolecular complex assembly	0.0068	null	null	5.527	0.927	0.722	43933	1
GO:0051241	negative regulation of multicellular organismal process	0.0002	null	null	4.04	0.579	0.722	44707	1
GO:0001503	ossification	0.0003	null	null	4.097	0.763	0.73	44707	1
GO:0048762	mesenchymal cell differentiation	0.0001	null	null	3.735	0.629	0.732	44707	1
GO:0070887	cellular response to chemical stimulus	0.005	null	null	5.392	0.78	0.734	1901698	1
GO:0048732	gland development	0.0003	null	null	4.138	0.648	0.735	44707	1
GO:0001501	skeletal system development	0.0003	null	null	4.182	0.651	0.741	44707	1
GO:0032774	RNA biosynthetic process	0.0929	null	null	6.665	0.849	0.742	34654	1
GO:1902578	single-organism localization	0.1273	null	null	6.802	0.907	0.742	6810	1
GO:0051716	cellular response to stimulus	0.0626	null	null	6.493	0.789	0.743	9605	1
GO:0061448	connective tissue development	0.0002	null	null	3.889	0.71	0.746	44707	1
GO:0060485	mesenchyme development	0.0001	null	null	3.843	0.645	0.75	44707	1
GO:0007166	cell surface receptor signaling pathway	0.0062	null	null	5.49	0.603	0.752	44700	1
GO:0044765	single-organism transport	0.1259	null	null	6.797	0.907	0.753	6810	1
GO:0014070	response to organic cyclic compound	0.0006	null	null	4.48	0.813	0.754	1901698	1
GO:0051338	regulation of transferase activity	0.0016	null	null	4.891	0.739	0.757	10517	1
GO:0007420	brain development	0.0004	null	null	4.31	0.632	0.758	44707	1
GO:0035295	tube development	0.0004	null	null	4.336	0.651	0.761	44707	1
GO:0009893	positive regulation of metabolic process	0.0033	null	null	5.21	0.67	0.763	44700	1
GO:0010647	positive regulation of cell communication	0.0007	null	null	4.554	0.659	0.764	44700	1
GO:0009967	positive regulation of signal transduction	0.0007	null	null	4.533	0.574	0.765	44700	1
GO:0042330	taxis	0.0034	null	null	5.224	0.82	0.77	9991	1
GO:0006935	chemotaxis	0.0034	null	null	5.224	0.777	0.77	9991	1
GO:0014706	striated muscle tissue development	0.0002	null	null	4.058	0.7	0.772	44707	1
GO:0050794	regulation of cellular process	0.1366	null	null	6.832	0.658	0.773	51246	1
GO:0009653	anatomical structure morphogenesis	0.0101	null	null	5.7	0.659	0.773	61061	1
GO:0001667	ameboidal cell migration	0.0002	null	null	3.945	0.886	0.776	48870	1
GO:0043009	chordate embryonic development	0.0004	null	null	4.326	0.646	0.777	44707	1
GO:0048468	cell development	0.0013	null	null	4.818	0.647	0.782	61061	1
GO:0072358	cardiovascular system development	0.0006	null	null	4.488	0.627	0.783	44707	1
GO:0072359	circulatory system development	0.0006	null	null	4.488	0.636	0.783	44707	1
GO:0033993	response to lipid	0.0006	null	null	4.484	0.813	0.788	1901698	1
GO:0007178	transmembrane receptor protein serine/threonine kinase signaling pathway	0.0002	null	null	4.06	0.671	0.788	48010	1
GO:0043085	positive regulation of catalytic activity	0.0021	null	null	5.017	0.731	0.792	10517	1
GO:0060537	muscle tissue development	0.0002	null	null	4.08	0.703	0.792	44707	1
GO:0050678	regulation of epithelial cell proliferation	0.0002	null	null	3.909	0.778	0.793	50673	1
GO:0032270	positive regulation of cellular protein metabolic process	0.0011	null	null	4.718	0.654	0.794	32268	1
GO:0048596	embryonic camera-type eye morphogenesis	0	null	null	3	0.685	0.795	44707	1
GO:0051270	regulation of cellular component movement	0.0004	null	null	4.343	0.731	0.799	48870	1
GO:0009790	embryo development	0.0008	null	null	4.621	0.637	0.803	44707	1
GO:0023014	signal transduction by phosphorylation	0.0107	null	null	5.728	0.572	0.804	44700	1
GO:0030154	cell differentiation	0.0028	null	null	5.146	0.655	0.806	61061	1
GO:0045596	negative regulation of cell differentiation	0.0004	null	null	4.259	0.506	0.806	61061	1
GO:0009887	organ morphogenesis	0.0008	null	null	4.58	0.626	0.808	44707	1
GO:0006875	cellular metal ion homeostasis	0.0016	null	null	4.89	0.749	0.81	42592	1
GO:0051234	establishment of localization	0.1747	null	null	6.939	0.953	0.81	6810	1
GO:0002520	immune system development	0.001	null	null	4.679	0.604	0.812	44707	1
GO:0061333	renal tubule morphogenesis	0	null	null	2.986	0.666	0.813	44707	1
GO:0043065	positive regulation of apoptotic process	0.0002	null	null	4.023	0.676	0.814	6915	1
GO:0044092	negative regulation of molecular function	0.0039	null	null	5.287	0.747	0.816	10517	1
GO:0010942	positive regulation of cell death	0.0002	null	null	4.057	0.675	0.816	6915	1
GO:0010631	epithelial cell migration	0.0001	null	null	3.767	0.712	0.822	48870	1
GO:0043408	regulation of MAPK cascade	0.0004	null	null	4.281	0.603	0.823	19220	1
GO:0000904	cell morphogenesis involved in differentiation	0.0005	null	null	4.391	0.637	0.823	61061	1
GO:0050789	regulation of biological process	0.1447	null	null	6.857	0.675	0.825	51246	1
GO:0007399	nervous system development	0.0012	null	null	4.777	0.622	0.828	44707	1
GO:0044344	cellular response to fibroblast growth factor stimulus	0.0001	null	null	3.638	0.803	0.829	71495	1
GO:0045087	innate immune response	0.0014	null	null	4.832	0.833	0.829	6955	1
GO:0002764	immune response-regulating signaling pathway	0.0012	null	null	4.76	0.618	0.831	6955	1
GO:0055015	ventricular cardiac muscle cell development	0	null	null	2.639	0.657	0.832	44707	1
GO:0031399	regulation of protein modification process	0.0018	null	null	4.96	0.72	0.833	32268	1
GO:0051240	positive regulation of multicellular organismal process	0.0013	null	null	4.814	0.505	0.834	44707	1
GO:0035239	tube morphogenesis	0.0003	null	null	4.108	0.651	0.836	44707	1
GO:0016043	cellular component organization	0.0429	null	null	6.329	0.922	0.837	43933	1
GO:0061564	axon development	0.0003	null	null	4.12	0.595	0.838	44707	1
GO:0048048	embryonic eye morphogenesis	0	null	null	3.08	0.682	0.84	44707	1
GO:0034599	cellular response to oxidative stress	0.0019	null	null	4.978	0.781	0.841	1901698	1
GO:0048585	negative regulation of response to stimulus	0.0036	null	null	5.258	0.604	0.843	48523	1
GO:0010562	positive regulation of phosphorus metabolic process	0.0005	null	null	4.419	0.668	0.843	19220	1
GO:0033674	positive regulation of kinase activity	0.0003	null	null	4.142	0.724	0.845	10517	1
GO:0090092	regulation of transmembrane receptor protein serine/threonine kinase signaling pathway	0.0001	null	null	3.76	0.664	0.845	48010	1
GO:0051247	positive regulation of protein metabolic process	0.0011	null	null	4.744	0.666	0.845	32268	1
GO:0051347	positive regulation of transferase activity	0.0003	null	null	4.168	0.763	0.848	10517	1
GO:0055012	ventricular cardiac muscle cell differentiation	0	null	null	2.856	0.652	0.853	44707	1
GO:0060429	epithelium development	0.0008	null	null	4.588	0.683	0.854	44707	1
GO:0016477	cell migration	0.0007	null	null	4.538	0.879	0.859	48870	1
GO:0045595	regulation of cell differentiation	0.0009	null	null	4.65	0.517	0.859	61061	1
GO:1902531	regulation of intracellular signal transduction	0.0028	null	null	5.144	0.602	0.86	48523	1
GO:0043066	negative regulation of apoptotic process	0.0005	null	null	4.365	0.693	0.861	6915	1
GO:0071310	cellular response to organic substance	0.0021	null	null	5.021	0.772	0.861	1901698	1
GO:0080090	regulation of primary metabolic process	0.096	null	null	6.679	0.646	0.861	51246	1
GO:0044419	interspecies interaction between organisms	0.0178	null	null	5.948	0.98	0.863	16032	1
GO:0001558	regulation of cell growth	0.0002	null	null	4.015	0.731	0.863	16049	1
GO:0060548	negative regulation of cell death	0.0005	null	null	4.408	0.692	0.864	6915	1
GO:0071774	response to fibroblast growth factor	0.0001	null	null	3.64	0.823	0.864	71495	1
GO:0009889	regulation of biosynthetic process	0.09	null	null	6.651	0.637	0.864	51246	1
GO:0048584	positive regulation of response to stimulus	0.0032	null	null	5.198	0.582	0.869	48523	1
GO:0010468	regulation of gene expression	0.0933	null	null	6.667	0.632	0.871	51246	1
GO:0030334	regulation of cell migration	0.0003	null	null	4.212	0.723	0.873	48870	1
GO:0042127	regulation of cell proliferation	0.0008	null	null	4.603	0.754	0.874	50673	1
GO:0002009	morphogenesis of an epithelium	0.0003	null	null	4.227	0.677	0.874	44707	1
GO:0031323	regulation of cellular metabolic process	0.0952	null	null	6.675	0.632	0.874	51246	1
GO:0035051	cardiocyte differentiation	0.0001	null	null	3.574	0.64	0.875	44707	1
GO:0007417	central nervous system development	0.0005	null	null	4.417	0.632	0.875	44707	1
GO:0002684	positive regulation of immune system process	0.0026	null	null	5.113	0.671	0.875	6955	1
GO:0051172	negative regulation of nitrogen compound metabolic process	0.0054	null	null	5.432	0.681	0.877	48523	1
GO:0060255	regulation of macromolecule metabolic process	0.097	null	null	6.683	0.635	0.878	51246	1
GO:0072171	mesonephric tubule morphogenesis	0	null	null	2.297	0.685	0.88	44707	1
GO:0044764	multi-organism cellular process	0.0206	null	null	6.01	0.954	0.881	16032	1
GO:2000026	regulation of multicellular organismal development	0.001	null	null	4.714	0.488	0.881	44707	1
GO:0006355	regulation of transcription, DNA-templated	0.0842	null	null	6.622	0.601	0.883	34654	1
GO:0045893	positive regulation of transcription, DNA-templated	0.0019	null	null	4.983	0.637	0.885	32268	1
GO:0048522	positive regulation of cellular process	0.0043	null	null	5.329	0.669	0.886	44700	1
GO:0048729	tissue morphogenesis	0.0004	null	null	4.32	0.678	0.886	44707	1
GO:0030510	regulation of BMP signaling pathway	0.0001	null	null	3.424	0.643	0.886	48010	1
GO:0048589	developmental growth	0.0003	null	null	4.208	0.705	0.887	16049	1
GO:0046907	intracellular transport	0.0074	null	null	5.566	0.962	0.887	51649	1
GO:0045597	positive regulation of cell differentiation	0.0004	null	null	4.279	0.477	0.888	61061	1
GO:0055006	cardiac cell development	0	null	null	3.26	0.647	0.889	44707	1
GO:0009890	negative regulation of biosynthetic process	0.0051	null	null	5.408	0.677	0.891	48523	1
GO:0050790	regulation of catalytic activity	0.0065	null	null	5.51	0.709	0.897	10517	1
GO:0051271	negative regulation of cellular component movement	0.0001	null	null	3.708	0.712	0.897	48870	1
GO:0051252	regulation of RNA metabolic process	0.0853	null	null	6.628	0.608	0.897	34654	1
GO:2000112	regulation of cellular macromolecule biosynthetic process	0.0895	null	null	6.649	0.605	0.898	34654	1
GO:0030855	epithelial cell differentiation	0.0004	null	null	4.258	0.646	0.899	44707	1
GO:0040008	regulation of growth	0.0004	null	null	4.317	0.793	0.901	16049	1
GO:0010243	response to organonitrogen compound	0.0003	null	null	4.213	0.808	0.902	71495	1
GO:0010629	negative regulation of gene expression	0.0059	null	null	5.47	0.672	0.903	48523	1
GO:0050793	regulation of developmental process	0.0087	null	null	5.636	0.484	0.903	61061	1
GO:0048545	response to steroid hormone	0.0003	null	null	4.225	0.812	0.904	71495	1
GO:0019219	regulation of nucleobase-containing compound metabolic process	0.0882	null	null	6.642	0.618	0.905	34654	1
GO:0001822	kidney development	0.0002	null	null	3.934	0.646	0.907	44707	1
GO:0045892	negative regulation of transcription, DNA-templated	0.0042	null	null	5.322	0.654	0.907	48523	1
GO:0030509	BMP signaling pathway	0.0001	null	null	3.613	0.652	0.907	48010	1
GO:0008285	negative regulation of cell proliferation	0.0003	null	null	4.232	0.723	0.908	50673	1
GO:0010556	regulation of macromolecule biosynthetic process	0.0898	null	null	6.65	0.621	0.908	34654	1
GO:0002682	regulation of immune system process	0.004	null	null	5.293	0.746	0.908	6955	1
GO:0031326	regulation of cellular biosynthetic process	0.09	null	null	6.651	0.616	0.909	34654	1
GO:0045944	positive regulation of transcription from RNA polymerase II promoter	0.0006	null	null	4.467	0.659	0.909	32268	1
GO:0048706	embryonic skeletal system development	0.0001	null	null	3.699	0.665	0.91	44707	1
GO:2001141	regulation of RNA biosynthetic process	0.0844	null	null	6.623	0.601	0.91	34654	1
GO:0007169	transmembrane receptor protein tyrosine kinase signaling pathway	0.0004	null	null	4.3	0.66	0.91	48010	1
GO:0035556	intracellular signal transduction	0.0272	null	null	6.131	0.551	0.913	44700	1
GO:0048731	system development	0.0035	null	null	5.246	0.604	0.913	44707	1
GO:0009792	embryo development ending in birth or egg hatching	0.0004	null	null	4.342	0.646	0.914	44707	1
GO:0048513	organ development	0.0023	null	null	5.063	0.607	0.915	44707	1
GO:0045859	regulation of protein kinase activity	0.0015	null	null	4.867	0.676	0.916	19220	1
GO:0022008	neurogenesis	0.0008	null	null	4.618	0.598	0.917	44707	1
GO:0043434	response to peptide hormone	0.0001	null	null	3.823	0.814	0.918	71495	1
GO:0051173	positive regulation of nitrogen compound metabolic process	0.0021	null	null	5.015	0.665	0.919	32268	1
GO:0072009	nephron epithelium development	0.0001	null	null	3.362	0.654	0.92	44707	1
GO:0097485	neuron projection guidance	0.0001	null	null	3.838	0.477	0.92	61061	1
GO:1901652	response to peptide	0.0001	null	null	3.85	0.814	0.921	71495	1
GO:0008284	positive regulation of cell proliferation	0.0004	null	null	4.336	0.685	0.922	50673	1
GO:0048667	cell morphogenesis involved in neuron differentiation	0.0003	null	null	4.191	0.593	0.922	44707	1
GO:0001934	positive regulation of protein phosphorylation	0.0004	null	null	4.287	0.655	0.923	32268	1
GO:0009892	negative regulation of metabolic process	0.009	null	null	5.65	0.677	0.924	48523	1
GO:0060675	ureteric bud morphogenesis	0.0001	null	null	3.365	0.65	0.925	44707	1
GO:0000302	response to reactive oxygen species	0.0022	null	null	5.029	0.804	0.925	1901698	1
GO:0071363	cellular response to growth factor stimulus	0.0003	null	null	4.18	0.795	0.926	71495	1
GO:0010628	positive regulation of gene expression	0.002	null	null	4.999	0.661	0.926	32268	1
GO:0000902	cell morphogenesis	0.0084	null	null	5.622	0.593	0.926	61061	1
GO:0050776	regulation of immune response	0.0027	null	null	5.12	0.643	0.928	6955	1
GO:0010518	positive regulation of phospholipase activity	0	null	null	2.944	0.799	0.93	10517	1
GO:0042981	regulation of apoptotic process	0.0013	null	null	4.806	0.714	0.93	6915	1
GO:0090287	regulation of cellular response to growth factor stimulus	0.0001	null	null	3.688	0.662	0.931	71495	1
GO:0010941	regulation of cell death	0.0014	null	null	4.835	0.716	0.932	6915	1
GO:0042325	regulation of phosphorylation	0.0018	null	null	4.961	0.711	0.932	19220	1
GO:0007275	multicellular organismal development	0.0046	null	null	5.36	0.618	0.936	44707	1
[truncated: 63 more rows]
