# Supplementary material for: A Network Biology Approach Identifies Molecular Cross-Talk between Normal Prostate Epithelial and Prostate Carcinoma Cells
Source: PLoS Comput Biol. 2016 Apr 28;12(4):e1004884. doi: 10.1371/journal.pcbi.1004884 (PMC4849722; doi:10.1371/journal.pcbi.1004884)
Supplement: S6 Table — (XLSX) [file pcbi.1004884.s015.xlsx]

## Sheet: Sheet1
polarisation of methylated genes reported in the literature for prostate cancer. Original reference is shown in headings. U column marks unique genes with a star, the total is 111. +/- column specifies whether the gene is considered highly positive polarized (30 in total) or highly negative polarized (12 in total). pol values were estimated at 0.57 correlation cut-off in Singh et al. dataset (see…
Lodygin et al.						Wang et al.						Yu et al.
Symbol	Affymetrix Id	pol	U	+/-		Symbol	Affymetrix Id	pol	U	+/-		Symbol	Affymetrix Id	pol	U	+/-
APAF1	37227_at	-0.918	*	-		ADK	38301_at	0	*			ABCC4	34955_at	0	*
APOD	36681_at	0	*			BBS4	33174_s_at	0.999	*	+		ACTB	32318_s_at	-0.225	*
BIN1	459_s_at	0.112	*			BCL2	2038_g_at	0.994	*	+		ANXA2	769_s_at	0	*
BRCA2	1503_at	0.629	*			BRCA1	33724_at	-0.56	*			AOX1	37599_at	0	*
BTG1	37294_at	0.042	*			CCNB2	32263_at	0.439	*			CKS2	40690_at	0	*
BTG3	37218_at	0.974	*	+		CD44	40493_at	0.967	*	+		CNN3	40953_at	0.906	*	+
CASP7	38281_at	0	*			CDC25C	1584_at	-0.725	*			GAPDH	35905_s_at	0.998	*	+
CDKN1A	2031_s_at	0	*			CDKN1A	2031_s_at	0				GSN	32612_at	0.391	*
CDKN1C	1787_at	0.989	*	+		CDKN2C	36053_at	0.973	*	+		GSTP1	829_s_at	0.976	*	+
CDKN2D	41497_at	0	*			DMXL1	33271_r_at	0	*			GYPC	38119_at	0.831	*	+
CITED2	33113_at	0	*			ESR1	1681_at	-0.374	*			HPS1	38467_at	0	*
CTGF	36638_at	0	*			FAS	1440_s_at	-0.694	*			IGFBP4	1737_s_at	0.528	*
CUTL2	37812_at	-0.866	*	-		FBN1	32535_at	0.812	*	+		IL6ST	35842_at	0.999	*	+
CYLD	39582_at	0	*			FEM1C	39976_at	0	*			LRRFIP1	41320_s_at	-0.909	*	-
DDB2	1243_at	0	*			FOXD1	33203_s_at	0.815	*	+		MARCKSL1	36174_at	0.999	*	+
DKK1	35977_at	0	*			GADD45A	1911_s_at	0.776				MGC5576	38655_at	0	*
DKK3	31454_f_at	-0.542	*			GRK6	1392_at	-0.989	*	-		MYO6	33375_at	0	*
DLC1	37951_at	0.422	*			HOXD1	39476_at	0.988	*	+		NR3C1	36690_at	0	*
DUSP1	1005_at	-0.603	*			K6HF	33058_at	-0.969	*	-		OXSR1	39136_at	0	*
GADD45A	1911_s_at	0.776	*			KRTHB6	32329_at	-0.281	*			PLAGL1	36943_r_at	0.988	*	+
GAS2L1	31874_at	0.253	*			LAMA4	37671_at	0	*			PLEKHC1	36577_at	0.861	*	+
GPX3	770_at	0.823	*	+		MAPK7	35617_at	-0.962	*	-		RAB31	33372_at	0.309	*
GSTM1	39054_at	0	*			MTAP	38150_at	0	*			SAT	34304_s_at	0.875	*	+
HPGD	37323_r_at	0.433	*			MYC	37724_at	-1	*	-		SGCE	41449_at	0	*
ID3	37043_at	0.913	*	+		OSMR	39277_at	0.995	*	+		SOD2	34666_at	0	*
IRF1	669_s_at	-0.98	*	-		PAX9	34933_at	0.196	*			TGFB3	1767_s_at	0.97	*	+
IRF7	36412_s_at	0	*			PLAU	37310_at	-0.8	*	-		TUBB4	429_f_at	-0.512	*
JUNB	32786_at	0.997	*	+		RAB11A	36660_at	0.433	*			TXNIP	31508_at	0.923	*	+
MRE11A	32869_at	0	*			RPL17	32440_at	0	*			VAMP5	32534_f_at	0	*
NGFR	1673_at	0.285	*			RPS4Y1	41214_at	0.972	*	+
PMS2	526_s_at	-0.496	*			RTEL1	33727_r_at	0.991	*	+
PTGER4	1118_at	0	*			SFN	33323_r_at	0
PTGS2	1069_at	-0.565	*			SLC26A4	36376_at	0	*
RBL2	32596_at	0.868	*	+		SPARC	671_at	-0.152	*
RIS1	35692_at	0	*			STC1	41354_at	0	*
SFN	33323_r_at	0	*			STK4	36294_at	0.961	*	+
SFRP1	32521_at	0.603	*			SYK	36885_at	-0.996	*	-
SGK	973_at	0	*			TJP2	36655_at	-0.837	*	-
SMARCA1	40213_at	0.667	*			TP53	1974_s_at	0.08	*
SQSTM1	40898_at	-0.974	*	-		TSPY1	35929_s_at	0.997	*	+
THBS1	866_at	0.156	*			WIT-1	1946_at	0	*
TNFRSF10B	34892_at	0.982	*	+
XPC	1873_at	0.26	*
ZFP36	40448_at	0.583	*
