# Supplementary material for: A Network Biology Approach Identifies Molecular Cross-Talk between Normal Prostate Epithelial and Prostate Carcinoma Cells
Source: PLoS Comput Biol. 2016 Apr 28;12(4):e1004884. doi: 10.1371/journal.pcbi.1004884 (PMC4849722; doi:10.1371/journal.pcbi.1004884)
Supplement: S7 Table — (XLSX) [file pcbi.1004884.s016.xlsx]

## Sheet: Clinical Variables
Category	Description
Sample ID	Sample ID
Type	Sample type (primary / metastasis / cell line)
MetSite	Site of the metastasis
Race	Patient race
PreDxBxPSA	PSA level at diagnosis
DxAge	Age at diagnosis (years)
BxGG1	Biopsy primary Gleason grade
BxGG2	Biopsy secondary Gleason grade
BxGGS	Biopsy combined Gleason score
PreTxPSA	PSA level prior to radical prostatectomy
ClinT_Stage	Clinical Tumor stage
NeoAdjRadTx	Neoadjuvant therapy
ChemoTx	Chemotherapy
HormTx	Hormonal therapy
RadTxType	Radiation
RP_Type	Type of radical prostatectomy
SMS	Surgical margin status
ECE	Extra-capsular extension
SVI	Seminal vesicle invasion
LNI	Lymph node involvement
Num_Nodes_Removed	Number of lymph nodes removed for examination
Num_Nodes_Positive	Number of lymph nodes involved by tumor
PathStage	Tumor stage based on pathologic examination of the radical prostatectomy
PathGG1	Primary Gleason grade in the radical prostatectomy specimen
PathGG2	Secondary Gleason grade in the radical prostatectomy specimen
PathGGS	Combined Gleason score in the radical prostatectomy specimen
BCR_FreeTime	Time until recurrence (months)
BCR_Event	Recurrence event (as defined by rise of PSA level)
MetsEvent	Metastasis resulting from the primary tumor
SurvTime	Overall survival (months)
Event	Death
Nomogram PFP_PostRP	5 -year probability of freedom from biochemical recurrence after radical prostatectomy
Nomogram NomoPred_ECE	probability of having extra-capsular extension
Nomogram NomoPred_LNI	probability of having lymph node metastases
Nomogram NomoPred_OCD	probability of having organ confined disease
Nomogram NomoPred_SVI	probability of having seminal vesicle invasion
Copy-number Cluster	Copy-number cluster assignment
ERG-fusion aCGH	ERG fusion status determined by copy-number (intragenic deletion)
ERG-fusion gex	ERG fusion status determined by outlier exoression (high ERG)
