# Supplementary material for: A Network Biology Approach Identifies Molecular Cross-Talk between Normal Prostate Epithelial and Prostate Carcinoma Cells
Source: PLoS Comput Biol. 2016 Apr 28;12(4):e1004884. doi: 10.1371/journal.pcbi.1004884 (PMC4849722; doi:10.1371/journal.pcbi.1004884)
Supplement: S9 Table — The table shows posterior probabilities of inclusion for the significant associations between polarized genes and CGH probes. The rightmost columns show the chromosomal location of the CGH probes. (XLSX) [file pcbi.1004884.s018.xlsx]

## Sheet: Foglio1
mRNA Gene	CGH gene	Probabilities	Chromosome	Start	End
VPS13B	'A_16_P38442249'	0.61711	8	72883612	72883671
CNN1	KCNB2	0.73564	8	73699402	73699461
MYL9	KCNB2	0.789595	8	73699402	73699461
MYH11	KCNB2	0.68906	8	73699402	73699461
RFC5	KCNB2	0.62197	8	73699402	73699461
MAOB	KCNB2	0.557345	8	73699402	73699461
FLNC	KCNB2	0.638665	8	73699402	73699461
AOC3	KCNB2	0.55984	8	73699402	73699461
RBPMS	KCNB2	0.557685	8	73699402	73699461
DES	KCNB2	0.72913	8	73699402	73699461
MATN2	KCNB2	0.503435	8	73699402	73699461
ACTN1	KCNB2	0.503835	8	73699402	73699461
VPS13B	KCNB2	0.7439	8	73699402	73699461
CNN1	KCNB2	0.74543	8	73798188	73798247
MYL9	KCNB2	0.787155	8	73798188	73798247
MYH11	KCNB2	0.737325	8	73798188	73798247
FLNC	KCNB2	0.62195	8	73798188	73798247
AOC3	KCNB2	0.514805	8	73798188	73798247
RBPMS	KCNB2	0.56986	8	73798188	73798247
DES	KCNB2	0.72861	8	73798188	73798247
MATN2	KCNB2	0.550315	8	73798188	73798247
ACTN1	KCNB2	0.52636	8	73798188	73798247
ILK	'A_16_P38508480'	0.56061	8	100995971	100996030
KIFC1	'A_16_P38508480'	0.784315	8	100995971	100996030
CNNM2	'A_16_P38508480'	0.543645	8	100995971	100996030
SEC23A	GRHL2	0.625815	8	102640970	102641029
LPP	GRHL2	0.572945	8	102640970	102641029
CNN1	GRHL2	0.6078	8	102640970	102641029
ILK	GRHL2	0.92171	8	102640970	102641029
FAM114A1	GRHL2	0.88009	8	102640970	102641029
GABRG2	GRHL2	0.500675	8	102640970	102641029
IDS	GRHL2	0.63424	8	102640970	102641029
CCND2	GRHL2	0.7748	8	102640970	102641029
PRNP	GRHL2	0.878105	8	102640970	102641029
MYH11	GRHL2	0.70694	8	102640970	102641029
LTBP1	GRHL2	0.95425	8	102640970	102641029
PALLD	GRHL2	0.73818	8	102640970	102641029
WWTR1	GRHL2	0.73559	8	102640970	102641029
AGPS	GRHL2	0.52059	8	102640970	102641029
CLIC4	GRHL2	0.82911	8	102640970	102641029
CALD1	GRHL2	0.806555	8	102640970	102641029
DYRK2	GRHL2	0.596975	8	102640970	102641029
ITPR1	GRHL2	0.81049	8	102640970	102641029
DPYSL3	GRHL2	0.855545	8	102640970	102641029
FHL1	GRHL2	0.82267	8	102640970	102641029
PDE4D	GRHL2	0.63186	8	102640970	102641029
KIFC1	GRHL2	0.70945	8	102640970	102641029
FBLN1	GRHL2	0.758	8	102640970	102641029
CRYAB	GRHL2	0.750605	8	102640970	102641029
FLNA	GRHL2	0.943965	8	102640970	102641029
PFKP	GRHL2	0.961995	8	102640970	102641029
RBPMS	GRHL2	0.74198	8	102640970	102641029
WDR1	GRHL2	0.93533	8	102640970	102641029
MAP1LC3B	GRHL2	0.639415	8	102640970	102641029
CAP1	GRHL2	0.69102	8	102640970	102641029
KRTAP26-1	GRHL2	0.639425	8	102640970	102641029
PAFAH1B1	GRHL2	0.60394	8	102640970	102641029
SPOP	GRHL2	0.703035	8	102640970	102641029
ZMYND11	GRHL2	0.636885	8	102640970	102641029
SORBS2	GRHL2	0.729755	8	102640970	102641029
ACTN1	GRHL2	0.838355	8	102640970	102641029
CNNM2	GRHL2	0.504765	8	102640970	102641029
RTN4	GRHL2	0.81007	8	102640970	102641029
BAT1	GRHL2	0.8282	8	102640970	102641029
WSB1	GRHL2	0.962965	8	102640970	102641029
PDE8A	GRHL2	0.79789	8	102640970	102641029
SEC23A	'A_16_P18421414'	0.795505	8	103802485	103802544
LPP	'A_16_P18421414'	0.882225	8	103802485	103802544
SLIT2	'A_16_P18421414'	0.53263	8	103802485	103802544
GJA1	'A_16_P18421414'	0.51967	8	103802485	103802544
ILK	'A_16_P18421414'	0.609085	8	103802485	103802544
GABRG2	'A_16_P18421414'	0.7862	8	103802485	103802544
IDS	'A_16_P18421414'	0.931455	8	103802485	103802544
CCND2	'A_16_P18421414'	0.82602	8	103802485	103802544
PRNP	'A_16_P18421414'	0.86916	8	103802485	103802544
LTBP1	'A_16_P18421414'	0.74786	8	103802485	103802544
PALLD	'A_16_P18421414'	0.7132	8	103802485	103802544
WWTR1	'A_16_P18421414'	0.6687	8	103802485	103802544
AGPS	'A_16_P18421414'	0.66675	8	103802485	103802544
CLIC4	'A_16_P18421414'	0.672275	8	103802485	103802544
CALD1	'A_16_P18421414'	0.827535	8	103802485	103802544
ITPR1	'A_16_P18421414'	0.51387	8	103802485	103802544
DPYSL3	'A_16_P18421414'	0.838735	8	103802485	103802544
FHL1	'A_16_P18421414'	0.747785	8	103802485	103802544
DIDO1	'A_16_P18421414'	0.57485	8	103802485	103802544
PDE4D	'A_16_P18421414'	0.668095	8	103802485	103802544
CYP4F3	'A_16_P18421414'	0.53727	8	103802485	103802544
ZFP36	'A_16_P18421414'	0.5861	8	103802485	103802544
FOS	'A_16_P18421414'	0.58101	8	103802485	103802544
DDX5	'A_16_P18421414'	0.94148	8	103802485	103802544
FBLN1	'A_16_P18421414'	0.59314	8	103802485	103802544
CRYAB	'A_16_P18421414'	0.71255	8	103802485	103802544
FLNA	'A_16_P18421414'	0.84878	8	103802485	103802544
PFKP	'A_16_P18421414'	0.83897	8	103802485	103802544
RBPMS	'A_16_P18421414'	0.53213	8	103802485	103802544
RAB3GAP1	'A_16_P18421414'	0.58853	8	103802485	103802544
WDR1	'A_16_P18421414'	0.83301	8	103802485	103802544
MBNL1	'A_16_P18421414'	0.834385	8	103802485	103802544
DDX3X	'A_16_P18421414'	0.56819	8	103802485	103802544
CAP1	'A_16_P18421414'	0.800435	8	103802485	103802544
KRTAP26-1	'A_16_P18421414'	0.72789	8	103802485	103802544
PAFAH1B1	'A_16_P18421414'	0.523725	8	103802485	103802544
TGFB1	'A_16_P18421414'	0.63755	8	103802485	103802544
MTX1	'A_16_P18421414'	0.543115	8	103802485	103802544
SORBS2	'A_16_P18421414'	0.593895	8	103802485	103802544
ACTN1	'A_16_P18421414'	0.763295	8	103802485	103802544
RTN4	'A_16_P18421414'	0.77185	8	103802485	103802544
BAT1	'A_16_P18421414'	0.95549	8	103802485	103802544
WSB1	'A_16_P18421414'	0.917385	8	103802485	103802544
PDE8A	'A_16_P18421414'	0.731635	8	103802485	103802544
DBN1	ATAD1	0.9962	10	89564118	89564177
CNN1	ATAD1	0.97007	10	89564118	89564177
MYL9	ATAD1	0.982195	10	89564118	89564177
PRNP	ATAD1	0.56791	10	89564118	89564177
MYH11	ATAD1	0.992735	10	89564118	89564177
DKFZP564O0823	ATAD1	0.5006	10	89564118	89564177
FLNC	ATAD1	0.67683	10	89564118	89564177
TOMM34	ATAD1	0.537825	10	89564118	89564177
TPM2	ATAD1	0.89044	10	89564118	89564177
FLNA	ATAD1	0.58643	10	89564118	89564177
PLXNA3	ATAD1	0.703355	10	89564118	89564177
C9orf61	ATAD1	0.707175	10	89564118	89564177
DES	ATAD1	0.948795	10	89564118	89564177
CCNB2	ATAD1	0.973895	10	89564118	89564177
STMN1	ATAD1	0.69035	10	89564118	89564177
PGAM2	ATAD1	0.64632	10	89564118	89564177
DBN1	'A_14_P124467'	0.69837	10	89791067	89791126
CNN1	'A_14_P124467'	0.592135	10	89791067	89791126
MYL9	'A_14_P124467'	0.62977	10	89791067	89791126
MYH11	'A_14_P124467'	0.63996	10	89791067	89791126
DES	'A_14_P124467'	0.589455	10	89791067	89791126
CCNB2	'A_14_P124467'	0.714015	10	89791067	89791126
