# Supplementary material for: A Network Biology Approach Identifies Molecular Cross-Talk between Normal Prostate Epithelial and Prostate Carcinoma Cells
Source: PLoS Comput Biol. 2016 Apr 28;12(4):e1004884. doi: 10.1371/journal.pcbi.1004884 (PMC4849722; doi:10.1371/journal.pcbi.1004884)
Supplement: S10 Table — (XLSX) [file pcbi.1004884.s019.xlsx]

## Sheet: Sheet1
Gene ID	Description	Function	Ref
ATAD1	(ATPase family, AAA domain containing 1	ATPase that plays a critical role in regulating the surface expression of AMPA receptors (AMPAR), thereby regulating synaptic plasticity and learning and memory.	Cell. 2011 Apr 15;145(2):284-99. doi: 10.1016/j.cell.2011.03.016.
GRHL2	grainyhead-like 2 (Drosophila)	a novel transcription factor that regulates hTERT gene expression and enhances proliferation of normal human epidermal keratinocytes (NHEK). Potentially a tumour suppressor gene in gastric cancer, promotes tumour progression in breast cancer and is linked to recurrence in	J Biol Chem. 2010 Dec 24;285(52):40852-63. doi: 10.1074/jbc.M110.103812. ; Med Oncol. 2013 Dec;30(4):714. doi: 10.1007/s12032-013-0714-5 ; PLoS One. 2012;7(12):e50781. doi: 10.1371/journal.pone.0050781
KCNB2		Voltage-gated potassium (Kv) channels represent the most complex class of voltage-gated ion channels from both functional and structural standpoints. Their diverse functions include regulating neurotransmitter release, heart rate, insulin secretion, neuronal excitability, epithelial electrolyte transport, smooth muscle contraction, and cell volume	J Biol Chem. 2013 Aug 9;288(32):23128-40. doi: 10.1074/jbc.M113.491654.
