# Supplementary material for: A Network Biology Approach Identifies Molecular Cross-Talk between Normal Prostate Epithelial and Prostate Carcinoma Cells
Source: PLoS Comput Biol. 2016 Apr 28;12(4):e1004884. doi: 10.1371/journal.pcbi.1004884 (PMC4849722; doi:10.1371/journal.pcbi.1004884)
Supplement: S11 Table — The table shows correlations between polarized genes and tumour features. We fit an ANCOVA model for each gene expression on the tumour features. Correlations are computed only if the corresponding association is significant (p<0.05), otherwise they are set to zero. (XLSX) [file pcbi.1004884.s020.xlsx]

## Sheet: Foglio1
Gene Name	BxGGS	PreTxPSA	ClinT_Stage	ECE	PathGGS	SurvTime
TADA3L	0.0280004795655692	0	0	0	0	0
SEC23A	-0.274118075214912	0	0	0	0	0
DBN1	0	0.376481259684691	0	0	0	0
AHSG	0.206778289152387	0	0	0	0	0
LPP	-0.314163958712083	0	0	0	0	0
HYAL2	0.268069788940993	0	0	0	0	0
CNN1	-0.455025674991329	-0.367727537458947	0	0	0	0
HNF1B	0	0	0	0	0	0
SLIT2	-0.273083339998388	0	0	0	0	0
TCF7	0	0	0	0	0	0
DEFB4	0.232102897557541	0	0	0	0	0
KHK	0	0	0	0	0	0
GJA1	0	0	0	0	0	0
LASS1	0.235633203885666	0	0	0	0	0
KPNA1	0	0	0	0	0	0
ILK	-0.387572441985113	0	0	0	0	0
DPM2	0	0	0	0	0	0
FAM114A1	-0.274191191957841	-0.250590765445281	0	0	0	0
RASSF7	0.243079397048475	0	0	0	0	0
EIF4EBP2	0	0	0	0	0	0
GEM	0	0	0	0	0	0
GAGE12C	0.0922602939200068	0	0	0	0	0
GABRG2	0	0	0	0	0	0
EPAS1	0	0	0	0	0	0
IDS	0	0	0	0	0	0
MYL9	-0.417346368737902	-0.336630411623685	0	0	0	0
RAPGEF2	0	0	0	0	0	0
CCND2	-0.364316453259514	0	0	0	0	0
VDAC2	-0.322231083025718	0	0	0	0	0
RYBP	-0.253944086759704	-0.262200585902921	0	0	0	0
ABCA1	0	0	0	0	0	0
PRNP	-0.33534287203095	0	0	0	0	0
FGFR1	0	0	0	0	0	0
IFRD2	0	0	0	0	0	0
MYH11	-0.487021103790617	-0.387429589991188	0	0	0	0
YPEL1	0	0	0	0	0	0
ETF1	-0.198997760485596	0	0	0	0	0
HOXD13	0	0	0	0	0	0
LTBP1	-0.269872479091937	-0.246226505358689	0	0	0	0
RFC5	0	0	0	0	0	0
MAOB	-0.0493674581695059	0	0	0	0	0.16301506726665
MAPKAPK2	0	0	0	0	0	0
MLLT4	0	0	0	0	0	0
MECP2	0	0	0	0	0	0
SIRPB1	0	0	0	0	0	0
DKFZP564O0823	-0.341701565419303	0	0	0	0	0
CENPA	0.28877989160569	0	0	0	0	0
GPLD1	-0.14788104025726	0	0	0	0	0
GPR6	0.213216929797875	0	0	0	0	0
PALLD	-0.374635692608101	0	0	0	0	0
DEFA3	0	0	0	0	0	0
GPA33	0	0	0	0	0	0
RASGRF1	0	0	0	0	0	0
MDM2	0	0	0	0	0	0
WWTR1	-0.256371918074721	-0.26583659312591	0	0	0	0
AGPS	-0.171959511350181	0	0	0	0	0
CLIC4	-0.352769383672037	0	0	0	0	0
PPP1R12B	0	0	0	0	0	0
PRB4	0.159322267017334	0	0	0	0	0
CALD1	-0.381270745091676	0	0	0	0	0
DAXX	0	0	0	0	0	0
DYRK2	0.340041554560095	0	0	0	0	0
MXI1	0	0	0	0	0	0
FNBP1	0	0	0	0	0	0
C9orf3	0	0	0	0	0	0
ITPR1	-0.36511121356389	0	0	0	0	0
LY6E	0	0	0	0	0	0
MEN1	0	0	0	0	0	0
COL16A1	0	0	0	0	0	0
DPYSL3	-0.373019565374413	0	0	0	0	0
TP53	0	0	0	0	0	0
TACC1	0	0	0	0	0	0
RAP1B	0	0	0	0	0	0
DMBT1	0	0	0	0	0	0
DNASE1L3	0	0	0	0	0	0
ARHGAP1	0	0	0	0	0	0
SFTPD	0.143097565430091	0	0	0	0	0
AVPR1B	0.1805615766089	0	0	0	0	0
FHL1	-0.425880072388547	0	0	0	0	0
FLNC	-0.400602728025182	0	0	0	0	0
SARS	-0.259685829333122	0	0	0	0	0
TM4SF5	0.192959240609428	0	0	0	0	0
IL9R	0.18696098647957	0	0	0	0	0
RECQL5	-0.00861632478012521	0	0	0	0	0
DIDO1	-0.0807911462779078	0	0	0	0	0
LYRM1	0	0	0	0	0	0
SLC20A2	0	0	0	0	0	0
ADAM15	0	0	0	0	0	0
HSPB1	0	0	0	0	0	0
PDE4D	-0.327963980248096	0	0	0	0	0
RGS9	0	0	0	0	0	0
CHP2	0	0	0	0	0	0
BAX	0	0	0	0	0	0
CYP4F3	0	0	0	0	0	0
DDHD2	-0.324191777759299	0	0	0	0	0
GIPC1	0	0	0	0	0	0
KIFC1	0.329941281893673	0	0	0	0	0
NTRK1	0	0	0	0	0	0
NUCB1	-0.254963349150737	0	0	0	0	0
ZFP36	-0.349285337330691	0	0	0	0	0.205018969925781
FOS	-0.255560432118678	0	0	0	0	0.249881278706459
H2AFV	0	0	0	0	0	0
MTHFD2	-0.146078103961879	0	0	0	0	0
AOC3	0	0	0	0	0	0
DDX5	0	0	0	0	0	0
FBLN1	-0.352528783857836	0	0	0	0	0
KCNQ1	0.090383030870245	0	0	0	0	0
NCOA1	0	0	0	0	0	0
POU2F2	0.169283855396418	0	0	0	0	0
TOMM34	0	0	0	0	0	0
CEACAM3	0	0	0	0	0	0
CRYAB	-0.36312466307254	0	0	0	0	0
FILIP1L	-0.279376899250934	0	0	0	0	0
GATA2	0	0	0	0	0	0
TPM2	-0.399864612480678	0	0	0	0	0
DRG2	0	0	0	0	0	0
FLNA	-0.399431299663593	0	0	0	0	0.145615907554614
PFKP	-0.12440001393113	0	0	0	0	0
RBPMS	-0.323629625504721	0	0	0	0	0
SVEP1	0	0	0	0	0	0
DDX6	0	0	0	0	0	0
DNAH9	0	0.192150598608539	0	0	0	0
GYPA	0	0	0	0	0	0
PLXNA3	0	0	0	0	0	0
UBR2	0	0	0	0	0	0
RAB3GAP1	-0.21856364027653	0	0	0	0	0
EIF4G3	-0.0955577133465356	0	0	0	0	0
KLHL21	0	0	0	0	0	0
WDR1	-0.325408232150786	0	0	0	0	0
C9orf61	0	-0.402770010017726	0	0	0	0
TEX261	0	0	0	0	0	0
DES	-0.407716334959532	0	0	0	0	0
HSF4	-0.184093876032409	0	0	0	0	0
MYOG	0.166340118932863	0	0	0	0	0
SLC29A2	0	0	0	0	0	0
FMO4	-0.243921041729262	0	0	0	0	0
GARNL1	0	-0.169306628871655	0	0	0	0
MAP1LC3B	-0.264633685833458	0	0	0	0	0
MATN2	-0.40720248698444	0	0	0	0	0
MYCL1	0	0	0	0	0	0
NCR3	0.123874825893879	0	0	0	0	0
PIM2	0	0	0	0	0	0
ZNF22	0	0	0	0	0	0
CTNNA1	-0.300179348398089	0	0	0	0	0
GRIK5	0	0	0	0	0	0
NUPR1	0	0	0	0	0	0
DDX3Y	-0.230700584261893	0	0	0	0	0
FAM102A	0	0	0	0	0	0
PAX9	0	0	0	0	0	0
MBNL1	-0.205092691250921	0	0	0	0	0
NEUROD2	0	0	0	0	0	0
FHIT	-0.132618420322977	0	0	0	0	0
VENTX	0	0	0	0	0	0
POLA2	0	0	0	0	0	0
AKAP12	0	0	0	0	0	0
LMTK2	0	0	0	0	0	0
PTPN11	-0.167710938327252	0	0	0	0	0
HADHA	-0.258336820905575	0	0	0	0	0
RABGGTA	0	0	0	0	0	0
DDX3X	-0.212155680179053	0	0	0	0	0
CLASP2	-0.215534146119499	0	0	0	0	0
DYRK1A	0	0	0	0	0	0
F7	0.146406025460481	0	0	0	0	0
TERF2	0	0	0	0	0	0
TNP1	0	0	0	0	0	0
CAP1	-0.159780866218135	0	0	0	0	0
RPH3A	0	0	0	0	0	0
APOBEC3C	0	0	0	0	0	0
CNKSR1	0	0	0	0	0	0
COL4A2	0	0	0	0	0	0
DDX51	0	0	0	0	0	0
CBLN1	0	0	0	0	0	0
psiTPTE22	0	0	0	0	0	0
EIF4B	0	0	0	0	0	0
KRTAP26-1	0.250128788480284	0	0	0	0	0
MTHFR	0	0	0	0	0	0
YBX1	0	0	0	0	0	0
ZBTB7A	0	0	0	0	0	0
GARNL4	0	0.254931942768393	0	0	0	0
KHDRBS1	0	0	0	0	0	0
TSHB	0	0	0	0	0	0
PAFAH1B1	-0.252339285796601	0	0	0	0	0
ECE2	0	0	0	0	0	0
TGFB1	0	0	0	0	0	0
U2AF1	0	0	0	0	0	0
ZSCAN12	0	0	0	0	0	0
CDC2L5	0	0	0	0	0	0
AKAP7	-0.293240935144943	0	0	0	0	0
MAPK10	0	-0.334186202442716	0	0	0	0
SLC30A3	0.169710156100941	0	0	0	0	0
TBXA2R	0.0895045660541325	0	0	0	0	0
OAS2	0	0	0	0	0	0
COL19A1	0	0	0	0	0	0
TNFRSF25	0.180597161599779	0	0	0	0	0
RAP1GAP	0	0.234012885040452	0	0	0	0
SPOP	-0.358561497451965	0	0	0	0	0
RAB8A	0	0	0	0	0	0
WBSCR22	0	0	0	0	0	0
HIST1H3E	0	0	0	0	0	0
TAF12	-0.145775755015484	0	0	0	0	0
RAPGEF5	0	0	0.288789992186307	0	0	0
CCNB2	0	0	0	0	0	0
ERBB3	0	0	0	0	0	0
HTR4	0.177672440129576	0	0	0	0	0
ZMYND11	-0.240584115786824	0	0	0	0	0
BTG1	0	0	0	0	0	0
MLANA	0.0597879124783308	0	0	0	0	0
STMN1	0	0	0	0	0	0
MTX1	0.276072480020833	0	0	0	0	0
ETV3	-0.188013426410128	0	0	0	0	0
PGAM2	0	0	0	0	0	0
PMS2	-0.0791663144195603	0	0	0	0	0
SLC25A3	0	0	0	0	0	0
SORBS2	-0.360946815890061	0	0	0	0	0
BNIP1	-0.080777047437685	0	0	0	0	0
IGFBP5	0	0	0	0	0	0
NONO	0	0	0	0	0	0
SRM	0	0.302756753730437	0	0	0	0
CEP135	0	0	0	0	0	0
PDE4C	0.183670131658956	0	0	0	0	0
TBX1	0.158458956021867	0	0	0	0	0
PNN	0	0	0	0	0	0
R3HDM2	0	0	0	0	0	0
MTA1	0	0	0	0	0	0
SON	0	0	0	0	0	0
TBX19	0	0	0	0	0	0
EIF2AK2	0	0	0	0	0	0
ATP10B	0.155505041563001	0	0	0	0	0
IL1RL1	-0.271231411688899	0	0	0	0	0
WNT11	0	0	0	0	0	0
KIAA0247	0	0	0	0	0	0
TUG1	0	0	0	0	0	0
BRD2	0	0	0	0	0	0
PTH2R	0	0	0	0	0	0
ACTN1	-0.343666886434509	0	0	0	0	0
PAX7	0.195440364800497	0	0	0	0	0
CNNM2	0	0	0	0	0	0
RTN4	-0.203734593945706	0	0	0	0	0
BAT1	-0.228430877211112	0	0	0	0	0
SAFB	0	0	0	0	0	0
GPR19	0	0	0	0	0	0
TNFRSF10C	0	0	0	0	0	0
GTF2I	0	0	0	0	0	0
PHB	0	0	0	0	0	0
GNA12	0	0	0	0	0	0
HSP90AB1	0	0	0	0	0	0
RPS6KA2	0	0	0	0	0	0
CTBP2	0	0	0	0	0	0
HTR7	0	0	0	0	0	0
PCBP2	0	0	0	0	0	0
WSB1	0	0	0	0	0	0
KRT33A	0.200633885677161	0	0	0	0	0
LRRC15	0.247128560288738	0	0	0	0	0
COPA	-0.236474681341478	0	0	0	0	0
HELZ	0	0	0	0	0	0
ILF3	-0.0620560597559037	0	0	0	0	0
EIF5	0	0	0	0	0	0
EXT1	0	0	0	0	0	0
RGS10	0	0	0	0	0	0
BMI1	0	0	0	0	0	0
EXOC3	0	0	0	0	0	0
EIF3I	0	0	0	0	0	0
FRMPD4	-0.105003444418827	0	0	0	0	0
FEZ1	0	0	0	0	0	0
IGFBP2	0	0	0	0	0	0
GOLGA2	0	0	0	0	0	0
H1FX	0.109245571910696	0	0	0	0	0
NRXN1	0	0	0	0	0	0
KIAA0907	0	0	0	0	0	0
SIX3	0.200607222564657	0	0	0	0	0
YME1L1	0	0	0	0	0	0
ATP4B	0.243730517163984	0	0	0	0	0
LAMP2	0	0	0	0	0	0
PABPC4	0	0	0	0	0	0
FGF9	0	0	0	0	0	0
USP22	0	0	0	0	0	0
ATM	0	0	0	0	0	0
FAM89B	0.266686013016515	0	0	0	0	0
CSHL1	0.219168467058217	0	0	0	0	0
MTA2	-0.0955728432119115	0	0	0	0	0
NUMA1	-0.12911985191256	0	0	0	0	0
VPS13B	0	0	0	0	0	0
ZNF79	0	0	0	0	0	0
CHERP	0	0	0	0	0	0
RBM6	-0.228833442352927	0	0	0	0	0
BRD8	0	0	0	0	0	0
BRD3	0	0	0	0	0	0
TMEM131	-0.21544058756492	0	0	0	0	0
USF2	0	0	0	0	0	0
GPX4	0	0	0	0	0	0
NSUN5B	0	0	0	0	0	0
PCTK3	0	0	0	0	0	0
MOAP1	0	0	0	0	0	0
ERBB2	0	-0.407656981624162	0	0	0	0
DHX9	0	0	0	0	0	0
MARK3	-0.135193951687876	0	0	0	0	0
CSTF3	0	0	0	0	0	0
H2AFY	-0.0812931061120755	0	0	0	0	0
UTP14C	-0.287615659123123	0	0	0	0	0
PDE8A	-0.224772411482014	0	0	0	0	0
PCBP1	0	-0.207323123310081	0	0	0	0
BAT2D1	-0.255848617592356	0	0	0	0	0
MAP4	0	0	0	0	0	0
MED12	0	0	0	0	0	0
RBM5	-0.252084053996431	0	0	0	0	0
PFDN1	-0.256078873681879	0	0	0	0	0
OCRL	-0.179068033946183	0	0	0	0	0
RNPS1	-0.074965567192505	0	0	0	0	0
SLC23A2	0	0	0	0	0	0
PHF2	0	0	0	0	0	0
NUP98	-0.178914701254714	0	0	0	0	0
FUS	0	-0.0767539977153164	0	0	0	0
PRKCI	0	0	0	0	0	0
MAML1	0	0	0	0	0	0
MAN2A2	0	0	0	0	0	0
NPAS1	0.212609871545937	0	0	0	0	0
AHCYL1	-0.225223867440955	0	0	0	0	0
FAM38A	0	0	0	0	0	0
