# Supplementary material for: A Network Biology Approach Identifies Molecular Cross-Talk between Normal Prostate Epithelial and Prostate Carcinoma Cells
Source: PLoS Comput Biol. 2016 Apr 28;12(4):e1004884. doi: 10.1371/journal.pcbi.1004884 (PMC4849722; doi:10.1371/journal.pcbi.1004884)
Supplement: S12 Table — The table shows the results of the survival analysis on the polarized genes significantly associated with either the Gleason score or CNV. More specifically, for each gene it shows the polarization direction, the estimate of the coefficient of a cox regression model, the corresponding p-value and the corrected p-value after the Benjamini and Hochberg correction. For each gene an optimal cutoff was defined to separate patients in two groups of low and high-expressing tumours. The resulting dichotomized gene expression levels were then used to fit the cox regression model. The rightmost columns show whether the gene is associated with Gleason score, CNV or both. The analysis is performed twice on survival and time of recurrence. (XLSX) [file pcbi.1004884.s021.xlsx]

## Sheet: S 12
Survival Model											Time Free of Recurrence Survival Model
Analysis	Gene	pol	pvalue	pvalue-adjusted	beta	Gleason	CNV	GleasonCNV	Fig. 5: Panel a		Analysis	Gene	pol	pvalue	pvalue-adjusted	beta	Gleason	CNV	GleasonCNV	Fig. 5: Panel a
Survival	MYH11	positive	0.00499268	0.11874	-2.24034	1	1	1	1		Recurrence Free Survival	MYH11	positive	3.48614e-10	8.36674e-09	-2.44991	1	1	1	1
Survival	CNN1	positive	0.0152459	0.11874	-1.70246	1	1	1	1		Recurrence Free Survival	CNN1	positive	3.48614e-10	8.36674e-09	-2.44991	1	1	1	1
Survival	FHL1	positive	0.0665229	0.145614	-1.9382	1	1	1	1		Recurrence Free Survival	FHL1	positive	3.48614e-10	8.36674e-09	-2.44991	1	1	1	1
Survival	MYL9	positive	0.0146703	0.11874	-1.61906	1	1	1	1		Recurrence Free Survival	MYL9	positive	8.09891e-09	7.28902e-08	-2.28389	1	1	1	1
Survival	DES	positive	0.0130019	0.11874	-1.7414	1	1	1	1		Recurrence Free Survival	DES	positive	1.0344e-09	1.62114e-08	-2.35483	1	1	1	1
Survival	MATN2	positive	0.0682066	0.145614	-1.29963	1	1	1	1		Recurrence Free Survival	MATN2	positive	1.28745e-06	5.61796e-06	-1.9186	1	1	1	1
Survival	FLNC	positive	0.0377074	0.121097	-1.65269	1	1	1	1		Recurrence Free Survival	FLNC	positive	1.12579e-09	1.62114e-08	-2.2918	1	1	1	1
Survival	TPM2	positive	0.0220892	0.11874	-1.6021	1	1	1	1		Recurrence Free Survival	TPM2	positive	2.6339e-09	2.57743e-08	-2.22241	1	1	1	1
Survival	FLNA	positive	0.0214523	0.11874	-2.4308	1	1	1	1		Recurrence Free Survival	FLNA	positive	9.51211e-10	1.62114e-08	-2.45955	1	1	1	1
Survival	ILK	positive	0.00303788	0.11874	-1.98985	1	1	1	1		Recurrence Free Survival	ILK	positive	2.65748e-10	8.36674e-09	-2.4582	1	1	1	1
Survival	CALD1	positive	0.241843	0.283297	-0.812636	1	1	1	1		Recurrence Free Survival	CALD1	positive	1.41127e-07	1.01611e-06	-2.09146	1	1	1	1
Survival	PALLD	positive	0.0335238	0.121097	-1.53773	1	1	1	1		Recurrence Free Survival	PALLD	positive	3.28555e-06	1.30898e-05	-1.84273	1	1	1	1
Survival	DPYSL3	positive	0.0565147	0.137934	-1.51558	1	1	1	1		Recurrence Free Survival	DPYSL3	positive	1.00851e-05	3.09295e-05	-1.52143	1	1	1	1
Survival	ITPR1	positive	0.244362	0.283775	-0.822794	1	1	1	1		Recurrence Free Survival	ITPR1	positive	1.91969e-09	2.30363e-08	-2.15731	1	1	1	1
Survival	CCND2	positive	0.041616	0.124134	-1.34401	1	1	1	1		Recurrence Free Survival	CCND2	positive	1.80086e-07	1.12749e-06	-2.17125	1	1	1	1
Survival	CRYAB	positive	0.998684	0.998684	-19.3365	1	1	1	1		Recurrence Free Survival	CRYAB	positive	1.36862e-09	1.79165e-08	-2.26363	1	1	1	1
Survival	SORBS2	negative	0.00229828	0.11874	-2.05402	1	1	1	1		Recurrence Free Survival	SORBS2	negative	8.9735e-06	2.87152e-05	-1.83343	1	1	1	1
Survival	SPOP	positive	0.997941	0.998684	-20.1247	1	1	1	1		Recurrence Free Survival	SPOP	positive	2.14341e-09	2.37424e-08	-2.2705	1	1	1	1
Survival	CLIC4	positive	0.109272	0.180119	-1.1416	1	1	1	1		Recurrence Free Survival	CLIC4	positive	0.000446111	0.000950288	-1.61485	1	1	1	1
Survival	FBLN1	positive	0.125069	0.186017	-1.06485	1	1	1	1		Recurrence Free Survival	FBLN1	positive	2.68482e-09	2.57743e-08	-2.37965	1	1	1	1
Survival	ZFP36	positive	0.0223591	0.11874	-2.41573	1	1	1	1		Recurrence Free Survival	ZFP36	positive	1.00951e-05	3.09295e-05	-1.56112	1	1	1	1
Survival	ACTN1	negative	0.106045	0.179652	-1.70584	1	0	0	1		Recurrence Free Survival	ACTN1	negative	9.93897e-09	8.41889e-08	-2.22267	1	0	0	1
Survival	DKFZP564O0823	positive	0.0299317	0.121097	-1.432	1	1	1	1		Recurrence Free Survival	DKFZP564O0823	positive	1.02882e-06	4.77904e-06	-1.78221	1	1	1	1
Survival	DYRK2	positive	0.128366	0.18862	1.08653	1	0	0	1		Recurrence Free Survival	DYRK2	positive	5.29692e-06	1.86038e-05	1.79954	1	0	0	1
Survival	PRNP	positive	0.0883385	0.165204	-1.16994	1	1	1	1		Recurrence Free Survival	PRNP	positive	6.1388e-10	1.26284e-08	-2.27161	1	1	1	1
Survival	KIFC1	positive	0.0346366	0.121097	1.5278	1	1	1	1		Recurrence Free Survival	KIFC1	positive	0.000357962	0.000831396	1.22347	1	1	1	1
Survival	PDE4D	positive	0.0384165	0.121097	-1.37617	1	1	1	1		Recurrence Free Survival	PDE4D	positive	9.01844e-08	6.83502e-07	-2.00335	1	1	1	1
Survival	WDR1	positive	0.998488	0.998684	-19.4084	1	1	1	1		Recurrence Free Survival	WDR1	positive	4.8139e-07	2.56741e-06	-2.07417	1	1	1	1
Survival	DDHD2	positive	0.0693896	0.145614	-1.31302	1	0	0	0		Recurrence Free Survival	DDHD2	positive	4.68938e-07	2.56741e-06	-1.94703	1	0	0	0
Survival	RBPMS	positive	0.045889	0.124134	-1.29775	1	1	1	1		Recurrence Free Survival	RBPMS	positive	9.90741e-07	4.75556e-06	-1.93683	1	1	1	1
Survival	VDAC2	positive	0.218787	0.264751	-1.03027	1	0	0	0		Recurrence Free Survival	VDAC2	positive	1.65599e-05	4.86659e-05	-1.86492	1	0	0	0
Survival	LPP	positive	0.104541	0.179212	-1.71273	1	1	1	1		Recurrence Free Survival	LPP	positive	5.40489e-07	2.77966e-06	-1.97082	1	1	1	1
Survival	CTNNA1	positive	0.998351	0.998684	-19.5244	1	0	0	0		Recurrence Free Survival	CTNNA1	positive	0.0067838	0.00986735	-0.941905	1	0	0	0
Survival	AKAP7	positive	0.0347626	0.121097	1.49813	1	0	0	0		Recurrence Free Survival	AKAP7	positive	1.44109e-05	4.32328e-05	-1.65704	1	0	0	0
Survival	CENPA	positive	0.0144089	0.11874	1.57099	1	0	0	0		Recurrence Free Survival	CENPA	positive	8.79756e-05	0.000233157	1.31832	1	0	0	0
Survival	UTP14C	negative	0.0310094	0.121097	-1.4298	1	0	0	0		Recurrence Free Survival	UTP14C	negative	0.000219842	0.000536565	-1.49727	1	0	0	0
Survival	FILIP1L	positive	0.099474	0.175658	-1.3253	1	1	1	0		Recurrence Free Survival	FILIP1L	positive	0.00229103	0.00388127	-1.12605	1	1	1	0
Survival	MTX1	positive	0.0115561	0.11874	-1.81935	1	0	0	1		Recurrence Free Survival	MTX1	positive	3.36336e-06	1.30898e-05	1.57793	1	0	0	1
Survival	FAM114A1	positive	0.0104337	0.11874	-1.71883	1	0	0	1		Recurrence Free Survival	FAM114A1	positive	6.94943e-06	2.31059e-05	-1.8649	1	0	0	1
Survival	SEC23A	positive	0.0395248	0.121097	-1.48746	1	1	1	1		Recurrence Free Survival	SEC23A	positive	2.19363e-06	9.29066e-06	-1.85491	1	1	1	1
Survival	SLIT2	positive	0.0284531	0.121097	-1.44623	1	0	0	1		Recurrence Free Survival	SLIT2	positive	0.00223383	0.00382942	-1.29839	1	0	0	1
Survival	IL1RL1	negative	0.0322713	0.121097	-1.36543	1	0	0	0		Recurrence Free Survival	IL1RL1	negative	2.72176e-10	8.36674e-09	-2.24885	1	0	0	0
Survival	LTBP1	positive	0.315853	0.349868	-1.07733	1	1	1	1		Recurrence Free Survival	LTBP1	positive	1.64152e-07	1.07445e-06	-2.15476	1	1	1	1
Survival	HYAL2	positive	0.0137703	0.11874	1.76425	1	0	0	0		Recurrence Free Survival	HYAL2	positive	8.22707e-08	6.58166e-07	2.11014	1	0	0	0
Survival	FAM89B	negative	0.0392842	0.121097	1.39255	1	0	0	0		Recurrence Free Survival	FAM89B	negative	0.00324815	0.00519704	1.02706	1	0	0	0
Survival	MAP1LC3B	positive	0.149259	0.204698	0.940758	1	0	0	1		Recurrence Free Survival	MAP1LC3B	positive	2.49357e-07	1.49614e-06	-1.89528	1	0	0	1
Survival	SARS	positive	0.0253593	0.11874	1.50499	1	0	0	0		Recurrence Free Survival	SARS	positive	0.000704055	0.00140303	-1.45464	1	0	0	0
Survival	HADHA	positive	0.108801	0.180119	-1.14777	1	0	0	0		Recurrence Free Survival	HADHA	positive	0.000661399	0.00134143	-1.5645	1	0	0	0
Survival	WWTR1	positive	0.0375646	0.121097	-1.37283	1	1	1	1		Recurrence Free Survival	WWTR1	positive	1.50189e-11	2.16272e-09	-2.93507	1	1	1	1
Survival	PFDN1	negative	0.0950828	0.171149	-1.09666	1	0	0	0		Recurrence Free Survival	PFDN1	negative	0.0207382	0.025744	-1.03744	1	0	0	0
Survival	BAT2D1	negative	0.115253	0.182378	-1.02749	1	0	0	0		Recurrence Free Survival	BAT2D1	negative	0.00675813	0.00986735	-1.97782	1	0	0	0
Survival	FOS	positive	0.0232158	0.11874	-1.50045	1	0	0	1		Recurrence Free Survival	FOS	positive	0.00093244	0.00176673	-1.23377	1	0	0	1
Survival	NUCB1	positive	0.0244797	0.11874	-1.48977	1	0	0	1		Recurrence Free Survival	NUCB1	positive	0.0012153	0.00221524	-1.18021	1	0	0	1
Survival	RYBP	positive	0.0227796	0.11874	-1.50806	1	0	0	0		Recurrence Free Survival	RYBP	positive	7.06013e-06	2.31059e-05	-1.66206	1	0	0	0
Survival	PAFAH1B1	positive	0.0787125	0.150168	1.41877	1	1	1	1		Recurrence Free Survival	PAFAH1B1	positive	0.00593773	0.00900034	-1.3553	1	1	1	1
Survival	RBM5	negative	0.235586	0.280367	-0.842439	1	0	0	1		Recurrence Free Survival	RBM5	negative	0.00204395	0.00358937	-1.24283	1	0	0	1
Survival	KRTAP26-1	positive	0.241983	0.283297	1.24526	1	0	0	1		Recurrence Free Survival	KRTAP26-1	positive	4.66773e-06	1.68038e-05	1.8577	1	0	0	1
Survival	LRRC15	negative	0.175174	0.229318	-0.880483	1	0	0	0		Recurrence Free Survival	LRRC15	negative	0.00295899	0.00484199	1.0113	1	0	0	0
Survival	FMO4	positive	0.110647	0.180119	1.03953	1	0	0	0		Recurrence Free Survival	FMO4	positive	0.000396998	0.000879717	-1.52392	1	0	0	0
Survival	ATP4B	negative	0.132182	0.191539	1.07437	1	0	0	0		Recurrence Free Survival	ATP4B	negative	0.0312994	0.0357708	1.57384	1	0	0	0
Survival	RASSF7	positive	0.0792555	0.150168	1.25874	1	0	0	0		Recurrence Free Survival	RASSF7	positive	0.00700156	0.00998242	0.970182	1	0	0	0
Survival	ZMYND11	positive	0.02394	0.11874	-1.44709	1	1	1	1		Recurrence Free Survival	ZMYND11	positive	3.62453e-05	0.000100372	-1.70182	1	1	1	1
Survival	COPA	negative	0.997993	0.998684	-18.2689	1	0	0	0		Recurrence Free Survival	COPA	negative	0.00012842	0.00032443	-1.66776	1	0	0	0
Survival	LASS1	positive	0.00127388	0.11874	-2.47407	1	0	0	0		Recurrence Free Survival	LASS1	positive	0.000448747	0.000950288	1.20541	1	0	0	0
Survival	DEFB4	positive	0.264618	0.30242	0.779669	1	0	0	0		Recurrence Free Survival	DEFB4	positive	0.0216508	0.0264214	2.33103	1	0	0	0
Survival	DDX3Y	positive	0.0455926	0.124134	-1.4385	1	0	0	0		Recurrence Free Survival	DDX3Y	positive	3.03335e-05	8.56477e-05	-1.67674	1	0	0	0
Survival	RBM6	negative	0.100028	0.175658	-1.17246	1	0	0	0		Recurrence Free Survival	RBM6	negative	0.0211051	0.0259756	-1.11183	1	0	0	0
Survival	BAT1	negative	0.125303	0.186017	1.00416	1	1	1	1		Recurrence Free Survival	BAT1	negative	4.55105e-05	0.000123651	-1.6506	1	1	1	1
Survival	AHCYL1	negative	0.121812	0.184642	-1.10844	1	0	0	0		Recurrence Free Survival	AHCYL1	negative	0.000141629	0.000351631	-1.48506	1	0	0	0
Survival	PDE8A	negative	0.112574	0.180119	-1.12716	1	0	0	1		Recurrence Free Survival	PDE8A	negative	3.97517e-06	1.46776e-05	-1.88962	1	0	0	1
Survival	CSHL1	negative	0.280582	0.31814	1.14547	1	0	0	0		Recurrence Free Survival	CSHL1	negative	0.0480124	0.0519834	0.74112	1	0	0	0
Survival	RAB3GAP1	positive	0.0697733	0.145614	-1.29944	1	0	0	1		Recurrence Free Survival	RAB3GAP1	positive	2.64245e-05	7.61024e-05	-1.72545	1	0	0	1
Survival	CLASP2	positive	0.073559	0.147297	-1.2912	1	0	0	0		Recurrence Free Survival	CLASP2	positive	0.0176066	0.0223985	-0.953812	1	0	0	0
Survival	TMEM131	negative	0.149113	0.204698	-1.52162	1	0	0	0		Recurrence Free Survival	TMEM131	negative	0.0177484	0.0223985	-0.8619	1	0	0	0
Survival	GPR6	positive	0.0763668	0.148606	1.16792	1	0	0	0		Recurrence Free Survival	GPR6	positive	0.00938593	0.0129943	0.874074	1	0	0	0
Survival	NPAS1	negative	0.00999183	0.11874	-1.83464	1	0	0	0		Recurrence Free Survival	NPAS1	negative	0.00235665	0.00394603	1.02427	1	0	0	0
Survival	DDX3X	positive	0.0437739	0.124134	-1.29396	1	0	0	1		Recurrence Free Survival	DDX3X	positive	0.000397094	0.000879717	-1.26927	1	0	0	1
Survival	AHSG	positive	0.0358629	0.121097	-1.76982	1	0	0	0		Recurrence Free Survival	AHSG	positive	0.00692655	0.00997423	0.904238	1	0	0	0
Survival	MBNL1	positive	0.0246796	0.11874	-1.49346	1	1	1	1		Recurrence Free Survival	MBNL1	positive	7.83459e-07	3.89028e-06	-1.85669	1	1	1	1
Survival	RTN4	negative	0.216928	0.264726	-1.03539	1	0	0	1		Recurrence Free Survival	RTN4	negative	0.00302137	0.0048885	-1.34604	1	0	0	1
Survival	KRT33A	negative	0.120391	0.184642	1.01106	1	0	0	0		Recurrence Free Survival	KRT33A	negative	0.0218967	0.0264969	0.772729	1	0	0	0
Survival	SIX3	negative	0.140471	0.196386	1.04799	1	0	0	0		Recurrence Free Survival	SIX3	negative	0.0396082	0.0438737	0.825806	1	0	0	0
Survival	ETF1	positive	0.0696485	0.145614	1.22232	1	0	0	0		Recurrence Free Survival	ETF1	positive	0.0232323	0.0278788	-0.85729	1	0	0	0
Survival	PAX7	negative	0.0205191	0.11874	-1.55896	1	0	0	0		Recurrence Free Survival	PAX7	negative	0.00947503	0.0129943	0.873824	1	0	0	0
Survival	TM4SF5	positive	0.998675	0.998684	19.3453	1	0	0	0		Recurrence Free Survival	TM4SF5	positive	0.0160938	0.0210826	0.811979	1	0	0	0
Survival	ETV3	negative	0.0914867	0.166761	-1.782	1	0	0	0		Recurrence Free Survival	ETV3	negative	0.0117934	0.0160212	-0.921337	1	0	0	0
Survival	IL9R	positive	0.133013	0.191539	0.988932	1	0	0	0		Recurrence Free Survival	IL9R	positive	0.0322502	0.0365671	0.966554	1	0	0	0
Survival	HSF4	positive	0.0901094	0.166356	-1.18705	1	0	0	0		Recurrence Free Survival	HSF4	positive	0.000981381	0.00183531	-1.12955	1	0	0	0
Survival	PDE4C	negative	0.0583139	0.139953	1.36343	1	0	0	0		Recurrence Free Survival	PDE4C	negative	0.0410546	0.0451287	0.686598	1	0	0	0
Survival	TNFRSF25	positive	0.0255621	0.11874	-1.59539	1	0	0	0		Recurrence Free Survival	TNFRSF25	positive	0.00221556	0.00382942	1.08467	1	0	0	0
Survival	AVPR1B	positive	0.202195	0.248856	1.07088	1	0	0	0		Recurrence Free Survival	AVPR1B	positive	0.00583851	0.0089441	1.00148	1	0	0	0
Survival	OCRL	negative	0.0166673	0.11874	-1.54623	1	0	0	0		Recurrence Free Survival	OCRL	negative	0.00874987	0.0122328	-1.18247	1	0	0	0
Survival	NUP98	negative	0.99804	0.998684	-19.9428	1	0	0	0		Recurrence Free Survival	NUP98	negative	9.04839e-05	0.000233157	-1.558	1	0	0	0
Survival	HTR4	positive	0.99806	0.998684	18.3351	1	0	0	0		Recurrence Free Survival	HTR4	positive	0.0542725	0.0578907	0.658817	1	0	0	0
Survival	AGPS	positive	0.222029	0.266435	-0.810425	1	0	0	1		Recurrence Free Survival	AGPS	positive	1.55302e-07	1.06493e-06	-2.16953	1	0	0	1
Survival	SLC30A3	positive	0.0736485	0.147297	-1.13694	1	0	0	0		Recurrence Free Survival	SLC30A3	positive	0.000711258	0.00140303	1.18345	1	0	0	0
Survival	POU2F2	positive	0.250068	0.288078	0.909733	1	0	0	0		Recurrence Free Survival	POU2F2	positive	0.0285035	0.0331008	0.731894	1	0	0	0
Survival	PTPN11	positive	0.0533297	0.132405	-1.38794	1	0	0	0		Recurrence Free Survival	PTPN11	positive	0.0150648	0.0200865	-0.852278	1	0	0	0
Survival	MYOG	positive	0.102278	0.177447	1.16015	1	0	0	0		Recurrence Free Survival	MYOG	positive	0.0178877	0.0223985	1.06534	1	0	0	0
Survival	CAP1	positive	0.119877	0.184642	1.2482	1	0	0	1		Recurrence Free Survival	CAP1	positive	3.15482e-06	1.29798e-05	-1.78905	1	0	0	1
Survival	PRB4	positive	0.998637	0.998684	19.3489	1	0	0	1		Recurrence Free Survival	PRB4	positive	0.00721083	0.01018	1.13821	1	0	0	1
Survival	TBX1	negative	0.18897	0.238699	0.917646	1	0	0	0		Recurrence Free Survival	TBX1	negative	0.0303785	0.034996	0.784812	1	0	0	0
Survival	ATP10B	negative	0.0360076	0.121097	1.51585	1	0	0	0		Recurrence Free Survival	ATP10B	negative	0.000407506	0.000889105	1.21681	1	0	0	0
Survival	GPLD1	positive	0.181655	0.233556	-0.859926	1	0	0	0		Recurrence Free Survival	GPLD1	positive	0.194807	0.197551	-0.438538	1	0	0	0
Survival	F7	positive	0.0725437	0.147297	1.28503	1	0	0	0		Recurrence Free Survival	F7	positive	0.0493664	0.0530505	0.657377	1	0	0	0
Survival	MTHFD2	positive	0.288617	0.324694	0.739966	1	0	0	1		Recurrence Free Survival	MTHFD2	positive	0.000265172	0.00062598	-1.41014	1	0	0	1
Survival	TAF12	positive	0.0450638	0.124134	-1.32267	1	0	0	0		Recurrence Free Survival	TAF12	positive	0.00669992	0.00986735	-1.04583	1	0	0	0
Survival	SFTPD	positive	0.180218	0.233556	-0.873726	1	0	0	0		Recurrence Free Survival	SFTPD	positive	0.0367615	0.0410361	1.26481	1	0	0	0
Survival	MARK3	negative	0.175049	0.229318	1.0957	1	0	0	0		Recurrence Free Survival	MARK3	negative	0.00576373	0.00892449	-0.947371	1	0	0	0
Survival	FHIT	positive	0.0505012	0.12986	-1.40505	1	0	0	0		Recurrence Free Survival	FHIT	positive	0.0566174	0.0599478	-0.677502	1	0	0	0
Survival	NUMA1	negative	0.0131489	0.11874	-1.61325	1	0	0	0		Recurrence Free Survival	NUMA1	negative	0.003755	0.00594198	-1.12199	1	0	0	0
Survival	PFKP	positive	0.0203684	0.11874	1.57449	1	1	1	1		Recurrence Free Survival	PFKP	positive	0.000766854	0.00149226	-1.43612	1	1	1	1
Survival	NCR3	positive	0.169198	0.227706	0.903249	1	0	0	0		Recurrence Free Survival	NCR3	positive	0.0161048	0.0210826	0.934275	1	0	0	0
Survival	H1FX	negative	0.030144	0.121097	-1.58085	1	0	0	0		Recurrence Free Survival	H1FX	negative	0.115237	0.119382	0.527174	1	0	0	0
Survival	FRMPD4	negative	0.0532331	0.132405	-1.39109	1	0	0	0		Recurrence Free Survival	FRMPD4	negative	0.155702	0.159015	-0.475335	1	0	0	0
Survival	MTA2	negative	0.0691653	0.145614	-1.17451	1	0	0	0		Recurrence Free Survival	MTA2	negative	0.00191582	0.0034059	-1.11318	1	0	0	0
Survival	EIF4G3	positive	0.310683	0.346809	1.13062	1	0	0	0		Recurrence Free Survival	EIF4G3	positive	0.0336823	0.0378926	0.957348	1	0	0	0
Survival	GAGE12C	positive	0.0749489	0.147844	1.28264	1	0	0	0		Recurrence Free Survival	GAGE12C	positive	0.0245511	0.0289783	1.01021	1	0	0	0
Survival	KCNQ1	positive	0.00434911	0.11874	-1.9199	1	0	0	0		Recurrence Free Survival	KCNQ1	positive	0.997033	0.997033	18.1345	1	0	0	0
Survival	TBXA2R	positive	0.199179	0.247257	1.35814	1	0	0	0		Recurrence Free Survival	TBXA2R	positive	0.0239444	0.0284958	0.870816	1	0	0	0
Survival	H2AFY	negative	0.16497	0.22411	0.90591	1	0	0	0		Recurrence Free Survival	H2AFY	negative	0.00659531	0.00986735	1.21815	1	0	0	0
Survival	DIDO1	positive	0.998661	0.998684	-19.3442	1	0	0	1		Recurrence Free Survival	DIDO1	positive	0.0418434	0.0456474	-0.914533	1	0	0	1
Survival	BNIP1	negative	0.191627	0.23995	-1.42389	1	0	0	0		Recurrence Free Survival	BNIP1	negative	0.996714	0.997033	18.1698	1	0	0	0
Survival	PMS2	negative	0.0465503	0.124134	1.37747	1	0	0	0		Recurrence Free Survival	PMS2	negative	0.0164463	0.0213357	-0.894477	1	0	0	0
Survival	RNPS1	negative	0.121325	0.184642	1.10118	1	0	0	0		Recurrence Free Survival	RNPS1	negative	0.00147028	0.0026465	1.34456	1	0	0	0
Survival	ILF3	negative	0.998522	0.998684	-19.8359	1	0	0	0		Recurrence Free Survival	ILF3	negative	0.00274094	0.00453673	-1.35379	1	0	0	0
Survival	MLANA	positive	0.137704	0.195004	1.07939	1	0	0	0		Recurrence Free Survival	MLANA	positive	0.0249785	0.0292431	1.00905	1	0	0	0
Survival	MAOB	positive	0.00827136	0.11874	-2.10725	1	0	0	1		Recurrence Free Survival	MAOB	positive	3.70101e-06	1.40249e-05	-1.7382	1	0	0	1
Survival	TADA3L	positive	0.998319	0.998684	-19.5536	1	0	0	0		Recurrence Free Survival	TADA3L	positive	0.0702153	0.0732682	-0.60443	1	0	0	0
Survival	RECQL5	positive	0.998059	0.998684	-19.9407	1	0	0	0		Recurrence Free Survival	RECQL5	positive	0.119518	0.122932	0.533944	1	0	0	0
Survival	AOC3	positive	0.0107946	0.11874	-2.70691	0	1	0	0		Recurrence Free Survival	AOC3	positive	1.1699e-06	5.26457e-06	-2.13653	0	1	0	0
Survival	CCNB2	positive	0.0692296	0.145614	1.18048	0	1	0	0		Recurrence Free Survival	CCNB2	positive	0.0045973	0.00719577	1.21939	0	1	0	0
Survival	DBN1	positive	0.0307127	0.121097	1.42798	0	1	0	1		Recurrence Free Survival	DBN1	positive	0.000517665	0.00108035	1.29739	0	1	0	1
Survival	DDX5	positive	0.138128	0.195004	-1.18138	0	1	0	0		Recurrence Free Survival	DDX5	positive	0.000658261	0.00134143	-1.56746	0	1	0	0
Survival	DNAH9	positive	0.0136743	0.11874	1.67044	0	1	0	0		Recurrence Free Survival	DNAH9	positive	0.000232954	0.000559089	1.7277	0	1	0	0
Survival	EPAS1	positive	0.111626	0.180119	1.78133	0	1	0	0		Recurrence Free Survival	EPAS1	positive	0.0124179	0.0167119	-1.01646	0	1	0	0
Survival	HOXD13	positive	0.0657308	0.145614	-1.28348	0	1	0	0		Recurrence Free Survival	HOXD13	positive	0.00109946	0.00202977	-1.13721	0	1	0	0
Survival	IDS	positive	0.998265	0.998684	-19.5498	0	1	0	0		Recurrence Free Survival	IDS	positive	6.37776e-06	2.18666e-05	-1.82289	0	1	0	0
Survival	POLA2	positive	0.173389	0.229318	-0.893614	0	1	0	0		Recurrence Free Survival	POLA2	positive	0.0598273	0.0628842	0.845852	0	1	0	0
Survival	RFC5	positive	0.0455926	0.124134	-1.4385	0	1	0	0		Recurrence Free Survival	RFC5	positive	0.0177132	0.0223985	1.15771	0	1	0	0
Survival	STMN1	positive	0.0679468	0.145614	1.92594	0	1	0	0		Recurrence Free Survival	STMN1	positive	2.72237e-07	1.56808e-06	1.92712	0	1	0	0
Survival	VPS13B	negative	0.185023	0.235781	-0.867659	0	1	0	0		Recurrence Free Survival	VPS13B	negative	0.000913723	0.00175435	1.40559	0	1	0	0
Survival	WSB1	negative	0.00601469	0.11874	1.8587	0	1	0	0		Recurrence Free Survival	WSB1	negative	9.06721e-05	0.000233157	-1.47412	0	1	0	0
Survival	ZSCAN12	positive	0.0476047	0.124638	-1.26324	0	1	0	0		Recurrence Free Survival	ZSCAN12	positive	0.000373752	0.000854291	-1.53174	0	1	0	0
